# Supplementary material for: B-cell intrinsic regulation of antibody mediated immunity by histone H2A deubiquitinase BAP1
Source: Front Immunol. 2024 Mar 11;15:1353138. doi: 10.3389/fimmu.2024.1353138 (PMC10961346; doi:10.3389/fimmu.2024.1353138)
Supplement: Supplementary file 2 [file Table_3.xlsx]

## Sheet: Table S3. Legend
	SUPPLEMENTAL DATA TABLE S3
	Table S3. ChIP-seq analysis of BAP1 genome-wide DNA binding sites in CH12F3 B cells, (related to Figure 5).
	(A) List of all BAP1 ChIP DNA-binding sites (peaks) identified in CH12F3 B cells, with the following information provided for each peak: peak number that corresponds to the row on the heatmap in Figure 5A; peak genomic location; distance to the nearest gene transcription start site (TSS); origin of the peak in the BAP1-WT or BAP1-3xFLAG ChIP dataset with or without cell stimulation; peak group as…
	(B-C) Gene ontology enrichment analysis on the genes nearest to each BAP1 DNA-binding peak, performed using GREAT 4.0.4 with Basal plus extension, searching for genes within 2kb upstream, 2kb downstream, or 200kb in distal to each peak. The analyses were performed separately for (B) gene-proximal BAP1 binding sites (<1kb to TSS), and (C) gene-distal BAP1 binding sites (>1kb to TSS). The -log10(bi…
	(D-E) Consolidation of our new BAP1 ChIP-seq data from CH12F3 B cells with public BAP1 ChIP-seq datasets from Ba/F3 pre-B cells (PMID: 33912157), macrophages (PMID: 22878500), and embryonic stem cells (PMID: 30982744), as well as with ChIP-seq datasets for BAP1-associated transcriptional regulators, including HCF1 and OGT in macrophages (PMID: 22878500), and ASXL1 in hematopoietic stem and progen…

## Sheet: A. BAP1 CH12F3 - all ChIP peaks
Row	PeakID		Chr	Start	End	Source	Annotation	Detailed Annotation	Distance to TSS	Log10 of Absolute Distance to TSS	Group	Nearest PromoterID	Entrez ID	Nearest Unigene	Nearest Refseq	Nearest Ensembl	Gene Name	Gene Alias	Gene Description	Gene Type	S1_BAP1_UN_WT Tag Count in 200 bp	S2_Input_UN_WT Tag Count in 200 bp	S3_Flag_UN_FLAGx3BAP1 Tag Count in 200 bp	S4_Input_UN_FLAGx3BAP1 Tag Count in 200 bp	S12_BAP1_d3_WT Tag Count in 200 bp	S13_Input_d3_WT Tag Count in 200 bp	BAP1_UT/Input ratio	FLAG_UT/Input ratio	BAP1_d3/Input ratio	Peak in BAP1_UT?	Peak in FLAG_UT?	Peak in BAP1_d3?
1	BAP1_CH12_peak_1	chr18-46685625	chr18	46685525	46685725	S1_BAP1_UN_WT	promoter-TSS	promoter-TSS (NM_173423)	0	0	Proximal	NM_173423	240263	Mm.38249	NM_173423		Fem1c	2610312A07Rik|3632443A22Rik|AI646567	fem-1 homolog c (C.elegans)	protein-coding	5.97	1.59	0.79	1.3	1.02	1.02	3.75472	0.607692	1	1	0	0
2	BAP1_CH12_peak_2	chr1-75476046	chr1	75475946	75476146	S1_BAP1_UN_WT	promoter-TSS	promoter-TSS (NM_001001566)	0	0	Proximal	NM_001001566	74241	Mm.260577	NM_001001565	ENSMUSG00000032997	Chpf	1700028N03Rik|AI414328|D1Bwg1363e	chondroitin polymerizing factor	protein-coding	3.6	1.11	3.28	0.72	2.8	1.02	3.24324	4.55556	2.7451	1	1	0
3	BAP1_CH12_peak_3	chr10-114799317	chr10	114799217	114799417	S1_BAP1_UN_WT	promoter-TSS	promoter-TSS (NM_133683)	1	0	Proximal	NM_133683	67226	Mm.29647	NM_133683	ENSMUSG00000069520	Tmem19	2810428F02Rik|AW125171	transmembrane protein 19	protein-coding	4.21	0.16	1.09	0.29	1.78	0.76	26.3125	3.75862	2.34211	1	1	0
4	BAP1_CH12_peak_4	chr15-38591660	chr15	38591560	38591760	S1_BAP1_UN_WT	promoter-TSS	promoter-TSS (NM_025494)	1	0	Proximal	NM_025494	66335	Mm.276618	NM_025494	ENSMUSG00000022295	Atp6v1c1	1700025B18Rik|U13839	ATPase, H+ transporting, lysosomal V1 subunit C1	protein-coding	3.77	0.79	1.79	2.03	1.19	0.64	4.77215	0.881773	1.85937	1	0	0
5	BAP1_CH12_peak_5	chr7-74367429	chr7	74367329	74367529	S1_BAP1_UN_WT	promoter-TSS	promoter-TSS (NM_001191051)	-1	0	Proximal	NM_175215	75099	Mm.121691	NM_175215	ENSMUSG00000043831	Lysmd4	4930506D23Rik	LysM, putative peptidoglycan-binding, domain containing 4	protein-coding	2.46	0.79	0.99	1.01	1.78	2.17	3.11392	0.980198	0.820276	1	0	0
6	BAP1_CH12_peak_6	chr7-105326785	chr7	105326685	105326885	S1_BAP1_UN_WT	promoter-TSS	promoter-TSS (NM_007602)	-1	0	Proximal	NM_007602	12337	Mm.326847	NM_007602	ENSMUSG00000035547	Capn5	nCL-3	calpain 5	protein-coding	4.39	1.27	1.69	0.87	0.76	0.38	3.45669	1.94253	2	1	0	0
7	BAP1_CH12_peak_7	chr4-108874878	chr4	108874778	108874978	S1_BAP1_UN_WT	promoter-TSS	promoter-TSS (NM_133885)	-1	0	Proximal	NM_133885	100273	Mm.366315	NM_133885	ENSMUSG00000028559	Osbpl9	2600011I06Rik|AU015843|Orp-9	oxysterol binding protein-like 9	protein-coding	4.04	1.27	1.99	0.87	2.46	1.02	3.1811	2.28736	2.41176	1	0	0
8	BAP1_CH12_peak_8	chr16-20548627	chr16	20548527	20548727	S1_BAP1_UN_WT	promoter-TSS	promoter-TSS (NM_013852)	2	0.30103	Proximal	NR_030670	100042948	Mm.406754	NR_030670		Gm15760	ENSMUSG00000075326|OTTMUSG00000026040	mitochondrial ribosomal protein S18B pseudogene	pseudo	3.25	0.79	2.38	2.17	1.86	2.68	4.11392	1.09677	0.69403	1	0	0
9	BAP1_CH12_peak_9	chr6-72908475	chr6	72908375	72908575	S1_BAP1_UN_WT	promoter-TSS	promoter-TSS (NM_025284)	2	0.30103	Proximal	NM_025284	19240	Mm.3532	NM_025284	ENSMUSG00000079523	Tmsb10	Ptmb10|Tb10	thymosin, beta 10	protein-coding	2.98	0.79	1.69	1.16	1.1	0.76	3.77215	1.4569	1.44737	1	0	0
10	BAP1_CH12_peak_10	chr7-150238657	chr7	150238557	150238757	S1_BAP1_UN_WT	promoter-TSS	promoter-TSS (NM_133655)	2	0.30103	Proximal	NM_133655	12520	Mm.806	NM_133655	ENSMUSG00000037706	Cd81	Tapa-1|Tapa1|Tspan28	CD81 antigen	protein-coding	2.72	0.64	1.99	0.72	0.85	1.53	4.25	2.76389	0.555556	1	0	0
11	BAP1_CH12_peak_11	chr8-34496001	chr8	34495901	34496101	S1_BAP1_UN_WT	promoter-TSS	promoter-TSS (NM_001122822)	-2	0.30103	Proximal	NM_011721	22427	Mm.228805	NM_011721	ENSMUSG00000031583	Wrn	AI846146	Werner syndrome homolog (human)	protein-coding	4.39	0.95	1.19	0.43	1.44	0.25	4.62105	2.76744	5.76	1	0	1
12	BAP1_CH12_peak_12	chr7-3646113	chr7	3646013	3646213	S1_BAP1_UN_WT	promoter-TSS	promoter-TSS (NM_029934)	3	0.477121	Proximal	NM_024168	66078	Mm.379100	NM_024168	ENSMUSG00000035585	Tsen34	0610027F08Rik|Leng5	tRNA splicing endonuclease 34 homolog (S. cerevisiae)	protein-coding	3.69	0.79	1.19	0.87	0.93	1.02	4.67089	1.36782	0.911765	1	0	0
13	BAP1_CH12_peak_13	chr5-136720807	chr5	136720707	136720907	S1_BAP1_UN_WT	promoter-TSS	promoter-TSS (NM_018825)	3	0.477121	Proximal	NM_018825	23921	Mm.425294	NM_018825	ENSMUSG00000005057	Sh2b2	Aps	SH2B adaptor protein 2	protein-coding	2.9	0.79	0.89	1.16	2.12	0.25	3.67089	0.767241	8.48	1	0	1
14	BAP1_CH12_peak_14	chr1-132994423	chr1	132994323	132994523	S1_BAP1_UN_WT	promoter-TSS	promoter-TSS (NM_008551)	-3	0.477121	Proximal	NM_008551	17164	Mm.221235	NM_008551	ENSMUSG00000016528	Mapkapk2	AA960234|MAPKAP-K2|MK-2|MK2|Rps6kc1	MAP kinase-activated protein kinase 2	protein-coding	1.4	0.32	0.89	0.29	0.93	1.66	4.375	3.06897	0.560241	1	1	0
15	BAP1_CH12_peak_15	chr11-120012668	chr11	120012568	120012768	S1_BAP1_UN_WT	promoter-TSS	promoter-TSS (NM_001164799)	-3	0.477121	Proximal	NM_001164800	72055	Mm.253403	NM_024249	ENSMUSG00000061306	Slc38a10	1810073N04Rik	solute carrier family 38, member 10	protein-coding	4.12	1.91	1.69	1.3	1.53	0.76	2.15707	1.3	2.01316	1	0	0
16	BAP1_CH12_peak_16	chr4-11893600	chr4	11893500	11893700	S1_BAP1_UN_WT	promoter-TSS	promoter-TSS (NM_001033453)	-3	0.477121	Proximal	NM_001033453	381511	Mm.331489	NM_001033453	ENSMUSG00000049225	Pdp1	Gm1024|Ppm2c	pyruvate dehyrogenase phosphatase catalytic subunit 1	protein-coding	13.16	0.79	1.19	1.59	3.81	0.64	16.6582	0.748428	5.95312	1	0	1
17	BAP1_CH12_peak_17	chr11-54911484	chr11	54911384	54911584	S1_BAP1_UN_WT	promoter-TSS	promoter-TSS (NM_010299)	-3	0.477121	Proximal	NM_010299	14667	Mm.287807	NM_010299	ENSMUSG00000000594	Gm2a	AA408702|AW215435|GM2-AP|SAP-3	GM2 ganglioside activator protein	protein-coding	6.67	1.59	2.29	1.59	1.69	1.4	4.19497	1.44025	1.20714	1	0	0
18	BAP1_CH12_peak_18	chr11-100389310	chr11	100389210	100389410	S1_BAP1_UN_WT	promoter-TSS	promoter-TSS (NM_001199296)	4	0.60206	Proximal	NM_001199296	104112	Mm.282039	NM_134037	ENSMUSG00000020917	Acly	A730098H14Rik|AW538652	ATP citrate lyase	protein-coding	5.44	0.48	1.09	0.87	1.61	2.04	11.3333	1.25287	0.789216	1	0	0
19	BAP1_CH12_peak_19	chr10-79862272	chr10	79862172	79862372	S1_BAP1_UN_WT	promoter-TSS	promoter-TSS (NM_013595)	4	0.60206	Proximal	NM_001306143	17192	Mm.7142	NM_013595	ENSMUSG00000035478	Mbd3	AI181826|AU019209	methyl-CpG binding domain protein 3	protein-coding	4.74	1.75	0.6	0.87	1.69	1.53	2.70857	0.689655	1.10458	1	0	0
20	BAP1_CH12_peak_20	chr5-36235964	chr5	36235864	36236064	S1_BAP1_UN_WT	promoter-TSS	promoter-TSS (NM_027373)	-4	0.60206	Proximal	NM_027373	70292	Mm.125167	NM_027373	ENSMUSG00000029094	Afap1	2600003E23Rik|9630044L16Rik|AI848729|Afap|mKIAA3018	actin filament associated protein 1	protein-coding	3.25	0.64	1.49	0.72	1.44	1.27	5.07812	2.06944	1.13386	1	0	0
21	BAP1_CH12_peak_21	chr4-118867911	chr4	118867811	118868011	S1_BAP1_UN_WT	promoter-TSS	promoter-TSS (NM_024462)	-4	0.60206	Proximal	NM_024462	69216	Mm.36697	NM_024462	ENSMUSG00000028643	Svbp	2410005K17Rik|AI851162|Ccdc23	small vasohibin binding protein	protein-coding	2.81	0.64	0.6	0.72	1.27	0.51	4.39062	0.833333	2.4902	1	0	0
22	BAP1_CH12_peak_22	chr10-58684599	chr10	58684499	58684699	S1_BAP1_UN_WT	promoter-TSS	promoter-TSS (NM_001024910)	-4	0.60206	Proximal	NM_001024910	103080	Mm.346842	NM_001024910	ENSMUSG00000019917	Sept10	4921515A04Rik|9430099J10Rik|AA408298|AI874685	septin 10	protein-coding	5.7	1.75	0.3	1.3	2.63	0.76	3.25714	0.230769	3.46053	1	0	1
23	BAP1_CH12_peak_23	chr2-35056644	chr2	35056544	35056744	S1_BAP1_UN_WT	promoter-TSS	promoter-TSS (NM_026697)	-4	0.60206	Proximal	NM_026697	68365	Mm.198264	NM_026697	ENSMUSG00000026878	Rab14	0610030G24Rik|2810475J17Rik|A830021G03Rik|AI314285|AI649155|D030017L14Rik	RAB14, member RAS oncogene family	protein-coding	4.04	0.16	1.39	1.45	2.88	1.02	25.25	0.958621	2.82353	1	0	0
24	BAP1_CH12_peak_24	chr15-82930631	chr15	82930531	82930731	S1_BAP1_UN_WT	promoter-TSS	promoter-TSS (NM_023475)	-4	0.60206	Proximal	NM_023475	68607	Mm.30056	NM_023475	ENSMUSG00000058586	Serhl	0610008B10Rik|1110019M09Rik|AU019786	serine hydrolase-like	protein-coding	1.93	0.32	1.19	0.43	0.76	1.02	6.03125	2.76744	0.745098	1	0	0
25	BAP1_CH12_peak_25	chr11-120459731	chr11	120459631	120459831	S1_BAP1_UN_WT	promoter-TSS	promoter-TSS (NM_001038230)	-4	0.60206	Proximal	NM_025389	66156	Mm.21645	NM_025389	ENSMUSG00000025135	Anapc11	1110011I19Rik|R75218	anaphase promoting complex subunit 11	protein-coding	4.74	0.64	3.18	0.72	1.53	2.04	7.40625	4.41667	0.75	1	1	0
26	BAP1_CH12_peak_26	chr6-88848769	chr6	88848669	88848869	S1_BAP1_UN_WT	promoter-TSS	promoter-TSS (NM_008564)	5	0.69897	Proximal	NM_008564	17216	Mm.16711	NM_008564	ENSMUSG00000002870	Mcm2	AA959861|AW476101|BM28|CDCL1|Mcmd2|mKIAA0030	minichromosome maintenance deficient 2 mitotin (S. cerevisiae)	protein-coding	2.63	0.32	2.38	1.01	0.85	1.91	8.21875	2.35644	0.445026	1	0	0
27	BAP1_CH12_peak_27	chr9-103268105	chr9	103268005	103268205	S1_BAP1_UN_WT	promoter-TSS	promoter-TSS (NM_175833)	5	0.69897	Proximal	NM_175565	321022	Mm.261025	NM_175565	ENSMUSG00000032803	Cdv3	2510010F10Rik|C230084J24Rik|C79446|TPP36	carnitine deficiency-associated gene expressed in ventricle 3	protein-coding	9.92	0.32	1.09	2.03	3.14	1.27	31	0.536946	2.47244	1	0	0
28	BAP1_CH12_peak_28	chr14-56209933	chr14	56209833	56210033	S1_BAP1_UN_WT	promoter-TSS	promoter-TSS (NM_194346)	5	0.69897	Proximal	NM_001029855	19188	Mm.371573	NM_011190	ENSMUSG00000079197	Psme2	AA589371|AI788882|PA28b	proteasome (prosome, macropain) activator subunit 2 (PA28 beta)	protein-coding	3.86	0.79	1.69	1.59	1.69	0.89	4.88608	1.06289	1.89888	1	0	0
29	BAP1_CH12_peak_29	chr9-37421310	chr9	37421210	37421410	S1_BAP1_UN_WT	promoter-TSS	promoter-TSS (NM_011449)	-5	0.69897	Proximal	NM_011449	20686	Mm.8637	NM_011449	ENSMUSG00000001948	Spa17	Sp17	sperm autoantigenic protein 17	protein-coding	2.63	0.32	1.39	0.43	1.02	1.78	8.21875	3.23256	0.573034	1	1	0
30	BAP1_CH12_peak_30	chr2-179854066	chr2	179853966	179854166	S1_BAP1_UN_WT	promoter-TSS	promoter-TSS (NM_144500)	-5	0.69897	Proximal	NM_144500	228983	Mm.253578	NM_144500	ENSMUSG00000039050	Osbpl2	C130070J12Rik|ORP-2|Orp2|mKIAA0772	oxysterol binding protein-like 2	protein-coding	7.46	0.79	3.68	1.45	3.05	2.04	9.44304	2.53793	1.4951	1	0	0
31	BAP1_CH12_peak_31	chr11-5688481	chr11	5688381	5688581	S1_BAP1_UN_WT	promoter-TSS	promoter-TSS (NM_001146309)	-5	0.69897	Proximal	NM_013810	13169	Mm.256925	NM_013810	ENSMUSG00000020476	Dbnl	Abp1|SH3P7|mAbp1	drebrin-like	protein-coding	3.86	1.11	2.98	2.32	1.69	2.93	3.47748	1.28448	0.576792	1	0	0
32	BAP1_CH12_peak_32	chr16-31948612	chr16	31948512	31948712	S1_BAP1_UN_WT	promoter-TSS	promoter-TSS (NR_027897)	-5	0.69897	Proximal	NR_027897	106264	Mm.347369	NM_025320	ENSMUSG00000107002	0610012G03Rik	AI839730	RIKEN cDNA 0610012G03 gene	ncRNA	2.02	0.32	3.88	2.32	2.12	1.91	6.3125	1.67241	1.10995	1	0	0
33	BAP1_CH12_peak_33	chr5-45841473	chr5	45841373	45841573	S1_BAP1_UN_WT	promoter-TSS	promoter-TSS (NM_024236)	-5	0.69897	Proximal	NM_024236	110391	Mm.30204	NM_024236	ENSMUSG00000015806	Qdpr	2610008L04Rik|D5Ertd371e|Dhpr|PKU2	quinoid dihydropteridine reductase	protein-coding	6.14	1.59	0.5	1.59	2.97	0.38	3.86164	0.314465	7.81579	1	0	1
34	BAP1_CH12_peak_34	chr13-74146873	chr13	74146773	74146973	S1_BAP1_UN_WT	promoter-TSS	promoter-TSS (NM_182839)	6	0.778151	Proximal	NM_182839	72948	Mm.39752	NM_182839	ENSMUSG00000021573	Tppp	2900041A09Rik|AI849835	tubulin polymerization promoting protein	protein-coding	1.84	0.32	0.99	1.88	0.76	0.89	5.75	0.526596	0.853933	1	0	0
35	BAP1_CH12_peak_35	chr4-116924562	chr4	116924462	116924662	S1_BAP1_UN_WT	promoter-TSS	promoter-TSS (NM_026837)	6	0.778151	Proximal	NM_026837	68777	Mm.331805	NM_026837	ENSMUSG00000048772	Tmem53	1110038M16Rik|1500001P22Rik|1700012A05Rik	transmembrane protein 53	protein-coding	5.7	1.75	1.39	0.29	2.03	0.64	3.25714	4.7931	3.17187	1	1	1
36	BAP1_CH12_peak_36	chr16-98144249	chr16	98144149	98144349	S1_BAP1_UN_WT	promoter-TSS	promoter-TSS (NM_174847)	-6	0.778151	Proximal	NM_174847	207781	Mm.1465	NM_174847	ENSMUSG00000045975	C2cd2	5730563M15|5830404H04Rik|AI314146|AI449533|BF168443|ORF25|mKIAA4045	C2 calcium-dependent domain containing 2	protein-coding	2.11	0.64	3.68	2.61	2.37	1.02	3.29687	1.40996	2.32353	1	0	0
37	BAP1_CH12_peak_37	chr16-18876736	chr16	18876636	18876836	S1_BAP1_UN_WT	promoter-TSS	promoter-TSS (NM_010435)	-6	0.778151	Proximal	NM_010922	18100	Mm.20918	NM_010922	ENSMUSG00000022706	Mrpl40	Nlvcf	mitochondrial ribosomal protein L40	protein-coding	5.09	1.43	1.99	2.17	2.37	1.91	3.55944	0.917051	1.24084	1	0	0
38	BAP1_CH12_peak_38	chr4-45543693	chr4	45543593	45543793	S1_BAP1_UN_WT	promoter-TSS	promoter-TSS (NM_001033306)	7	0.845098	Proximal	NM_001033306	230126	Mm.251716	NM_001033306	ENSMUSG00000044813	Shb	BC028832	src homology 2 domain-containing transforming protein B	protein-coding	2.28	0.64	1.09	0.29	1.69	1.91	3.5625	3.75862	0.884817	1	1	0
39	BAP1_CH12_peak_39	chr9-119804006	chr9	119803906	119804106	S1_BAP1_UN_WT	promoter-TSS	promoter-TSS (NM_026236)	-7	0.845098	Proximal	NM_026236	67561	Mm.104789	NM_026236	ENSMUSG00000032512	Wdr48	8430408H12Rik|Uaf1|mKIAA1449	WD repeat domain 48	protein-coding	2.9	0.16	2.19	0.43	1.44	1.53	18.125	5.09302	0.941176	1	1	0
40	BAP1_CH12_peak_40	chr15-12754419	chr15	12754319	12754519	S1_BAP1_UN_WT	promoter-TSS	promoter-TSS (NM_026799)	-7	0.845098	Proximal	NM_001166360	77877	Mm.207311	NM_029998	ENSMUSG00000022195	6030458C11Rik	-	RIKEN cDNA 6030458C11 gene	protein-coding	2.81	0.16	2.48	1.01	2.29	0.76	17.5625	2.45545	3.01316	1	0	1
41	BAP1_CH12_peak_41	chr6-115945030	chr6	115944930	115945130	S1_BAP1_UN_WT	promoter-TSS	promoter-TSS (NM_026376)	-7	0.845098	Proximal	NM_026376	67784	Mm.3085	NM_026376	ENSMUSG00000030123	Plxnd1	6230425C21Rik|b2b1863Clo|b2b553Clo	plexin D1	protein-coding	4.21	1.75	0.5	1.16	2.12	1.4	2.40571	0.431034	1.51429	1	0	0
42	BAP1_CH12_peak_42	chr19-4625609	chr19	4625509	4625709	S1_BAP1_UN_WT	promoter-TSS	promoter-TSS (NM_023131)	8	0.90309	Proximal	NM_023131	19671	Mm.391143	NM_023131	ENSMUSG00000024889	Rce1	D19Ertd283e|D19Ertd98e	RCE1 homolog, prenyl protein peptidase (S. cerevisiae)	protein-coding	4.83	1.11	1.29	2.17	2.12	1.4	4.35135	0.59447	1.51429	1	0	0
43	BAP1_CH12_peak_43	chr8-11558418	chr8	11558318	11558518	S1_BAP1_UN_WT	promoter-TSS	promoter-TSS (NM_001302459)	8	0.90309	Proximal	NM_001302459	26356	Mm.25709	NM_011919	ENSMUSG00000045969	Ing1	2610028J21Rik|AA407184|AI875420|mING1h|p33Ing1|p37Ing1b	inhibitor of growth family, member 1	protein-coding	3.16	0.79	2.58	0.43	0.76	0.64	4	6	1.1875	1	1	0
44	BAP1_CH12_peak_44	chr4-40704910	chr4	40704810	40705010	S1_BAP1_UN_WT	promoter-TSS	promoter-TSS (NM_021535)	8	0.90309	Proximal	NM_021535	74255	Mm.289929	NM_021535		Smu1	2600001O03Rik|2610203K23Rik|AB044414|AI845086|AW556129|Bwd	smu-1 suppressor of mec-8 and unc-52 homolog (C. elegans)	protein-coding	3.33	0.95	0.7	0.43	1.27	2.17	3.50526	1.62791	0.585253	1	0	0
45	BAP1_CH12_peak_45	chr6-116623862	chr6	116623762	116623962	S1_BAP1_UN_WT	promoter-TSS	promoter-TSS (NM_178045)	-8	0.90309	Proximal	NM_178045	213391	Mm.257931	NM_178045	ENSMUSG00000042129	Rassf4	3830411C14Rik|AD037|AI586137	Ras association (RalGDS/AF-6) domain family member 4	protein-coding	6.67	0.95	0.79	0.72	2.37	0	7.02105	1.09722	14.8125	1	0	1
46	BAP1_CH12_peak_46	chr5-137974465	chr5	137974365	137974565	S1_BAP1_UN_WT|S12_BAP1_d3_WT	promoter-TSS	promoter-TSS (NM_010312)	-8	0.90309	Proximal	NM_010312	14693	Mm.30141	NM_010312	ENSMUSG00000029713	Gnb2	Gnb-2	guanine nucleotide binding protein (G protein), beta 2	protein-coding	3.51	0.64	1.19	0.29	1.86	0.38	5.48437	4.10345	4.89474	1	1	1
47	BAP1_CH12_peak_47	chr5-123526293	chr5	123526193	123526393	S1_BAP1_UN_WT	promoter-TSS	promoter-TSS (NM_001039723)	9	0.954243	Proximal	NM_001039723	330189	Mm.391872	NM_001039723	ENSMUSG00000054434	Tmem120b	-	transmembrane protein 120B	protein-coding	2.9	0.64	0.5	1.16	1.27	1.4	4.53125	0.431034	0.907143	1	0	0
48	BAP1_CH12_peak_48	chr12-70285136	chr12	70285036	70285236	S1_BAP1_UN_WT	promoter-TSS	promoter-TSS (NM_025589)	-9	0.954243	Proximal	NM_146035	217664	Mm.206642	NM_146035	ENSMUSG00000043998	Mgat2	AA407964|CDGS2|GLCNACTII|GNT-II|GNT2	mannoside acetylglucosaminyltransferase 2	protein-coding	2.11	0.64	0.6	0.14	1.86	0.89	3.29687	4.28571	2.08989	1	1	0
49	BAP1_CH12_peak_49	chr12-60113013	chr12	60112913	60113113	S1_BAP1_UN_WT	promoter-TSS	promoter-TSS (NM_009147)	-9	0.954243	Proximal	NM_009147	20334	Mm.491137	NM_009147	ENSMUSG00000020986	Sec23a	Msec23|Sec23r	SEC23 homolog A, COPII coat complex component	protein-coding	5.88	1.27	1.69	0.87	3.14	1.15	4.62992	1.94253	2.73043	1	0	0
50	BAP1_CH12_peak_50	chr8-73796498	chr8	73796398	73796598	S1_BAP1_UN_WT	promoter-TSS	promoter-TSS (NM_001142322)	-9	0.954243	Proximal	NM_029621	76478	Mm.27355	NM_029621	ENSMUSG00000035439	Haus8	2410004L22Rik|Hice1	4HAUS augmin-like complex, subunit 8	protein-coding	3.86	1.11	2.29	1.88	1.69	1.15	3.47748	1.21809	1.46957	1	0	0
51	BAP1_CH12_peak_51	chr2-91077232	chr2	91077132	91077332	S1_BAP1_UN_WT	promoter-TSS	promoter-TSS (NM_028119)	-9	0.954243	Proximal	NM_028119	107986	Mm.389334	NM_028119	ENSMUSG00000002109	Ddb2	2610043A19Rik	damage specific DNA binding protein 2	protein-coding	3.25	0.95	2.98	1.45	1.36	0.25	3.42105	2.05517	5.44	1	0	1
52	BAP1_CH12_peak_52	chr4-106851245	chr4	106851145	106851345	S1_BAP1_UN_WT	promoter-TSS	promoter-TSS (NM_025617)	10	1	Proximal	NM_029565	56374	Mm.291192	NM_029565	ENSMUSG00000028618	Tmem59	1110001M20Rik|3110046P06Rik|AI256529|D4Ertd20e|MTDCF1|ORF18	transmembrane protein 59	protein-coding	4.83	3.02	1.39	0.29	2.29	0.89	1.59934	4.7931	2.57303	1	1	0
53	BAP1_CH12_peak_53	chr4-35173119	chr4	35173019	35173219	S1_BAP1_UN_WT	promoter-TSS	promoter-TSS (NM_001081343)	10	1	Proximal	NM_001081343	73205	Mm.331544	NM_001081343	ENSMUSG00000028300	3110043O21Rik	AI840585	RIKEN cDNA 3110043O21 gene	protein-coding	4.21	0.48	0.79	0.58	1.1	1.27	8.77083	1.36207	0.866142	1	0	0
54	BAP1_CH12_peak_54	chr15-89011228	chr15	89011128	89011328	S1_BAP1_UN_WT	promoter-TSS	promoter-TSS (NM_001284506)	-10	1	Proximal	NM_001284506	140570	Mm.267514	NM_138749	ENSMUSG00000036606	Plxnb2	Debt|plexin-B2	plexin B2	protein-coding	3.25	0.79	1.79	1.88	1.02	1.15	4.11392	0.952128	0.886957	1	0	0
55	BAP1_CH12_peak_55	chr15-101054562	chr15	101054462	101054662	S1_BAP1_UN_WT	promoter-TSS	promoter-TSS (NR_045326)	-10	1	Proximal	NR_045326	380977	Mm.399924	NR_045326	ENSMUSG00000097915	A330009N23Rik	-	RIKEN cDNA A330009N23 gene	ncRNA	2.98	0.79	1.69	0.72	1.1	1.4	3.77215	2.34722	0.785714	1	0	0
56	BAP1_CH12_peak_56	chr8-97605112	chr8	97605012	97605212	S1_BAP1_UN_WT	promoter-TSS	promoter-TSS (NM_028805)	11	1.04139	Proximal	NM_028805	74187	Mm.28382	NM_028805	ENSMUSG00000031787	Katnb1	2410003J24Rik|KAT	katanin p80 (WD40-containing) subunit B 1	protein-coding	4.04	0.32	1.49	2.17	2.12	0.64	12.625	0.686636	3.3125	1	0	1
57	BAP1_CH12_peak_57	chr17-24686906	chr17	24686806	24687006	S1_BAP1_UN_WT	promoter-TSS	promoter-TSS (NM_013630)	11	1.04139	Proximal	NM_013630	18763	Mm.30435	NM_013630	ENSMUSG00000032855	Pkd1	PC1|mFLJ00285	polycystic kidney disease 1 homolog	protein-coding	8.69	1.75	1.69	1.88	2.12	1.78	4.96571	0.898936	1.19101	1	0	0
58	BAP1_CH12_peak_58	chr11-4749558	chr11	4749458	4749658	S1_BAP1_UN_WT	promoter-TSS	promoter-TSS (NM_001252252)	-11	1.04139	Proximal	NM_001252252	18016	Mm.297109	NM_010898	ENSMUSG00000009073	Nf2	merlin	neurofibromatosis 2	protein-coding	5.09	1.43	3.18	2.46	1.61	1.27	3.55944	1.29268	1.26772	1	0	0
59	BAP1_CH12_peak_59	chr2-158620532	chr2	158620432	158620632	S1_BAP1_UN_WT	promoter-TSS	promoter-TSS (NM_001291144)	-11	1.04139	Proximal	NM_145742	71715	Mm.315652	NM_145742	ENSMUSG00000027655	Dhx35	1200009D07Rik|Ddx35	DEAH (Asp-Glu-Ala-His) box polypeptide 35	protein-coding	1.93	0.32	0.99	2.03	1.44	2.29	6.03125	0.487685	0.628821	1	0	0
60	BAP1_CH12_peak_60	chr19-7114527	chr19	7114427	7114627	S1_BAP1_UN_WT	promoter-TSS	promoter-TSS (NM_016737)	-11	1.04139	Proximal	NM_016737	20867	Mm.258633	NM_016737	ENSMUSG00000024966	Stip1	Hop|Sti1|p60	stress-induced phosphoprotein 1	protein-coding	5.7	1.59	1.29	2.46	3.22	0.89	3.58491	0.52439	3.61798	1	0	1
61	BAP1_CH12_peak_61	chr11-120575092	chr11	120574992	120575192	S1_BAP1_UN_WT	promoter-TSS	promoter-TSS (NM_153545)	-11	1.04139	Proximal	NM_016665	20892	Mm.259716	NM_016665	ENSMUSG00000025144	Stra13	-	stimulated by retinoic acid 13	protein-coding	2.46	0	2.88	1.16	1.44	0.76	15.375	2.48276	1.89474	1	0	0
62	BAP1_CH12_peak_62	chr5-108026646	chr5	108026546	108026746	S1_BAP1_UN_WT	promoter-TSS	promoter-TSS (NM_001289570)	12	1.07918	Proximal	NM_133248	170823	Mm.41417	NM_133248	ENSMUSG00000029276	Glmn	9330160J16Rik|AW227515|Fap48|Fap68	glomulin, FKBP associated protein	protein-coding	4.91	0.95	0.99	0	1.44	1.4	5.16842	7.07143	1.02857	1	1	0
63	BAP1_CH12_peak_63	chr3-146162729	chr3	146162629	146162829	S1_BAP1_UN_WT	promoter-TSS	promoter-TSS (NM_010318)	-12	1.07918	Proximal	NM_027617	70951	Mm.383235	NM_027617	ENSMUSG00000028188	Spata1	4921536I21Rik|AV266943|SP-2	spermatogenesis associated 1	protein-coding	4.83	1.43	1.19	1.3	2.12	1.15	3.37762	0.915385	1.84348	1	0	0
64	BAP1_CH12_peak_64	chr1-182186443	chr1	182186343	182186543	S1_BAP1_UN_WT	promoter-TSS	promoter-TSS (NM_001128605)	-12	1.07918	Proximal	NM_001128605	19165	Mm.330850	NM_011183	ENSMUSG00000010609	Psen2	ALG-3|Ad4h|Alg3|PS-2|PS2|Psnl2|STM2	presenilin 2	protein-coding	5.35	0.64	1.59	0.58	3.3	1.4	8.35938	2.74138	2.35714	1	0	0
65	BAP1_CH12_peak_65	chr13-9093115	chr13	9093015	9093215	S12_BAP1_d3_WT	promoter-TSS	promoter-TSS (NM_172585)	-12	1.07918	Proximal	NM_172585	217980	Mm.234944	NM_172585	ENSMUSG00000033499	Larp4b	A630096F19|AI256361|D13Wsu64e|Larp5	La ribonucleoprotein domain family, member 4B	protein-coding	11.41	1.11	0.99	0.87	3.64	0.89	10.2793	1.13793	4.08989	1	0	1
66	BAP1_CH12_peak_66	chr19-17431169	chr19	17431069	17431269	S1_BAP1_UN_WT	promoter-TSS	promoter-TSS (NM_173442)	-12	1.07918	Proximal	NM_173442	14537	Mm.244825	NM_010265	ENSMUSG00000038843	Gcnt1	5630400D21Rik|B130048E03|C2 GlcNAcT|C2GNT|IGnT	glucosaminyl (N-acetyl) transferase 1, core 2	protein-coding	2.72	0.79	1.09	1.16	1.02	0	3.44304	0.939655	6.375	1	0	1
67	BAP1_CH12_peak_67	chr11-6191613	chr11	6191513	6191713	S1_BAP1_UN_WT	promoter-TSS	promoter-TSS (NM_001252283)	13	1.11394	Proximal	NM_001252287	18293	Mm.276348	NM_010956	ENSMUSG00000020456	Ogdh	2210403E04Rik|2210412K19Rik|AA409584|d1401|mKIAA4192	oxoglutarate (alpha-ketoglutarate) dehydrogenase (lipoamide)	protein-coding	5.79	2.07	2.19	1.59	2.46	1.4	2.7971	1.37736	1.75714	1	0	0
68	BAP1_CH12_peak_68	chr5-24191646	chr5	24191546	24191746	S1_BAP1_UN_WT	promoter-TSS	promoter-TSS (NM_001305264)	13	1.11394	Proximal	NM_016736	53312	Mm.5856	NM_016736	ENSMUSG00000028954	Nub1	4931404D21Rik|6330412F12Rik|BS4|NY-REN-18	negative regulator of ubiquitin-like proteins 1	protein-coding	5.7	2.07	3.28	0.87	1.61	1.02	2.75362	3.77011	1.57843	1	1	0
69	BAP1_CH12_peak_69	chr11-69485911	chr11	69485811	69486011	S1_BAP1_UN_WT	promoter-TSS	promoter-TSS (NM_144958)	14	1.14613	Proximal	NM_144958	13681	Mm.26680	NM_144958	ENSMUSG00000059796	Eif4a1	BM-010|Ddx2a|Eif4	eukaryotic translation initiation factor 4A1	protein-coding	4.47	0.48	2.58	1.3	1.69	1.66	9.3125	1.98462	1.01807	1	0	0
70	BAP1_CH12_peak_70	chr17-86544529	chr17	86544429	86544629	S1_BAP1_UN_WT	promoter-TSS	promoter-TSS (NM_030133)	-14	1.14613	Proximal	NM_030133	78586	Mm.146236	NM_030133	ENSMUSG00000024135	Srbd1	AI461933|C85414|D530025C17Rik	S1 RNA binding domain 1	protein-coding	6.14	0.48	0.4	0.58	2.88	1.15	12.7917	0.689655	2.50435	1	0	0
71	BAP1_CH12_peak_71	chr9-21397289	chr9	21397189	21397389	S1_BAP1_UN_WT|S3_Flag_UN_FLAGx3BAP1	promoter-TSS	promoter-TSS (NM_001205157)	-14	1.14613	Proximal	NM_138303	74766	Mm.475712	NM_138303	ENSMUSG00000032182	Yipf2	1300010K09Rik	Yip1 domain family, member 2	protein-coding	1.75	0.64	5.37	0.72	1.69	1.53	2.73438	7.45833	1.10458	0	1	0
72	BAP1_CH12_peak_72	chr3-145587212	chr3	145587112	145587312	S1_BAP1_UN_WT	promoter-TSS	promoter-TSS (NM_009740)	-14	1.14613	Proximal	NM_009740	12042	Mm.239141	NM_009740	ENSMUSG00000028191	Bcl10	AI132454|BCL-10|C81403|CARMEN|CIPER|CLAP|ME10|cE10	B cell leukemia/lymphoma 10	protein-coding	14.65	0.95	1.59	1.3	3.81	1.91	15.4211	1.22308	1.99476	1	0	0
73	BAP1_CH12_peak_73	chr17-87665301	chr17	87665201	87665401	S1_BAP1_UN_WT	promoter-TSS	promoter-TSS (NM_139295)	-14	1.14613	Proximal	NM_139295	193813	Mm.30251	NM_139295	ENSMUSG00000024150	Mcfd2	1810021C21Rik|F5f8d|Lman1ip|Sdnsf	multiple coagulation factor deficiency 2	protein-coding	2.9	0.79	1.09	1.74	1.1	1.02	3.67089	0.626437	1.07843	1	0	0
74	BAP1_CH12_peak_74	chr10-116500884	chr10	116500784	116500984	S1_BAP1_UN_WT	promoter-TSS	promoter-TSS (NM_007636)	-14	1.14613	Proximal	NM_007636	12461	Mm.247788	NM_007636	ENSMUSG00000034024	Cct2	Cctb	chaperonin containing Tcp1, subunit 2 (beta)	protein-coding	2.81	0.16	0.99	2.03	0.85	1.15	17.5625	0.487685	0.73913	1	0	0
75	BAP1_CH12_peak_75	chr8-23509078	chr8	23508978	23509178	S1_BAP1_UN_WT	promoter-TSS	promoter-TSS (NM_181325)	15	1.17609	Proximal	NM_181325	18408	Mm.200907	NM_181325	ENSMUSG00000031482	Slc25a15	D630044L02Rik|Ornt1	solute carrier family 25 (mitochondrial carrier ornithine transporter), member 15	protein-coding	4.74	0.95	1.09	1.16	1.02	2.04	4.98947	0.939655	0.5	1	0	0
76	BAP1_CH12_peak_76	chr18-46471597	chr18	46471497	46471697	S1_BAP1_UN_WT	promoter-TSS	promoter-TSS (NM_001160399)	-15	1.17609	Proximal	NM_001160399	240261	Mm.329416	NM_001160399	ENSMUSG00000071855	Ccdc112	8430438M01Rik|AW108467	coiled-coil domain containing 112	protein-coding	4.56	0.16	0.7	0.58	1.44	0.89	28.5	1.2069	1.61798	1	0	0
77	BAP1_CH12_peak_77	chr5-99681961	chr5	99681861	99682061	S1_BAP1_UN_WT	promoter-TSS	promoter-TSS (NM_145839)	-15	1.17609	Proximal	NM_181318	320292	Mm.259074	NM_145839	ENSMUSG00000029333	Rasgef1b	4732452O09Rik|GPIgamma4|Gpig4	RasGEF domain family, member 1B	protein-coding	2.11	0.32	0.7	1.59	1.61	1.78	6.59375	0.440252	0.904494	1	0	0
78	BAP1_CH12_peak_78	chr5-149996121	chr5	149996021	149996221	S1_BAP1_UN_WT	promoter-TSS	promoter-TSS (NM_001115150)	-15	1.17609	Proximal	NM_001286824	231915	Mm.29402	NM_001013378	ENSMUSG00000041264	Uspl1	E430026A01Rik	ubiquitin specific peptidase like 1	protein-coding	3.77	0	1.99	0.58	1.95	1.66	23.5625	3.43103	1.1747	1	1	0
79	BAP1_CH12_peak_79	chr11-23795285	chr11	23795185	23795385	S1_BAP1_UN_WT	promoter-TSS	promoter-TSS (NM_172555)	-15	1.17609	Proximal	NM_172555	216578	Mm.470599	NM_172555	ENSMUSG00000020273	Papolg	9630006B20Rik	poly(A) polymerase gamma	protein-coding	3.77	0.16	1.89	1.59	1.61	1.15	23.5625	1.18868	1.4	1	0	0
80	BAP1_CH12_peak_80	chr3-36374793	chr3	36374693	36374893	S1_BAP1_UN_WT	promoter-TSS	promoter-TSS (NM_028183)	16	1.20412	Proximal	NM_009673	11747	Mm.1620	NM_009673	ENSMUSG00000027712	Anxa5	Anx5|R74653	annexin A5	protein-coding	5.53	1.27	1.59	0.58	1.53	1.02	4.35433	2.74138	1.5	1	0	0
81	BAP1_CH12_peak_81	chr11-21471921	chr11	21471821	21472021	S3_Flag_UN_FLAGx3BAP1	promoter-TSS	promoter-TSS (NM_008618)	16	1.20412	Proximal	NM_008618	17449	Mm.212703	NM_008618	ENSMUSG00000020321	Mdh1	B230377B03Rik|D17921|MDH-s|MDHA|Mor-2|Mor2	malate dehydrogenase 1, NAD (soluble)	protein-coding	4.04	2.7	5.86	1.74	2.03	1.78	1.4963	3.36782	1.14045	1	1	0
82	BAP1_CH12_peak_82	chr6-56873910	chr6	56873810	56874010	S1_BAP1_UN_WT	promoter-TSS	promoter-TSS (NM_026004)	16	1.20412	Proximal	NM_026004	107569	Mm.158936	NM_026004	ENSMUSG00000029780	Nt5c3	1600024P05Rik|2610206B05Rik|3110004A18Rik|AI842776|Nt5c3a|Nt5y|PN-1|PN-I|PSN1|UMPH|Umph-1|Umph1|cN-III|lupin|p36	5'-nucleotidase, cytosolic III	protein-coding	4.47	1.11	1.29	1.59	1.27	0.89	4.02703	0.811321	1.42697	1	0	0
83	BAP1_CH12_peak_83	chr7-87377707	chr7	87377607	87377807	S1_BAP1_UN_WT	promoter-TSS	promoter-TSS (NM_178752)	-16	1.20412	Proximal	NM_001291276	23991	Mm.30217	NM_011870	ENSMUSG00000030538	Cib1	Cibkip|Kip|Prkdcip	calcium and integrin binding 1 (calmyrin)	protein-coding	8.16	0.95	1.89	1.59	2.03	0.51	8.58947	1.18868	3.98039	1	0	1
84	BAP1_CH12_peak_84	chr5-34064357	chr5	34064257	34064457	S1_BAP1_UN_WT	promoter-TSS	promoter-TSS (NM_001163217)	-16	1.20412	Proximal	NM_001205270	14184	Mm.6904	NM_008010	ENSMUSG00000054252	Fgfr3	CD333|FR3|Fgfr-3|Flg-2|HBGFR|Mfr3|sam3	fibroblast growth factor receptor 3	protein-coding	5.09	1.43	0.99	0.72	0.93	0.25	3.55944	1.375	3.72	1	0	1
85	BAP1_CH12_peak_85	chr14-21613326	chr14	21613226	21613426	S1_BAP1_UN_WT	promoter-TSS	promoter-TSS (NM_001039139)	-16	1.20412	Proximal	NM_001039138	12325	Mm.235182	NM_178597	ENSMUSG00000021820	Camk2g	Camkg	calcium/calmodulin-dependent protein kinase II gamma	protein-coding	5.18	1.27	0.1	1.88	1.69	2.55	4.07874	0.0531915	0.662745	1	0	0
86	BAP1_CH12_peak_86	chr3-96501016	chr3	96500916	96501116	S1_BAP1_UN_WT	promoter-TSS	promoter-TSS (NM_001165949)	17	1.23045	Proximal	NM_018812	229615	Mm.1635	NM_018812	ENSMUSG00000028101	Pias3	Pias3l	protein inhibitor of activated STAT 3	protein-coding	3.25	0.16	0.89	1.01	1.36	1.27	20.3125	0.881188	1.07087	1	0	0
87	BAP1_CH12_peak_87	chr10-79689360	chr10	79689260	79689460	S1_BAP1_UN_WT	promoter-TSS	promoter-TSS (NM_023431)	17	1.23045	Proximal	NM_023431	68114	Mm.273418	NM_023431	ENSMUSG00000020156	Mum1	2610019J09|9430059D04Rik|UBE-1C2	melanoma associated antigen (mutated) 1	protein-coding	7.63	0.79	1.19	1.3	2.12	0.51	9.65823	0.915385	4.15686	1	0	1
88	BAP1_CH12_peak_88	chr7-108599749	chr7	108599649	108599849	S1_BAP1_UN_WT	promoter-TSS	promoter-TSS (NM_001143849)	-17	1.23045	Proximal	NM_001243757	207728	Mm.247564	NM_001008548	ENSMUSG00000030653	Pde2a	CGS-PDE|cGSPDE	phosphodiesterase 2A, cGMP-stimulated	protein-coding	3.25	0.79	1.09	0.43	1.44	0.76	4.11392	2.53488	1.89474	1	0	0
89	BAP1_CH12_peak_89	chr5-125821481	chr5	125821381	125821581	S1_BAP1_UN_WT	promoter-TSS	promoter-TSS (NM_001205083)	-17	1.23045	Proximal	NM_001205083	20778	Mm.282242	NM_016741	ENSMUSG00000037936	Scarb1	AI120173|CD36|Cd36l1|Cla-1|Cla1|D5Ertd460e|Hdlq1|Hlb398|SR-B1|SR-BI|SRBI|Srb1|mSR-BI	scavenger receptor class B, member 1	protein-coding	4.39	1.27	2.68	2.03	1.19	0.89	3.45669	1.3202	1.33708	1	0	0
90	BAP1_CH12_peak_90	chr16-18089300	chr16	18089200	18089400	S1_BAP1_UN_WT	promoter-TSS	promoter-TSS (NM_011172)	-17	1.23045	Proximal	NM_011172	19125	Mm.28456	NM_011172	ENSMUSG00000003526	Prodh	Pro-1|Pro1|Ym24d07	proline dehydrogenase	protein-coding	4.3	1.27	2.09	1.74	1.95	2.04	3.38583	1.20115	0.955882	1	0	0
91	BAP1_CH12_peak_91	chr6-124613105	chr6	124613005	124613205	S1_BAP1_UN_WT	promoter-TSS	promoter-TSS (NM_145130)	-17	1.23045	Proximal	NM_145130	14792	Mm.273915	NM_145130	ENSMUSG00000004270	Lpcat3	C3f|Grcc3f|Lpcat|Lpeat|Lplat5|Lpsat|Mboat5|Moact5|Oact5|PTG	lysophosphatidylcholine acyltransferase 3	protein-coding	3.95	0.32	0.99	1.16	1.95	1.15	12.3438	0.853448	1.69565	1	0	0
92	BAP1_CH12_peak_92	chr12-45370124	chr12	45370024	45370224	S1_BAP1_UN_WT	promoter-TSS	promoter-TSS (NM_026164)	-17	1.23045	Proximal	NM_026164	67452	Mm.54126	NM_026164		Pnpla8	1200006O19Rik|AI467579|Ipla2(gamma)	patatin-like phospholipase domain containing 8	protein-coding	4.47	0.79	2.48	0.87	1.61	1.4	5.65823	2.85057	1.15	1	0	0
93	BAP1_CH12_peak_93	chr5-9161793	chr5	9161693	9161893	S1_BAP1_UN_WT	promoter-TSS	promoter-TSS (NM_011806)	-17	1.23045	Proximal	NM_001110327	23857	Mm.22480	NM_011806	ENSMUSG00000042508	Dmtf1	Dimp|Dmp1	cyclin D binding myb-like transcription factor 1	protein-coding	2.72	0.79	0.6	0.43	1.53	0.64	3.44304	1.39535	2.39062	1	0	0
94	BAP1_CH12_peak_94	chr2-131855706	chr2	131855606	131855806	S1_BAP1_UN_WT	promoter-TSS	promoter-TSS (NM_175445)	18	1.25527	Proximal	NM_175445	215653	Mm.204737	NM_175445	ENSMUSG00000027339	Rassf2	3830431H01Rik|9030412M04Rik|AI852669|AW495050	Ras association (RalGDS/AF-6) domain family member 2	protein-coding	2.81	0.48	0.3	0.29	0.85	1.15	5.85417	1.03448	0.73913	1	0	0
95	BAP1_CH12_peak_95	chr19-5771419	chr19	5771319	5771519	S1_BAP1_UN_WT	promoter-TSS	promoter-TSS (NM_023912)	-18	1.25527	Proximal	NM_023912	78891	Mm.276063	NM_023912	ENSMUSG00000024941	Scyl1	2810011O19Rik|C85140|Ntkl|mdf|mfd|p105	SCY1-like 1 (S. cerevisiae)	protein-coding	4.3	0.48	2.19	1.16	1.78	0.89	8.95833	1.88793	2	1	0	0
96	BAP1_CH12_peak_96	chr15-82176458	chr15	82176358	82176558	S1_BAP1_UN_WT	promoter-TSS	promoter-TSS (NM_026914)	-18	1.25527	Proximal	NM_026914	69029	Mm.260042	NM_026914	ENSMUSG00000022452	Smdt1	1500032L24Rik|Emre	single-pass membrane protein with aspartate rich tail 1	protein-coding	2.54	0.32	1.79	1.59	1.36	0.64	7.9375	1.12579	2.125	1	0	0
97	BAP1_CH12_peak_97	chr1-136302549	chr1	136302449	136302649	S1_BAP1_UN_WT	promoter-TSS	promoter-TSS (NM_028057)	-18	1.25527	Proximal	NM_028057	72017	Mm.280230	NM_028057	ENSMUSG00000026456	Cyb5r1	1500005G05Rik|B5R.1|C80155|Nqo3a2	cytochrome b5 reductase 1	protein-coding	3.95	0.79	0.7	0.43	0.85	0.89	5	1.62791	0.955056	1	0	0
98	BAP1_CH12_peak_98	chr8-91220909	chr8	91220809	91221009	S1_BAP1_UN_WT	promoter-TSS	promoter-TSS (NM_001128171)	-18	1.25527	Proximal	NM_001128171	74256	Mm.490395	NM_173369	ENSMUSG00000036712	Cyld	2010013M14Rik|2900009M21Rik|C130039D01Rik|CDMT|CYLD1|EAC|mKIAA0849	cylindromatosis (turban tumor syndrome)	protein-coding	6.41	0.79	1.59	0.43	1.78	0.25	8.11392	3.69767	7.12	1	1	1
99	BAP1_CH12_peak_99	chr6-54631599	chr6	54631499	54631699	S1_BAP1_UN_WT	promoter-TSS	promoter-TSS (NM_001289741)	-19	1.27875	Proximal	NM_001289740	68235	Mm.233860	NM_026629	ENSMUSG00000038065	Mturn	2410066E13Rik|AI448550|B230212L03Rik	maturin, neural progenitor differentiation regulator homolog (Xenopus)	protein-coding	2.63	0.48	1.59	0.87	1.61	0.51	5.47917	1.82759	3.15686	1	0	1
100	BAP1_CH12_peak_100	chr4-57969302	chr4	57969202	57969402	S1_BAP1_UN_WT	promoter-TSS	promoter-TSS (NM_011660)	-19	1.27875	Proximal	NM_011660	22166	Mm.260618	NM_011660	ENSMUSG00000028367	Txn1	ADF|AW550880|Trx1|Txn	thioredoxin 1	protein-coding	2.02	0.16	2.68	0.29	1.44	1.78	12.625	9.24138	0.808989	1	1	0
101	BAP1_CH12_peak_101	chr12-55796832	chr12	55796732	55796932	S12_BAP1_d3_WT	promoter-TSS	promoter-TSS (NM_025456)	20	1.30103	Proximal	NM_025456	66266	Mm.156440	NM_025456	ENSMUSG00000054302	Eapp	1810011O16Rik	E2F-associated phosphoprotein	protein-coding	1.67	0.64	1.69	0.58	2.71	0.76	2.60938	2.91379	3.56579	0	0	1
102	BAP1_CH12_peak_102	chr2-73224557	chr2	73224457	73224657	S1_BAP1_UN_WT	promoter-TSS	promoter-TSS (NM_001190297)	-20	1.30103	Proximal	NM_001276443	68526	Mm.451014	NM_001080707	ENSMUSG00000041762	Gpr155	1110017O10Rik|DEPDC3|F730029F15Rik|PGR22	G protein-coupled receptor 155	protein-coding	18.87	0.79	0.99	0.29	4.41	2.8	23.8861	3.41379	1.575	1	1	1
103	BAP1_CH12_peak_103	chr18-67364993	chr18	67364893	67365093	S1_BAP1_UN_WT	promoter-TSS	promoter-TSS (NM_024190)	-20	1.30103	Proximal	NM_024190	67064	Mm.73777	NM_024190		Chmp1b	2810405I11Rik|Chmp1b1	charged multivesicular body protein 1B	protein-coding	3.42	0.79	1.39	1.3	1.02	1.78	4.32911	1.06923	0.573034	1	0	0
104	BAP1_CH12_peak_104	chr15-89186110	chr15	89186010	89186210	S1_BAP1_UN_WT	promoter-TSS	promoter-TSS (NM_001115132)	-20	1.30103	Proximal	NM_178919	105847	Mm.34511	NM_178919	ENSMUSG00000022614	Lmf2	AI451006|Tmem112b|Tmem153	lipase maturation factor 2	protein-coding	5.18	1.27	1.89	1.3	2.71	0.64	4.07874	1.45385	4.23438	1	0	1
105	BAP1_CH12_peak_105	chr2-24790821	chr2	24790721	24790921	S1_BAP1_UN_WT	promoter-TSS	promoter-TSS (NM_178408)	-20	1.30103	Proximal	NM_178408	215705	Mm.45275	NM_178408	ENSMUSG00000026972	Arrdc1	AI957342|BC004091	arrestin domain containing 1	protein-coding	4.83	0.64	0.1	1.45	1.36	0.25	7.54688	0.0689655	5.44	1	0	1
106	BAP1_CH12_peak_106	chr14-122580896	chr14	122580796	122580996	S1_BAP1_UN_WT	promoter-TSS	promoter-TSS (NM_029556)	-20	1.30103	Proximal	NM_029556	69634	Mm.34608	NM_029556	ENSMUSG00000025545	Clybl	0610033J05Rik|2310014M14Rik|AI256068|Clb	citrate lyase beta like	protein-coding	8.51	1.43	2.19	0.43	2.37	3.06	5.95105	5.09302	0.77451	1	1	0
107	BAP1_CH12_peak_107	chr2-156665764	chr2	156665664	156665864	S1_BAP1_UN_WT	promoter-TSS	promoter-TSS (NM_001291124)	21	1.32222	Proximal	NM_001291124	228839	Mm.315625	NM_173396	ENSMUSG00000062175	Tgif2	4921501K24|5730599O09Rik|C80753|C81206	TGFB-induced factor homeobox 2	protein-coding	4.04	1.59	1.29	1.88	1.53	0.13	2.54088	0.68617	11.7692	1	0	1
108	BAP1_CH12_peak_108	chr15-67008423	chr15	67008323	67008523	S1_BAP1_UN_WT	promoter-TSS	promoter-TSS (NM_009177)	21	1.32222	Proximal	NM_009177	20442	Mm.248334	NM_009177	ENSMUSG00000013846	St3gal1	5330418N22Rik|AI467004|ST3GalI|Siat4|Siat4a|St3gal-1	ST3 beta-galactoside alpha-2,3-sialyltransferase 1	protein-coding	4.3	2.38	1.59	0.72	0.76	0.76	1.80672	2.20833	1	1	0	0
109	BAP1_CH12_peak_109	chr6-83781756	chr6	83781656	83781856	S1_BAP1_UN_WT	promoter-TSS	promoter-TSS (NM_146169)	-21	1.32222	Proximal	NM_146169	232164	Mm.404420	NM_146169	ENSMUSG00000045896	Paip2b	-	poly(A) binding protein interacting protein 2B	protein-coding	6.76	1.59	2.48	1.45	3.05	1.27	4.25157	1.71034	2.40157	1	0	0
110	BAP1_CH12_peak_110	chr9-55785943	chr9	55785843	55786043	S1_BAP1_UN_WT	promoter-TSS	promoter-TSS (NM_001081341)	-21	1.32222	Proximal	NM_001081341	244891	Mm.86588	NM_175536	ENSMUSG00000034007	Scaper	C430017I08|D530014O03Rik|Zfp291	S phase cyclin A-associated protein in the ER	protein-coding	2.81	0.32	2.58	0.14	0.34	1.15	8.78125	18.4286	0.295652	1	1	0
111	BAP1_CH12_peak_111	chr14-99445376	chr14	99445276	99445476	S1_BAP1_UN_WT	promoter-TSS	promoter-TSS (NM_175265)	-21	1.32222	Proximal	NM_175245	76789	Mm.38912	NM_175245	ENSMUSG00000033186	Mzt1	2410129H14Rik|AI120158|Mozart1	mitotic spindle organizing protein 1	protein-coding	6.58	1.75	1.69	0.58	1.53	1.78	3.76	2.91379	0.859551	1	0	0
112	BAP1_CH12_peak_112	chr11-20012975	chr11	20012875	20013075	S1_BAP1_UN_WT	promoter-TSS	promoter-TSS (NM_146243)	-21	1.32222	Proximal	NM_146243	66713	Mm.259045	NM_146243	ENSMUSG00000020152	Actr2	4921510D23Rik|AA409782|Arp2|D6Ertd746e	ARP2 actin-related protein 2	protein-coding	3.6	0.48	2.98	1.16	1.95	1.02	7.5	2.56897	1.91176	1	0	0
113	BAP1_CH12_peak_113	chr9-106105418	chr9	106105318	106105518	S1_BAP1_UN_WT	promoter-TSS	promoter-TSS (NM_011876)	-21	1.32222	Proximal	NM_011876	23999	Mm.274346	NM_011876	ENSMUSG00000023277	Twf2	A6-related|AU014993|Ptk9l|Ptk9r	twinfilin, actin-binding protein, homolog 2 (Drosophila)	protein-coding	4.39	1.11	2.29	1.74	1.53	1.15	3.95495	1.31609	1.33043	1	0	0
114	BAP1_CH12_peak_114	chr4-83171427	chr4	83171327	83171527	S1_BAP1_UN_WT	promoter-TSS	promoter-TSS (NM_001081012)	-22	1.34242	Proximal	NM_001081012	320226	Mm.180032	NM_029117	ENSMUSG00000052407	Ccdc171	4930418J05Rik|4930473A06Rik|A330015D16Rik	coiled-coil domain containing 171	protein-coding	2.98	0.32	2.19	1.74	0.85	0.76	9.3125	1.25862	1.11842	1	0	0
115	BAP1_CH12_peak_115	chr3-96049358	chr3	96049258	96049458	S1_BAP1_UN_WT	promoter-TSS	promoter-TSS (NM_178212).2	-22	1.34242	Proximal	NM_178212	319192	Mm.5220	NM_178212	ENSMUSG00000064220	Hist2h2aa2	H2a-614|H2a-615	histone cluster 2, H2aa2	protein-coding	1.93	0.16	0.4	0	0.59	0.64	12.0625	2.85714	0.921875	1	0	0
116	BAP1_CH12_peak_116	chr4-126698523	chr4	126698423	126698623	S1_BAP1_UN_WT	promoter-TSS	promoter-TSS (NM_023603)	-22	1.34242	Proximal	NM_023603	71514	Mm.257276	NM_023603	ENSMUSG00000028820	Sfpq	1110004P21Rik|2810416M14Rik|5730453G22Rik|9030402K04Rik|AU021830|D4Ertd314e|Gm12940|OTTMUSG00000009329|PSF|REP1	splicing factor proline/glutamine rich (polypyrimidine tract binding protein associated)	protein-coding	3.6	1.11	3.08	0.72	1.44	1.66	3.24324	4.27778	0.86747	1	1	0
117	BAP1_CH12_peak_117	chr7-112959623	chr7	112959523	112959723	S1_BAP1_UN_WT	promoter-TSS	promoter-TSS (NM_025301)	-22	1.34242	Proximal	NM_025301	27397	Mm.44225	NM_025301		Mrpl17	MRP-L26|Rpml26	mitochondrial ribosomal protein L17	protein-coding	3.95	0.95	1.49	1.01	1.36	1.91	4.15789	1.47525	0.712042	1	0	0
118	BAP1_CH12_peak_118	chr17-24278584	chr17	24278484	24278684	S1_BAP1_UN_WT	promoter-TSS	promoter-TSS (NM_001080773)	-23	1.36173	Proximal	NM_001080773	18607	Mm.10504	NM_011062	ENSMUSG00000024122	Pdpk1	Pdk1	3-phosphoinositide dependent protein kinase 1	protein-coding	3.33	0.48	2.58	1.01	1.53	0.25	6.9375	2.55446	6.12	1	0	1
119	BAP1_CH12_peak_119	chr11-116000205	chr11	116000105	116000305	S1_BAP1_UN_WT	promoter-TSS	promoter-TSS (NM_024177)	-23	1.36173	Proximal	NM_024177	60441	Mm.29974	NM_024177	ENSMUSG00000020775	Mrpl38	1110036N21Rik|4733401F03Rik|MRP-L3|R75240|Rpml3	mitochondrial ribosomal protein L38	protein-coding	3.51	0.64	0.6	0.58	1.19	0.76	5.48437	1.03448	1.56579	1	0	0
120	BAP1_CH12_peak_120	chr3-127256290	chr3	127256190	127256390	S1_BAP1_UN_WT	promoter-TSS	promoter-TSS (NM_197997)	-23	1.36173	Proximal	NM_138593	28036	Mm.291032	NM_138593	ENSMUSG00000027968	Larp7	C330027G06Rik|D3Wsu161e	La ribonucleoprotein domain family, member 7	protein-coding	3.33	0.79	1.19	0.87	1.95	0.76	4.21519	1.36782	2.56579	1	0	0
121	BAP1_CH12_peak_121	chr4-140616483	chr4	140616383	140616583	S1_BAP1_UN_WT	promoter-TSS	promoter-TSS (NM_001145958)	-23	1.36173	Proximal	NM_001145958	230872	Mm.80685	NM_172122	ENSMUSG00000040860	Crocc	-	ciliary rootlet coiled-coil, rootletin	protein-coding	10.88	0.48	1.59	2.32	3.56	1.02	22.6667	0.685345	3.4902	1	0	1
122	BAP1_CH12_peak_122	chr10-50312452	chr10	50312352	50312552	S1_BAP1_UN_WT	promoter-TSS	promoter-TSS (NM_198007)	-23	1.36173	Proximal	NM_198007	77987	Mm.222497	NM_198007	ENSMUSG00000038774	Ascc3	ASC1p200|B630009I04Rik|BC023451|D430001L07Rik|D630041L21|Helic1|RNAH	activating signal cointegrator 1 complex subunit 3	protein-coding	2.63	0.48	0.7	0.43	1.44	1.4	5.47917	1.62791	1.02857	1	0	0
123	BAP1_CH12_peak_123	chr16-16146920	chr16	16146820	16147020	S1_BAP1_UN_WT	promoter-TSS	promoter-TSS (NM_146068)	24	1.38021	Proximal	NM_146068	224008	Mm.244703	NM_146068	ENSMUSG00000041974	Spidr	2310008H04Rik|Kiaa0146	scaffolding protein involved in DNA repair	protein-coding	4.65	1.43	2.29	0.72	1.95	0.89	3.25175	3.18056	2.19101	1	1	0
124	BAP1_CH12_peak_124	chr10-61178035	chr10	61177935	61178135	S1_BAP1_UN_WT	promoter-TSS	promoter-TSS (NM_001039194)	24	1.38021	Proximal	NM_178058	71361	Mm.286309	NM_153779	ENSMUSG00000020085	Aifm2	5430437E11Rik|Amid|D730001I10Rik|PRG3	apoptosis-inducing factor, mitochondrion-associated 2	protein-coding	1.4	0.32	0.89	0.29	1.44	0	4.375	3.06897	9	1	1	1
125	BAP1_CH12_peak_125	chr16-87432875	chr16	87432775	87432975	S1_BAP1_UN_WT	promoter-TSS	promoter-TSS (NM_001081068)	-24	1.38021	Proximal	NM_001081068	78913	Mm.249005	NM_001081068	ENSMUSG00000052299	Ltn1	4930528H02Rik|AV266914|C87237|Listerin|Rnf160|Zfp294	listerin E3 ubiquitin protein ligase 1	protein-coding	2.81	0.79	2.68	0.87	2.2	1.66	3.55696	3.08046	1.3253	1	1	0
126	BAP1_CH12_peak_126	chr4-154937900	chr4	154937800	154938000	S1_BAP1_UN_WT	promoter-TSS	promoter-TSS (NM_001159637)	-24	1.38021	Proximal	NM_001159637	192185	Mm.28347	NM_138671	ENSMUSG00000029063	Nadk	4432404C02Rik|BC004012	NAD kinase	protein-coding	8.6	0.79	0.7	1.88	2.8	0.13	10.8861	0.37234	21.5385	1	0	1
127	BAP1_CH12_peak_127	chr19-4510448	chr19	4510348	4510548	S12_BAP1_d3_WT	promoter-TSS	promoter-TSS (NM_001162946)	-24	1.38021	Proximal	NM_001162946	18563	Mm.1845	NM_008797	ENSMUSG00000024892	Pcx	Pc|Pcb	pyruvate carboxylase	protein-coding	6.67	1.27	1.29	0.72	3.39	0.76	5.25197	1.79167	4.46053	1	0	1
128	BAP1_CH12_peak_128	chrX-159326418	chrX	159326318	159326518	S1_BAP1_UN_WT	promoter-TSS	promoter-TSS (NM_025932)	-24	1.38021	Proximal	NM_025932	67043	Mm.44207	NM_025932	ENSMUSG00000031357	Syap1	2010110O17Rik|AW011796	synapse associated protein 1	protein-coding	2.9	0.32	0	0.29	0.93	0.25	9.0625	0	3.72	1	0	1
129	BAP1_CH12_peak_129	chr15-99803236	chr15	99803136	99803336	S1_BAP1_UN_WT	promoter-TSS	promoter-TSS (NM_001024526)	25	1.39794	Proximal	NM_001284521	207214	Mm.28811	NM_001024526	ENSMUSG00000023025	Larp4	DXErtd793|DXErtd793e	La ribonucleoprotein domain family, member 4	protein-coding	4.3	0.64	1.89	1.16	2.12	1.02	6.71875	1.62931	2.07843	1	0	0
130	BAP1_CH12_peak_130	chr15-77672630	chr15	77672530	77672730	S1_BAP1_UN_WT	promoter-TSS	promoter-TSS (NM_022410)	-25	1.39794	Proximal	NM_022410	17886	Mm.29677	NM_022410	ENSMUSG00000022443	Myh9	Fltn|Myhn-1|Myhn1|NMHCIIA|NMMHC-A|NMMHC-IIA|TU72.6	myosin, heavy polypeptide 9, non-muscle	protein-coding	12.81	0.16	0.4	0.72	3.56	1.53	80.0625	0.555556	2.3268	1	0	0
131	BAP1_CH12_peak_131	chr19-17468508	chr19	17468408	17468608	S1_BAP1_UN_WT	promoter-TSS	promoter-TSS (NM_019437)	-25	1.39794	Proximal	NM_019437	54391	Mm.7013	NM_019437	ENSMUSG00000024712	Rfk	0610038L10Rik|AF031381|KOI-4	riboflavin kinase	protein-coding	1.58	0	1.89	1.74	1.19	0.13	9.875	1.08621	9.15385	1	0	1
132	BAP1_CH12_peak_132	chr18-57514362	chr18	57514262	57514462	S1_BAP1_UN_WT	promoter-TSS	promoter-TSS (NM_028447)	-25	1.39794	Proximal	NM_028447	73137	Mm.29889	NM_028447	ENSMUSG00000024594	Prrc1	1190002C06Rik|2310058D16Rik|3110038B19Rik|9430085A19Rik	proline-rich coiled-coil 1	protein-coding	3.69	0.64	1.99	1.01	0.51	1.27	5.76562	1.9703	0.401575	1	0	0
133	BAP1_CH12_peak_133	chr1-72330913	chr1	72330813	72331013	S1_BAP1_UN_WT	promoter-TSS	promoter-TSS (NM_023523)	-25	1.39794	Proximal	NM_023523	111175	Mm.281738	NM_023523	ENSMUSG00000026189	Pecr	2400003B18Rik|TERP	peroxisomal trans-2-enoyl-CoA reductase	protein-coding	2.9	0.64	0.5	2.17	0.76	0.51	4.53125	0.230415	1.4902	1	0	0
134	BAP1_CH12_peak_134	chr6-86683397	chr6	86683297	86683497	S1_BAP1_UN_WT	promoter-TSS	promoter-TSS (NM_011818)	-25	1.39794	Proximal	NM_011818	23885	Mm.321452	NM_011818	ENSMUSG00000001157	Gmcl1	2810049L19Rik|Gcl|mglc-1	germ cell-less homolog 1 (Drosophila)	protein-coding	2.63	0.79	1.79	2.61	2.03	0.89	3.32911	0.685824	2.2809	1	0	0
135	BAP1_CH12_peak_135	chr9-119250438	chr9	119250338	119250538	S1_BAP1_UN_WT	promoter-TSS	promoter-TSS (NM_130864)	26	1.41497	Proximal	NM_130864	113868	Mm.205266	NM_130864	ENSMUSG00000036138	Acaa1a	Acaa|Acaa1|D9Ertd25e|PTL	acetyl-Coenzyme A acyltransferase 1A	protein-coding	4.12	0.64	0.79	1.3	2.54	2.55	6.4375	0.607692	0.996078	1	0	0
136	BAP1_CH12_peak_136	chr2-73052478	chr2	73052378	73052578	S1_BAP1_UN_WT	promoter-TSS	promoter-TSS (NM_030091)	26	1.41497	Proximal	NM_025942	67059	Mm.22661	NM_025942	ENSMUSG00000027108	Ola1	2510025G09Rik|2810405J23Rik|2810409H07Rik|Gtpbp9|PTD004	Obg-like ATPase 1	protein-coding	4.91	1.27	1.69	2.46	2.46	1.4	3.86614	0.686992	1.75714	1	0	0
137	BAP1_CH12_peak_137	chr14-32898852	chr14	32898752	32898952	S1_BAP1_UN_WT	promoter-TSS	promoter-TSS (NM_145460)	26	1.41497	Proximal	NM_001284346	105638	Mm.2519	NM_172254	ENSMUSG00000021905	Dph3	DELGIP1|DelgipP1|Desr1|KTI11|Zcsl2	diphthamine biosynthesis 3	protein-coding	4.65	0.95	2.98	1.01	2.12	3.82	4.89474	2.9505	0.554974	1	0	0
138	BAP1_CH12_peak_138	chr12-88067436	chr12	88067336	88067536	S1_BAP1_UN_WT	promoter-TSS	promoter-TSS (NM_144524)	-26	1.41497	Proximal	NM_144524	68737	Mm.63979	NM_144524	ENSMUSG00000021257	Angel1	1110030H02Rik|mKIAA0759	angel homolog 1 (Drosophila)	protein-coding	5.88	1.75	1.19	0.72	1.36	1.4	3.36	1.65278	0.971429	1	0	0
139	BAP1_CH12_peak_139	chr16-17070206	chr16	17070106	17070306	S1_BAP1_UN_WT	promoter-TSS	promoter-TSS (NM_023249)	-26	1.41497	Proximal	NM_001291047	106369	Mm.237941	NM_023249	ENSMUSG00000022773	Ypel1	0610009L05Rik|1700016N17Rik|1700019O22Rik|4921520K19Rik|4930511F14Rik|AV118478|Dgl1|Ppil2|mdgl-1	yippee-like 1 (Drosophila)	protein-coding	2.54	0.64	2.09	1.74	1.27	1.66	3.96875	1.20115	0.76506	1	0	0
140	BAP1_CH12_peak_140	chr7-117205190	chr7	117205090	117205290	S1_BAP1_UN_WT	promoter-TSS	promoter-TSS (NM_009281)	-26	1.41497	Proximal	NM_009281	20841	Mm.10815	NM_009281	ENSMUSG00000061079	Zfp143	AA959806|AU015869|D7Ertd805e|KRAB14|SBF|Staf|Zfp79|Zfp80-rs1|Znf143|pHZ-1	zinc finger protein 143	protein-coding	35.98	0.95	2.19	1.16	29.74	0.76	37.8737	1.88793	39.1316	1	0	1
141	BAP1_CH12_peak_141	chr15-99200939	chr15	99200839	99201039	S1_BAP1_UN_WT	promoter-TSS	promoter-TSS (NM_011711)	-26	1.41497	Proximal	NM_001310623	22379	Mm.29043	NM_011711	ENSMUSG00000023008	Fmnl3	2700073B04Rik|FBP11|Wbp3|mKIAA2014	formin-like 3	protein-coding	4.21	0.79	2.88	1.16	1.53	1.15	5.32911	2.48276	1.33043	1	0	0
142	BAP1_CH12_peak_142	chr2-118214327	chr2	118214227	118214427	S1_BAP1_UN_WT	promoter-TSS	promoter-TSS (NM_001177806)	-26	1.41497	Proximal	NM_013719	27103	Mm.217616	NM_013719	ENSMUSG00000005102	Eif2ak4	2610011M03|GCN2|MGCN2	eukaryotic translation initiation factor 2 alpha kinase 4	protein-coding	9.39	0.79	1.39	2.61	2.88	0.64	11.8861	0.532567	4.5	1	0	1
143	BAP1_CH12_peak_143	chr2-153475159	chr2	153475059	153475259	S1_BAP1_UN_WT	promoter-TSS	promoter-TSS (NM_001271745)	-26	1.41497	Proximal	NM_001271746	13436	Mm.89772	NM_010068	ENSMUSG00000027478	Dnmt3b	MmuIIIB	DNA methyltransferase 3B	protein-coding	2.11	0.64	1.19	1.74	1.02	0.89	3.29687	0.683908	1.14607	1	0	0
144	BAP1_CH12_peak_144	chr11-74739273	chr11	74739173	74739373	S1_BAP1_UN_WT	promoter-TSS	promoter-TSS (NM_013761)	27	1.43136	Proximal	NM_013761	27364	Mm.131443	NM_013761	ENSMUSG00000001323	Srr	M100034|Rgsc34|Srs	serine racemase	protein-coding	4.47	0.32	2.09	0.72	1.53	1.15	13.9687	2.90278	1.33043	1	0	0
145	BAP1_CH12_peak_145	chr7-138554142	chr7	138554042	138554242	S1_BAP1_UN_WT	promoter-TSS	promoter-TSS (NM_025826)	27	1.43136	Proximal	NM_025826	66885	Mm.334274	NM_025826	ENSMUSG00000030861	Acadsb	1300003O09Rik|2-MEBCAD|BB066609|SBCAD	acyl-Coenzyme A dehydrogenase, short/branched chain	protein-coding	1.49	0.16	1.09	0.58	1.53	0.51	9.3125	1.87931	3	1	0	0
146	BAP1_CH12_peak_146	chr19-46077941	chr19	46077841	46078041	S1_BAP1_UN_WT	promoter-TSS	promoter-TSS (NM_176785)	-27	1.43136	Proximal	NM_176785	20170	Mm.101110	NM_176785	ENSMUSG00000074811	Hps6	5330434M19Rik|BLOC2|ru	Hermansky-Pudlak syndrome 6	protein-coding	2.63	0.32	1.49	0.87	0.68	2.29	8.21875	1.71264	0.296943	1	0	0
147	BAP1_CH12_peak_147	chr14-37948535	chr14	37948435	37948635	S1_BAP1_UN_WT	promoter-TSS	promoter-TSS (NM_078478)	-27	1.43136	Proximal	NM_078478	66092	Mm.182912	NM_078478	ENSMUSG00000041028	Ghitm	1010001P14Rik|C77840|MICS1|PTD010|Tmbim5	growth hormone inducible transmembrane protein	protein-coding	3.07	0.95	3.48	1.01	2.03	0.64	3.23158	3.44554	3.17187	1	1	1
148	BAP1_CH12_peak_148	chr15-76490665	chr15	76490565	76490765	S1_BAP1_UN_WT	promoter-TSS	promoter-TSS (NM_019396)	-27	1.43136	Proximal	NM_001276322	54151	Mm.247752	NM_019396	ENSMUSG00000053929	Cyhr1	1110031M01Rik|AU042374|Chrp	cysteine and histidine rich 1	protein-coding	6.23	2.38	0.6	2.61	1.36	0.64	2.61765	0.229885	2.125	1	0	0
149	BAP1_CH12_peak_149	chr8-97125814	chr8	97125714	97125914	S1_BAP1_UN_WT	promoter-TSS	promoter-TSS (NM_026274)	-27	1.43136	Proximal	NM_026274	67610	Mm.109074	NM_026274	ENSMUSG00000050079	Rspry1	4930470D19Rik|AI608258	ring finger and SPRY domain containing 1	protein-coding	4.21	2.22	1.99	1.45	2.63	1.02	1.8964	1.37241	2.57843	1	0	0
150	BAP1_CH12_peak_150	chr8-116657447	chr8	116657347	116657547	S1_BAP1_UN_WT	promoter-TSS	promoter-TSS (NM_024446)	-27	1.43136	Proximal	NM_001290181	67528	Mm.27889	NM_024437	ENSMUSG00000031767	Nudt7	1300007B24Rik|2210404C19Rik	nudix (nucleoside diphosphate linked moiety X)-type motif 7	protein-coding	4.21	1.43	1.29	0.72	1.1	0.76	2.94406	1.79167	1.44737	1	0	0
151	BAP1_CH12_peak_151	chr14-63456500	chr14	63456400	63456600	S1_BAP1_UN_WT	promoter-TSS	promoter-TSS (NM_175546)	-27	1.43136	Proximal	NM_175546	268752	Mm.1960	NM_175546	ENSMUSG00000014547	Wdfy2	5830485M08|B130024L21Rik|ProF|ZFYVE22	WD repeat and FYVE domain containing 2	protein-coding	8.07	2.22	2.48	0.58	4.32	0.64	3.63514	4.27586	6.75	1	1	1
152	BAP1_CH12_peak_152	chr15-81791387	chr15	81791287	81791487	S1_BAP1_UN_WT	promoter-TSS	promoter-TSS (NM_001282041)	-27	1.43136	Proximal	NM_001282041	29858	Mm.18939	NM_013872	ENSMUSG00000022474	Pmm1	C77612	phosphomannomutase 1	protein-coding	3.51	0.64	1.19	0.43	1.36	0	5.48437	2.76744	8.5	1	0	1
153	BAP1_CH12_peak_153	chr17-26381214	chr17	26381114	26381314	S1_BAP1_UN_WT	promoter-TSS	promoter-TSS (NM_001206335)	-27	1.43136	Proximal	NM_001206335	106581	Mm.28844	NM_207217	ENSMUSG00000024187	Fam234a	Itfg3	family with sequence similarity 234, member A	protein-coding	3.95	0.48	1.59	0.43	1.44	1.27	8.22917	3.69767	1.13386	1	1	0
154	BAP1_CH12_peak_154	chr9-48793463	chr9	48793363	48793563	S1_BAP1_UN_WT	promoter-TSS	promoter-TSS (NM_175482)	-27	1.43136	Proximal	NM_175482	235323	Mm.21630	NM_175482	ENSMUSG00000032267	Usp28	9830148O20Rik|AU022237|mKIAA1515	ubiquitin specific peptidase 28	protein-coding	14.65	0.95	0.7	2.03	4.41	0.38	15.4211	0.344828	11.6053	1	0	1
155	BAP1_CH12_peak_155	chr3-136333003	chr3	136332903	136333103	S1_BAP1_UN_WT	promoter-TSS	promoter-TSS (NM_008913)	-27	1.43136	Proximal	NM_001293622	19055	Mm.331389	NM_008913	ENSMUSG00000028161	Ppp3ca	2900074D19Rik|CN|Caln|Calna|CnA	protein phosphatase 3, catalytic subunit, alpha isoform	protein-coding	5.97	2.22	3.18	1.3	2.54	2.8	2.68919	2.44615	0.907143	1	0	0
156	BAP1_CH12_peak_156	chr16-3744072	chr16	3743972	3744172	S1_BAP1_UN_WT	promoter-TSS	promoter-TSS (NM_148924)	-27	1.43136	Proximal	NM_148924	74120	Mm.29081	NM_148924	ENSMUSG00000022529	Zfp263	1200014J04Rik|AI326880|AU020888|NT2|mFPM315	zinc finger protein 263	protein-coding	4.65	0.79	1.19	0.87	2.63	1.15	5.88608	1.36782	2.28696	1	0	0
157	BAP1_CH12_peak_157	chr2-155343807	chr2	155343707	155343907	S12_BAP1_d3_WT	promoter-TSS	promoter-TSS (NM_019811)	28	1.44716	Proximal	NM_019811	60525	Mm.255026	NM_019811	ENSMUSG00000027605	Acss2	1110017C11Rik|ACAS|Acas1|Acas2|AceCS1|Acs1	acyl-CoA synthetase short-chain family member 2	protein-coding	6.84	1.27	1.29	0.72	3.9	0.64	5.38583	1.79167	6.09375	1	0	1
158	BAP1_CH12_peak_158	chr4-135866829	chr4	135866729	135866929	S1_BAP1_UN_WT	promoter-TSS	promoter-TSS (NM_028871)	-28	1.44716	Proximal	NM_001277123	74326	Mm.31051	NM_028871	ENSMUSG00000066037	Hnrnpr	2610003J05Rik|2610528B01Rik|Hnrpr	heterogeneous nuclear ribonucleoprotein R	protein-coding	2.46	0.64	2.29	3.04	1.53	0.13	3.84375	0.753289	11.7692	1	0	1
159	BAP1_CH12_peak_159	chr1-37486989	chr1	37486889	37487089	S1_BAP1_UN_WT	promoter-TSS	promoter-TSS (NM_198006)	-28	1.44716	Proximal	NM_026123	67387	Mm.27404	NM_026123	ENSMUSG00000026111	Unc50	1110002A21Rik|GMH1|UNCL|URP	unc-50 homolog (C. elegans)	protein-coding	3.07	0.64	3.48	0.29	1.69	1.66	4.79688	12	1.01807	1	1	0
160	BAP1_CH12_peak_160	chr17-48549173	chr17	48549073	48549273	S12_BAP1_d3_WT	promoter-TSS	promoter-TSS (NM_001289491)	-28	1.44716	Proximal	NM_001110832	18044	Mm.4929	NM_010913	ENSMUSG00000023994	Nfya	AA407810|Cbf-b|SEZ-10|SEZ10	nuclear transcription factor-Y alpha	protein-coding	7.28	1.43	0.89	1.45	4.83	1.4	5.09091	0.613793	3.45	1	0	1
161	BAP1_CH12_peak_161	chr13-97440919	chr13	97440819	97441019	S1_BAP1_UN_WT	promoter-TSS	promoter-TSS (NM_008255)	-28	1.44716	Proximal	NM_008255	15357	Mm.316652	NM_008255	ENSMUSG00000021670	Hmgcr	HMG-CoAR|Red	3-hydroxy-3-methylglutaryl-Coenzyme A reductase	protein-coding	3.51	1.11	3.28	0.58	1.78	0.13	3.16216	5.65517	13.6923	1	1	1
162	BAP1_CH12_peak_162	chr11-120434278	chr11	120434178	120434378	S1_BAP1_UN_WT	promoter-TSS	promoter-TSS (NM_011032)	-28	1.44716	Proximal	NM_011032	18453	Mm.16660	NM_011032	ENSMUSG00000025130	P4hb	ERp59|PDI|Pdia1|Thbp	prolyl 4-hydroxylase, beta polypeptide	protein-coding	5.26	2.86	0.7	2.03	3.14	1.4	1.83916	0.344828	2.24286	1	0	0
163	BAP1_CH12_peak_163	chr17-33855650	chr17	33855550	33855750	S1_BAP1_UN_WT	promoter-TSS	promoter-TSS (NM_001252480)	-28	1.44716	Proximal	NM_001252480	224703	Mm.311439	NM_145486	ENSMUSG00000079557	March2	9530046H09Rik|MARCH-II	membrane-associated ring finger (C3HC4) 2	protein-coding	2.98	0.48	0.99	0.87	0.68	0.89	6.20833	1.13793	0.764045	1	0	0
164	BAP1_CH12_peak_164	chr4-62021707	chr4	62021607	62021807	S1_BAP1_UN_WT	promoter-TSS	promoter-TSS (NM_001045528)	-28	1.44716	Proximal	NM_175090	20529	Mm.248637	NM_175090	ENSMUSG00000066150	Slc31a1	4930445G01Rik|AI787263|AU016967|Ctr1	solute carrier family 31, member 1	protein-coding	2.9	0.16	2.09	1.01	1.69	2.17	18.125	2.06931	0.778802	1	0	0
165	BAP1_CH12_peak_165	chr2-30997556	chr2	30997456	30997656	S1_BAP1_UN_WT	promoter-TSS	promoter-TSS (NM_019406)	-28	1.44716	Proximal	NM_019406	14269	Mm.52297	NM_019406	ENSMUSG00000075415	Fnbp1	1110057E06Rik|2210010H06Rik|FBP1|Fbp17	formin binding protein 1	protein-coding	4.21	1.59	1.29	1.16	1.1	1.15	2.6478	1.11207	0.956522	1	0	0
166	BAP1_CH12_peak_166	chr6-35202671	chr6	35202571	35202771	S1_BAP1_UN_WT	promoter-TSS	promoter-TSS (NR_015608)	-28	1.44716	Proximal	NR_015608	67705	Mm.228046	NR_015608	ENSMUSG00000073155	1810058I24Rik	AI414869|AI848234	RIKEN cDNA 1810058I24 gene	ncRNA	2.28	0.64	1.29	0.87	1.61	0.64	3.5625	1.48276	2.51562	1	0	0
167	BAP1_CH12_peak_167	chr17-56724034	chr17	56723934	56724134	S1_BAP1_UN_WT	promoter-TSS	promoter-TSS (NM_001163300)	-28	1.44716	Proximal	NM_001029979	224902	Mm.214973	NM_001029979	ENSMUSG00000042625	Safb2	AA389433|AI255170|mKIAA0138	scaffold attachment factor B2	protein-coding	5.97	0.95	1.09	0.87	5	1.53	6.28421	1.25287	3.26797	1	0	1
168	BAP1_CH12_peak_168	chr7-91754423	chr7	91754323	91754523	S1_BAP1_UN_WT	promoter-TSS	promoter-TSS (NM_010176)	29	1.4624	Proximal	NM_010176	14085	Mm.3798	NM_010176	ENSMUSG00000030630	Fah	-	fumarylacetoacetate hydrolase	protein-coding	3.86	0.16	0.4	1.45	2.88	1.27	24.125	0.275862	2.26772	1	0	0
169	BAP1_CH12_peak_169	chr14-45839129	chr14	45839029	45839229	S1_BAP1_UN_WT	promoter-TSS	promoter-TSS (NM_027518)	-29	1.4624	Proximal	NM_001310534	70561	Mm.28129	NM_172597	ENSMUSG00000021830	Txndc16	5730420B22Rik|C77647	thioredoxin domain containing 16	protein-coding	6.58	0.95	4.67	1.88	3.22	2.29	6.92632	2.48404	1.40611	1	1	0
170	BAP1_CH12_peak_170	chr14-26661612	chr14	26661512	26661712	S1_BAP1_UN_WT	promoter-TSS	promoter-TSS (NM_013469)	-29	1.4624	Proximal	NM_013469	11744	Mm.294083	NM_013469	ENSMUSG00000021866	Anxa11	A830099O17Rik|Anx11	annexin A11	protein-coding	4.83	1.91	2.68	0.72	1.61	1.53	2.5288	3.72222	1.05229	1	1	0
171	BAP1_CH12_peak_171	chr14-20902364	chr14	20902264	20902464	S1_BAP1_UN_WT	promoter-TSS	promoter-TSS (NM_026209)	30	1.47712	Proximal	NM_026209	67509	Mm.292423	NM_026209	ENSMUSG00000045107	Saysd1	1810063B07Rik|4930488P03Rik	SAYSVFN motif domain containing 1	protein-coding	5.26	1.27	0.99	1.3	2.54	1.15	4.14173	0.761538	2.2087	1	0	0
172	BAP1_CH12_peak_172	chr14-68333868	chr14	68333768	68333968	S12_BAP1_d3_WT	promoter-TSS	promoter-TSS (NM_001110162)	30	1.47712	Proximal	NM_175384	108912	Mm.33831	NM_175384	ENSMUSG00000048922	Cdca2	2610311M19Rik|AI586158	cell division cycle associated 2	protein-coding	14.13	1.43	1.89	2.32	6.53	1.27	9.88112	0.814655	5.14173	1	0	1
173	BAP1_CH12_peak_173	chr10-12728226	chr10	12728126	12728326	S1_BAP1_UN_WT	promoter-TSS	promoter-TSS (NM_175102)	-30	1.47712	Proximal	NM_175102	66125	Mm.29743	NM_175102		Sf3b5	10kDa|1110005L13Rik|AU043053|Sf3b10	splicing factor 3b, subunit 5	protein-coding	2.02	0.64	2.19	1.74	0.93	2.04	3.15625	1.25862	0.455882	1	0	0
174	BAP1_CH12_peak_174	chr15-98748559	chr15	98748459	98748659	S1_BAP1_UN_WT	promoter-TSS	promoter-TSS (NM_029098)	-30	1.47712	Proximal	NM_029098	74775	Mm.385020	NM_029098	ENSMUSG00000022999	Lmbr1l	1110013E13Rik|AA415653|D15Ertd735e|Limr	limb region 1 like	protein-coding	6.67	1.43	2.98	0.72	1.69	0.64	4.66434	4.13889	2.64062	1	1	0
175	BAP1_CH12_peak_175	chr8-47702584	chr8	47702484	47702684	S1_BAP1_UN_WT	promoter-TSS	promoter-TSS (NM_001284409)	-30	1.47712	Proximal	NM_001001184	408022	Mm.217385	NM_001001184	ENSMUSG00000038225	Primpol	BC065112|Ccdc111	primase and polymerase (DNA-directed)	protein-coding	4.74	0.48	2.09	0.29	2.37	1.4	9.875	7.2069	1.69286	1	1	0
176	BAP1_CH12_peak_176	chr8-72498312	chr8	72498212	72498412	S1_BAP1_UN_WT	promoter-TSS	promoter-TSS (NM_001113346)	-30	1.47712	Proximal	NM_001113346	234366	Mm.270044	NM_145596	ENSMUSG00000036180	Gatad2a	1110066C11Rik|BC031407|C80248	GATA zinc finger domain containing 2A	protein-coding	4.83	1.43	0.99	1.01	1.69	1.27	3.37762	0.980198	1.33071	1	0	0
177	BAP1_CH12_peak_177	chr5-53658314	chr5	53658214	53658414	S1_BAP1_UN_WT	promoter-TSS	promoter-TSS (NM_001145433)	-31	1.49136	Proximal	NM_001145433	66278	Mm.27900	NM_001145433	ENSMUSG00000061461	Smim20	1110067B18Rik|1810013D10Rik|N28078	small integral membrane protein 20	protein-coding	5	0.64	1.49	2.03	1.44	1.02	7.8125	0.73399	1.41176	1	0	0
178	BAP1_CH12_peak_178	chr7-6335997	chr7	6335897	6336097	S1_BAP1_UN_WT	promoter-TSS	promoter-TSS (NM_175247)	-31	1.49136	Proximal	NM_175247	22690	Mm.127014	NM_175247	ENSMUSG00000062861	Zfp28	2810438M17Rik|Zfp-28|mkr-5	zinc finger protein 28	protein-coding	3.95	0.95	0.7	0.14	0.59	0.25	4.15789	5	2.36	1	1	0
179	BAP1_CH12_peak_179	chr3-143865391	chr3	143865291	143865491	S1_BAP1_UN_WT	promoter-TSS	promoter-TSS (NM_001161770)	-31	1.49136	Proximal	NM_001161769	16911	Mm.29187	NM_010723	ENSMUSG00000028266	Lmo4	A730077C12Rik|Crp3|Etohi4	LIM domain only 4	protein-coding	4.04	0.95	1.19	0.43	1.78	0.89	4.25263	2.76744	2	1	0	0
180	BAP1_CH12_peak_180	chr3-40698168	chr3	40698068	40698268	S1_BAP1_UN_WT	promoter-TSS	promoter-TSS (NM_026622)	-31	1.49136	Proximal	NM_026622	269423	Mm.32373	NM_026622	ENSMUSG00000037818	3110057O12Rik	2310068E01Rik|4732404H23|AI645591	RIKEN cDNA 3110057O12 gene	protein-coding	1.32	0.32	0.3	0.87	1.1	2.04	4.125	0.344828	0.539216	1	0	0
181	BAP1_CH12_peak_181	chr14-15535508	chr14	15535408	15535608	S1_BAP1_UN_WT	promoter-TSS	promoter-TSS (NM_001033270)	-31	1.49136	Proximal	NM_001033270	218756	Mm.258893	NM_001033270	ENSMUSG00000021733	Slc4a7	E430014N10Rik|NBC3|NBCn1|NBCn1-G	solute carrier family 4, sodium bicarbonate cotransporter, member 7	protein-coding	5.26	0.48	0.4	0	1.53	0.38	10.9583	2.85714	4.02632	1	0	1
182	BAP1_CH12_peak_182	chr1-129670709	chr1	129670609	129670809	S1_BAP1_UN_WT	promoter-TSS	promoter-TSS (NM_028399)	-32	1.50515	Proximal	NM_028399	72949	Mm.268672	NM_028399		Ccnt2	2900041I18Rik|C81304|CycT2|CycT2a|CycT2b	cyclin T2	protein-coding	4.74	0.79	0.99	0.43	2.12	0.89	6	2.30233	2.38202	1	0	0
183	BAP1_CH12_peak_183	chr4-151401812	chr4	151401712	151401912	S1_BAP1_UN_WT	promoter-TSS	promoter-TSS (NM_133879)	-32	1.50515	Proximal	NM_133879	100090	Mm.24661	NM_133879	ENSMUSG00000028952	Zbtb48	0610011D15Rik|AI327031|Hkr3	zinc finger and BTB domain containing 48	protein-coding	2.98	0.79	2.09	1.01	0.76	0.76	3.77215	2.06931	1	1	0	0
184	BAP1_CH12_peak_184	chr10-119550053	chr10	119549953	119550153	S1_BAP1_UN_WT	promoter-TSS	promoter-TSS (NM_080446)	-32	1.50515	Proximal	NM_080446	117599	Mm.214703	NM_080446	ENSMUSG00000020228	Helb	AI447783|D10Ertd664e	helicase (DNA) B	protein-coding	3.69	0.64	1.19	0.72	1.53	2.04	5.76562	1.65278	0.75	1	0	0
185	BAP1_CH12_peak_185	chr10-86241718	chr10	86241618	86241818	S1_BAP1_UN_WT	promoter-TSS	promoter-TSS (NM_175331)	-32	1.50515	Proximal	NM_175331	103466	Mm.200446	NM_175331	ENSMUSG00000054027	Nt5dc3	AU040402|AW540062|C630002B14Rik|TU12B1-TY	5'-nucleotidase domain containing 3	protein-coding	7.46	1.27	0.6	1.59	2.03	1.27	5.87402	0.377358	1.59843	1	0	0
186	BAP1_CH12_peak_186	chr8-81818887	chr8	81818787	81818987	S1_BAP1_UN_WT	promoter-TSS	promoter-TSS (NM_133823)	-32	1.50515	Proximal	NM_133823	109136	Mm.26510	NM_133823	ENSMUSG00000037022	Mmaa	2810018E08Rik|AI840684	methylmalonic aciduria (cobalamin deficiency) type A	protein-coding	5.18	1.43	0.99	0.58	2.88	1.66	3.62238	1.7069	1.73494	1	0	0
187	BAP1_CH12_peak_187	chr2-75542687	chr2	75542587	75542787	S1_BAP1_UN_WT	promoter-TSS	promoter-TSS (NM_010902)	33	1.51851	Proximal	NM_010902	18024	Mm.1025	NM_010902	ENSMUSG00000015839	Nfe2l2	Nrf2	nuclear factor, erythroid derived 2, like 2	protein-coding	10.79	1.27	0.6	1.01	2.71	0.76	8.49606	0.594059	3.56579	1	0	1
188	BAP1_CH12_peak_188	chr8-123192075	chr8	123191975	123192175	S1_BAP1_UN_WT	promoter-TSS	promoter-TSS (NM_010926)	-33	1.51851	Proximal	NM_001308449	105734727	Mm.473736	NM_001308449		Emc8-1190005i06rik	-	Emc8-1190005I06Rik readthrough	protein-coding	2.54	0.64	0.7	0.43	2.46	0.25	3.96875	1.62791	9.84	1	0	1
189	BAP1_CH12_peak_189	chr17-6317507	chr17	6317407	6317607	S1_BAP1_UN_WT	promoter-TSS	promoter-TSS (NM_001166629)	-33	1.51851	Proximal	NM_001166629	100310872	Mm.381893	NM_001166629		Dynlt1a	-	dynein light chain Tctex-type 1A	protein-coding	3.16	0.95	2.09	1.74	0.76	1.53	3.32632	1.20115	0.496732	1	0	0
190	BAP1_CH12_peak_190	chr6-124881373	chr6	124881273	124881473	S1_BAP1_UN_WT	promoter-TSS	promoter-TSS (NM_145385)	-33	1.51851	Proximal	NM_145385	30853	Mm.29737	NM_145385	ENSMUSG00000030120	Mlf2	AI256856|AU018944|C77284	myeloid leukemia factor 2	protein-coding	3.42	0	0.6	1.01	0.85	1.02	21.375	0.594059	0.833333	1	0	0
191	BAP1_CH12_peak_191	chr11-4886861	chr11	4886761	4886961	S1_BAP1_UN_WT	promoter-TSS	promoter-TSS (NM_001243044)	34	1.53148	Proximal	NM_007454	11764	Mm.274816	NM_007454	ENSMUSG00000009090	Ap1b1	Adtb1|b2b1660Clo	adaptor protein complex AP-1, beta 1 subunit	protein-coding	4.21	2.07	2.38	2.75	2.63	1.4	2.03382	0.865455	1.87857	1	0	0
192	BAP1_CH12_peak_192	chr17-48549359	chr17	48549259	48549459	S1_BAP1_UN_WT	promoter-TSS	promoter-TSS (NM_001289491)	34	1.53148	Proximal	NM_001289491	106821	Mm.203943	NM_207219	ENSMUSG00000040771	Oard1	AI314976|AW558560	O-acyl-ADP-ribose deacylase 1	protein-coding	7.81	2.07	1.29	0.87	4.15	3.19	3.77295	1.48276	1.30094	1	0	1
193	BAP1_CH12_peak_193	chr15-99602912	chr15	99602812	99603012	S1_BAP1_UN_WT	promoter-TSS	promoter-TSS (NM_028015)	34	1.53148	Proximal	NM_028015	71949	Mm.390821	NM_028015	ENSMUSG00000023021	Cers5	2310081H14Rik|AU045339|AW544927|Lass5|Trh4	ceramide synthase 5	protein-coding	9.65	1.11	2.78	2.9	1.44	2.55	8.69369	0.958621	0.564706	1	0	0
194	BAP1_CH12_peak_194	chr5-139960411	chr5	139960311	139960511	S1_BAP1_UN_WT	promoter-TSS	promoter-TSS (NM_001159908)	34	1.53148	Proximal	NM_001159908	100494	Mm.24521	NM_133349	ENSMUSG00000053581	Zfand2a	AA407930|AU016206|Airap	zinc finger, AN1-type domain 2A	protein-coding	3.86	0.64	1.49	1.45	2.8	0.89	6.03125	1.02759	3.14607	1	0	1
195	BAP1_CH12_peak_195	chr15-89145776	chr15	89145676	89145876	S1_BAP1_UN_WT	promoter-TSS	promoter-TSS (NM_001170561)	-34	1.53148	Proximal	NM_001170561	77980	Mm.35483	NM_030019	ENSMUSG00000036529	Sbf1	2610510A08Rik|B230113C15Rik|Mtmr5|mKIAA3020	SET binding factor 1	protein-coding	3.77	0.48	2.19	1.45	2.2	2.8	7.85417	1.51034	0.785714	1	0	0
196	BAP1_CH12_peak_196	chr14-46277852	chr14	46277752	46277952	S1_BAP1_UN_WT	promoter-TSS	promoter-TSS (NM_176845)	-34	1.53148	Proximal	NM_176845	114874	Mm.121918	NM_176845	ENSMUSG00000037697	Ddhd1	Mir5131|PA-PLA1	DDHD domain containing 1	protein-coding	4.74	1.43	3.48	2.75	1.61	1.15	3.31469	1.26545	1.4	1	0	0
197	BAP1_CH12_peak_197	chr5-37380255	chr5	37380155	37380355	S1_BAP1_UN_WT	promoter-TSS	promoter-TSS (NM_011716)	-34	1.53148	Proximal	NM_011716	22393	Mm.20916	NM_011716	ENSMUSG00000039474	Wfs1	AI481085|wolframin	Wolfram syndrome 1 homolog (human)	protein-coding	7.28	2.22	1.89	0.58	2.03	0.64	3.27928	3.25862	3.17187	1	1	1
198	BAP1_CH12_peak_198	chr7-87948251	chr7	87948151	87948351	S1_BAP1_UN_WT	promoter-TSS	promoter-TSS (NM_016721)	-34	1.53148	Proximal	NM_016721	29875	Mm.207619	NM_016721	ENSMUSG00000030536	Iqgap1	AA682088|D7Ertd237e|D7Ertd257e|mKIAA0051	IQ motif containing GTPase activating protein 1	protein-coding	4.21	2.54	1.59	1.3	1.86	0.25	1.65748	1.22308	7.44	1	0	1
199	BAP1_CH12_peak_199	chr15-72891668	chr15	72891568	72891768	S1_BAP1_UN_WT	promoter-TSS	promoter-TSS (NM_180662)	-34	1.53148	Proximal	NM_001164642	76510	Mm.158902	NM_029640	ENSMUSG00000047921	Trappc9	1810044A24Rik|2900005P22Rik|4632408O18Rik|Ibp|Nibp|TRS130|mKIAA1882	trafficking protein particle complex 9	protein-coding	3.95	0.16	2.68	0.29	1.78	1.91	24.6875	9.24138	0.931937	1	1	0
200	BAP1_CH12_peak_200	chr11-119089847	chr11	119089747	119089947	S1_BAP1_UN_WT	promoter-TSS	promoter-TSS (NM_175430)	-34	1.53148	Proximal	NM_172443	207592	Mm.205263	NM_172443	ENSMUSG00000039976	Tbc1d16	B930087K01|BC026530|Tcd1d16	TBC1 domain family, member 16	protein-coding	2.19	0.32	1.69	0.29	2.03	0.64	6.84375	5.82759	3.17187	1	1	1
201	BAP1_CH12_peak_201	chr1-74331346	chr1	74331246	74331446	S1_BAP1_UN_WT	promoter-TSS	promoter-TSS (NM_025580)	-34	1.53148	Proximal	NM_001190444	227290	Mm.379371	NM_146110	ENSMUSG00000006299	Aamp	AU040907|Aamp-rs	angio-associated migratory protein	protein-coding	4.83	1.43	1.69	0.87	1.1	0.76	3.37762	1.94253	1.44737	1	0	0
202	BAP1_CH12_peak_202	chr16-5256083	chr16	5255983	5256183	S1_BAP1_UN_WT	promoter-TSS	promoter-TSS (NM_027446)	-34	1.53148	Proximal	NM_027446	70511	Mm.45780	NM_027446	ENSMUSG00000022544	Eef2kmt	5730409G15Rik|Fam86|Fam86a|eEF2-KMT	eukaryotic elongation factor 2 lysine methyltransferase	protein-coding	7.81	2.38	2.38	1.45	2.12	1.02	3.28151	1.64138	2.07843	1	0	0
203	BAP1_CH12_peak_203	chr2-90687278	chr2	90687178	90687378	S1_BAP1_UN_WT	promoter-TSS	promoter-TSS (NM_019758)	-34	1.53148	Proximal	NM_019758	56428	Mm.28023	NM_019758	ENSMUSG00000027282	Mtch2	2310034D24Rik|4930539J07Rik|HSPC032	mitochondrial carrier homolog 2 (C. elegans)	protein-coding	3.95	0.64	1.29	1.16	1.44	1.91	6.17188	1.11207	0.753927	1	0	0
204	BAP1_CH12_peak_204	chr2-103867922	chr2	103867822	103868022	S1_BAP1_UN_WT	promoter-TSS	promoter-TSS (NM_020593)	-34	1.53148	Proximal	NM_020593	57443	Mm.143768	NM_020593	ENSMUSG00000027180	Fbxo3	1200002G09Rik|1700026K02Rik|AI046358|Fba	F-box protein 3	protein-coding	3.86	0.64	1.49	0.43	1.27	1.15	6.03125	3.46512	1.10435	1	1	0
205	BAP1_CH12_peak_205	chr16-13819336	chr16	13819236	13819436	S1_BAP1_UN_WT	promoter-TSS	promoter-TSS (NM_010946)	-34	1.53148	Proximal	NM_010946	18203	Mm.380410	NM_010946	ENSMUSG00000022681	Ntan1	-	N-terminal Asn amidase	protein-coding	4.39	1.27	2.38	2.17	1.69	1.02	3.45669	1.09677	1.65686	1	0	0
206	BAP1_CH12_peak_206	chr1-16609453	chr1	16609353	16609553	S1_BAP1_UN_WT	promoter-TSS	promoter-TSS (NR_073122)	-34	1.53148	Proximal	NM_001271016	66799	Mm.122430	NM_025773	ENSMUSG00000025939	Ube2w	6130401J04Rik	ubiquitin-conjugating enzyme E2W (putative)	protein-coding	2.28	0.16	1.29	1.01	1.02	0.38	14.25	1.27723	2.68421	1	0	0
207	BAP1_CH12_peak_207	chr1-121401394	chr1	121401294	121401494	S1_BAP1_UN_WT	promoter-TSS	promoter-TSS (NM_022327)	-35	1.54407	Proximal	NM_022327	64143	Mm.27832	NM_022327	ENSMUSG00000004451	Ralb	5730472O18Rik	v-ral simian leukemia viral oncogene homolog B (ras related)	protein-coding	2.37	0.64	0.89	1.3	1.61	0.76	3.70312	0.684615	2.11842	1	0	0
208	BAP1_CH12_peak_208	chr12-40949811	chr12	40949711	40949911	S1_BAP1_UN_WT	promoter-TSS	promoter-TSS (NR_035459)	-35	1.54407	Proximal	NM_013562	15982	Mm.168	NM_013562		Ifrd1	Ifnl|PC4|Tis7	interferon-related developmental regulator 1	protein-coding	3.6	0.64	1.19	1.74	1.69	1.02	5.625	0.683908	1.65686	1	0	0
209	BAP1_CH12_peak_209	chr14-54873769	chr14	54873669	54873869	S1_BAP1_UN_WT	promoter-TSS	promoter-TSS (NM_001113358)	-35	1.54407	Proximal	NM_001205181	105501	Mm.28771	NM_134076	ENSMUSG00000040997	Abhd4	1110035H23Rik|AI429574|Abh4	abhydrolase domain containing 4	protein-coding	5.18	0.79	3.68	2.03	3.39	2.55	6.55696	1.81281	1.32941	1	0	0
210	BAP1_CH12_peak_210	chr7-29595874	chr7	29595774	29595974	S1_BAP1_UN_WT	promoter-TSS	promoter-TSS (NM_177301)	-35	1.54407	Proximal	NM_177301	15388	Mm.9043	NM_177301	ENSMUSG00000015165	Hnrnpl	C79783|D830027H13Rik|Hnrpl	heterogeneous nuclear ribonucleoprotein L	protein-coding	3.69	0.79	2.38	1.59	3.64	0.89	4.67089	1.49686	4.08989	1	0	1
211	BAP1_CH12_peak_211	chr16-52031627	chr16	52031527	52031727	S1_BAP1_UN_WT	promoter-TSS	promoter-TSS (NM_001033238)	-35	1.54407	Proximal	NM_001033238	208650	Mm.328206	NM_001033238	ENSMUSG00000022637	Cblb	AI429560|AI851073|Cbl-b	Casitas B-lineage lymphoma b	protein-coding	5.44	0.79	2.19	2.61	3.56	1.66	6.88608	0.83908	2.14458	1	0	0
212	BAP1_CH12_peak_212	chr5-120961166	chr5	120961066	120961266	S1_BAP1_UN_WT	promoter-TSS	promoter-TSS (NM_001177595)	-35	1.54407	Proximal	NM_133221	170756	Mm.291070	NM_133221	ENSMUSG00000032754	Slc8b1	AF261233|NCKX6|NCLX|Slc24a6	solute carrier family 8 (sodium/lithium/calcium exchanger), member B1	protein-coding	3.51	0.64	2.09	1.3	1.44	1.02	5.48437	1.60769	1.41176	1	0	0
213	BAP1_CH12_peak_213	chr1-17088005	chr1	17087905	17088105	S1_BAP1_UN_WT	promoter-TSS	promoter-TSS (NM_020604)	-35	1.54407	Proximal	NM_020604	57339	Mm.143761	NM_020604	ENSMUSG00000042686	Jph1	ENSMUSG00000054314|JP-1|Jp1	junctophilin 1	protein-coding	2.28	0.48	0.89	0.72	0.68	0.76	4.75	1.23611	0.894737	1	0	0
214	BAP1_CH12_peak_214	chr9-21125127	chr9	21125027	21125227	S1_BAP1_UN_WT	promoter-TSS	promoter-TSS (NM_001199186)	-36	1.5563	Proximal	NM_001199186	68682	Mm.148425	NM_152808	ENSMUSG00000057193	Slc44a2	1110028E10Rik|CTL2	solute carrier family 44, member 2	protein-coding	6.23	0.48	0.79	0.29	1.27	1.02	12.9792	2.72414	1.2451	1	0	0
215	BAP1_CH12_peak_215	chr5-97426672	chr5	97426572	97426772	S12_BAP1_d3_WT	promoter-TSS	promoter-TSS (NM_080708)	-36	1.5563	Proximal	NM_080708	140780	Mm.281490	NM_080708	ENSMUSG00000034663	Bmp2k	4933417M22Rik|AA673486|AV128808|BIKE	BMP2 inducible kinase	protein-coding	2.98	1.43	1.69	0.43	2.88	0.89	2.08392	3.93023	3.23596	0	1	1
216	BAP1_CH12_peak_216	chr3-138106021	chr3	138105921	138106121	S1_BAP1_UN_WT	promoter-TSS	promoter-TSS (NM_007410)	-36	1.5563	Proximal	NM_007410	11532	Mm.3874	NM_007410	ENSMUSG00000028138	Adh5	Adh-5|Adh3|GSNOR	alcohol dehydrogenase 5 (class III), chi polypeptide	protein-coding	7.11	2.22	1.89	0.58	1.78	2.17	3.2027	3.25862	0.820276	1	1	0
217	BAP1_CH12_peak_217	chr2-26789067	chr2	26788967	26789167	S1_BAP1_UN_WT	promoter-TSS	promoter-TSS (NM_011512)	-36	1.5563	Proximal	NM_011512	20932	Mm.300594	NM_011512	ENSMUSG00000014867	Surf4	AL033340|AL033373|Surf-4	surfeit gene 4	protein-coding	6.14	0.79	1.69	0.14	1.86	0.64	7.77215	12.0714	2.90625	1	1	0
218	BAP1_CH12_peak_218	chr1-107560402	chr1	107560302	107560502	S1_BAP1_UN_WT	promoter-TSS	promoter-TSS (NM_029349)	-36	1.5563	Proximal	NM_173187	227446	Mm.337339	NM_029349	ENSMUSG00000026319	2310035C23Rik	6430401N10|Kiaa1468|mKIAA1468	RIKEN cDNA 2310035C23 gene	protein-coding	3.25	0	0.79	0.87	1.53	0.64	20.3125	0.908046	2.39062	1	0	0
219	BAP1_CH12_peak_219	chr19-46380149	chr19	46380049	46380249	S1_BAP1_UN_WT	promoter-TSS	promoter-TSS (NM_019408)	-36	1.5563	Proximal	NM_019408	18034	Mm.102365	NM_019408	ENSMUSG00000025225	Nfkb2	NF-kappaB2|lyt|p49|p49/p100|p50B|p52	nuclear factor of kappa light polypeptide gene enhancer in B cells 2, p49/p100	protein-coding	2.11	0.48	1.59	1.45	0.93	0.38	4.39583	1.09655	2.44737	1	0	0
220	BAP1_CH12_peak_220	chr5-112755353	chr5	112755253	112755453	S1_BAP1_UN_WT	promoter-TSS	promoter-TSS (NM_018783)	-36	1.5563	Proximal	NM_018783	54723	Mm.172947	NM_018783	ENSMUSG00000029345	Tfip11	2810002G02Rik|AF097181|AW046167|Srr1|TIP33|Tip39	tuftelin interacting protein 11	protein-coding	1.32	0.32	1.49	2.17	1.95	1.02	4.125	0.686636	1.91176	1	0	0
221	BAP1_CH12_peak_221	chr10-79516270	chr10	79516170	79516370	S1_BAP1_UN_WT	promoter-TSS	promoter-TSS (NM_001037741)	37	1.5682	Proximal	NM_008162	625249	Mm.332810	NM_008162	ENSMUSG00000075706	Gpx4	GPx-4|GSHPx-4|PHGPx|mtPHGPx|snGPx	glutathione peroxidase 4	protein-coding	1.67	0.16	1.29	1.3	1.36	1.27	10.4375	0.992308	1.07087	1	0	0
222	BAP1_CH12_peak_222	chr16-38089124	chr16	38089024	38089224	S1_BAP1_UN_WT	promoter-TSS	promoter-TSS (NM_019827)	37	1.5682	Proximal	NM_019827	56637	Mm.394930	NM_019827	ENSMUSG00000022812	Gsk3b	7330414F15Rik|8430431H08Rik|C86142|GSK-3|GSK-3beta|GSK3	glycogen synthase kinase 3 beta	protein-coding	5	0.95	1.59	1.01	2.88	1.53	5.26316	1.57426	1.88235	1	0	0
223	BAP1_CH12_peak_223	chr1-157264611	chr1	157264511	157264711	S1_BAP1_UN_WT	promoter-TSS	promoter-TSS (NM_011273)	-37	1.5682	Proximal	NM_011273	19775	Mm.266215	NM_011273	ENSMUSG00000026469	Xpr1	Rmc-1|Rmc1|Sxv|Syg1|XR	xenotropic and polytropic retrovirus receptor 1	protein-coding	4.21	2.22	1.69	1.3	0.68	1.91	1.8964	1.3	0.356021	1	0	0
224	BAP1_CH12_peak_224	chr17-28487787	chr17	28487687	28487887	S1_BAP1_UN_WT	promoter-TSS	promoter-TSS (NM_001098226)	-37	1.5682	Proximal	NM_011566	21678	Mm.6655	NM_011566	ENSMUSG00000002249	Tead3	DTEF-1|ETFR-1|TEAD-3|TEF-5|Tcf13r2	TEA domain family member 3	protein-coding	3.6	0.95	0.5	0.29	1.36	0.64	3.78947	1.72414	2.125	1	0	0
225	BAP1_CH12_peak_225	chr14-47380179	chr14	47380079	47380279	S1_BAP1_UN_WT	promoter-TSS	promoter-TSS (NM_028222)	-37	1.5682	Proximal	NM_028222	72391	Mm.272394	NM_028222	ENSMUSG00000037628	Cdkn3	2410006H10Rik|KAP	cyclin-dependent kinase inhibitor 3	protein-coding	3.33	0.32	1.99	1.3	1.86	3.31	10.4062	1.53077	0.561934	1	0	0
226	BAP1_CH12_peak_226	chr19-29399845	chr19	29399745	29399945	S1_BAP1_UN_WT	promoter-TSS	promoter-TSS (NM_013754)	-37	1.5682	Proximal	NM_013754	27356	Mm.306511	NM_013754	ENSMUSG00000050957	Insl6	RIF1	insulin-like 6	protein-coding	3.07	0.64	0.79	1.45	1.1	0.38	4.79688	0.544828	2.89474	1	0	0
227	BAP1_CH12_peak_227	chr10-89149071	chr10	89148971	89149171	S1_BAP1_UN_WT	promoter-TSS	promoter-TSS (NM_198021)	-37	1.5682	Proximal	NR_130956	69002	Mm.293947	NR_130956	ENSMUSG00000097383	1500026H17Rik	-	RIKEN cDNA 1500026H17 gene	ncRNA	3.33	0.95	0.3	1.59	0.76	0.76	3.50526	0.188679	1	1	0	0
228	BAP1_CH12_peak_228	chr4-147413149	chr4	147413049	147413249	S1_BAP1_UN_WT	promoter-TSS	promoter-TSS (NM_010840)	-37	1.5682	Proximal	NM_010840	17769	Mm.89959	NM_010840	ENSMUSG00000029009	Mthfr	AI323986	5,10-methylenetetrahydrofolate reductase	protein-coding	3.77	1.11	0.99	1.01	2.2	0.89	3.3964	0.980198	2.47191	1	0	0
229	BAP1_CH12_peak_229	chr11-69810927	chr11	69810827	69811027	S1_BAP1_UN_WT	promoter-TSS	promoter-TSS (NM_001291127)	-37	1.5682	Proximal	NM_001291127	78246	Mm.20805	NM_030064	ENSMUSG00000018572	Phf23	2021-06-01	PHD finger protein 23	protein-coding	2.46	0.48	1.39	0.72	0.76	1.27	5.125	1.93056	0.598425	1	0	0
230	BAP1_CH12_peak_230	chr14-62175685	chr14	62175585	62175785	S1_BAP1_UN_WT	promoter-TSS	promoter-TSS (NM_025697)	38	1.57978	Proximal	NM_025697	66674	Mm.282706	NM_025697	ENSMUSG00000021930	Spryd7	6330409N04Rik|Clld6	SPRY domain containing 7	protein-coding	8.86	3.34	0.5	1.01	2.46	1.53	2.65269	0.49505	1.60784	1	0	0
231	BAP1_CH12_peak_231	chr1-173080772	chr1	173080672	173080872	S1_BAP1_UN_WT	promoter-TSS	promoter-TSS (NM_025321)	-38	1.57978	Proximal	NM_025321	66052	Mm.198138	NM_025321		Sdhc	0610010E03Rik|AI316496|AU019277	succinate dehydrogenase complex, subunit C, integral membrane protein	protein-coding	2.72	0.48	0.5	0.72	1.27	2.04	5.66667	0.694444	0.622549	1	0	0
232	BAP1_CH12_peak_232	chr5-130221365	chr5	130221265	130221465	S1_BAP1_UN_WT	promoter-TSS	promoter-TSS (NM_025450)	-38	1.57978	Proximal	NM_025450	66258	Mm.249809	NM_025450	ENSMUSG00000034211	Mrps17	1810006P02Rik|Mprs17	mitochondrial ribosomal protein S17	protein-coding	2.19	0.32	0.99	1.3	2.63	2.04	6.84375	0.761538	1.28922	1	0	0
233	BAP1_CH12_peak_233	chr10-25079566	chr10	25079466	25079666	S1_BAP1_UN_WT	promoter-TSS	promoter-TSS (NM_001199265)	-38	1.57978	Proximal	NM_001199265	13822	Mm.306026	NM_013511	ENSMUSG00000019978	Epb41l2	4.1G|AW555191|D10Ertd398e|Epb4.1l2|NBL2	erythrocyte membrane protein band 4.1 like 2	protein-coding	3.95	1.11	1.89	1.16	1.78	1.02	3.55856	1.62931	1.7451	1	0	0
234	BAP1_CH12_peak_234	chr13-102538210	chr13	102538110	102538310	S1_BAP1_UN_WT	promoter-TSS	promoter-TSS (NM_001077495)	-38	1.57978	Proximal	NM_001077495	18708	Mm.259333	NM_001024955	ENSMUSG00000041417	Pik3r1	PI3K|p50alpha|p55alpha|p85alpha	phosphatidylinositol 3-kinase, regulatory subunit, polypeptide 1 (p85 alpha)	protein-coding	2.28	0.32	0.7	1.01	1.61	0.76	7.125	0.693069	2.11842	1	0	0
235	BAP1_CH12_peak_235	chr17-29484810	chr17	29484710	29484910	S1_BAP1_UN_WT	promoter-TSS	promoter-TSS (NM_019880)	39	1.59106	Proximal	NM_019880	56462	Mm.285322	NM_019880	ENSMUSG00000024012	Mtch1	2310034O17Rik|AI255158|AU018396|C77849|PSAP	mitochondrial carrier homolog 1 (C. elegans)	protein-coding	3.95	1.27	0.99	1.59	1.27	0.51	3.11024	0.622642	2.4902	1	0	0
236	BAP1_CH12_peak_236	chr8-97958808	chr8	97958708	97958908	S1_BAP1_UN_WT|S12_BAP1_d3_WT	promoter-TSS	promoter-TSS (NM_008187)	-39	1.59106	Proximal	NM_008187	14894	Mm.2080	NM_008187	ENSMUSG00000031796	Cfap20	2600014O15Rik|AL024127|Gtl3|T10-2A2	cilia and flagella associated protein 20	protein-coding	6.58	1.59	0.79	2.17	2.8	0.38	4.13836	0.364055	7.36842	1	0	1
237	BAP1_CH12_peak_237	chr17-46889202	chr17	46889102	46889302	S1_BAP1_UN_WT	promoter-TSS	promoter-TSS (NM_028065)	-39	1.59106	Proximal	NM_028065	72029	Mm.240325	NM_028065	ENSMUSG00000023973	Cnpy3	1600025D17Rik|2410050O22Rik|AI413153|CAG4A|ERDA5|PRAT4A|Tnrc5	canopy 3 homolog (zebrafish)	protein-coding	2.54	0.79	1.69	0.87	1.36	0.25	3.21519	1.94253	5.44	1	0	1
238	BAP1_CH12_peak_238	chr14-70132552	chr14	70132452	70132652	S1_BAP1_UN_WT	promoter-TSS	promoter-TSS (NR_130166)	-39	1.59106	Proximal	NR_130166	75016	Mm.394574	NR_130157	ENSMUSG00000097284	4930480K23Rik	-	RIKEN cDNA 4930480K23 gene	ncRNA	5.88	0.95	4.27	2.46	2.8	2.04	6.18947	1.73577	1.37255	1	1	0
239	BAP1_CH12_peak_239	chr10-80477709	chr10	80477609	80477809	S1_BAP1_UN_WT	promoter-TSS	promoter-TSS (NM_010319)	-39	1.59106	Proximal	NM_010319	14708	Mm.222496	NM_010319	ENSMUSG00000048240	Gng7	AI840417	guanine nucleotide binding protein (G protein), gamma 7	protein-coding	4.47	0.48	1.39	0.72	1.69	1.4	9.3125	1.93056	1.20714	1	0	0
240	BAP1_CH12_peak_240	chr17-57388835	chr17	57388735	57388935	S1_BAP1_UN_WT	promoter-TSS	promoter-TSS (NM_001242391)	-39	1.59106	Proximal	NM_134125	106628	Mm.37368	NM_134125	ENSMUSG00000019487	Trip10	AI646975|Cip4	thyroid hormone receptor interactor 10	protein-coding	4.83	2.86	1.09	0.58	0.93	1.4	1.68881	1.87931	0.664286	1	0	0
241	BAP1_CH12_peak_241	chr19-5425105	chr19	5425005	5425205	S1_BAP1_UN_WT	promoter-TSS	promoter-TSS (NM_134149)	-39	1.59106	Proximal	NM_134149	107242	Mm.329658	NM_134149	ENSMUSG00000047423	AI837181	Bles03|N28173	expressed sequence AI837181	protein-coding	4.04	0.95	0.5	0.87	0.68	0.25	4.25263	0.574713	2.72	1	0	0
242	BAP1_CH12_peak_242	chr19-60950480	chr19	60950380	60950580	S1_BAP1_UN_WT	promoter-TSS	promoter-TSS (NM_007452)	-39	1.59106	Proximal	NM_007452	11757	Mm.29821	NM_007452	ENSMUSG00000024997	Prdx3	AW822249|Aop1|D0Tohi1|Ef2l|Mer5|Prx3|SP22|TDXM	peroxiredoxin 3	protein-coding	4.83	0.79	1.59	0.43	1.02	0.38	6.11392	3.69767	2.68421	1	1	0
243	BAP1_CH12_peak_243	chr7-17460626	chr7	17460526	17460726	S1_BAP1_UN_WT	promoter-TSS	promoter-TSS (NM_001081655)	-40	1.60206	Proximal	NM_001081655	629378	Mm.491123	NM_001081655	ENSMUSG00000078794	Dact3	EG666671|naa-3	dapper homolog 3, antagonist of beta-catenin (xenopus)	protein-coding	5.97	1.11	1.89	0.58	2.88	0.51	5.37838	3.25862	5.64706	1	1	1
244	BAP1_CH12_peak_244	chr11-54601245	chr11	54601145	54601345	S1_BAP1_UN_WT	promoter-TSS	promoter-TSS (NM_178626)	-40	1.60206	Proximal	NM_178626	72729	Mm.29476	NM_178626	ENSMUSG00000052298	Cdc42se2	2810404F18Rik|AA408783|AA536669|SPEC2	CDC42 small effector 2	protein-coding	5.53	0.95	3.68	0.72	1.53	1.78	5.82105	5.11111	0.859551	1	1	0
245	BAP1_CH12_peak_245	chr9-78435892	chr9	78435792	78435992	S1_BAP1_UN_WT	promoter-TSS	promoter-TSS (NM_172773)	-40	1.60206	Proximal	NM_001276452	235504	Mm.46932	NM_172773	ENSMUSG00000049624	Slc17a5	4631416G20Rik|4732491M05|AST|ISSD|NSD|SD|SIALIN|SIASD|SLD	solute carrier family 17 (anion/sugar transporter), member 5	protein-coding	2.46	0.48	1.29	1.45	0.85	0.64	5.125	0.889655	1.32812	1	0	0
246	BAP1_CH12_peak_246	chr7-151739674	chr7	151739574	151739774	S1_BAP1_UN_WT|S12_BAP1_d3_WT	promoter-TSS	promoter-TSS (NM_001195086)	-40	1.60206	Proximal	NM_001195086	233977	Mm.490347	NM_001033319	ENSMUSG00000037519	Ppfia1	C030014K08Rik|C87158|LIP.1|LIP1	protein tyrosine phosphatase, receptor type, f polypeptide (PTPRF), interacting protein (liprin), alpha 1	protein-coding	3.77	0.16	0.99	0.29	2.29	0.51	23.5625	3.41379	4.4902	1	1	1
247	BAP1_CH12_peak_247	chr5-31210201	chr5	31210101	31210301	S1_BAP1_UN_WT	promoter-TSS	promoter-TSS (NM_001134692)	-40	1.60206	Proximal	NM_001134692	67695	Mm.21450	NM_024460	ENSMUSG00000038803	Ost4	2310016E02Rik	oligosaccharyltransferase 4 homolog (S. cerevisiae)	protein-coding	2.81	0.32	1.59	1.16	1.44	0.89	8.78125	1.37069	1.61798	1	0	0
248	BAP1_CH12_peak_248	chr12-41750637	chr12	41750537	41750737	S1_BAP1_UN_WT	promoter-TSS	promoter-TSS (NM_053122)	-40	1.60206	Proximal	NM_053122	93757	Mm.363813	NM_053122	ENSMUSG00000056899	Immp2l	AI853880|IMP2	IMP2 inner mitochondrial membrane peptidase-like (S. cerevisiae)	protein-coding	5.18	0.48	1.09	1.16	1.53	0.64	10.7917	0.939655	2.39062	1	0	0
249	BAP1_CH12_peak_249	chr3-142545008	chr3	142544908	142545108	S1_BAP1_UN_WT|S12_BAP1_d3_WT	promoter-TSS	promoter-TSS (NM_178654)	-40	1.60206	Proximal	NM_178654	109333	Mm.244236	NM_178654	ENSMUSG00000004591	Pkn2	6030436C20Rik|AI507382|PRK2|Prkcl2|Stk7	protein kinase N2	protein-coding	8.42	1.27	1.49	1.3	2.88	0.76	6.62992	1.14615	3.78947	1	0	1
250	BAP1_CH12_peak_250	chr7-31435206	chr7	31435106	31435306	S1_BAP1_UN_WT	promoter-TSS	promoter-TSS (NM_133693)	41	1.61278	Proximal	NM_133693	68035	Mm.401747	NM_133693	ENSMUSG00000036733	Rbm42	1700003D06Rik|3100004P22Rik	RNA binding motif protein 42	protein-coding	4.91	2.22	2.19	0.87	1.27	1.53	2.21171	2.51724	0.830065	1	0	0
251	BAP1_CH12_peak_251	chr19-7280815	chr19	7280715	7280915	S1_BAP1_UN_WT	promoter-TSS	promoter-TSS (NM_134150)	-41	1.61278	Proximal	NM_134150	107260	Mm.203921	NM_134150	ENSMUSG00000024767	Otub1	AI850305	OTU domain, ubiquitin aldehyde binding 1	protein-coding	4.56	0.64	2.38	0.87	1.95	1.15	7.125	2.73563	1.69565	1	0	0
252	BAP1_CH12_peak_252	chr9-65524314	chr9	65524214	65524414	S1_BAP1_UN_WT	promoter-TSS	promoter-TSS (NM_010952)	-41	1.61278	Proximal	NM_010952	18247	Mm.116749	NM_010952	ENSMUSG00000040652	Oaz2	AZ-2|AZ2|Oaz2-ps|Sez15	ornithine decarboxylase antizyme 2	protein-coding	2.98	0.95	0.6	2.61	0.42	0.89	3.13684	0.229885	0.47191	1	0	0
253	BAP1_CH12_peak_253	chr17-26056700	chr17	26056600	26056800	S1_BAP1_UN_WT|S12_BAP1_d3_WT	promoter-TSS	promoter-TSS (NM_139154)	-41	1.61278	Proximal	NM_139154	224624	Mm.328872	NM_139154	ENSMUSG00000025730	Rab40c	RAR3	Rab40C, member RAS oncogene family	protein-coding	8.25	0.48	2.09	0.87	3.73	0.51	17.1875	2.4023	7.31373	1	0	1
254	BAP1_CH12_peak_254	chr11-97745509	chr11	97745409	97745609	S1_BAP1_UN_WT	promoter-TSS	promoter-TSS (NM_001081435)	-41	1.61278	Proximal	NM_001081435	72973	Mm.245939	NM_001081435		Fbxo47	2900052P03Rik|Gm1562	F-box protein 47	protein-coding	6.14	1.59	0.4	1.16	1.27	1.66	3.86164	0.344828	0.76506	1	0	0
255	BAP1_CH12_peak_255	chr4-128639740	chr4	128639640	128639840	S1_BAP1_UN_WT	promoter-TSS	promoter-TSS (NM_001301841)	-41	1.61278	Proximal	NM_001301841	242669	Mm.215814	NM_172875	ENSMUSG00000028789	Azin2	4933429I20Rik|Adc|Azi2|B930082O19|ODC-p|Odcp	antizyme inhibitor 2	protein-coding	3.69	1.11	2.58	1.3	2.03	0.38	3.32432	1.98462	5.34211	1	0	1
256	BAP1_CH12_peak_256	chr13-64414059	chr13	64413959	64414159	S1_BAP1_UN_WT	promoter-TSS	promoter-TSS (NM_025370)	-41	1.61278	Proximal	NM_025370	66129	Mm.491110	NM_025370	ENSMUSG00000021482	Aaed1	1110018J18Rik|AI849003	AhpC/TSA antioxidant enzyme domain containing 1	protein-coding	3.42	0.16	1.29	1.59	1.78	1.27	21.375	0.811321	1.40157	1	0	0
257	BAP1_CH12_peak_257	chr13-47138827	chr13	47138727	47138927	S1_BAP1_UN_WT	promoter-TSS	promoter-TSS (NM_016785)	-41	1.61278	Proximal	NM_172262	218214	Mm.31259	NM_172262	ENSMUSG00000038080	Kdm1b	4632428N09Rik|AI482520|Aof1	lysine (K)-specific demethylase 1B	protein-coding	17.46	1.75	0.79	1.45	4.49	1.15	9.97714	0.544828	3.90435	1	0	1
258	BAP1_CH12_peak_258	chr7-52690168	chr7	52690068	52690268	S1_BAP1_UN_WT	promoter-TSS	promoter-TSS (NM_011304)	-41	1.61278	Proximal	NM_030678	14936	Mm.275654	NM_030678	ENSMUSG00000003865	Gys1	Gys3|MGS	glycogen synthase 1, muscle	protein-coding	3.95	0.48	1.99	0.87	2.03	0.76	8.22917	2.28736	2.67105	1	0	0
259	BAP1_CH12_peak_259	chr15-99705928	chr15	99705828	99706028	S1_BAP1_UN_WT	promoter-TSS	promoter-TSS (NM_001113545)	-41	1.61278	Proximal	NM_001113545	65970	Mm.33207	NM_023063	ENSMUSG00000023022	Lima1	Eplin	LIM domain and actin binding 1	protein-coding	3.77	0.95	1.69	1.88	1.53	2.42	3.96842	0.898936	0.632231	1	0	0
260	BAP1_CH12_peak_260	chr7-146399247	chr7	146399147	146399347	S1_BAP1_UN_WT	promoter-TSS	promoter-TSS (NM_001143755)	-41	1.61278	Proximal	NM_001162540	57740	Mm.65336	NM_021302	ENSMUSG00000015981	Stk32c	PKE|Pkek|YANK3	serine/threonine kinase 32C	protein-coding	3.07	0.32	1.59	1.16	1.53	1.4	9.59375	1.37069	1.09286	1	0	0
261	BAP1_CH12_peak_261	chr10-85379772	chr10	85379672	85379872	S1_BAP1_UN_WT	promoter-TSS	promoter-TSS (NM_001302887)	-41	1.61278	Proximal	NM_001302886	72843	Mm.25307	NM_181650	ENSMUSG00000035529	Prdm4	1700031E19Rik|2810470D21Rik|AW552272|SC-1	PR domain containing 4	protein-coding	4.39	0.48	1.99	0.72	1.69	0.89	9.14583	2.76389	1.89888	1	0	0
262	BAP1_CH12_peak_262	chr17-33897389	chr17	33897289	33897489	S1_BAP1_UN_WT|S12_BAP1_d3_WT	promoter-TSS	promoter-TSS (NM_008997)	42	1.62325	Proximal	NM_008997	19326	Mm.387587	NM_008997	ENSMUSG00000077450	Rab11b	A730055L17Rik	RAB11B, member RAS oncogene family	protein-coding	4.39	1.11	2.09	0.87	3.64	1.15	3.95495	2.4023	3.16522	1	0	1
263	BAP1_CH12_peak_263	chr8-119502885	chr8	119502785	119502985	S1_BAP1_UN_WT	promoter-TSS	promoter-TSS (NM_027103)	-42	1.62325	Proximal	NM_027103	69528	Mm.272846	NM_027103	ENSMUSG00000031847	1700030J22Rik	-	RIKEN cDNA 1700030J22 gene	protein-coding	3.33	0.79	1.29	0.72	1.86	1.15	4.21519	1.79167	1.61739	1	0	0
264	BAP1_CH12_peak_264	chr1-75232956	chr1	75232856	75233056	S1_BAP1_UN_WT	promoter-TSS	promoter-TSS (NM_001159883)	-42	1.62325	Proximal	NM_001159884	56812	Mm.489660	NM_020266	ENSMUSG00000026203	Dnajb2	2700059H22Rik|Dnajb10|Hsj1|mDj8	DnaJ (Hsp40) homolog, subfamily B, member 2	protein-coding	2.28	0.32	1.29	1.74	0.93	0.64	7.125	0.741379	1.45312	1	0	0
265	BAP1_CH12_peak_265	chr16-55974772	chr16	55974672	55974872	S1_BAP1_UN_WT	promoter-TSS	promoter-TSS (NR_027965)	-42	1.62325	Proximal	NR_027965	66391	Mm.472722	NM_133677	ENSMUSG00000102101	Zbtb11os1	2310061J03Rik	zinc finger and BTB domain containing 11, opposite strand 1	ncRNA	2.98	0.64	2.19	0.58	0.93	1.4	4.65625	3.77586	0.664286	1	1	0
266	BAP1_CH12_peak_266	chr7-29157723	chr7	29157623	29157823	S1_BAP1_UN_WT	promoter-TSS	promoter-TSS (NM_138752)	-42	1.62325	Proximal	NM_001290542	101497	Mm.235700	NM_138752	ENSMUSG00000037552	Plekhg2	AI194308|Clg|Cslg	pleckstrin homology domain containing, family G (with RhoGef domain) member 2	protein-coding	5.62	0.95	1.79	2.17	1.61	1.66	5.91579	0.824885	0.96988	1	0	0
267	BAP1_CH12_peak_267	chr2-32237477	chr2	32237377	32237577	S1_BAP1_UN_WT	promoter-TSS	promoter-TSS (NM_198001)	-42	1.62325	Proximal	NM_198001	73737	Mm.27608	NM_198001	ENSMUSG00000039195	1110008P14Rik	C79326	RIKEN cDNA 1110008P14 gene	protein-coding	5.18	2.38	0.89	0.87	1.61	1.4	2.17647	1.02299	1.15	1	0	0
268	BAP1_CH12_peak_268	chr14-57287043	chr14	57286943	57287143	S1_BAP1_UN_WT	promoter-TSS	promoter-TSS (NM_023773)	-42	1.62325	Proximal	NM_023773	75339	Mm.152466	NM_023773	ENSMUSG00000079184	Mphosph8	1500035L22Rik|4930548G07Rik|AU040635	M-phase phosphoprotein 8	protein-coding	3.07	0.79	3.97	2.17	1.78	0.89	3.88608	1.82949	2	1	0	0
269	BAP1_CH12_peak_269	chr15-94420297	chr15	94420197	94420397	S1_BAP1_UN_WT	promoter-TSS	promoter-TSS (NM_008971)	-42	1.62325	Proximal	NM_008971	19230	Mm.490250	NM_008971	ENSMUSG00000022451	Twf1	A6|Ptk9|twinfilin	twinfilin, actin-binding protein, homolog 1 (Drosophila)	protein-coding	2.37	0	1.39	1.74	1.95	1.02	14.8125	0.798851	1.91176	1	0	0
270	BAP1_CH12_peak_270	chr8-128946359	chr8	128946259	128946459	S1_BAP1_UN_WT	promoter-TSS	promoter-TSS (NM_174987)	-42	1.62325	Proximal	NM_174987	67892	Mm.31946	NM_174987	ENSMUSG00000051671	Coa6	1810063B05Rik|AI447995	cytochrome c oxidase assembly factor 6	protein-coding	2.28	0.64	2.58	2.75	1.61	1.78	3.5625	0.938182	0.904494	1	0	0
271	BAP1_CH12_peak_271	chr12-85792017	chr12	85791917	85792117	S1_BAP1_UN_WT	promoter-TSS	promoter-TSS (NM_134042)	-43	1.63347	Proximal	NM_134042	104776	Mm.247510	NM_134042	ENSMUSG00000021238	Aldh6a1	1110038I05Rik|Mmsdh	aldehyde dehydrogenase family 6, subfamily A1	protein-coding	3.42	0.95	2.48	1.16	2.71	0.64	3.6	2.13793	4.23438	1	0	1
272	BAP1_CH12_peak_272	chr15-100253529	chr15	100253429	100253629	S1_BAP1_UN_WT	promoter-TSS	promoter-TSS (NM_008732)	-43	1.63347	Proximal	NM_001146161	18174	Mm.234608	NM_008732	ENSMUSG00000023030	Slc11a2	DCT1|DMT1|Nramp2|mk|van	solute carrier family 11 (proton-coupled divalent metal ion transporters), member 2	protein-coding	5.09	1.27	1.29	2.03	1.78	2.17	4.00787	0.635468	0.820276	1	0	0
273	BAP1_CH12_peak_273	chr9-50817221	chr9	50817121	50817321	S1_BAP1_UN_WT	promoter-TSS	promoter-TSS (NM_178710)	-43	1.63347	Proximal	NM_178710	235344	Mm.104932	NM_178710	ENSMUSG00000037112	Sik2	G630080D20Rik|Snf1lk2	salt inducible kinase 2	protein-coding	4.12	0.95	1.89	1.01	1.27	1.02	4.33684	1.87129	1.2451	1	0	0
274	BAP1_CH12_peak_274	chr15-3945795	chr15	3945695	3945895	S1_BAP1_UN_WT	promoter-TSS	promoter-TSS (NM_145930)	-43	1.63347	Proximal	NM_145930	106064	Mm.21299	NM_145930	ENSMUSG00000041935	AW549877	AI195826	expressed sequence AW549877	protein-coding	5.35	1.91	2.88	2.46	3.47	0.89	2.80105	1.17073	3.89888	1	0	1
275	BAP1_CH12_peak_275	chr15-88692581	chr15	88692481	88692681	S1_BAP1_UN_WT	promoter-TSS	promoter-TSS (NM_145478)	-43	1.63347	Proximal	NM_145478	223775	Mm.400129	NM_145478	ENSMUSG00000035828	Pim3	BC026639|Kid1	proviral integration site 3	protein-coding	6.49	3.5	1.49	2.03	6.19	2.17	1.85429	0.73399	2.85253	1	0	1
276	BAP1_CH12_peak_276	chr2-179711515	chr2	179711415	179711615	S12_BAP1_d3_WT	promoter-TSS	promoter-TSS (NM_001081092)	-43	1.63347	Proximal	NR_033782	66730	Mm.31773	NR_033782	ENSMUSG00000085704	4921531C22Rik	-	RIKEN cDNA 4921531C22 gene	ncRNA	3.07	2.7	0.4	1.3	3.14	1.02	1.13704	0.307692	3.07843	0	0	1
277	BAP1_CH12_peak_277	chr11-102146090	chr11	102145990	102146190	S1_BAP1_UN_WT	promoter-TSS	promoter-TSS (NM_028076)	-44	1.64345	Proximal	NM_001302506	72053	Mm.101274	NM_028076	ENSMUSG00000034757	Tmub2	2010008E23Rik	transmembrane and ubiquitin-like domain containing 2	protein-coding	4.3	0.48	0.2	1.59	1.27	1.78	8.95833	0.125786	0.713483	1	0	0
278	BAP1_CH12_peak_278	chr9-15162276	chr9	15162176	15162376	S1_BAP1_UN_WT	promoter-TSS	promoter-TSS (NM_176976)	-44	1.64345	Proximal	NM_176976	319675	Mm.218317	NM_176976	ENSMUSG00000046111	Cep295	5830418K08Rik|5832426L23Rik|Gm1131|Kiaa1731	centrosomal protein 295	protein-coding	2.63	0.79	1.59	1.01	1.61	1.02	3.32911	1.57426	1.57843	1	0	0
279	BAP1_CH12_peak_279	chr2-92274270	chr2	92274170	92274370	S1_BAP1_UN_WT	promoter-TSS	promoter-TSS (NM_009963)	-44	1.64345	Proximal	NM_009963	12953	Mm.254181	NM_009963	ENSMUSG00000068742	Cry2	AV006279|D130054K12Rik	cryptochrome 2 (photolyase-like)	protein-coding	3.16	0.79	1.89	0.58	1.95	1.4	4	3.25862	1.39286	1	1	0
280	BAP1_CH12_peak_280	chr5-110715294	chr5	110715194	110715394	S1_BAP1_UN_WT	promoter-TSS	promoter-TSS (NM_008993)	-44	1.64345	Proximal	NM_011132	18973	Mm.35061	NM_011132	ENSMUSG00000007080	Pole	-	polymerase (DNA directed), epsilon	protein-coding	3.42	0.95	1.59	1.74	1.53	1.02	3.6	0.913793	1.5	1	0	0
281	BAP1_CH12_peak_281	chr15-81021239	chr15	81021139	81021339	S1_BAP1_UN_WT	promoter-TSS	promoter-TSS (NM_001082536)	-44	1.64345	Proximal	NR_015603	67638	Mm.390832	NM_026288	ENSMUSG00000047938	4930483J18Rik	-	RIKEN cDNA 4930483J18 gene	ncRNA	6.84	0.95	1.89	1.3	2.71	3.19	7.2	1.45385	0.84953	1	0	0
282	BAP1_CH12_peak_282	chr17-26275587	chr17	26275487	26275687	S1_BAP1_UN_WT	promoter-TSS	promoter-TSS (NM_001159598)	-44	1.64345	Proximal	NM_009733	12005	Mm.23684	NM_009733	ENSMUSG00000024182	Axin1	AI316800|Axin|Fu|Kb|Ki|fused|kinky|knobbly	axin 1	protein-coding	5.09	0.48	1.69	1.16	1.61	1.78	10.6042	1.4569	0.904494	1	0	0
283	BAP1_CH12_peak_283	chr5-138227973	chr5	138227873	138228073	S1_BAP1_UN_WT	promoter-TSS	promoter-TSS (NM_144913)	-44	1.64345	Proximal	NM_144913	231803	Mm.61193	NM_144913	ENSMUSG00000029726	Mepce	Bcdin3|D5Wsu46e	methylphosphate capping enzyme	protein-coding	5.88	1.43	1.39	1.88	2.37	1.53	4.11189	0.739362	1.54902	1	0	0
284	BAP1_CH12_peak_284	chr15-57966681	chr15	57966581	57966781	S1_BAP1_UN_WT	promoter-TSS	promoter-TSS (NM_027435)	-44	1.64345	Proximal	NM_027435	70472	Mm.221758	NM_027435	ENSMUSG00000022360	Atad2	2610509G12Rik	ATPase family, AAA domain containing 2	protein-coding	5.7	2.22	3.58	1.45	3.98	1.91	2.56757	2.46897	2.08377	1	0	0
285	BAP1_CH12_peak_285	chr10-95403252	chr10	95403152	95403352	S1_BAP1_UN_WT	promoter-TSS	promoter-TSS (NM_001001932)	-45	1.65321	Proximal	NM_001001932	216238	Mm.210035	NM_001001932	ENSMUSG00000036499	Eea1	A430109M19Rik|B230358H09Rik|ZFYVE2	early endosome antigen 1	protein-coding	3.6	0.79	1.69	1.16	1.44	1.02	4.55696	1.4569	1.41176	1	0	0
286	BAP1_CH12_peak_286	chr4-107973740	chr4	107973640	107973840	S1_BAP1_UN_WT	promoter-TSS	promoter-TSS (NM_001033634)	-45	1.65321	Proximal	NM_001033634	414872	Mm.426241	NM_001033634	ENSMUSG00000034636	Zyg11b	1110046I03Rik|2810482G21Rik|D4Mgi23|Gm431|mKIAA1730	zyg-ll family member B, cell cycle regulator	protein-coding	3.25	0.79	1.19	0.87	1.69	0.51	4.11392	1.36782	3.31373	1	0	1
287	BAP1_CH12_peak_287	chr12-33505155	chr12	33505055	33505255	S1_BAP1_UN_WT	promoter-TSS	promoter-TSS (NM_021524)	-45	1.65321	Proximal	NM_021524	59027	Mm.202727	NM_021524	ENSMUSG00000020572	Nampt	1110035O14Rik|AI314458|AI480535|NAmPRTase|Pbef|Pbef1|Visfatin	nicotinamide phosphoribosyltransferase	protein-coding	5.09	1.43	1.79	1.01	1.53	1.27	3.55944	1.77228	1.20472	1	0	0
288	BAP1_CH12_peak_288	chr5-64484144	chr5	64484044	64484244	S1_BAP1_UN_WT	promoter-TSS	promoter-TSS (NM_025700)	-45	1.65321	Proximal	NM_025700	66681	Mm.2325	NM_025700	ENSMUSG00000029171	Pgm1	3230402E02Rik|Pgm-1|Pgm2	phosphoglucomutase 1	protein-coding	1.4	0.16	1.39	0.29	0.76	1.15	8.75	4.7931	0.66087	1	1	0
289	BAP1_CH12_peak_289	chr2-71711236	chr2	71711136	71711336	S1_BAP1_UN_WT	promoter-TSS	promoter-TSS (NM_172665)	-45	1.65321	Proximal	NM_172665	228026	Mm.34411	NM_172665	ENSMUSG00000006494	Pdk1	B830012B01|D530020C15Rik	pyruvate dehydrogenase kinase, isoenzyme 1	protein-coding	3.25	0.95	0.89	0.72	2.54	0.89	3.42105	1.23611	2.85393	1	0	0
290	BAP1_CH12_peak_290	chr2-61431108	chr2	61431008	61431208	S1_BAP1_UN_WT	promoter-TSS	promoter-TSS (NM_001164072)	-46	1.66276	Proximal	NM_001164071	21353	Mm.244393	NM_011529	ENSMUSG00000064289	Tank	C86182|E430026L09Rik|I-TRAF	TRAF family member-associated Nf-kappa B activator	protein-coding	3.25	0.95	1.09	0.87	1.02	0.89	3.42105	1.25287	1.14607	1	0	0
291	BAP1_CH12_peak_291	chr14-21871750	chr14	21871650	21871850	S1_BAP1_UN_WT	promoter-TSS	promoter-TSS (NM_018829)	-46	1.66276	Proximal	NM_134079	11534	Mm.188734	NM_134079	ENSMUSG00000039197	Adk	2310026J05Rik|5033405D03Rik|AI255373|AI987814|Ak	adenosine kinase	protein-coding	4.65	2.22	0.6	1.59	2.03	1.02	2.09459	0.377358	1.9902	1	0	0
292	BAP1_CH12_peak_292	chr14-76245017	chr14	76244917	76245117	S1_BAP1_UN_WT	promoter-TSS	promoter-TSS (NR_045294)	-46	1.66276	Proximal	NM_009429	22070	Mm.297482	NM_009429		Tpt1	TCTP|Trt|p21|p23	tumor protein, translationally-controlled 1	protein-coding	7.02	2.86	2.48	1.59	2.37	0.64	2.45455	1.55975	3.70312	1	0	1
293	BAP1_CH12_peak_293	chr15-75752036	chr15	75751936	75752136	S1_BAP1_UN_WT	promoter-TSS	promoter-TSS (NM_025412)	-46	1.66276	Proximal	NM_025412	66194	Mm.250599	NM_025412	ENSMUSG00000022571	Pycrl	1110058B13Rik|2700073G24Rik	pyrroline-5-carboxylate reductase-like	protein-coding	5.18	0.95	1.69	0	2.12	0.76	5.45263	12.0714	2.78947	1	1	0
294	BAP1_CH12_peak_294	chr19-8815868	chr19	8815768	8815968	S1_BAP1_UN_WT	promoter-TSS	promoter-TSS (NM_019829)	-46	1.66276	Proximal	NM_001167799	56389	Mm.153061	NM_019829	ENSMUSG00000010110	Stx5a	0610031F24Rik|D19Ertd627e|Stx5	syntaxin 5A	protein-coding	2.28	0.32	0.99	1.45	1.78	1.78	7.125	0.682759	1	1	0	0
295	BAP1_CH12_peak_295	chr1-37929005	chr1	37928905	37929105	S1_BAP1_UN_WT	promoter-TSS	promoter-TSS (NM_001037918)	-46	1.66276	Proximal	NM_001037918	623661	Mm.138000	NM_001037918	ENSMUSG00000037216	Lipt1	EG623661	lipoyltransferase 1	protein-coding	3.07	0.16	0.89	1.16	0.85	0.38	19.1875	0.767241	2.23684	1	0	0
296	BAP1_CH12_peak_296	chr17-56812695	chr17	56812595	56812795	S1_BAP1_UN_WT	promoter-TSS	promoter-TSS (NM_001252466)	47	1.6721	Proximal	NR_045519	71810	Mm.29608	NM_027933	ENSMUSG00000002372	Ranbp3	2610024N24Rik|AA408221	RAN binding protein 3	protein-coding	3.16	0.64	1.29	1.16	2.54	0.38	4.9375	1.11207	6.68421	1	0	1
297	BAP1_CH12_peak_297	chr9-101154209	chr9	101154109	101154309	S1_BAP1_UN_WT	promoter-TSS	promoter-TSS (NM_001161362)	-47	1.6721	Proximal	NM_001161362	235542	Mm.335386	NM_172144	ENSMUSG00000043154	Ppp2r3a	3222402P14Rik|A730042E07	protein phosphatase 2, regulatory subunit B'', alpha	protein-coding	6.49	1.75	0.4	2.03	2.37	2.42	3.70857	0.197044	0.979339	1	0	0
298	BAP1_CH12_peak_298	chr8-126473212	chr8	126473112	126473312	S12_BAP1_d3_WT	promoter-TSS	promoter-TSS (NM_172288)	-47	1.6721	Proximal	NM_172288	234865	Mm.267812	NM_172288	ENSMUSG00000039509	Nup133	mermaid	nucleoporin 133	protein-coding	2.28	1.59	1.59	1.01	2.63	0.64	1.43396	1.57426	4.10938	0	0	1
299	BAP1_CH12_peak_299	chr16-36828439	chr16	36828339	36828539	S1_BAP1_UN_WT	promoter-TSS	promoter-TSS (NM_001113401)	-47	1.6721	Proximal	NM_177128	320299	Mm.222934	NM_177128	ENSMUSG00000022837	Iqcb1	6820449I09Rik|AV128382|NPHP5	IQ calmodulin-binding motif containing 1	protein-coding	3.42	1.11	1.79	1.88	2.2	2.68	3.08108	0.952128	0.820896	1	0	0
300	BAP1_CH12_peak_300	chr16-93884099	chr16	93883999	93884199	S1_BAP1_UN_WT	promoter-TSS	promoter-TSS (NM_028083)	-47	1.6721	Proximal	NM_028083	110749	Mm.274222	NM_028083	ENSMUSG00000022945	Chaf1b	2600017H24Rik|C76145|CAF-I p60|CAF-Ip60|CAF1|CAF1A|CAF1P60|MPHOSPH7	chromatin assembly factor 1, subunit B (p60)	protein-coding	8.42	2.54	3.78	3.33	2.03	3.7	3.31496	1.13514	0.548649	1	0	0
301	BAP1_CH12_peak_301	chr2-76486098	chr2	76485998	76486198	S1_BAP1_UN_WT	promoter-TSS	promoter-TSS (NM_011871)	-47	1.6721	Proximal	NM_011871	23992	Mm.277250	NM_011871	ENSMUSG00000002731	Prkra	AV120107|PRK|Pact|RAX|lear	protein kinase, interferon inducible double stranded RNA dependent activator	protein-coding	3.95	0.32	0.7	2.03	1.1	0.76	12.3438	0.344828	1.44737	1	0	0
302	BAP1_CH12_peak_302	chr3-146113384	chr3	146113284	146113484	S1_BAP1_UN_WT	promoter-TSS	promoter-TSS (NM_028836)	-47	1.6721	Proximal	NM_001293672	74245	Mm.45396	NM_028836	ENSMUSG00000028189	Ctbs	2210401K11Rik|CTB	chitobiase, di-N-acetyl-	protein-coding	4.3	2.07	1.59	1.3	1.1	1.4	2.07729	1.22308	0.785714	1	0	0
303	BAP1_CH12_peak_303	chr12-106270781	chr12	106270681	106270881	S1_BAP1_UN_WT|S12_BAP1_d3_WT	promoter-TSS	promoter-TSS (NR_003145)	-47	1.6721	Proximal	NM_028419	73046	Mm.29128	NM_028419	ENSMUSG00000021102	Glrx5	-	glutaredoxin 5 homolog (S. cerevisiae)	protein-coding	4.74	0.79	2.78	0.72	4.41	1.27	6	3.86111	3.47244	1	1	1
304	BAP1_CH12_peak_304	chr4-147534155	chr4	147534055	147534255	S1_BAP1_UN_WT	promoter-TSS	promoter-TSS (NR_104374)	48	1.68124	Proximal	NM_001161852	230903	Mm.220327	NM_173401	ENSMUSG00000029001	Fbxo44	5730411K09|AV001623|FBG3|FBX30|Fbx6a|Fbxo6a	F-box protein 44	protein-coding	4.47	1.43	0.79	1.88	3.22	0.89	3.12587	0.420213	3.61798	1	0	1
305	BAP1_CH12_peak_305	chr7-17366647	chr7	17366547	17366747	S1_BAP1_UN_WT	promoter-TSS	promoter-TSS (NM_009201)	-48	1.68124	Proximal	NM_009201	20514	Mm.1056	NM_009201	ENSMUSG00000001918	Slc1a5	AAAT|ASCT2|ATBO|M7V1|M7VS1|R16|RDRC|Slc1a7	solute carrier family 1 (neutral amino acid transporter), member 5	protein-coding	2.63	0.79	1.29	1.88	1.53	1.4	3.32911	0.68617	1.09286	1	0	0
306	BAP1_CH12_peak_306	chr10-127114073	chr10	127113973	127114173	S1_BAP1_UN_WT	promoter-TSS	promoter-TSS (NM_173732)	-48	1.68124	Proximal	NM_001113211	210035	Mm.251075	NM_173732	ENSMUSG00000040195	Tmem194	Nemp1|Tmem194a	transmembrane protein 194	protein-coding	5.44	2.38	1.99	1.88	1.44	1.02	2.28571	1.05851	1.41176	1	0	0
307	BAP1_CH12_peak_307	chr12-17273353	chr12	17273253	17273453	S1_BAP1_UN_WT	promoter-TSS	promoter-TSS (NM_027959)	-48	1.68124	Proximal	NM_027959	71853	Mm.222825	NM_027959	ENSMUSG00000020571	Pdia6	1700015E05Rik|AL023058|C77895|CaBP5|P5|Txndc7	protein disulfide isomerase associated 6	protein-coding	8.07	0.64	0.89	1.01	1.61	1.02	12.6094	0.881188	1.57843	1	0	0
308	BAP1_CH12_peak_308	chr11-104987691	chr11	104987591	104987791	S1_BAP1_UN_WT	promoter-TSS	promoter-TSS (NM_172567)	-48	1.68124	Proximal	NM_172567	52686	Mm.270091	NM_172567		Mettl2	2810438F06Rik|AW493404|C130031G21Rik|D11Ertd768e|METL|PSENIP1	methyltransferase like 2	protein-coding	4.12	0.16	0.7	0.29	2.88	0.51	25.75	2.41379	5.64706	1	0	1
309	BAP1_CH12_peak_309	chr16-38522795	chr16	38522695	38522895	S1_BAP1_UN_WT	promoter-TSS	promoter-TSS (NM_024273)	-48	1.68124	Proximal	NM_024273	76916	Mm.132231	NM_024273		Timmdc1	2810021C21Rik|4930455C21Rik|AV135763	translocase of inner mitochondrial membrane domain containing 1	protein-coding	6.05	1.75	1.89	1.59	2.46	3.06	3.45714	1.18868	0.803922	1	0	0
310	BAP1_CH12_peak_310	chr11-65601847	chr11	65601747	65601947	S1_BAP1_UN_WT	promoter-TSS	promoter-TSS (NM_009157)	-48	1.68124	Proximal	NM_009157	26398	Mm.412922	NM_009157	ENSMUSG00000033352	Map2k4	JNKK1|MEK4|MKK4|PRKMK4|Sek1|Serk1	mitogen-activated protein kinase kinase 4	protein-coding	3.95	0.64	2.29	0.58	1.27	0.89	6.17188	3.94828	1.42697	1	1	0
311	BAP1_CH12_peak_311	chr18-36894676	chr18	36894576	36894776	S1_BAP1_UN_WT	promoter-TSS	promoter-TSS (NM_028036)	-48	1.68124	Proximal	NM_028036	71983	Mm.135188	NM_028036	ENSMUSG00000006850	Tmco6	2410015B03Rik	transmembrane and coiled-coil domains 6	protein-coding	2.37	0.48	1.49	1.74	1.44	0.89	4.9375	0.856322	1.61798	1	0	0
312	BAP1_CH12_peak_312	chr5-8422764	chr5	8422664	8422864	S1_BAP1_UN_WT	promoter-TSS	promoter-TSS (NM_001289595)	-48	1.68124	Proximal	NM_013726	27214	Mm.292470	NM_013726	ENSMUSG00000002297	Dbf4	AA545217|Ask	DBF4 homolog (S. cerevisiae)	protein-coding	2.72	0.48	0.89	1.45	1.44	1.27	5.66667	0.613793	1.13386	1	0	0
313	BAP1_CH12_peak_313	chr17-47748496	chr17	47748396	47748596	S1_BAP1_UN_WT	promoter-TSS	promoter-TSS (NM_016859)	-49	1.6902	Proximal	NM_020048	56771	Mm.59393	NM_020048	ENSMUSG00000092558	Med20	1110011O05Rik|2410115I17Rik|AU018348|Trfp	mediator complex subunit 20	protein-coding	3.25	0.64	1.79	1.01	2.29	0.64	5.07812	1.77228	3.57812	1	0	1
314	BAP1_CH12_peak_314	chr11-60988610	chr11	60988510	60988710	S1_BAP1_UN_WT	promoter-TSS	promoter-TSS (NM_001004143)	-49	1.6902	Proximal	NM_001004143	216825	Mm.30602	NM_001004143	ENSMUSG00000042506	Usp22	AI427806	ubiquitin specific peptidase 22	protein-coding	9.65	0.95	1.09	1.88	3.22	3.31	10.1579	0.579787	0.97281	1	0	0
315	BAP1_CH12_peak_315	chr11-115375733	chr11	115375633	115375833	S1_BAP1_UN_WT	promoter-TSS	promoter-TSS (NM_008258)	-49	1.6902	Proximal	NM_008258	15374	Mm.1775	NM_008258	ENSMUSG00000020737	Hn1	-	hematological and neurological expressed sequence 1	protein-coding	4.21	0.95	1.59	1.3	0.76	0.89	4.43158	1.22308	0.853933	1	0	0
316	BAP1_CH12_peak_316	chr2-93302708	chr2	93302608	93302808	S1_BAP1_UN_WT	promoter-TSS	promoter-TSS (NM_001271432)	-49	1.6902	Proximal	NM_007656	12521	Mm.4261	NM_007656	ENSMUSG00000027215	Cd82	AA682076|AL023070|C33|IA4|Kai1|Tspan27	CD82 antigen	protein-coding	2.63	0.64	0.79	1.45	0.85	1.4	4.10938	0.544828	0.607143	1	0	0
317	BAP1_CH12_peak_317	chr18-35713015	chr18	35712915	35713115	S1_BAP1_UN_WT	promoter-TSS	promoter-TSS (NR_038073)	-49	1.6902	Proximal	NR_038073	100503380	Mm.482118	NR_038073	ENSMUSG00000097769	Snhg4	Gm17457	small nucleolar RNA host gene 4	ncRNA	2.28	0.64	1.09	0.29	0.59	1.66	3.5625	3.75862	0.355422	1	1	0
318	BAP1_CH12_peak_318	chr8-86590686	chr8	86590586	86590786	S1_BAP1_UN_WT|S12_BAP1_d3_WT	promoter-TSS	promoter-TSS (NM_009055)	-49	1.6902	Proximal	NM_009055	19724	Mm.7892	NM_009055	ENSMUSG00000031706	Rfx1	AI047719|AI385641	regulatory factor X, 1 (influences HLA class II expression)	protein-coding	6.67	1.27	2.38	1.3	4.58	2.55	5.25197	1.83077	1.79608	1	0	1
319	BAP1_CH12_peak_319	chr19-4756476	chr19	4756376	4756576	S1_BAP1_UN_WT	promoter-TSS	promoter-TSS (NM_025717)	-49	1.6902	Proximal	NM_025717	66704	Mm.396734	NM_025717	ENSMUSG00000033760	Rbm4b	4921506I22Rik|AI504630|AI506404|Lark2|Neosin	RNA binding motif protein 4B	protein-coding	2.72	0.48	0.5	0.43	1.53	0.25	5.66667	1.16279	6.12	1	0	1
320	BAP1_CH12_peak_320	chr11-100981206	chr11	100981106	100981306	S1_BAP1_UN_WT	promoter-TSS	promoter-TSS (NM_134024)	-49	1.6902	Proximal	NM_028933	67998	Mm.33881	NM_026501	ENSMUSG00000017802	Fam134c	1300010M03Rik|4933404C01Rik|AI551748	family with sequence similarity 134, member C	protein-coding	5.18	1.27	2.58	1.16	1.44	3.57	4.07874	2.22414	0.403361	1	0	0
321	BAP1_CH12_peak_321	chr5-115751048	chr5	115750948	115751148	S1_BAP1_UN_WT	promoter-TSS	promoter-TSS (NR_131932)	-49	1.6902	Proximal	NM_019682	56455	Mm.256858	NM_019682	ENSMUSG00000009013	Dynll1	Dlc8|Dnclc1|Pin	dynein light chain LC8-type 1	protein-coding	2.02	0.64	3.28	1.74	2.46	2.04	3.15625	1.88506	1.20588	1	0	0
322	BAP1_CH12_peak_322	chr7-19495802	chr7	19495702	19495902	S1_BAP1_UN_WT	promoter-TSS	promoter-TSS (NM_001033314)	-49	1.6902	Proximal	NM_001033314	232933	Mm.333624	NM_001033314	ENSMUSG00000074358	Ccdc61	C530028I08Rik|Gm159	coiled-coil domain containing 61	protein-coding	5.88	0.32	1.19	0.72	2.29	1.15	18.375	1.65278	1.9913	1	0	0
323	BAP1_CH12_peak_323	chr10-57786264	chr10	57786164	57786364	S1_BAP1_UN_WT	promoter-TSS	promoter-TSS (NM_026148)	50	1.69897	Proximal	NM_026148	110829	Mm.57734	NM_026148	ENSMUSG00000019920	Lims1	2310016J22Rik|4921524A02Rik|AI507642|AU021743|AW551584|C430041B13Rik|Lims1l|PINCH|PINCH1	LIM and senescent cell antigen-like domains 1	protein-coding	10.35	0.64	0.6	1.3	4.24	1.27	16.1719	0.461538	3.33858	1	0	1
324	BAP1_CH12_peak_324	chr18-80243584	chr18	80243484	80243684	S1_BAP1_UN_WT	promoter-TSS	promoter-TSS (NM_053117)	-50	1.69897	Proximal	NM_053117	93737	Mm.24678	NM_053117	ENSMUSG00000056214	Pard6g	2410049N21Rik|Par6a	par-6 family cell polarity regulator gamma	protein-coding	3.42	0.32	0.4	0.14	1.53	1.53	10.6875	2.85714	1	1	0	0
325	BAP1_CH12_peak_325	chr17-28314313	chr17	28314213	28314413	S1_BAP1_UN_WT|S12_BAP1_d3_WT	promoter-TSS	promoter-TSS (NM_172617)	-50	1.69897	Proximal	NM_172617	224656	Mm.267359	NM_172617	ENSMUSG00000024220	Zfp523	2810027J07|BC025615|Znf76	zinc finger protein 523	protein-coding	9.74	0.95	1.79	1.01	7.29	1.15	10.2526	1.77228	6.33913	1	0	1
326	BAP1_CH12_peak_326	chr14-122933500	chr14	122933400	122933600	S1_BAP1_UN_WT	promoter-TSS	promoter-TSS (NM_144844)	-50	1.69897	Proximal	NM_144844	110821	Mm.23876	NM_144844	ENSMUSG00000041650	Pcca	C79630	propionyl-Coenzyme A carboxylase, alpha polypeptide	protein-coding	3.42	0.79	1.89	2.03	1.53	3.19	4.32911	0.931034	0.479624	1	0	0
327	BAP1_CH12_peak_327	chr11-70832855	chr11	70832755	70832955	S1_BAP1_UN_WT	promoter-TSS	promoter-TSS (NM_001291148)	-50	1.69897	Proximal	NM_001291148	116891	Mm.28131	NM_033562	ENSMUSG00000018442	Derl2	CGI-101|Derlin-2|F-lana|Flana	Der1-like domain family, member 2	protein-coding	3.6	0.95	2.88	1.3	2.63	0.51	3.78947	2.21538	5.15686	1	0	1
328	BAP1_CH12_peak_328	chr8-125135476	chr8	125135376	125135576	S1_BAP1_UN_WT	promoter-TSS	promoter-TSS (NM_016722)	-50	1.69897	Proximal	NM_021502	59005	Mm.38746	NM_021502	ENSMUSG00000015013	Trappc2l	1810017G16Rik|AB030200|Hspc176|Tca17	trafficking protein particle complex 2-like	protein-coding	4.39	0.48	1.89	1.3	1.53	1.02	9.14583	1.45385	1.5	1	0	0
329	BAP1_CH12_peak_329	chr14-75132054	chr14	75131954	75132154	S1_BAP1_UN_WT	promoter-TSS	promoter-TSS (NM_016903)	-50	1.69897	Proximal	NM_016903	13885	Mm.38055	NM_016903	ENSMUSG00000021996	Esd	Es-10|Es10|FGH|sid478	esterase D/formylglutathione hydrolase	protein-coding	9.39	2.07	2.58	1.16	1.95	2.17	4.53623	2.22414	0.898618	1	0	0
330	BAP1_CH12_peak_330	chr7-146574957	chr7	146574857	146575057	S1_BAP1_UN_WT	promoter-TSS	promoter-TSS (NM_001127363)	-51	1.70757	Proximal	NM_001127363	212111	Mm.28308	NM_183144	ENSMUSG00000025477	Inpp5a	-	inositol polyphosphate-5-phosphatase A	protein-coding	15.79	1.59	1.39	1.74	2.88	0.76	9.93082	0.798851	3.78947	1	0	1
331	BAP1_CH12_peak_331	chr10-42481251	chr10	42481151	42481351	S1_BAP1_UN_WT	promoter-TSS	promoter-TSS (NM_153055)	-51	1.70757	Proximal	NM_153055	140740	Mm.214344	NM_153055	ENSMUSG00000019802	Sec63	5730478J10Rik|AI649014|AW319215	SEC63-like (S. cerevisiae)	protein-coding	3.33	0.79	1.79	1.74	1.36	0.51	4.21519	1.02874	2.66667	1	0	0
332	BAP1_CH12_peak_332	chr11-110199081	chr11	110198981	110199181	S1_BAP1_UN_WT	promoter-TSS	promoter-TSS (NM_147219)	-51	1.70757	Proximal	NM_147219	217265	Mm.41942	NM_147219	ENSMUSG00000018800	Abca5	ABC13|B930033A02Rik|mKIAA1888	ATP-binding cassette, sub-family A (ABC1), member 5	protein-coding	2.28	0.64	1.19	1.3	1.19	0.25	3.5625	0.915385	4.76	1	0	1
333	BAP1_CH12_peak_333	chr14-31439445	chr14	31439345	31439545	S1_BAP1_UN_WT	promoter-TSS	promoter-TSS (NM_011103)	-51	1.70757	Proximal	NM_011103	18753	Mm.2314	NM_011103	ENSMUSG00000021948	Prkcd	AI385711|D14Ertd420e|PKC[d]|PKCdelta|Pkcd	protein kinase C, delta	protein-coding	8.16	2.7	1.79	1.01	2.12	1.91	3.02222	1.77228	1.10995	1	0	0
334	BAP1_CH12_peak_334	chr18-69504095	chr18	69503995	69504195	S1_BAP1_UN_WT	promoter-TSS	promoter-TSS (NM_013685)	-51	1.70757	Proximal	NM_013685	21413	Mm.4269	NM_013685	ENSMUSG00000053477	Tcf4	5730422P05Rik|ASP-I2|E2-2|E2.2|ITF-2|ITF-2b|ITF2|ME2|MITF-2A|MITF-2B|SEF-2|SEF2|SEF2-1|TFE|Tcf-4|bHLHb19	transcription factor 4	protein-coding	2.28	0.64	3.58	1.74	1.19	1.53	3.5625	2.05747	0.777778	1	0	0
335	BAP1_CH12_peak_335	chr5-115799015	chr5	115798915	115799115	S1_BAP1_UN_WT	promoter-TSS	promoter-TSS (NM_007748)	-51	1.70757	Proximal	NM_007748	12861	Mm.43415	NM_007748	ENSMUSG00000041697	Cox6a1	VIaL	cytochrome c oxidase subunit VIa polypeptide 1	protein-coding	2.46	0.79	2.98	0.72	2.46	1.27	3.11392	4.13889	1.93701	1	1	0
336	BAP1_CH12_peak_336	chr4-134323970	chr4	134323870	134324070	S1_BAP1_UN_WT	promoter-TSS	promoter-TSS (NM_145554)	-51	1.70757	Proximal	NM_145554	100017	Mm.27486	NM_145554	ENSMUSG00000037295	Ldlrap1	AA691260|ARH2|Arh|Arh1|FHCB1|FHCB2	low density lipoprotein receptor adaptor protein 1	protein-coding	2.72	0.79	0.4	0.43	1.95	0.76	3.44304	0.930233	2.56579	1	0	0
337	BAP1_CH12_peak_337	chr1-74379133	chr1	74379033	74379233	S1_BAP1_UN_WT	promoter-TSS	promoter-TSS (NM_019999)	-51	1.70757	Proximal	NM_019999	56695	Mm.384726	NM_019999	ENSMUSG00000026179	Pnkd	2210013N15Rik|2810403H05Rik|AI854243|Brp17|MNCb-5687|MR-1|Tahccp2	paroxysmal nonkinesiogenic dyskinesia	protein-coding	3.25	0.32	1.29	1.3	1.02	1.27	10.1562	0.992308	0.80315	1	0	0
338	BAP1_CH12_peak_338	chr16-44724362	chr16	44724262	44724462	S1_BAP1_UN_WT	promoter-TSS	promoter-TSS (NM_145972)	-52	1.716	Proximal	NM_145972	212547	Mm.310573	NM_145972	ENSMUSG00000036208	Nepro	-	nucleolus and neural progenitor protein	protein-coding	8.69	1.43	1.09	0.87	3.22	0.64	6.07692	1.25287	5.03125	1	0	1
339	BAP1_CH12_peak_339	chr7-147311532	chr7	147311432	147311632	S1_BAP1_UN_WT	promoter-TSS	promoter-TSS (NM_153783)	-52	1.716	Proximal	NM_153783	212503	Mm.486735	NM_153783	ENSMUSG00000025464	Paox	2410012F02Rik|AI118225|Pao	polyamine oxidase (exo-N4-amino)	protein-coding	4.3	1.59	0.89	1.88	0.51	1.27	2.7044	0.473404	0.401575	1	0	0
340	BAP1_CH12_peak_340	chr11-115138335	chr11	115138235	115138435	S1_BAP1_UN_WT	promoter-TSS	promoter-TSS (NM_007997)	-52	1.716	Proximal	NM_007997	14149	Mm.4719	NM_007997	ENSMUSG00000018861	Fdxr	-	ferredoxin reductase	protein-coding	4.47	0.16	0.79	1.16	2.97	2.55	27.9375	0.681034	1.16471	1	0	0
341	BAP1_CH12_peak_341	chr9-86465501	chr9	86465401	86465601	S1_BAP1_UN_WT	promoter-TSS	promoter-TSS (NM_001145968)	-52	1.716	Proximal	NM_028352	109785	Mm.390201	NM_028352		Pgm3	2810473H05Rik|Agm1|BB187688|C77933|PAGM|Pgm-3	phosphoglucomutase 3	protein-coding	2.81	0.64	0.89	3.48	0.51	0.51	4.39062	0.255747	1	1	0	0
342	BAP1_CH12_peak_342	chr13-47138638	chr13	47138538	47138738	S12_BAP1_d3_WT	promoter-TSS	promoter-TSS (NM_016785)	-52	1.716	Proximal	NM_016785	22017	Mm.10169	NM_016785		Tpmt	AW106912	thiopurine methyltransferase	protein-coding	15.71	0.79	0.99	0.58	3.22	0.89	19.8861	1.7069	3.61798	1	0	1
343	BAP1_CH12_peak_343	chr2-70893715	chr2	70893615	70893815	S1_BAP1_UN_WT	promoter-TSS	promoter-TSS (NM_198005)	-52	1.716	Proximal	NM_145524	228019	Mm.490343	NM_145524	ENSMUSG00000041975	Mettl8	BC004636|Tip	methyltransferase like 8	protein-coding	2.37	0.48	2.48	0.58	0.85	1.15	4.9375	4.27586	0.73913	1	1	0
344	BAP1_CH12_peak_344	chr4-56878135	chr4	56878035	56878235	S12_BAP1_d3_WT	promoter-TSS	promoter-TSS (NM_018761)	-52	1.716	Proximal	NM_018761	54366	Mm.218891	NM_018761	ENSMUSG00000038816	Ctnnal1	ACRP|AI616177|AW545119|C86009|Catnal1	catenin (cadherin associated protein), alpha-like 1	protein-coding	15.88	0.79	0.99	0.43	2.63	0.64	20.1013	2.30233	4.10938	1	0	1
345	BAP1_CH12_peak_345	chr4-133556831	chr4	133556731	133556931	S1_BAP1_UN_WT	promoter-TSS	promoter-TSS (NM_026144)	-52	1.716	Proximal	NM_026144	67422	Mm.100290	NM_026144	ENSMUSG00000012117	Dhdds	3222401G21Rik|CIT|DS|HDS|W91638	dehydrodolichyl diphosphate synthase	protein-coding	2.9	0.95	1.29	1.45	0.76	1.66	3.05263	0.889655	0.457831	1	0	0
346	BAP1_CH12_peak_346	chr10-41738240	chr10	41738140	41738340	S1_BAP1_UN_WT	promoter-TSS	promoter-TSS (NM_001034858)	-52	1.716	Proximal	NM_001034858	213402	Mm.211320	NM_001034858	ENSMUSG00000071324	Armc2	2610018I05Rik	armadillo repeat containing 2	protein-coding	3.42	0.64	0.89	1.16	1.1	0.51	5.34375	0.767241	2.15686	1	0	0
347	BAP1_CH12_peak_347	chr6-113573963	chr6	113573863	113574063	S1_BAP1_UN_WT	promoter-TSS	promoter-TSS (NM_009507)	-52	1.716	Proximal	NM_009507	22346	Mm.29407	NM_009507	ENSMUSG00000033933	Vhl	Vhlh	von Hippel-Lindau tumor suppressor	protein-coding	3.25	0.79	0.79	1.74	0.93	0.51	4.11392	0.454023	1.82353	1	0	0
348	BAP1_CH12_peak_348	chr7-130521444	chr7	130521344	130521544	S1_BAP1_UN_WT	promoter-TSS	promoter-TSS (NM_025304)	-52	1.716	Proximal	NM_025304	30949	Mm.260527	NM_025304	ENSMUSG00000030763	Lcmt1	AL033290|LCMT-1|Lcmt	leucine carboxyl methyltransferase 1	protein-coding	3.07	0.48	1.89	2.03	1.69	0.89	6.39583	0.931034	1.89888	1	0	0
349	BAP1_CH12_peak_349	chr3-89234189	chr3	89234089	89234289	S1_BAP1_UN_WT	promoter-TSS	promoter-TSS (NM_026869)	53	1.72428	Proximal	NM_001293768	68911	Mm.22521	NM_026869	ENSMUSG00000047824	Pygo2	1190004M21Rik	pygopus 2	protein-coding	3.42	0.95	1.59	2.32	1.53	1.27	3.6	0.685345	1.20472	1	0	0
350	BAP1_CH12_peak_350	chr5-89194091	chr5	89193991	89194191	S1_BAP1_UN_WT	promoter-TSS	promoter-TSS (NM_007832)	53	1.72428	Proximal	NM_007832	13178	Mm.298892	NM_007832	ENSMUSG00000029366	Dck	-	deoxycytidine kinase	protein-coding	4.12	0	0.99	1.16	2.8	0.64	25.75	0.853448	4.375	1	0	1
351	BAP1_CH12_peak_351	chr10-110943395	chr10	110943295	110943495	S1_BAP1_UN_WT	promoter-TSS	promoter-TSS (NM_009344)	53	1.72428	Proximal	NM_009344	21664	Mm.3117	NM_009344	ENSMUSG00000020205	Phlda1	DT1P1B11|TDAG51|Tdag	pleckstrin homology-like domain, family A, member 1	protein-coding	5.53	0.64	2.09	0.29	1.44	1.15	8.64062	7.2069	1.25217	1	1	0
352	BAP1_CH12_peak_352	chr4-150418827	chr4	150418727	150418927	S1_BAP1_UN_WT	promoter-TSS	promoter-TSS (NM_011067)	-53	1.72428	Proximal	NM_001289877	18628	Mm.121361	NM_011067	ENSMUSG00000028957	Per3	2810049O06Rik|mPer3	period circadian clock 3	protein-coding	5.18	0.32	0.4	1.45	1.69	1.02	16.1875	0.275862	1.65686	1	0	0
353	BAP1_CH12_peak_353	chr8-28285171	chr8	28285071	28285271	S1_BAP1_UN_WT	promoter-TSS	promoter-TSS (NM_001080813)	-53	1.72428	Proximal	NM_029423	75767	Mm.205335	NM_029423	ENSMUSG00000031488	Rab11fip1	2010200K21Rik|4833414G05Rik|Rcp	RAB11 family interacting protein 1 (class I)	protein-coding	2.9	0.79	1.89	1.59	1.02	2.29	3.67089	1.18868	0.445415	1	0	0
354	BAP1_CH12_peak_354	chr17-56219001	chr17	56218901	56219101	S1_BAP1_UN_WT|S12_BAP1_d3_WT	promoter-TSS	promoter-TSS (NM_008233)	-53	1.72428	Proximal	NM_008233	15193	Mm.12966	NM_008233	ENSMUSG00000002833	Hdgfrp2	HRP-2	hepatoma-derived growth factor, related protein 2	protein-coding	7.11	2.54	2.19	2.61	2.46	0.89	2.79921	0.83908	2.76404	1	0	0
355	BAP1_CH12_peak_355	chr11-29592845	chr11	29592745	29592945	S1_BAP1_UN_WT	promoter-TSS	promoter-TSS (NM_194054)	-53	1.72428	Proximal	NM_194054	68585	Mm.192580	NM_024226	ENSMUSG00000020458	Rtn4	1110020G17Rik|AA407876|AA409940|AA960376|ASY|C130026I10Rik|NOGO|NSP-CL|NgA|Nogo-A|Nogo-B|Nogo-C|mKIAA0886|mKIAA4153	reticulon 4	protein-coding	7.2	0.32	2.58	1.74	2.46	2.04	22.5	1.48276	1.20588	1	0	0
356	BAP1_CH12_peak_356	chr7-56044320	chr7	56044220	56044420	S1_BAP1_UN_WT	promoter-TSS	promoter-TSS (NM_028031)	-53	1.72428	Proximal	NM_028031	243983	Mm.279116	NM_028031	ENSMUSG00000030471	Zdhhc13	2410004E01Rik|C530010M18|HIP3RP|Hip14l|kojak|skc4	zinc finger, DHHC domain containing 13	protein-coding	2.63	0.48	1.29	1.16	1.61	0.38	5.47917	1.11207	4.23684	1	0	1
357	BAP1_CH12_peak_357	chr9-109834224	chr9	109834124	109834324	S1_BAP1_UN_WT	promoter-TSS	promoter-TSS (NM_001205332)	-54	1.73239	Proximal	NM_001205331	17758	Mm.217318	NM_008633	ENSMUSG00000032479	Map4	AA407148|MAP-4|Mtap-4|Mtap4	microtubule-associated protein 4	protein-coding	4.12	2.54	1.89	1.3	2.63	1.4	1.62205	1.45385	1.87857	1	0	0
358	BAP1_CH12_peak_358	chr9-75257877	chr9	75257777	75257977	S1_BAP1_UN_WT	promoter-TSS	promoter-TSS (NM_015806)	-54	1.73239	Proximal	NM_015806	50772	Mm.480076	NM_015806	ENSMUSG00000042688	Mapk6	2610021I23Rik|D130053K17Rik|Erk3|Mapk4|Mapk63|Prkm4|Prkm6	mitogen-activated protein kinase 6	protein-coding	3.69	0.32	1.99	1.3	0.85	1.66	11.5312	1.53077	0.512048	1	0	0
359	BAP1_CH12_peak_359	chr12-113882985	chr12	113882885	113883085	S1_BAP1_UN_WT|S12_BAP1_d3_WT	promoter-TSS	promoter-TSS (NM_013929)	-54	1.73239	Proximal	NM_001161737	30954	Mm.289812	NM_013929	ENSMUSG00000064326	Siva1	CD27bp|Siva	SIVA1, apoptosis-inducing factor	protein-coding	7.9	2.07	1.79	1.01	6.36	1.27	3.81643	1.77228	5.00787	1	0	1
360	BAP1_CH12_peak_360	chr7-28232943	chr7	28232843	28233043	S1_BAP1_UN_WT	promoter-TSS	promoter-TSS (NM_144923)	-54	1.73239	Proximal	NM_144923	233016	Mm.24021	NM_144923	ENSMUSG00000040466	Blvrb	-	biliverdin reductase B (flavin reductase (NADPH))	protein-coding	14.3	1.11	1.79	0.58	3.22	1.02	12.8829	3.08621	3.15686	1	1	1
361	BAP1_CH12_peak_361	chr11-23566031	chr11	23565931	23566131	S3_Flag_UN_FLAGx3BAP1	promoter-TSS	promoter-TSS (NM_028304)	55	1.74036	Proximal	NM_028304	74467	Mm.29536	NM_028304	ENSMUSG00000020280	Pus10	2810013G11Rik|4933435A13Rik|AU014648|C77560|Ccdc139	pseudouridylate synthase 10	protein-coding	2.54	1.59	4.37	1.88	1.27	2.55	1.59748	2.32447	0.498039	0	1	0
362	BAP1_CH12_peak_362	chr11-103128770	chr11	103128670	103128870	S1_BAP1_UN_WT	promoter-TSS	promoter-TSS (NM_016896)	-55	1.74036	Proximal	NM_016896	53859	Mm.158981	NM_016896	ENSMUSG00000020941	Map3k14	Nik|aly	mitogen-activated protein kinase kinase kinase 14	protein-coding	6.84	2.38	1.19	2.75	3.3	2.04	2.87395	0.432727	1.61765	1	0	0
363	BAP1_CH12_peak_363	chr7-148379958	chr7	148379858	148380058	S1_BAP1_UN_WT	promoter-TSS	promoter-TSS (NM_008284)	-55	1.74036	Proximal	NM_008284	15461	Mm.334313	NM_008284	ENSMUSG00000025499	Hras	H-ras|Ha-ras|Harvey-ras|Hras-1|Hras1|Kras2|c-H-ras|c-Ha-ras|c-rasHa|ras	Harvey rat sarcoma virus oncogene	protein-coding	1.84	0.32	2.98	1.3	0.51	1.4	5.75	2.29231	0.364286	1	0	0
364	BAP1_CH12_peak_364	chr7-52241845	chr7	52241745	52241945	S1_BAP1_UN_WT	promoter-TSS	promoter-TSS (NM_019830)	-55	1.74036	Proximal	NM_019830	15469	Mm.27545	NM_019830	ENSMUSG00000052429	Prmt1	6720434D09Rik|AW214366|Hrmt1l2|Mrmt1	protein arginine N-methyltransferase 1	protein-coding	5	1.11	1.99	0.58	3.14	1.02	4.5045	3.43103	3.07843	1	1	1
365	BAP1_CH12_peak_365	chr2-130468635	chr2	130468535	130468735	S1_BAP1_UN_WT	promoter-TSS	promoter-TSS (NM_001291028)	-55	1.74036	Proximal	NM_001291028	241638	Mm.440130	NM_197945	ENSMUSG00000037703	Lzts3	Prosapip1	leucine zipper, putative tumor suppressor family member 3	protein-coding	3.07	0.95	2.19	0.43	1.44	1.15	3.23158	5.09302	1.25217	1	1	0
366	BAP1_CH12_peak_366	chr19-53217191	chr19	53217091	53217291	S1_BAP1_UN_WT|S12_BAP1_d3_WT	promoter-TSS	promoter-TSS (NM_001164100)	-55	1.74036	Proximal	NM_001164100	27360	Mm.426080	NM_013758	ENSMUSG00000025026	Add3	AI463285|R75380	adducin 3 (gamma)	protein-coding	15.97	0	1.39	2.03	5.34	1.53	99.8125	0.684729	3.4902	1	0	1
367	BAP1_CH12_peak_367	chr13-104899749	chr13	104899649	104899849	S1_BAP1_UN_WT	promoter-TSS	promoter-TSS (NM_144838)	-55	1.74036	Proximal	NM_029447	75805	Mm.127692	NM_029447	ENSMUSG00000021710	Nln	4930472G13Rik|C79345	neurolysin (metallopeptidase M3 family)	protein-coding	3.51	0.64	2.29	0.58	1.1	0.89	5.48437	3.94828	1.23596	1	1	0
368	BAP1_CH12_peak_368	chr2-30247830	chr2	30247730	30247930	S1_BAP1_UN_WT	promoter-TSS	promoter-TSS (NM_001290509)	56	1.74819	Proximal	NM_020329	57170	Mm.285167	NM_020329	ENSMUSG00000026856	Dolpp1	0610011H20Rik|AB030189|LSFR2	dolichyl pyrophosphate phosphatase 1	protein-coding	2.63	0	1.69	0.43	1.61	1.15	16.4375	3.93023	1.4	1	1	0
369	BAP1_CH12_peak_369	chrX-139116325	chrX	139116225	139116425	S1_BAP1_UN_WT	promoter-TSS	promoter-TSS (NM_001199360)	56	1.74819	Proximal	NM_001199360	209497	Mm.249648	NM_177592	ENSMUSG00000047045	Tmem164	AI316850|AI852450|AW547186|F730011B02	transmembrane protein 164	protein-coding	2.98	0	0.4	0	0.59	0.25	18.625	2.85714	2.36	1	0	0
370	BAP1_CH12_peak_370	chr7-150735081	chr7	150734981	150735181	S1_BAP1_UN_WT|S12_BAP1_d3_WT	promoter-TSS	promoter-TSS (NM_001285490)	-56	1.74819	Proximal	NM_001285489	17955	Mm.294625	NM_008672	ENSMUSG00000059119	Nap1l4	2810410H14Rik|AI316776|D7Wsu30e|Nap2	nucleosome assembly protein 1-like 4	protein-coding	7.02	3.34	2.48	0.72	2.71	0.64	2.1018	3.44444	4.23438	1	1	1
371	BAP1_CH12_peak_371	chr11-95275341	chr11	95275241	95275441	S1_BAP1_UN_WT	promoter-TSS	promoter-TSS (NM_025287)	-56	1.74819	Proximal	NM_025287	20747	Mm.285454	NM_025287	ENSMUSG00000057522	Spop	AI315626|Pcif1|TEF2	speckle-type POZ protein	protein-coding	3.69	1.11	0.5	0.72	1.78	1.15	3.32432	0.694444	1.54783	1	0	0
372	BAP1_CH12_peak_372	chr16-91547283	chr16	91547183	91547383	S1_BAP1_UN_WT	promoter-TSS	promoter-TSS (NM_008338)	-56	1.74819	Proximal	NM_008338	15980	Mm.249364	NM_008338		Ifngr2	Ifgr2|Ifgt	interferon gamma receptor 2	protein-coding	3.51	1.11	1.69	1.16	1.1	1.53	3.16216	1.4569	0.718954	1	0	0
373	BAP1_CH12_peak_373	chr1-64784380	chr1	64784280	64784480	S1_BAP1_UN_WT	promoter-TSS	promoter-TSS (NM_001042659)	-56	1.74819	Proximal	NM_001042659	14367	Mm.150813	NM_022721	ENSMUSG00000045005	Fzd5	5330434N09Rik|AI427138|Fz-5|Fz5|mFz5	frizzled homolog 5 (Drosophila)	protein-coding	10.79	0.32	0.99	0.72	3.22	1.91	33.7188	1.375	1.68586	1	0	0
374	BAP1_CH12_peak_374	chr7-112782141	chr7	112782041	112782241	S1_BAP1_UN_WT	promoter-TSS	promoter-TSS (NM_001285873)	-56	1.74819	Proximal	NM_001285871	55992	Mm.29290	NM_018880	ENSMUSG00000036989	Trim3	BERP1|HAC1|Rnf22	tripartite motif-containing 3	protein-coding	2.72	0.16	0.89	0.87	0.76	1.78	17	1.02299	0.426966	1	0	0
375	BAP1_CH12_peak_375	chr8-72520339	chr8	72520239	72520439	S1_BAP1_UN_WT|S12_BAP1_d3_WT	promoter-TSS	promoter-TSS (NM_145596)	-56	1.74819	Proximal	NM_001286450	234366	Mm.270044	NM_145596	ENSMUSG00000036180	Gatad2a	1110066C11Rik|BC031407|C80248	GATA zinc finger domain containing 2A	protein-coding	6.93	1.59	4.07	3.04	3.47	0.76	4.35849	1.33882	4.56579	1	1	1
376	BAP1_CH12_peak_376	chr11-84684369	chr11	84684269	84684469	S1_BAP1_UN_WT	promoter-TSS	promoter-TSS (NR_131197)	-56	1.74819	Proximal	NR_131197	102635561	Mm.341797	NR_131197		Ggnbp2os	-	gametogenetin binding protein 2, opposite strand	ncRNA	2.72	0.79	0.99	0.43	1.02	0.76	3.44304	2.30233	1.34211	1	0	0
377	BAP1_CH12_peak_377	chr8-124474449	chr8	124474349	124474549	S1_BAP1_UN_WT	promoter-TSS	promoter-TSS (NM_001110100)	57	1.75587	Proximal	NM_016812	53325	Mm.287163	NM_016812	ENSMUSG00000025316	Banp	AA408158|SMAR1	BTG3 associated nuclear protein	protein-coding	2.11	0	2.09	1.16	0.59	1.66	13.1875	1.80172	0.355422	1	0	0
378	BAP1_CH12_peak_378	chr16-13903181	chr16	13903081	13903281	S1_BAP1_UN_WT	promoter-TSS	promoter-TSS (NM_001289562)	57	1.75587	Proximal	NM_001039533	94184	Mm.171484	NM_053181	ENSMUSG00000022680	Pdxdc1	2210010A19Rik|AA415817|Kiaa0251-hp	pyridoxal-dependent decarboxylase domain containing 1	protein-coding	4.56	0.79	1.79	2.61	1.36	1.02	5.77215	0.685824	1.33333	1	0	0
379	BAP1_CH12_peak_379	chr7-125676927	chr7	125676827	125677027	S1_BAP1_UN_WT	promoter-TSS	promoter-TSS (NM_009940)	-57	1.75587	Proximal	NM_001304758	12850	Mm.20634	NM_009940	ENSMUSG00000030652	Coq7	clk-1	demethyl-Q 7	protein-coding	3.6	0.16	1.29	1.16	1.86	1.53	22.5	1.11207	1.21569	1	0	0
380	BAP1_CH12_peak_380	chr2-32143646	chr2	32143546	32143746	S1_BAP1_UN_WT	promoter-TSS	promoter-TSS (NM_001290552)	-57	1.75587	Proximal	NR_110965	72931	Mm.27344	NM_175190	ENSMUSG00000044627	Swi5	1500019F05Rik|2900010J23Rik|AI046671	SWI5 recombination repair homolog (yeast)	protein-coding	2.37	0.64	1.09	1.01	1.36	1.66	3.70312	1.07921	0.819277	1	0	0
381	BAP1_CH12_peak_381	chr11-20149484	chr11	20149384	20149584	S1_BAP1_UN_WT	promoter-TSS	promoter-TSS (NM_172260)	-57	1.75587	Proximal	NM_172260	216543	Mm.260314	NM_172260	ENSMUSG00000044066	Cep68	6030463E10Rik|AI481761|BC027174|Kiaa0582	centrosomal protein 68	protein-coding	3.16	0.64	2.78	3.19	3.14	1.78	4.9375	0.871473	1.76404	1	0	0
382	BAP1_CH12_peak_382	chr17-56301857	chr17	56301757	56301957	S1_BAP1_UN_WT	promoter-TSS	promoter-TSS (NM_025566)	-57	1.75587	Proximal	NM_025566	66443	Mm.2312	NM_025566	ENSMUSG00000044469	Tnfaip8l1	2600017J23Rik|TIPE1	tumor necrosis factor, alpha-induced protein 8-like 1	protein-coding	2.02	0.32	2.38	0.58	1.19	1.15	6.3125	4.10345	1.03478	1	1	0
383	BAP1_CH12_peak_383	chr4-106926195	chr4	106926095	106926295	S1_BAP1_UN_WT	promoter-TSS	promoter-TSS (NM_028394)	-57	1.75587	Proximal	NM_029985	77809	Mm.29681	NM_029985	ENSMUSG00000028617	Lrrc42	A930011F22Rik|AA536996	leucine rich repeat containing 42	protein-coding	8.42	1.59	1.69	0.43	2.8	1.4	5.2956	3.93023	2	1	1	0
384	BAP1_CH12_peak_384	chr16-32247256	chr16	32247156	32247356	S1_BAP1_UN_WT	promoter-TSS	promoter-TSS (NM_001185162)	-57	1.75587	Proximal	NM_001185162	68980	Mm.159860	NM_026898	ENSMUSG00000022787	Wdr53	1500002B03Rik|AI848860	WD repeat domain 53	protein-coding	3.95	1.27	2.58	1.59	2.46	1.91	3.11024	1.62264	1.28796	1	0	0
385	BAP1_CH12_peak_385	chr8-72877229	chr8	72877129	72877329	S1_BAP1_UN_WT|S12_BAP1_d3_WT	promoter-TSS	promoter-TSS (NM_001122829)	-57	1.75587	Proximal	NM_030680	19704	Mm.390048	NM_030680	ENSMUSG00000058301	Upf1	B430202H16Rik|NORF1|PNORF-1|Rent1|Upflp	UPF1 regulator of nonsense transcripts homolog (yeast)	protein-coding	6.23	0	1.29	1.16	5.76	1.4	38.9375	1.11207	4.11429	1	0	1
386	BAP1_CH12_peak_386	chr12-41172434	chr12	41172334	41172534	S1_BAP1_UN_WT	promoter-TSS	promoter-TSS (NM_178845)	-57	1.75587	Proximal	NM_178845	246196	Mm.26852	NM_172575	ENSMUSG00000055917	Zfp277	2410017E24Rik|NIRF4	zinc finger protein 277	protein-coding	4.12	0.79	1.39	0.43	1.53	1.4	5.21519	3.23256	1.09286	1	1	0
387	BAP1_CH12_peak_387	chr18-50139024	chr18	50138924	50139124	S1_BAP1_UN_WT|S12_BAP1_d3_WT	promoter-TSS	promoter-TSS (NM_001177760)	-57	1.75587	Proximal	NM_001177760	106869	Mm.27740	NM_134131	ENSMUSG00000062210	Tnfaip8	AA987150|E130304C20Rik|ENSMUSG00000073567|Gg2-1|Gm10539|Nded|Ssc-2	tumor necrosis factor, alpha-induced protein 8	protein-coding	5.7	1.75	0.6	0.87	2.29	0.25	3.25714	0.689655	9.16	1	0	1
388	BAP1_CH12_peak_388	chr8-124102763	chr8	124102663	124102863	S1_BAP1_UN_WT	promoter-TSS	promoter-TSS (NM_133765)	-57	1.75587	Proximal	NM_133765	76454	Mm.24829	NM_133765	ENSMUSG00000052934	Fbxo31	1110003O08Rik|2310046N15Rik|Fbx14|Fbxo14	F-box protein 31	protein-coding	7.02	1.75	1.39	1.16	2.29	0.64	4.01143	1.19828	3.57812	1	0	1
389	BAP1_CH12_peak_389	chr4-109339418	chr4	109339318	109339518	S1_BAP1_UN_WT	promoter-TSS	promoter-TSS (NM_001301368)	-57	1.75587	Proximal	NM_001301368	12580	Mm.1912	NM_007671	ENSMUSG00000028551	Cdkn2c	C77269|INK4c|p18|p18-INK4c|p18-INK6|p18INK4c	cyclin-dependent kinase inhibitor 2C (p18, inhibits CDK4)	protein-coding	3.25	0.48	1.19	0.72	1.44	0.89	6.77083	1.65278	1.61798	1	0	0
390	BAP1_CH12_peak_390	chr8-96560997	chr8	96560897	96561097	S1_BAP1_UN_WT	promoter-TSS	promoter-TSS (NM_177767)	-58	1.76343	Proximal	NM_026623	68219	Mm.354445	NM_026623		Nudt21	25kDa|3110048P04Rik|5730530J16Rik|AU014860|AW549947|Cpsf5	nudix (nucleoside diphosphate linked moiety X)-type motif 21	protein-coding	2.63	0.79	2.29	2.17	2.46	1.02	3.32911	1.0553	2.41176	1	0	0
391	BAP1_CH12_peak_391	chr4-153534851	chr4	153534751	153534951	S1_BAP1_UN_WT	promoter-TSS	promoter-TSS (NM_026388)	-58	1.76343	Proximal	NM_026388	67808	Mm.288737	NM_026388	ENSMUSG00000029030	Tprgl	1200015A19Rik|Svap30|Tprg1l|mover	transformation related protein 63 regulated like	protein-coding	3.86	1.27	1.49	1.74	2.2	0.64	3.03937	0.856322	3.4375	1	0	1
392	BAP1_CH12_peak_392	chr17-45692591	chr17	45692491	45692691	S1_BAP1_UN_WT	promoter-TSS	promoter-TSS (NM_001304956)	-58	1.76343	Proximal	NM_008690	18037	Mm.57043	NM_008690	ENSMUSG00000023947	Nfkbie	I-kappa-B-epsilon|IKBE|IkB-E|NF-kappa-BIE|ikB-epsilon	nuclear factor of kappa light polypeptide gene enhancer in B cells inhibitor, epsilon	protein-coding	1.67	0.16	1.29	0.87	0.85	1.27	10.4375	1.48276	0.669291	1	0	0
393	BAP1_CH12_peak_393	chr16-33684494	chr16	33684394	33684594	S1_BAP1_UN_WT	promoter-TSS	promoter-TSS (NM_175256)	-58	1.76343	Proximal	NM_175256	77446	Mm.245741	NM_172934	ENSMUSG00000075254	Heg1	4632417D23Rik|5530401I02Rik|9530025L16Rik|BC038614|Gm629|OTTMUSG00000027315	HEG homolog 1 (zebrafish)	protein-coding	2.28	0.48	1.49	1.3	1.27	3.44	4.75	1.14615	0.369186	1	0	0
394	BAP1_CH12_peak_394	chr4-120242939	chr4	120242839	120243039	S1_BAP1_UN_WT	promoter-TSS	promoter-TSS (NM_016748)	-58	1.76343	Proximal	NM_016748	51797	Mm.1815	NM_016748	ENSMUSG00000028633	Ctps	Ctps1	cytidine 5'-triphosphate synthase	protein-coding	3.86	0.95	1.09	0.58	1.78	1.27	4.06316	1.87931	1.40157	1	0	0
395	BAP1_CH12_peak_395	chr13-55546375	chr13	55546275	55546475	S1_BAP1_UN_WT	promoter-TSS	promoter-TSS (NM_001112711)	-58	1.76343	Proximal	NM_001286063	26385	Mm.10193	NM_011938	ENSMUSG00000074886	Grk6	Gprk6	G protein-coupled receptor kinase 6	protein-coding	5.09	2.22	3.28	0.58	4.24	1.4	2.29279	5.65517	3.02857	1	1	1
396	BAP1_CH12_peak_396	chr2-121692648	chr2	121692548	121692748	S1_BAP1_UN_WT	promoter-TSS	promoter-TSS (NM_001205371)	-58	1.76343	Proximal	NM_199038	319996	Mm.292109	NM_177054	ENSMUSG00000060227	Casc4	D130060C09Rik|VGFG2573	cancer susceptibility candidate 4	protein-coding	2.98	0.32	0.7	0.29	1.27	2.68	9.3125	2.41379	0.473881	1	0	0
397	BAP1_CH12_peak_397	chr10-77632571	chr10	77632471	77632671	S1_BAP1_UN_WT	promoter-TSS	promoter-TSS (NM_138601)	-58	1.76343	Proximal	NM_138601	28295	Mm.268691	NM_138601	ENSMUSG00000053329	D10Jhu81e	C21orf33|ES1	DNA segment, Chr 10, Johns Hopkins University 81 expressed	protein-coding	4.47	0.95	0.89	2.75	1.53	1.15	4.70526	0.323636	1.33043	1	0	0
398	BAP1_CH12_peak_398	chr18-6136037	chr18	6135937	6136137	S1_BAP1_UN_WT	promoter-TSS	promoter-TSS (NM_029277)	59	1.77085	Proximal	NM_001039692	75415	Mm.239675	NM_029277	ENSMUSG00000041225	Arhgap12	2810011M08Rik	Rho GTPase activating protein 12	protein-coding	4.47	0.16	0.1	0.43	1.61	1.4	27.9375	0.232558	1.15	1	0	0
399	BAP1_CH12_peak_399	chr4-126354828	chr4	126354728	126354928	S1_BAP1_UN_WT	promoter-TSS	promoter-TSS (NM_011970)	-59	1.77085	Proximal	NM_011970	26445	Mm.22233	NM_011970	ENSMUSG00000028837	Psmb2	AU045357|AW108089|C7-I|D4Wsu33e|HC7-I	proteasome (prosome, macropain) subunit, beta type 2	protein-coding	2.9	0.95	1.89	0.58	1.02	1.66	3.05263	3.25862	0.614458	1	1	0
400	BAP1_CH12_peak_400	chr5-100408016	chr5	100407916	100408116	S1_BAP1_UN_WT	promoter-TSS	promoter-TSS (NM_001077267)	-59	1.77085	Proximal	NM_001077267	11991	Mm.150231	NM_007516	ENSMUSG00000000568	Hnrnpd	Auf1|Hnrpd	heterogeneous nuclear ribonucleoprotein D	protein-coding	5.09	1.43	1.79	1.45	1.1	2.29	3.55944	1.23448	0.480349	1	0	0
401	BAP1_CH12_peak_401	chr9-59426085	chr9	59425985	59426185	S1_BAP1_UN_WT	promoter-TSS	promoter-TSS (NM_175235)	-59	1.77085	Proximal	NM_175235	76183	Mm.265415	NM_175235	ENSMUSG00000032297	Celf6	6330569O16Rik|Brunol6	CUGBP, Elav-like family member 6	protein-coding	5	1.27	1.39	0.58	1.95	0.64	3.93701	2.39655	3.04688	1	0	1
402	BAP1_CH12_peak_402	chr1-166179118	chr1	166179018	166179218	S1_BAP1_UN_WT	promoter-TSS	promoter-TSS (NM_054087)	-59	1.77085	Proximal	NM_054087	116914	Mm.35444	NM_054087	ENSMUSG00000040918	Slc19a2	AV276020|AW322295|DDA1|THTR1|TRMA	solute carrier family 19 (thiamine transporter), member 2	protein-coding	6.49	1.43	1.09	0.29	2.2	1.02	4.53846	3.75862	2.15686	1	1	0
403	BAP1_CH12_peak_403	chr10-53099716	chr10	53099616	53099816	S1_BAP1_UN_WT	promoter-TSS	promoter-TSS (NM_001204983)	-59	1.77085	Proximal	NM_001204983	100038725	Mm.441403	NM_001204983	ENSMUSG00000038594	Cep85l	ENSMUSG00000038594|Gm9766	centrosomal protein 85-like	protein-coding	2.9	0.79	1.39	2.32	0.68	1.15	3.67089	0.599138	0.591304	1	0	0
404	BAP1_CH12_peak_404	chr7-105458096	chr7	105457996	105458196	S1_BAP1_UN_WT	promoter-TSS	promoter-TSS (NM_025408)	-59	1.77085	Proximal	NM_025408	66190	Mm.334041	NM_025408	ENSMUSG00000030760	Acer3	1110057L18Rik|5430429L08Rik|AV015045|Phca	alkaline ceramidase 3	protein-coding	2.72	0.79	0.79	1.45	1.27	1.53	3.44304	0.544828	0.830065	1	0	0
405	BAP1_CH12_peak_405	chr13-3537262	chr13	3537162	3537362	S1_BAP1_UN_WT	promoter-TSS	promoter-TSS (NM_008112)	-59	1.77085	Proximal	NM_008112	14569	Mm.153226	NM_008112	ENSMUSG00000021218	Gdi2	GDI-B|GDIB|Gdi3	guanosine diphosphate (GDP) dissociation inhibitor 2	protein-coding	2.19	0	0.7	2.17	0.76	0.51	13.6875	0.322581	1.4902	1	0	0
406	BAP1_CH12_peak_406	chr4-135762221	chr4	135762121	135762321	S1_BAP1_UN_WT	promoter-TSS	promoter-TSS (NM_001008232)	-59	1.77085	Proximal	NM_001008232	230837	Mm.77788	NM_001008232		Asap3	9430088F20Rik|Ddefl1|Gm140|UPLC1	ArfGAP with SH3 domain, ankyrin repeat and PH domain 3	protein-coding	2.02	0	0.3	0	0.93	0.25	12.625	2.14286	3.72	1	0	1
407	BAP1_CH12_peak_407	chr8-93657985	chr8	93657885	93658085	S1_BAP1_UN_WT	promoter-TSS	promoter-TSS (NM_001302337)	-59	1.77085	Proximal	NM_001302266	14339	Mm.324588	NM_010241	ENSMUSG00000031667	Aktip	AL023020|Fif|Ft|Ft1|Fts	thymoma viral proto-oncogene 1 interacting protein	protein-coding	8.34	0.16	2.09	0.58	2.12	1.4	52.125	3.60345	1.51429	1	1	0
408	BAP1_CH12_peak_408	chr3-32409413	chr3	32409313	32409513	S1_BAP1_UN_WT	promoter-TSS	promoter-TSS (NM_144519)	-59	1.77085	Proximal	NM_001161818	67778	Mm.285620	NM_144519	ENSMUSG00000027667	Zfp639	6230400O18Rik|ANC-2H01|ZASC1|Znf639	zinc finger protein 639	protein-coding	3.33	0.95	0.99	1.3	1.27	1.02	3.50526	0.761538	1.2451	1	0	0
409	BAP1_CH12_peak_409	chr4-107596253	chr4	107596153	107596353	S1_BAP1_UN_WT	promoter-TSS	promoter-TSS (NM_009949)	-59	1.77085	Proximal	NM_009949	12896	Mm.307620	NM_009949	ENSMUSG00000028607	Cpt2	AI323697|CPTII	carnitine palmitoyltransferase 2	protein-coding	4.21	1.27	2.48	1.45	1.27	0.38	3.31496	1.71034	3.34211	1	0	1
410	BAP1_CH12_peak_410	chr8-72149134	chr8	72149034	72149234	S1_BAP1_UN_WT	promoter-TSS	promoter-TSS (NM_001045553)	-60	1.77815	Proximal	NM_001045553	234362	Mm.458487	NM_172754	ENSMUSG00000060427	Zfp868	AI449175|AW108241|C530032E20|mszf62	zinc finger protein 868	protein-coding	2.72	0.79	0.99	0.87	1.02	0.89	3.44304	1.13793	1.14607	1	0	0
411	BAP1_CH12_peak_411	chr3-121426395	chr3	121426295	121426495	S1_BAP1_UN_WT	promoter-TSS	promoter-TSS (NM_010171)	-60	1.77815	Proximal	NM_010171	14066	Mm.273188	NM_010171	ENSMUSG00000028128	F3	AA409063|CD142|Cf-3|Cf3|TF	coagulation factor III	protein-coding	2.28	0.48	0.99	0.29	1.02	1.02	4.75	3.41379	1	1	1	0
412	BAP1_CH12_peak_412	chr17-56897013	chr17	56896913	56897113	S1_BAP1_UN_WT	promoter-TSS	promoter-TSS (NM_008738)	-60	1.77815	Proximal	NM_008738	18188	Mm.8074	NM_008738	ENSMUSG00000039481	Nrtn	NTN	neurturin	protein-coding	2.02	0.64	1.19	1.59	1.02	0.51	3.15625	0.748428	2	1	0	0
413	BAP1_CH12_peak_413	chr5-115273537	chr5	115273437	115273637	S1_BAP1_UN_WT	promoter-TSS	promoter-TSS (NM_181075)	-60	1.77815	Proximal	NM_181075	330173	Mm.482205	NM_181075	ENSMUSG00000092486	2610524H06Rik	-	RIKEN cDNA 2610524H06 gene	protein-coding	4.74	1.59	1.09	0.43	1.27	0.51	2.98113	2.53488	2.4902	1	0	0
414	BAP1_CH12_peak_414	chr2-102913772	chr2	102913672	102913872	S1_BAP1_UN_WT	promoter-TSS	promoter-TSS (NM_175094)	-60	1.77815	Proximal	NM_019735	56369	Mm.24772	NM_019735	ENSMUSG00000010911	Apip	APIP2|CGI-29|Mmrp19	APAF1 interacting protein	protein-coding	3.25	0.48	1.59	1.59	1.61	0.89	6.77083	1	1.80899	1	0	0
415	BAP1_CH12_peak_415	chr11-96777889	chr11	96777789	96777989	S1_BAP1_UN_WT	promoter-TSS	promoter-TSS (NM_001308183)	-61	1.78533	Proximal	NM_030248	80280	Mm.28297	NM_030248	ENSMUSG00000018669	Cdk5rap3	1810007E24Rik|BC002318|C53|C81486|HSF-27|IC53|LZAP|MST016	CDK5 regulatory subunit associated protein 3	protein-coding	3.69	0.95	1.29	1.01	1.36	1.02	3.88421	1.27723	1.33333	1	0	0
416	BAP1_CH12_peak_416	chr17-74794887	chr17	74794787	74794987	S1_BAP1_UN_WT	promoter-TSS	promoter-TSS (NM_001252478)	-61	1.78533	Proximal	NM_001252478	210148	Mm.243943	NM_144798	ENSMUSG00000024069	Slc30a6	9530029F08Rik|ZnT6	solute carrier family 30 (zinc transporter), member 6	protein-coding	2.11	0.64	1.39	1.59	1.36	1.27	3.29687	0.874214	1.07087	1	0	0
417	BAP1_CH12_peak_417	chr16-93712091	chr16	93711991	93712191	S1_BAP1_UN_WT|S12_BAP1_d3_WT	promoter-TSS	promoter-TSS (NM_027293)	-61	1.78533	Proximal	NM_027293	70028	Mm.23230	NM_026700	ENSMUSG00000022946	Dopey2	0610038M01Rik|2610510B01Rik|AI503246|C21orf5|mKIAA0933	dopey family member 2	protein-coding	22.37	2.54	1.99	1.45	6.36	1.66	8.80709	1.37241	3.83133	1	0	1
418	BAP1_CH12_peak_418	chr15-101966707	chr15	101966607	101966807	S1_BAP1_UN_WT	promoter-TSS	promoter-TSS (NM_001033277)	-61	1.78533	Proximal	NM_001033277	223918	Mm.385009	NM_001033277	ENSMUSG00000036966	Spryd3	BC008150	SPRY domain containing 3	protein-coding	6.67	2.22	3.18	0.58	3.05	2.04	3.0045	5.48276	1.4951	1	1	0
419	BAP1_CH12_peak_419	chr10-79167042	chr10	79166942	79167142	S1_BAP1_UN_WT	promoter-TSS	promoter-TSS (NM_009768)	-61	1.78533	Proximal	NM_001077184	12215	Mm.726	NM_009768	ENSMUSG00000023175	Bsg	AI115436|AI325119|CD147|EMMPRIN|HT-7	basigin	protein-coding	2.54	0.64	1.79	0.29	1.19	0.76	3.96875	6.17241	1.56579	1	1	0
420	BAP1_CH12_peak_420	chr9-82869157	chr9	82869057	82869257	S1_BAP1_UN_WT	promoter-TSS	promoter-TSS (NM_001081216)	-61	1.78533	Proximal	NM_001081216	83946	Mm.221688	NM_031879	ENSMUSG00000032253	Phip	2810004D21Rik|4632404O06Rik|Ndrp|Wdr11	pleckstrin homology domain interacting protein	protein-coding	2.9	0.95	1.19	1.3	1.69	1.02	3.05263	0.915385	1.65686	1	0	0
421	BAP1_CH12_peak_421	chr8-72736242	chr8	72736142	72736342	S12_BAP1_d3_WT	promoter-TSS	promoter-TSS (NM_001007570)	-62	1.79239	Proximal	NM_001007570	73095	Mm.185413	NM_001007570	ENSMUSG00000002346	Slc25a42	2900084M01Rik	solute carrier family 25, member 42	protein-coding	3.07	3.02	2.48	0.72	2.29	0.76	1.01656	3.44444	3.01316	0	1	1
422	BAP1_CH12_peak_422	chr17-79234794	chr17	79234694	79234894	S1_BAP1_UN_WT	promoter-TSS	promoter-TSS (NM_001081179)	-62	1.79239	Proximal	NM_181649	53951	Mm.220253	NM_181649	ENSMUSG00000050668	Gpatch11	2310002B06Rik|C80922|Ccdc75|L26697	G patch domain containing 11	protein-coding	2.19	0	2.48	0.87	0.85	1.15	13.6875	2.85057	0.73913	1	0	0
423	BAP1_CH12_peak_423	chr19-37624846	chr19	37624746	37624946	S1_BAP1_UN_WT	promoter-TSS	promoter-TSS (NM_175353)	-62	1.79239	Proximal	NM_175353	107371	Mm.24865	NM_175353	ENSMUSG00000053799	Exoc6	4833405E05Rik|AW413330|C430002C19|Sec15|Sec15l1|hbd|msec15	exocyst complex component 6	protein-coding	3.33	0.32	0.79	0.43	1.02	0.76	10.4062	1.83721	1.34211	1	0	0
424	BAP1_CH12_peak_424	chr11-119960107	chr11	119960007	119960207	S1_BAP1_UN_WT	promoter-TSS	promoter-TSS (NM_001110242)	-62	1.79239	Proximal	NM_183137	78777	Mm.23672	NM_183137	ENSMUSG00000025377	Enthd2	2410002I01Rik	ENTH domain containing 2	protein-coding	3.51	0.95	2.09	2.46	2.2	1.78	3.69474	0.849593	1.23596	1	0	0
425	BAP1_CH12_peak_425	chr1-36528380	chr1	36528280	36528480	S1_BAP1_UN_WT	promoter-TSS	promoter-TSS (NM_033570)	-62	1.79239	Proximal	NM_033570	94220	Mm.422638	NM_033570	ENSMUSG00000037408	Cnnm4	5430430O18Rik|Acdp4	cyclin M4	protein-coding	2.63	0.48	1.39	0.87	1.61	0.89	5.47917	1.5977	1.80899	1	0	0
426	BAP1_CH12_peak_426	chr15-98711907	chr15	98711807	98712007	S1_BAP1_UN_WT	promoter-TSS	promoter-TSS (NM_026967)	-62	1.79239	Proximal	NM_026967	69159	Mm.259708	NM_026967	ENSMUSG00000023755	Rhebl1	1810036J22Rik|Rheb2	Ras homolog enriched in brain like 1	protein-coding	1.93	0.64	2.88	1.01	0.93	0.64	3.01562	2.85149	1.45312	1	0	0
427	BAP1_CH12_peak_427	chr5-140865263	chr5	140865163	140865363	S1_BAP1_UN_WT	promoter-TSS	promoter-TSS (NM_172277)	-62	1.79239	Proximal	NM_172277	231834	Mm.27098	NM_172277	ENSMUSG00000029560	Snx8	B130023O14Rik	sorting nexin 8	protein-coding	2.98	0.48	2.19	0.87	1.44	1.15	6.20833	2.51724	1.25217	1	0	0
428	BAP1_CH12_peak_428	chr5-124545869	chr5	124545769	124545969	S1_BAP1_UN_WT	promoter-TSS	promoter-TSS (NM_019875)	-62	1.79239	Proximal	NM_019875	56325	Mm.254839	NM_019875	ENSMUSG00000029408	Abcb9	TAPL|mKIAA1520	ATP-binding cassette, sub-family B (MDR/TAP), member 9	protein-coding	8.34	1.91	0.6	2.9	1.95	0.64	4.36649	0.206897	3.04688	1	0	1
429	BAP1_CH12_peak_429	chr11-98412474	chr11	98412374	98412574	S1_BAP1_UN_WT	promoter-TSS	promoter-TSS (NM_001166495)	63	1.79934	Proximal	NM_001166494	69376	Mm.55996	NM_027061	ENSMUSG00000017195	Zpbp2	1700017D11Rik|2610022C02Rik|ZPBPL	zona pellucida binding protein 2	protein-coding	4.47	1.11	0.5	1.01	1.36	1.4	4.02703	0.49505	0.971429	1	0	0
430	BAP1_CH12_peak_430	chr7-52184923	chr7	52184823	52185023	S1_BAP1_UN_WT	promoter-TSS	promoter-TSS (NM_001077264)	-63	1.79934	Proximal	NM_007458	11771	Mm.6877	NM_007458	ENSMUSG00000060279	Ap2a1	Adtaa	adaptor-related protein complex 2, alpha 1 subunit	protein-coding	7.9	0.79	1.39	1.88	3.64	1.15	10	0.739362	3.16522	1	0	1
431	BAP1_CH12_peak_431	chr1-135975795	chr1	135975695	135975895	S1_BAP1_UN_WT	promoter-TSS	promoter-TSS (NM_007570)	-63	1.79934	Proximal	NM_007570	12227	Mm.392646	NM_007570	ENSMUSG00000020423	Btg2	AA959598|APRO1|Pc3|TIS21	B cell translocation gene 2, anti-proliferative	protein-coding	2.02	0.16	2.88	1.74	1.19	1.27	12.625	1.65517	0.937008	1	0	0
432	BAP1_CH12_peak_432	chr5-34856691	chr5	34856591	34856791	S1_BAP1_UN_WT	promoter-TSS	promoter-TSS (NM_139064)	-63	1.79934	Proximal	NM_139064	231130	Mm.28615	NM_139064	ENSMUSG00000059866	Tnip2	1810020H16Rik|ABIN-2|AI428870	TNFAIP3 interacting protein 2	protein-coding	3.6	0.32	2.48	0.58	1.02	2.55	11.25	4.27586	0.4	1	1	0
433	BAP1_CH12_peak_433	chr11-68666696	chr11	68666596	68666796	S1_BAP1_UN_WT	promoter-TSS	promoter-TSS (NM_023668)	-63	1.79934	Proximal	NM_023668	83431	Mm.31979	NM_023668	ENSMUSG00000018736	Ndel1	2600006O07Rik|MITAP1|NUDEL|mNudel	nuclear distribution gene E-like homolog 1 (A. nidulans)	protein-coding	2.11	0	1.69	1.45	1.53	1.4	13.1875	1.16552	1.09286	1	0	0
434	BAP1_CH12_peak_434	chr14-57430616	chr14	57430516	57430716	S1_BAP1_UN_WT	promoter-TSS	promoter-TSS (NM_144842)	-63	1.79934	Proximal	NM_144842	219105	Mm.473172	NM_144842	ENSMUSG00000040123	Zmym5	9830124H08Rik	zinc finger, MYM-type 5	protein-coding	5.26	0	0.5	0.58	1.27	0.13	32.875	0.862069	9.76923	1	0	1
435	BAP1_CH12_peak_435	chr17-83750208	chr17	83750108	83750308	S1_BAP1_UN_WT	promoter-TSS	promoter-TSS (NM_001114362)	-63	1.79934	Proximal	NM_001114362	78798	Mm.295565	NM_199466	ENSMUSG00000032624	Eml4	4930443C24Rik|AI644019	echinoderm microtubule associated protein like 4	protein-coding	3.33	0	1.49	2.46	1.44	2.68	20.8125	0.605691	0.537313	1	0	0
436	BAP1_CH12_peak_436	chr7-29236941	chr7	29236841	29237041	S1_BAP1_UN_WT	promoter-TSS	promoter-TSS (NM_001141921)	-63	1.79934	Proximal	NM_030562	80749	Mm.483073	NM_030562	ENSMUSG00000030600	Lrfn1	BC004018|SALM2|Semo1	leucine rich repeat and fibronectin type III domain containing 1	protein-coding	1.93	0.64	0.2	0.87	0.17	0.64	3.01562	0.229885	0.265625	1	0	0
437	BAP1_CH12_peak_437	chr8-34842476	chr8	34842376	34842576	S1_BAP1_UN_WT	promoter-TSS	promoter-TSS (NM_001167922)	-63	1.79934	Proximal	NM_026584	68153	Mm.286104	NM_026584	ENSMUSG00000031585	Gtf2e2	34kDa|AI462509|C330006J08Rik	general transcription factor II E, polypeptide 2 (beta subunit)	protein-coding	2.19	0.64	2.38	0.29	1.1	1.27	3.42188	8.2069	0.866142	1	1	0
438	BAP1_CH12_peak_438	chr5-35292034	chr5	35291934	35292134	S1_BAP1_UN_WT	promoter-TSS	promoter-TSS (NM_173402)	-63	1.79934	Proximal	NM_173402	71729	Mm.196208	NM_173402	ENSMUSG00000029101	Rgs12	1200016K18Rik|4632412M04Rik|AI481290|E130309H11	regulator of G-protein signaling 12	protein-coding	3.6	0.48	0.7	0.43	0.59	0.64	7.5	1.62791	0.921875	1	0	0
439	BAP1_CH12_peak_439	chr11-6344509	chr11	6344409	6344609	S1_BAP1_UN_WT	promoter-TSS	promoter-TSS (NM_029938)	-63	1.79934	Proximal	NM_029938	77605	Mm.27624	NM_029938	ENSMUSG00000041126	H2afv	C530002L11Rik|H2a.z-2|H2av	H2A histone family, member V	protein-coding	9.39	1.59	2.19	1.3	4.58	2.55	5.90566	1.68462	1.79608	1	0	1
440	BAP1_CH12_peak_440	chr8-124431670	chr8	124431570	124431770	S1_BAP1_UN_WT	promoter-TSS	promoter-TSS (NM_001033485)	-63	1.79934	Proximal	NM_001033485	407789	Mm.436576	NM_001033485		BC048644	-	cDNA sequence BC048644	protein-coding	3.86	1.27	1.49	0.29	2.54	2.04	3.03937	5.13793	1.2451	1	1	0
441	BAP1_CH12_peak_441	chr6-145159591	chr6	145159491	145159691	S1_BAP1_UN_WT	promoter-TSS	promoter-TSS (NM_001163628)	-63	1.79934	Proximal	NM_001163628	67636	Mm.486359	NM_133688	ENSMUSG00000040370	Lyrm5	4930469P12Rik|AL022899|Ghiso	LYR motif containing 5	protein-coding	5	0.79	0.99	1.59	1.78	0.13	6.32911	0.622642	13.6923	1	0	1
442	BAP1_CH12_peak_442	chr10-79792826	chr10	79792726	79792926	S1_BAP1_UN_WT	promoter-TSS	promoter-TSS (NM_008793)	-64	1.80618	Proximal	NM_139292	70335	Mm.28147	NM_139292	ENSMUSG00000035504	Reep6	0610011M24Rik|Dp1l1	receptor accessory protein 6	protein-coding	6.67	2.38	0.89	2.17	2.54	1.02	2.80252	0.410138	2.4902	1	0	0
443	BAP1_CH12_peak_443	chr4-154441075	chr4	154440975	154441175	S1_BAP1_UN_WT	promoter-TSS	promoter-TSS (NM_001042407)	-64	1.80618	Proximal	NM_001042407	668173	Mm.133114	NM_001042407	ENSMUSG00000029047	Pex10	AV128229|Gm142	peroxisomal biogenesis factor 10	protein-coding	2.98	0.64	3.58	1.16	1.1	0.76	4.65625	3.08621	1.44737	1	1	0
444	BAP1_CH12_peak_444	chr10-60215594	chr10	60215494	60215694	S1_BAP1_UN_WT	promoter-TSS	promoter-TSS (NM_023596)	-64	1.80618	Proximal	NM_023596	71279	Mm.284462	NM_023596	ENSMUSG00000020100	Slc29a3	4933435C21Rik|AW987637|Ent3	solute carrier family 29 (nucleoside transporters), member 3	protein-coding	2.37	0.64	1.19	1.59	1.1	0.38	3.70312	0.748428	2.89474	1	0	0
445	BAP1_CH12_peak_445	chr9_random-372015	chr9_random	371915	372115	S1_BAP1_UN_WT	promoter-TSS	promoter-TSS (NM_025534)	-64	1.80618	Proximal	NM_025534	66396	Mm.290620	NM_025534		Ccdc82	2310043N13Rik	coiled-coil domain containing 82	protein-coding	1.67	0.16	0.6	0.29	0.51	0.25	10.4375	2.06897	2.04	1	0	0
446	BAP1_CH12_peak_446	chr1-179726704	chr1	179726604	179726804	S1_BAP1_UN_WT	promoter-TSS	promoter-TSS (NM_007422)	-64	1.80618	Proximal	NM_007422	11566	Mm.338021	NM_007422	ENSMUSG00000015961	Adss	AI314886|AS|Adss2	adenylosuccinate synthetase, non muscle	protein-coding	10.09	1.11	1.69	0.29	2.2	0.38	9.09009	5.82759	5.78947	1	1	1
447	BAP1_CH12_peak_447	chr9-21657143	chr9	21657043	21657243	S1_BAP1_UN_WT	promoter-TSS	promoter-TSS (NM_177030)	-64	1.80618	Proximal	NM_177030	319899	Mm.128153	NM_177030	ENSMUSG00000032198	Dock6	2410095B20Rik|4931431C02Rik|C330023D02Rik|mKIAA1395	dedicator of cytokinesis 6	protein-coding	5.09	0.16	1.29	0.87	1.53	0.13	31.8125	1.48276	11.7692	1	0	1
448	BAP1_CH12_peak_448	chr16-4594649	chr16	4594549	4594749	S1_BAP1_UN_WT	promoter-TSS	promoter-TSS (NM_031184)	-64	1.80618	Proximal	NM_031184	83396	Mm.134072	NM_031184	ENSMUSG00000014303	Glis2	Gli5|Klf16|Nkl	GLIS family zinc finger 2	protein-coding	2.54	0	0.4	0.14	1.02	0.89	15.875	2.85714	1.14607	1	0	0
449	BAP1_CH12_peak_449	chr11-90110726	chr11	90110626	90110826	S1_BAP1_UN_WT	promoter-TSS	promoter-TSS (NM_026178)	-64	1.80618	Proximal	NM_026178	67468	Mm.277518	NM_026178	ENSMUSG00000003948	Mmd	1200017E07Rik|1810073C06Rik|AA690185	monocyte to macrophage differentiation-associated	protein-coding	8.69	2.54	1.59	0.87	1.86	0.64	3.42126	1.82759	2.90625	1	0	0
450	BAP1_CH12_peak_450	chr2-154395692	chr2	154395592	154395792	S1_BAP1_UN_WT	promoter-TSS	promoter-TSS (NM_007891)	-64	1.80618	Proximal	NM_007891	13555	Mm.18036	NM_007891	ENSMUSG00000027490	E2f1	E2F-1|mKIAA4009	E2F transcription factor 1	protein-coding	4.74	1.43	1.29	1.16	1.36	0.38	3.31469	1.11207	3.57895	1	0	1
451	BAP1_CH12_peak_451	chr19-57435324	chr19	57435224	57435424	S1_BAP1_UN_WT	promoter-TSS	promoter-TSS (NM_145505)	65	1.81291	Proximal	NR_040316	320879	Mm.375089	NR_040316	ENSMUSG00000097785	B230217O12Rik	-	RIKEN cDNA B230217O12 gene	ncRNA	5	0	0.4	0.29	2.12	0.51	31.25	1.37931	4.15686	1	0	1
452	BAP1_CH12_peak_452	chr18-24688640	chr18	24688540	24688740	S1_BAP1_UN_WT	promoter-TSS	promoter-TSS (NM_144861)	65	1.81291	Proximal	NM_144861	225283	Mm.28427	NM_144861	ENSMUSG00000040446	Rprd1a	C77387|mKIAA4077	regulation of nuclear pre-mRNA domain containing 1A	protein-coding	3.86	1.11	1.19	0.29	1.36	0.38	3.47748	4.10345	3.57895	1	1	1
453	BAP1_CH12_peak_453	chr11-80290483	chr11	80290383	80290583	S1_BAP1_UN_WT	promoter-TSS	promoter-TSS (NM_009871)	-65	1.81291	Proximal	NM_009871	12569	Mm.142275	NM_009871	ENSMUSG00000048895	Cdk5r1	Cdk5r|D11Bwg0379e|p25|p35	cyclin-dependent kinase 5, regulatory subunit 1 (p35)	protein-coding	2.72	0.48	0.6	1.16	1.69	1.15	5.66667	0.517241	1.46957	1	0	0
454	BAP1_CH12_peak_454	chr8-124805976	chr8	124805876	124806076	S12_BAP1_d3_WT	promoter-TSS	promoter-TSS (NM_009569)	-65	1.81291	Proximal	NM_009569	22761	Mm.3105	NM_009569	ENSMUSG00000049577	Zfpm1	FOG|Fog1	zinc finger protein, multitype 1	protein-coding	12.99	0.64	1.69	0.58	3.14	0.64	20.2969	2.91379	4.90625	1	0	1
455	BAP1_CH12_peak_455	chr8-13105656	chr8	13105556	13105756	S1_BAP1_UN_WT	promoter-TSS	promoter-TSS (NM_146207)	-65	1.81291	Proximal	NM_146207	99375	Mm.212861	NM_146207	ENSMUSG00000031446	Cul4a	2810470J21Rik|AW495282	cullin 4A	protein-coding	2.98	0.95	2.58	0.58	1.61	2.29	3.13684	4.44828	0.703057	1	1	0
456	BAP1_CH12_peak_456	chr1-169323994	chr1	169323894	169324094	S1_BAP1_UN_WT	promoter-TSS	promoter-TSS (NM_025569)	-66	1.81954	Proximal	NM_025569	66447	Mm.218286	NM_025569		Mgst3	2010012L10Rik|2010306B17Rik|2700004G04Rik|AA516734|GST-III	microsomal glutathione S-transferase 3	protein-coding	3.33	0.79	0.4	0.29	0.68	0.38	4.21519	1.37931	1.78947	1	0	0
457	BAP1_CH12_peak_457	chr12-86114154	chr12	86114054	86114254	S1_BAP1_UN_WT	promoter-TSS	promoter-TSS (NM_028863)	-66	1.81954	Proximal	NM_028863	74316	Mm.25719	NM_028863	ENSMUSG00000021241	Isca2	0710001C05Rik|5730594E03Rik|Hbld1	iron-sulfur cluster assembly 2 homolog (S. cerevisiae)	protein-coding	9.13	1.59	1.59	3.19	2.8	0.76	5.74214	0.498433	3.68421	1	0	1
458	BAP1_CH12_peak_458	chr8-116159420	chr8	116159320	116159520	S1_BAP1_UN_WT	promoter-TSS	promoter-TSS (NM_173015)	-66	1.81954	Proximal	NM_001048143	270096	Mm.74689	NM_173015	ENSMUSG00000078908	Mon1b	5031407H10|5033413H12Rik	MON1 homolog b (yeast)	protein-coding	4.74	1.75	1.59	1.59	2.37	1.53	2.70857	1	1.54902	1	0	0
459	BAP1_CH12_peak_459	chr18-56867401	chr18	56867301	56867501	S1_BAP1_UN_WT	promoter-TSS	promoter-TSS (NM_010721)	-66	1.81954	Proximal	NM_010721	16906	Mm.4105	NM_010721	ENSMUSG00000024590	Lmnb1	-	lamin B1	protein-coding	6.84	1.27	1.59	2.03	1.95	1.27	5.38583	0.783251	1.53543	1	0	0
460	BAP1_CH12_peak_460	chr5-32761277	chr5	32761177	32761377	S1_BAP1_UN_WT	promoter-TSS	promoter-TSS (NM_172707)	-66	1.81954	Proximal	NM_172707	19046	Mm.241931	NM_172707		Ppp1cb	1200010B19	protein phosphatase 1, catalytic subunit, beta isoform	protein-coding	3.77	1.11	0.99	1.45	1.86	1.4	3.3964	0.682759	1.32857	1	0	0
461	BAP1_CH12_peak_461	chr8-124900443	chr8	124900343	124900543	S1_BAP1_UN_WT	promoter-TSS	promoter-TSS (NM_001029993)	-66	1.81954	Proximal	NM_001310650	76014	Mm.241489	NM_001029993	ENSMUSG00000017478	Zc3h18	1190001B23Rik|5830416A07Rik|Nhn1	zinc finger CCCH-type containing 18	protein-coding	3.86	0.64	2.29	1.01	1.86	2.68	6.03125	2.26733	0.69403	1	0	0
462	BAP1_CH12_peak_462	chr4-118967184	chr4	118967084	118967284	S1_BAP1_UN_WT	promoter-TSS	promoter-TSS (NM_011732)	-66	1.81954	Proximal	NM_011732	22608	Mm.258204	NM_011732	ENSMUSG00000028639	Ybx1	1700102N10Rik|C79409|EF1A|MSY1|Nsep1|YB-1|dbpB|mYB-1a	Y box protein 1	protein-coding	2.37	0	1.69	2.03	0.93	1.78	14.8125	0.832512	0.522472	1	0	0
463	BAP1_CH12_peak_463	chr5-110877588	chr5	110877488	110877688	S1_BAP1_UN_WT	promoter-TSS	promoter-TSS (NM_001142642)	-66	1.81954	Proximal	NM_001142642	381668	Mm.348782	NM_028596	ENSMUSG00000043323	Fbrsl1	2410025L10Rik|AI467568|Gm1049|Gm29766|mKIAA1545	fibrosin-like 1	protein-coding	7.37	0.16	0.6	1.74	2.46	0.51	46.0625	0.344828	4.82353	1	0	1
464	BAP1_CH12_peak_464	chr1-93437076	chr1	93436976	93437176	S1_BAP1_UN_WT	promoter-TSS	promoter-TSS (NM_001039126)	-66	1.81954	Proximal	NM_001039126	65247	Mm.234152	NM_023046		Asb1	1700029O08Rik|1700054C17Rik|AI426616|AI851378|mKIAA1146	ankyrin repeat and SOCS box-containing 1	protein-coding	3.69	0.95	1.19	1.88	1.61	0.89	3.88421	0.632979	1.80899	1	0	0
465	BAP1_CH12_peak_465	chr8-67212442	chr8	67212342	67212542	S1_BAP1_UN_WT|S12_BAP1_d3_WT	promoter-TSS	promoter-TSS (NM_025436)	-67	1.82607	Proximal	NM_025436	66234	Mm.30119	NM_025436	ENSMUSG00000031604	Msmo1	1500001G16Rik|C78600|DESP4|ERG25|Sc4mol	methylsterol monoxygenase 1	protein-coding	9.13	1.27	2.19	1.16	3.39	0.25	7.18898	1.88793	13.56	1	0	1
466	BAP1_CH12_peak_466	chr15-81756710	chr15	81756610	81756810	S1_BAP1_UN_WT	promoter-TSS	promoter-TSS (NM_030229)	-67	1.82607	Proximal	NM_030229	78929	Mm.215115	NM_030229	ENSMUSG00000022476	Polr3h	5031409G22Rik|RPC8	polymerase (RNA) III (DNA directed) polypeptide H	protein-coding	3.07	0.32	1.89	1.88	1.61	1.91	9.59375	1.00532	0.842932	1	0	0
467	BAP1_CH12_peak_467	chr5-122714536	chr5	122714436	122714636	S1_BAP1_UN_WT	promoter-TSS	promoter-TSS (NM_001039153)	-67	1.82607	Proximal	NM_001039153	654470	Mm.28804	NM_001039153		Tctn1	G730031O11Rik|Tect1	tectonic family member 1	protein-coding	3.16	0.16	0.6	0.87	0.85	1.02	19.75	0.689655	0.833333	1	0	0
468	BAP1_CH12_peak_468	chr12-113052157	chr12	113052057	113052257	S1_BAP1_UN_WT	promoter-TSS	promoter-TSS (NM_026752)	-67	1.82607	Proximal	NM_028875	74335	Mm.19082	NM_028875	ENSMUSG00000021287	Xrcc3	-	X-ray repair complementing defective repair in Chinese hamster cells 3	protein-coding	5	1.75	3.38	1.59	2.12	1.27	2.85714	2.12579	1.66929	1	0	0
469	BAP1_CH12_peak_469	chr17-25023552	chr17	25023452	25023652	S1_BAP1_UN_WT	promoter-TSS	promoter-TSS (NM_027141)	-67	1.82607	Proximal	NM_001163751	79043	Mm.274794	NM_027141	ENSMUSG00000024160	Spsb3	2310012N15Rik|3300001M01Rik|SSB3|Tce1|mKIAA4204	splA/ryanodine receptor domain and SOCS box containing 3	protein-coding	6.14	1.27	2.58	1.74	3.22	1.78	4.83465	1.48276	1.80899	1	0	0
470	BAP1_CH12_peak_470	chr4-134260273	chr4	134260173	134260373	S1_BAP1_UN_WT	promoter-TSS	promoter-TSS (NM_207237)	-68	1.83251	Proximal	NM_207237	230815	Mm.18905	NM_207237	ENSMUSG00000037306	Man1c1	AI593348	mannosidase, alpha, class 1C, member 1	protein-coding	5.09	0.48	2.29	2.61	2.54	1.66	10.6042	0.877395	1.53012	1	0	0
471	BAP1_CH12_peak_471	chr7-109714064	chr7	109713964	109714164	S1_BAP1_UN_WT	promoter-TSS	promoter-TSS (NM_001082552)	-68	1.83251	Proximal	NM_009277	20821	Mm.321227	NM_009277	ENSMUSG00000030966	Trim21	Ro52|Ssa1	tripartite motif-containing 21	protein-coding	2.37	0.32	1.09	1.74	0.85	2.04	7.40625	0.626437	0.416667	1	0	0
472	BAP1_CH12_peak_472	chr5-139676523	chr5	139676423	139676623	S1_BAP1_UN_WT	promoter-TSS	promoter-TSS (NM_001256117)	-68	1.83251	Proximal	NM_001256115	77053	Mm.210845	NM_024451	ENSMUSG00000036817	Sun1	4632417G13Rik|5730434D03Rik|Unc84a|mKIAA0810	Sad1 and UNC84 domain containing 1	protein-coding	5.35	1.91	3.78	0.29	1.69	1.91	2.80105	13.0345	0.884817	1	1	0
473	BAP1_CH12_peak_473	chr2-30837529	chr2	30837429	30837629	S1_BAP1_UN_WT	promoter-TSS	promoter-TSS (NM_028846)	-68	1.83251	Proximal	NM_144885	227707	Mm.235238	NM_144885		BC005624	-	cDNA sequence BC005624	protein-coding	11.14	1.59	1.79	0.72	3.22	1.66	7.00629	2.48611	1.93976	1	0	0
474	BAP1_CH12_peak_474	chr7-28043712	chr7	28043612	28043812	S1_BAP1_UN_WT	promoter-TSS	promoter-TSS (NM_010950)	-68	1.83251	Proximal	NM_010950	18223	Mm.458153	NM_010950	ENSMUSG00000063160	Numbl	nbl	numb-like	protein-coding	4.65	0	0.3	1.74	1.02	1.02	29.0625	0.172414	1	1	0	0
475	BAP1_CH12_peak_475	chr15-64144303	chr15	64144203	64144403	S1_BAP1_UN_WT	promoter-TSS	promoter-TSS (NM_001276463)	-68	1.83251	Proximal	NM_001276462	13196	Mm.277236	NM_010026	ENSMUSG00000022377	Asap1	AV239055|DEF-1|Ddef1|PAP|mKIAA1249|s19	ArfGAP with SH3 domain, ankyrin repeat and PH domain1	protein-coding	4.39	2.38	2.58	1.45	1.86	0.64	1.84454	1.77931	2.90625	1	0	0
476	BAP1_CH12_peak_476	chr5-136254323	chr5	136254223	136254423	S1_BAP1_UN_WT	promoter-TSS	promoter-TSS (NM_001289557)	-68	1.83251	Proximal	NM_001289556	76571	Mm.247666	NM_029659	ENSMUSG00000019178	Styxl1	1700011C14Rik|Dusp24|Mkstyx	serine/threonine/tyrosine interacting-like 1	protein-coding	4.91	0.95	0.89	1.01	3.22	0.13	5.16842	0.881188	24.7692	1	0	1
477	BAP1_CH12_peak_477	chr14-67627782	chr14	67627682	67627882	S1_BAP1_UN_WT	promoter-TSS	promoter-TSS (NM_009761)	-68	1.83251	Proximal	NM_009761	12177	Mm.29820	NM_009761	ENSMUSG00000022051	Bnip3l	C86132|D14Ertd719e|Nip3L|Nix	BCL2/adenovirus E1B interacting protein 3-like	protein-coding	4.3	2.22	1.89	2.61	1.86	1.4	1.93694	0.724138	1.32857	1	0	0
478	BAP1_CH12_peak_478	chr15-76709637	chr15	76709537	76709737	S1_BAP1_UN_WT	promoter-TSS	promoter-TSS (NM_145916)	-69	1.83885	Proximal	NM_145916	223669	Mm.38948	NM_145916	ENSMUSG00000033669	Zfp7	KRAB20|KRAB7|Krox-2|Zfp-7|Zfp65|Zfp80|Zfp86-rs1|mszf73-2	zinc finger protein 7	protein-coding	2.37	0.64	0.99	0.43	0.93	0.76	3.70312	2.30233	1.22368	1	0	0
479	BAP1_CH12_peak_479	chr3-58496379	chr3	58496279	58496479	S1_BAP1_UN_WT	promoter-TSS	promoter-TSS (NM_009174)	-69	1.83885	Proximal	NM_009174	20439	Mm.2847	NM_009174	ENSMUSG00000036432	Siah2	AA415433|Sinh2	seven in absentia 2	protein-coding	2.81	0.48	1.49	0.72	1.53	1.02	5.85417	2.06944	1.5	1	0	0
480	BAP1_CH12_peak_480	chr4-137860584	chr4	137860484	137860684	S1_BAP1_UN_WT|S12_BAP1_d3_WT	promoter-TSS	promoter-TSS (NM_007838)	-69	1.83885	Proximal	NM_007838	13200	Mm.7236	NM_007838	ENSMUSG00000028757	Ddost	-	dolichyl-di-phosphooligosaccharide-protein glycotransferase	protein-coding	2.54	0	2.78	0.87	3.3	0.38	15.875	3.1954	8.68421	1	1	1
481	BAP1_CH12_peak_481	chr5-35448415	chr5	35448315	35448515	S1_BAP1_UN_WT	promoter-TSS	promoter-TSS (NM_013587)	-69	1.83885	Proximal	NM_013587	16976	Mm.277661	NM_013587	ENSMUSG00000029103	Lrpap1	AA617339|AI790446|AU042172|C77774|HBP44|RAP	low density lipoprotein receptor-related protein associated protein 1	protein-coding	4.39	1.27	1.89	1.3	0.93	1.4	3.45669	1.45385	0.664286	1	0	0
482	BAP1_CH12_peak_482	chr18-70727876	chr18	70727776	70727976	S1_BAP1_UN_WT	promoter-TSS	promoter-TSS (NM_010773)	-70	1.8451	Proximal	NM_010773	17191	Mm.322	NM_010773	ENSMUSG00000024513	Mbd2	MBD2a	methyl-CpG binding domain protein 2	protein-coding	6.23	1.91	0.6	1.01	1.27	0.64	3.26178	0.594059	1.98438	1	0	0
483	BAP1_CH12_peak_483	chr1-107886913	chr1	107886813	107887013	S1_BAP1_UN_WT	promoter-TSS	promoter-TSS (NM_001122676)	-70	1.8451	Proximal	NM_001122676	227449	Mm.210188	NM_001122675	ENSMUSG00000038866	Zcchc2	9930114B20Rik|AW212015	zinc finger, CCHC domain containing 2	protein-coding	6.05	0.64	1.39	1.16	1.78	1.91	9.45312	1.19828	0.931937	1	0	0
484	BAP1_CH12_peak_484	chr1-89749792	chr1	89749692	89749892	S1_BAP1_UN_WT	promoter-TSS	promoter-TSS (NM_177646)	-70	1.8451	Proximal	NM_177646	227333	Mm.277217	NM_177646	ENSMUSG00000070738	Dgkd	AI841987|D330025K09|DGKdelta|dgkd-2	diacylglycerol kinase, delta	protein-coding	4.47	1.27	0.99	1.45	1.19	1.53	3.51969	0.682759	0.777778	1	0	0
485	BAP1_CH12_peak_485	chr12-33638981	chr12	33638881	33639081	S1_BAP1_UN_WT	promoter-TSS	promoter-TSS (NM_198710)	-70	1.8451	Proximal	NM_198710	19027	Mm.246304	NM_013635	ENSMUSG00000020570	Sypl	AI314763|AI604763|D12Ertd446e|PanI|Pphn|Sypl1	synaptophysin-like protein	protein-coding	6.41	0	2.29	0.43	2.8	1.4	40.0625	5.32558	2	1	1	0
486	BAP1_CH12_peak_486	chr17-3326503	chr17	3326403	3326603	S1_BAP1_UN_WT	promoter-TSS	promoter-TSS (NM_001122998)	-70	1.8451	Proximal	NM_001122998	24001	Mm.137134	NM_011878	ENSMUSG00000023800	Tiam2	3000002F19Rik|STEF|mKIAA2016	T cell lymphoma invasion and metastasis 2	protein-coding	2.37	0.79	1.19	0.14	1.27	0.38	3	8.5	3.34211	0	1	1
487	BAP1_CH12_peak_487	chr7-106289724	chr7	106289624	106289824	S1_BAP1_UN_WT	promoter-TSS	promoter-TSS (NM_178635)	-70	1.8451	Proximal	NM_178635	78610	Mm.323072	NM_178635	ENSMUSG00000035354	Uvrag	9530039D02Rik|AI648770|BB124205|Uvrag1|Uvragl	UV radiation resistance associated gene	protein-coding	4.65	1.59	0.7	1.88	2.88	1.78	2.92453	0.37234	1.61798	1	0	0
488	BAP1_CH12_peak_488	chr11-16851214	chr11	16851114	16851314	S1_BAP1_UN_WT	promoter-TSS	promoter-TSS (NM_176982)	71	1.85126	Proximal	NR_110421	72735	Mm.268598	NR_015469		Eldr	2810442I21Rik|4930500E12Rik|Fabl	Egfr long non-coding downstream RNA	ncRNA	4.91	1.75	4.27	2.75	2.46	1.78	2.80571	1.55273	1.38202	1	1	0
489	BAP1_CH12_peak_489	chr10-81063716	chr10	81063616	81063816	S1_BAP1_UN_WT	promoter-TSS	promoter-TSS (NM_053254)	-71	1.85126	Proximal	NM_053254	114606	Mm.206764	NM_053254	ENSMUSG00000034758	Tle6	1810057E06Rik|Grg6	transducin-like enhancer of split 6, homolog of Drosophila E(spl)	protein-coding	3.69	0.95	0.6	0.29	0.34	2.04	3.88421	2.06897	0.166667	1	0	0
490	BAP1_CH12_peak_490	chr2-131088165	chr2	131088065	131088265	S1_BAP1_UN_WT	promoter-TSS	promoter-TSS (NM_153501)	-71	1.85126	Proximal	NM_153501	74450	Mm.101264	NM_153501	ENSMUSG00000037514	Pank2	4933409I19Rik|AI642621	pantothenate kinase 2	protein-coding	2.9	0.95	3.08	2.17	1.95	0.51	3.05263	1.41935	3.82353	1	0	1
491	BAP1_CH12_peak_491	chr10-79723784	chr10	79723684	79723884	S1_BAP1_UN_WT	promoter-TSS	promoter-TSS (NM_010255)	-71	1.85126	Proximal	NM_010255	14431	Mm.7329	NM_010255	ENSMUSG00000020150	Gamt	AA571402|Spintz1	guanidinoacetate methyltransferase	protein-coding	2.28	0.32	0.7	0.43	0.76	0.13	7.125	1.62791	5.84615	1	0	1
492	BAP1_CH12_peak_492	chr10-34138405	chr10	34138305	34138505	S1_BAP1_UN_WT	promoter-TSS	promoter-TSS (NM_176968)	-71	1.85126	Proximal	NM_176968	319638	Mm.73467	NM_176968	ENSMUSG00000039480	Nt5dc1	6030401B09Rik|AW987726|Nt5c2l1	5'-nucleotidase domain containing 1	protein-coding	2.72	0	0.5	1.45	1.19	0.64	17	0.344828	1.85937	1	0	0
493	BAP1_CH12_peak_493	chr2-29921923	chr2	29921823	29922023	S1_BAP1_UN_WT	promoter-TSS	promoter-TSS (NM_001204875)	-71	1.85126	Proximal	NM_001204875	56086	Mm.326055	NM_023871	ENSMUSG00000054766	Set	2610030F17Rik|5730420M11Rik|AA407739|I-2PP2A|StF-IT-1|TAF-I	SET nuclear oncogene	protein-coding	4.21	1.91	3.08	1.88	1.27	1.02	2.20419	1.6383	1.2451	1	0	0
494	BAP1_CH12_peak_494	chr7-29135637	chr7	29135537	29135737	S1_BAP1_UN_WT	promoter-TSS	promoter-TSS (NR_028129)	-71	1.85126	Proximal	NM_013647	20055	Mm.702	NM_013647	ENSMUSG00000037563	Rps16	AA420385|AI317031	ribosomal protein S16	protein-coding	2.54	0.79	0.89	0.87	1.36	0.64	3.21519	1.02299	2.125	1	0	0
495	BAP1_CH12_peak_495	chr10-4522527	chr10	4522427	4522627	S1_BAP1_UN_WT	promoter-TSS	promoter-TSS (NM_175374)	-71	1.85126	Proximal	NM_175374	108853	Mm.55082	NM_175374	ENSMUSG00000019774	Mtrf1l	9130004K12Rik	mitochondrial translational release factor 1-like	protein-coding	8.16	1.11	0.2	0.72	2.46	0.64	7.35135	0.277778	3.84375	1	0	1
496	BAP1_CH12_peak_496	chr5-140981492	chr5	140981392	140981592	S1_BAP1_UN_WT	promoter-TSS	promoter-TSS (NM_021528)	-71	1.85126	Proximal	NM_021528	59031	Mm.28934	NM_021528		Chst12	AI595374|C4S-2|C4ST2	carbohydrate sulfotransferase 12	protein-coding	4.74	0.64	1.39	1.16	1.1	1.91	7.40625	1.19828	0.575916	1	0	0
497	BAP1_CH12_peak_497	chr19-4878596	chr19	4878496	4878696	S1_BAP1_UN_WT	promoter-TSS	promoter-TSS (NM_001168517)	-72	1.85733	Proximal	NM_027476	70605	Mm.36885	NM_027476	ENSMUSG00000006463	Zdhhc24	5730496N17Rik|Leng4	zinc finger, DHHC domain containing 24	protein-coding	2.54	0.32	0.79	0.29	1.53	1.02	7.9375	2.72414	1.5	1	0	0
498	BAP1_CH12_peak_498	chr7-4967038	chr7	4966938	4967138	S1_BAP1_UN_WT	promoter-TSS	promoter-TSS (NM_025324)	-72	1.85733	Proximal	NM_025324	66056	Mm.19974	NM_025324	ENSMUSG00000051184	Zfp524	0610012F07Rik|2300009P13Rik|Znf524	zinc finger protein 524	protein-coding	4.3	0	0.99	1.45	2.12	1.91	26.875	0.682759	1.10995	1	0	0
499	BAP1_CH12_peak_499	chr10-7500787	chr10	7500687	7500887	S1_BAP1_UN_WT	promoter-TSS	promoter-TSS (NM_145418)	-72	1.85733	Proximal	NM_145418	215751	Mm.471825	NM_145418	ENSMUSG00000040006	Ginm1	AA589616	glycoprotein integral membrane 1	protein-coding	4.21	0.48	1.39	1.45	1.19	0	8.77083	0.958621	7.4375	1	0	1
500	BAP1_CH12_peak_500	chr9-114640249	chr9	114640149	114640349	S1_BAP1_UN_WT	promoter-TSS	promoter-TSS (NM_026036)	-72	1.85733	Proximal	NM_026036	67213	Mm.28858	NM_026036	ENSMUSG00000032434	Cmtm6	2810051A14Rik|AA536733|Cklfsf6	CKLF-like MARVEL transmembrane domain containing 6	protein-coding	4.12	0.95	1.09	0.87	0.93	0.64	4.33684	1.25287	1.45312	1	0	0
501	BAP1_CH12_peak_501	chr1-89223501	chr1	89223401	89223601	S1_BAP1_UN_WT	promoter-TSS	promoter-TSS (NM_146112)	-72	1.85733	Proximal	NM_001110212	227331	Mm.23065	NM_146112	ENSMUSG00000048000	Gigyf2	2610016F01Rik|A830080H02Rik|AI852361|AW259676|BC006835|Tnrc15|mKIAA0642	GRB10 interacting GYF protein 2	protein-coding	2.19	0.16	0.6	0.14	0.85	0.38	13.6875	4.28571	2.23684	1	1	0
502	BAP1_CH12_peak_502	chr7-109416266	chr7	109416166	109416366	S1_BAP1_UN_WT	promoter-TSS	promoter-TSS (NM_009287)	-72	1.85733	Proximal	NM_009287	20866	Mm.645	NM_009287	ENSMUSG00000030987	Stim1	SIM	stromal interaction molecule 1	protein-coding	5.62	1.91	1.09	1.88	1.61	0.64	2.94241	0.579787	2.51562	1	0	0
503	BAP1_CH12_peak_503	chr17-35978516	chr17	35978416	35978616	S1_BAP1_UN_WT	promoter-TSS	promoter-TSS (NM_001010833)	73	1.86332	Proximal	NM_001010833	240087	Mm.218511	NM_001010833	ENSMUSG00000061607	Mdc1	6820401C03|AA413496|Nfbd1|mKIAA0170	mediator of DNA damage checkpoint 1	protein-coding	5.79	1.11	1.09	1.01	2.03	0.89	5.21622	1.07921	2.2809	1	0	0
504	BAP1_CH12_peak_504	chr11-105898113	chr11	105898013	105898213	S1_BAP1_UN_WT	promoter-TSS	promoter-TSS (NM_027946)	-73	1.86332	Proximal	NM_027946	71833	Mm.307455	NM_027946	ENSMUSG00000049354	Dcaf7	1700012F10Rik|2610037L01Rik|C86529|HAN11|Wdr68	DDB1 and CUL4 associated factor 7	protein-coding	2.72	0.32	2.09	0.58	2.29	1.27	8.5	3.60345	1.80315	1	1	0
505	BAP1_CH12_peak_505	chr16-55822324	chr16	55822224	55822424	S1_BAP1_UN_WT	promoter-TSS	promoter-TSS (NM_001159394)	-73	1.86332	Proximal	NM_001159394	80859	Mm.247272	NM_030612	ENSMUSG00000035356	Nfkbiz	AA408868|INAP|Mail	nuclear factor of kappa light polypeptide gene enhancer in B cells inhibitor, zeta	protein-coding	4.3	0.79	2.38	2.03	2.46	1.91	5.44304	1.17241	1.28796	1	0	0
506	BAP1_CH12_peak_506	chr11-106782102	chr11	106782002	106782202	S1_BAP1_UN_WT	promoter-TSS	promoter-TSS (NM_025481)	-73	1.86332	Proximal	NM_025481	66313	Mm.340955	NM_025481	ENSMUSG00000018363	Smurf2	2810411E22Rik|AI558114|AI649275	SMAD specific E3 ubiquitin protein ligase 2	protein-coding	5.35	0.48	1.09	0.14	1.19	0.89	11.1458	7.78571	1.33708	1	1	0
507	BAP1_CH12_peak_507	chr2-25118045	chr2	25117945	25118145	S1_BAP1_UN_WT	promoter-TSS	promoter-TSS (NM_175286)	-73	1.86332	Proximal	NM_175286	97031	Mm.308539	NM_175286	ENSMUSG00000048707	Tprn	C430004E15Rik|C87750	taperin	protein-coding	3.33	0.48	1.89	1.45	1.1	1.15	6.9375	1.30345	0.956522	1	0	0
508	BAP1_CH12_peak_508	chr1-182781209	chr1	182781109	182781309	S1_BAP1_UN_WT	promoter-TSS	promoter-TSS (NM_145943)	-73	1.86332	Proximal	NM_145943	208768	Mm.272625	NM_145943	ENSMUSG00000038806	Sde2	-	SDE2 telomere maintenance homolog (S. pombe)	protein-coding	3.77	0.95	1.29	0.29	2.03	1.4	3.96842	4.44828	1.45	1	1	0
509	BAP1_CH12_peak_509	chr5-46061020	chr5	46060920	46061120	S1_BAP1_UN_WT	promoter-TSS	promoter-TSS (NR_073433)	-73	1.86332	Proximal	NR_073433	69788	Mm.381492	NR_073433	ENSMUSG00000104986	1600023N17Rik	AV119442	RIKEN cDNA 1600023N17 gene	ncRNA	1.84	0.48	3.28	0.87	0.93	1.27	3.83333	3.77011	0.732283	1	1	0
510	BAP1_CH12_peak_510	chr4-55362841	chr4	55362741	55362941	S1_BAP1_UN_WT	promoter-TSS	promoter-TSS (NM_009011)	-73	1.86332	Proximal	NM_009011	19359	Mm.196846	NM_009011	ENSMUSG00000028426	Rad23b	0610007D13Rik|AV001138|HR23B|mHR23B|p58	RAD23b homolog (S. cerevisiae)	protein-coding	5.26	0.64	1.49	1.16	1.61	0.76	8.21875	1.28448	2.11842	1	0	0
511	BAP1_CH12_peak_511	chr12-85262958	chr12	85262858	85263058	S1_BAP1_UN_WT	promoter-TSS	promoter-TSS (NR_073564)	-74	1.86923	Proximal	NR_073564	18222	Mm.4390	NM_010949	ENSMUSG00000021224	Numb	Nb	numb gene homolog (Drosophila)	protein-coding	2.81	0.64	2.78	1.3	0.85	1.02	4.39062	2.13846	0.833333	1	0	0
512	BAP1_CH12_peak_512	chr5-122286942	chr5	122286842	122287042	S1_BAP1_UN_WT	promoter-TSS	promoter-TSS (NM_001306128)	-74	1.86923	Proximal	NM_008507	16923	Mm.65493	NM_008507	ENSMUSG00000042594	Sh2b3	AI429800|Lnk	SH2B adaptor protein 3	protein-coding	12.11	0.32	1.29	1.45	3.73	1.53	37.8438	0.889655	2.43791	1	0	0
513	BAP1_CH12_peak_513	chr15-81846725	chr15	81846625	81846825	S1_BAP1_UN_WT	promoter-TSS	promoter-TSS (NM_010247)	-74	1.86923	Proximal	NM_010247	14375	Mm.288809	NM_010247	ENSMUSG00000022471	Xrcc6	70kDa|G22p1|Ku70	X-ray repair complementing defective repair in Chinese hamster cells 6	protein-coding	2.46	0.64	2.58	0.87	1.02	1.66	3.84375	2.96552	0.614458	1	0	0
514	BAP1_CH12_peak_514	chr7-99818496	chr7	99818396	99818596	S1_BAP1_UN_WT	promoter-TSS	promoter-TSS (NM_029078)	-74	1.86923	Proximal	NM_029078	74737	Mm.288645	NM_029078	ENSMUSG00000041328	Pcf11	2500001H09Rik|5730417B17Rik|C77803	cleavage and polyadenylation factor subunit homolog (S. cerevisiae)	protein-coding	3.86	0.16	0.7	0.14	1.36	1.02	24.125	5	1.33333	1	1	0
515	BAP1_CH12_peak_515	chr6-71221591	chr6	71221491	71221691	S1_BAP1_UN_WT	promoter-TSS	promoter-TSS (NR_106192)	-74	1.86923	Proximal	NR_106192	102465900		NR_106192	ENSMUSG00000098623	Mir8112	Gm27739|mmu-mir-8112	microRNA 8112	ncRNA	2.9	0.64	2.09	1.16	0.68	1.15	4.53125	1.80172	0.591304	1	0	0
516	BAP1_CH12_peak_516	chr17-24357788	chr17	24357688	24357888	S1_BAP1_UN_WT	promoter-TSS	promoter-TSS (NM_028056)	-74	1.86923	Proximal	NM_028056	72016	Mm.23881	NM_028056	ENSMUSG00000024118	1600002H07Rik	-	RIKEN cDNA 1600002H07 gene	protein-coding	3.25	0.95	1.89	0.29	0.85	1.78	3.42105	6.51724	0.477528	1	1	0
517	BAP1_CH12_peak_517	chr19-3912848	chr19	3912748	3912948	S1_BAP1_UN_WT	promoter-TSS	promoter-TSS (NM_001271444)	-74	1.86923	Proximal	NM_001271444	225887	Mm.44227	NM_144870	ENSMUSG00000059734	Ndufs8	BC021616|CI-23kD|TYKY	NADH dehydrogenase (ubiquinone) Fe-S protein 8	protein-coding	4.04	0.95	1.99	1.3	1.44	1.02	4.25263	1.53077	1.41176	1	0	0
518	BAP1_CH12_peak_518	chr15-99223304	chr15	99223204	99223404	S1_BAP1_UN_WT	promoter-TSS	promoter-TSS (NM_001171036)	-74	1.86923	Proximal	NM_001171034	110213	Mm.16769	NM_026669	ENSMUSG00000023010	Tmbim6	5031406P05Rik|Bi1|Tegt	transmembrane BAX inhibitor motif containing 6	protein-coding	5.44	0.64	2.29	2.03	2.37	1.53	8.5	1.12808	1.54902	1	0	0
519	BAP1_CH12_peak_519	chr4-118905445	chr4	118905345	118905545	S1_BAP1_UN_WT	promoter-TSS	promoter-TSS (NM_001286148)	-75	1.87506	Proximal	NM_019782	56401	Mm.27961	NM_019782	ENSMUSG00000028641	P3h1	2410024C15Rik|Gros1|Lepre1	prolyl 3-hydroxylase 1	protein-coding	1.84	0.32	3.18	1.45	1.19	2.55	5.75	2.1931	0.466667	1	0	0
520	BAP1_CH12_peak_520	chr1-182743809	chr1	182743709	182743909	S1_BAP1_UN_WT	promoter-TSS	promoter-TSS (NM_008210)	-75	1.87506	Proximal	NM_008210	15078	Mm.138832	NM_008210	ENSMUSG00000060743	H3f3a	H3.3A	H3 histone, family 3A	protein-coding	4.56	2.07	2.78	0.14	1.69	0.76	2.2029	19.8571	2.22368	1	1	0
521	BAP1_CH12_peak_521	chr14-55512905	chr14	55512805	55513005	S1_BAP1_UN_WT|S12_BAP1_d3_WT	promoter-TSS	promoter-TSS (NM_019402)	-75	1.87506	Proximal	NM_019402	54196	Mm.7723	NM_019402		Pabpn1	PAB2|Pabp3|mPABII	poly(A) binding protein, nuclear 1	protein-coding	6.32	2.07	2.58	1.88	3.73	0.64	3.05314	1.37234	5.82812	1	0	1
522	BAP1_CH12_peak_522	chr7-53069761	chr7	53069661	53069861	S1_BAP1_UN_WT	promoter-TSS	promoter-TSS (NM_001112701)	-75	1.87506	Proximal	NM_001112701	19158	Mm.272130	NM_011181	ENSMUSG00000003269	Cyth2	ARNO|CLM2|Pscd2	cytohesin 2	protein-coding	4.21	1.27	1.09	0.14	3.05	1.02	3.31496	7.78571	2.9902	1	1	0
523	BAP1_CH12_peak_523	chrX-70961618	chrX	70961518	70961718	S1_BAP1_UN_WT	promoter-TSS	promoter-TSS (NM_007435)	-75	1.87506	Proximal	NM_012060	27061	Mm.17	NM_012060	ENSMUSG00000002015	Bcap31	Bap31	B cell receptor associated protein 31	protein-coding	6.76	0.16	0.79	0.43	1.1	0.25	42.25	1.83721	4.4	1	0	1
524	BAP1_CH12_peak_524	chr19-43749446	chr19	43749346	43749546	S1_BAP1_UN_WT	promoter-TSS	promoter-TSS (NR_045645)	-75	1.87506	Proximal	NM_145156	246696	Mm.23827	NM_145156	ENSMUSG00000040414	Slc25a28	2210403D18Rik|Mfrn2|Mrs3/4	solute carrier family 25, member 28	protein-coding	4.74	0.48	2.98	1.74	2.63	1.02	9.875	1.71264	2.57843	1	0	0
525	BAP1_CH12_peak_525	chr15-76077162	chr15	76077062	76077262	S1_BAP1_UN_WT	promoter-TSS	promoter-TSS (NM_023168)	-75	1.87506	Proximal	NM_023168	66168	Mm.41665	NM_023168	ENSMUSG00000022564	Grina	1110025J15Rik|Lag|Tmbim3	glutamate receptor, ionotropic, N-methyl D-aspartate-associated protein 1 (glutamate binding)	protein-coding	3.33	0.16	0.5	0.58	1.19	0.25	20.8125	0.862069	4.76	1	0	1
526	BAP1_CH12_peak_526	chr14-68334080	chr14	68333980	68334180	S1_BAP1_UN_WT	promoter-TSS	promoter-TSS (NM_001110162)	-75	1.87506	Proximal	NM_134073	105440	Mm.6720	NM_134073	ENSMUSG00000034327	Kctd9	-	potassium channel tetramerisation domain containing 9	protein-coding	11.32	0.95	2.68	2.17	5.59	2.93	11.9158	1.23502	1.90785	1	0	1
527	BAP1_CH12_peak_527	chr3-144383223	chr3	144383123	144383323	S1_BAP1_UN_WT	promoter-TSS	promoter-TSS (NM_019464)	76	1.88081	Proximal	NM_001282042	54673	Mm.271775	NM_019464	ENSMUSG00000037062	Sh3glb1	AA409932|AI314629|AU015566|Bif-1|mKIAA0491	SH3-domain GRB2-like B1 (endophilin)	protein-coding	3.42	0.48	2.29	1.74	1.44	1.53	7.125	1.31609	0.941176	1	0	0
528	BAP1_CH12_peak_528	chr14-119105517	chr14	119105417	119105617	S1_BAP1_UN_WT	promoter-TSS	promoter-TSS (NM_001163676)	-76	1.88081	Proximal	NM_001033336	239273	Mm.40537	NM_001033336	ENSMUSG00000032849	Abcc4	D630049P08Rik|MOATB|MRP4	ATP-binding cassette, sub-family C (CFTR/MRP), member 4	protein-coding	5	1.59	1.69	1.59	1.1	0.25	3.14465	1.06289	4.4	1	0	1
529	BAP1_CH12_peak_529	chr17-8358307	chr17	8358207	8358407	S1_BAP1_UN_WT	promoter-TSS	promoter-TSS (NM_001197046)	-76	1.88081	Proximal	NM_201230	75296	Mm.227250	NM_201230	ENSMUSG00000069135	Fgfr1op	4930553O10Rik|FOP	Fgfr1 oncogene partner	protein-coding	1.49	0.16	0.3	0.72	0.42	0	9.3125	0.416667	2.625	1	0	0
530	BAP1_CH12_peak_530	chr11-80593603	chr11	80593503	80593703	S1_BAP1_UN_WT	promoter-TSS	promoter-TSS (NM_177390)	-76	1.88081	Proximal	NM_177390	338367	Mm.151948	NM_177390	ENSMUSG00000035441	Myo1d	9930104H07Rik|AW544947|D11Ertd9e|myosin-1d	myosin ID	protein-coding	4.39	1.75	1.79	0.58	0.76	0.13	2.50857	3.08621	5.84615	1	1	1
531	BAP1_CH12_peak_531	chr9-44128441	chr9	44128341	44128541	S1_BAP1_UN_WT	promoter-TSS	promoter-TSS (NM_027909)	-76	1.88081	Proximal	NM_027909	71764	Mm.491174	NM_027909	ENSMUSG00000032120	C2cd2l	1300006O23Rik|Tmem24	C2 calcium-dependent domain containing 2-like	protein-coding	2.72	0.48	0.7	0.87	1.44	1.15	5.66667	0.804598	1.25217	1	0	0
532	BAP1_CH12_peak_532	chr6-30846870	chr6	30846770	30846970	S1_BAP1_UN_WT	promoter-TSS	promoter-TSS (NM_017478)	-76	1.88081	Proximal	NM_017478	54160	Mm.39896	NM_017478	ENSMUSG00000025607	Copg2	AW227625|gamma-2-COP	coatomer protein complex, subunit gamma 2	protein-coding	4.65	1.43	1.49	2.75	2.46	1.27	3.25175	0.541818	1.93701	1	0	0
533	BAP1_CH12_peak_533	chr16-17233604	chr16	17233504	17233704	S1_BAP1_UN_WT	promoter-TSS	promoter-TSS (NM_178922)	-76	1.88081	Proximal	NM_178922	58180	Mm.261602	NM_178922	ENSMUSG00000050240	Hic2	AA409108|HRG22|mKIAA1020	hypermethylated in cancer 2	protein-coding	5.97	1.91	2.09	1.59	1.78	2.17	3.12565	1.31447	0.820276	1	0	0
534	BAP1_CH12_peak_534	chr7-51846180	chr7	51846080	51846280	S1_BAP1_UN_WT	promoter-TSS	promoter-TSS (NM_008422)	-76	1.88081	Proximal	NM_008422	16504	Mm.40312	NM_008422	ENSMUSG00000062785	Kcnc3	KShIIID|Kcr2-3|Kv3.3	potassium voltage gated channel, Shaw-related subfamily, member 3	protein-coding	3.77	0	1.69	0.58	0.76	1.27	23.5625	2.91379	0.598425	1	0	0
535	BAP1_CH12_peak_535	chr11-89864284	chr11	89864184	89864384	S1_BAP1_UN_WT	promoter-TSS	promoter-TSS (NM_008796)	-76	1.88081	Proximal	NM_008796	18559	Mm.5062	NM_008796		Pctp	PC-TP|StarD2	phosphatidylcholine transfer protein	protein-coding	4.04	0.95	1.59	0.29	1.36	1.53	4.25263	5.48276	0.888889	1	1	0
536	BAP1_CH12_peak_536	chr2-25188167	chr2	25188067	25188267	S1_BAP1_UN_WT	promoter-TSS	promoter-TSS (NM_001029983)	-76	1.88081	Proximal	NR_027448	100272219	Mm.382103	NR_027448	ENSMUSG00000097345	AA543186	-	expressed sequence AA543186	ncRNA	3.16	0.79	3.78	0.43	2.2	0.76	4	8.7907	2.89474	1	1	0
537	BAP1_CH12_peak_537	chr15-88582064	chr15	88581964	88582164	S1_BAP1_UN_WT	promoter-TSS	promoter-TSS (NM_181412)	-77	1.88649	Proximal	NM_181412	223773	Mm.396622	NM_181412	ENSMUSG00000034333	Zbed4	1700009F06Rik	zinc finger, BED type containing 4	protein-coding	5.7	0.16	0.99	1.01	2.03	1.27	35.625	0.980198	1.59843	1	0	0
538	BAP1_CH12_peak_538	chr14-27457606	chr14	27457506	27457706	S1_BAP1_UN_WT	promoter-TSS	promoter-TSS (NM_007479)	-77	1.88649	Proximal	NM_007479	11843	Mm.297768	NM_007479	ENSMUSG00000021877	Arf4	AA407803	ADP-ribosylation factor 4	protein-coding	4.04	0.64	3.38	1.16	2.63	2.8	6.3125	2.91379	0.939286	1	0	0
539	BAP1_CH12_peak_539	chr6-128093673	chr6	128093573	128093773	S1_BAP1_UN_WT	promoter-TSS	promoter-TSS (NM_175414)	-77	1.88649	Proximal	NM_175414	109246	Mm.21814	NM_175414	ENSMUSG00000030352	Tspan9	6720474K14Rik|9430079M16Rik|AU018597	tetraspanin 9	protein-coding	3.16	0	0.89	0.72	1.19	0.51	19.75	1.23611	2.33333	1	0	0
540	BAP1_CH12_peak_540	chr15-76181647	chr15	76181547	76181747	S1_BAP1_UN_WT	promoter-TSS	promoter-TSS (NM_025340)	-77	1.88649	Proximal	NM_001164607	68877	Mm.289680	NM_026859	ENSMUSG00000022553	Maf1	1110068E11Rik|AU042856	MAF1 homolog (S. cerevisiae)	protein-coding	4.65	1.27	1.79	3.33	2.88	1.02	3.66142	0.537538	2.82353	1	0	0
541	BAP1_CH12_peak_541	chr15-57908140	chr15	57908040	57908240	S1_BAP1_UN_WT	promoter-TSS	promoter-TSS (NM_009572)	-77	1.88649	Proximal	NM_009572	22770	Mm.244931	NM_009572	ENSMUSG00000022361	Zhx1	-	zinc fingers and homeoboxes 1	protein-coding	14.13	2.54	2.38	2.32	2.8	1.27	5.56299	1.02586	2.20472	1	0	0
542	BAP1_CH12_peak_542	chr10-90545707	chr10	90545607	90545807	S1_BAP1_UN_WT	promoter-TSS	promoter-TSS (NM_001282947)	-77	1.88649	Proximal	NM_027078	67454	Mm.252843	NM_026166	ENSMUSG00000019975	Ikbip	1200009F10Rik|1700023M03Rik|D18354|Ikip	IKBKB interacting protein	protein-coding	4.39	0.32	1.19	1.3	1.78	1.4	13.7187	0.915385	1.27143	1	0	0
543	BAP1_CH12_peak_543	chr11-69761769	chr11	69761669	69761869	S1_BAP1_UN_WT	promoter-TSS	promoter-TSS (NM_009204)	-77	1.88649	Proximal	NM_009204	20528	Mm.10661	NM_009204	ENSMUSG00000018566	Slc2a4	Glut-4|Glut4	solute carrier family 2 (facilitated glucose transporter), member 4	protein-coding	3.07	0.48	1.29	0.29	0.76	1.02	6.39583	4.44828	0.745098	1	1	0
544	BAP1_CH12_peak_544	chr5-31754732	chr5	31754632	31754832	S1_BAP1_UN_WT	promoter-TSS	promoter-TSS (NM_172993)	-77	1.88649	Proximal	NM_172993	269639	Mm.259127	NM_172993	ENSMUSG00000062761	Zfp512	2500002M11Rik|AI450173|D230008H22|Znf512	zinc finger protein 512	protein-coding	1.58	0.32	1.89	1.01	0.76	1.02	4.9375	1.87129	0.745098	1	0	0
545	BAP1_CH12_peak_545	chr16-96212587	chr16	96212487	96212687	S1_BAP1_UN_WT	promoter-TSS	promoter-TSS (NM_019537)	-77	1.88649	Proximal	NM_019537	56088	Mm.396248	NM_019537	ENSMUSG00000022913	Psmg1	AW552102|Dscr2	proteasome (prosome, macropain) assembly chaperone 1	protein-coding	4.65	1.43	2.78	1.16	2.37	2.93	3.25175	2.39655	0.808874	1	0	0
546	BAP1_CH12_peak_546	chr12-111976081	chr12	111975981	111976181	S1_BAP1_UN_WT	promoter-TSS	promoter-TSS (NM_027149)	-78	1.89209	Proximal	NM_027149	69641	Mm.491226	NM_027149	ENSMUSG00000037957	Wdr20	2310040A13Rik|AI549910|Wdr20a	WD repeat domain 20	protein-coding	4.91	0.64	1.59	0.14	0.76	0.64	7.67188	11.3571	1.1875	1	1	0
547	BAP1_CH12_peak_547	chr7-107685536	chr7	107685436	107685636	S1_BAP1_UN_WT	promoter-TSS	promoter-TSS (NM_183270)	-78	1.89209	Proximal	NM_183270	68185	Mm.228995	NM_183270		Coa4	5330414O08Rik|AI115477|AW047259|Chchd8|E2ig2	cytochrome c oxidase assembly factor 4	protein-coding	2.46	0.64	2.88	1.3	2.03	0.51	3.84375	2.21538	3.98039	1	0	1
548	BAP1_CH12_peak_548	chr11-96839080	chr11	96838980	96839180	S1_BAP1_UN_WT	promoter-TSS	promoter-TSS (NM_001080964)	-78	1.89209	Proximal	NM_030220	78912	Mm.491183	NM_030220	ENSMUSG00000018678	Sp2	4930480I16Rik|mKIAA0048	Sp2 transcription factor	protein-coding	10.79	1.11	2.58	1.45	4.66	0.51	9.72072	1.77931	9.13725	1	0	1
549	BAP1_CH12_peak_549	chr17-25864618	chr17	25864518	25864718	S1_BAP1_UN_WT	promoter-TSS	promoter-TSS (NM_028009)	-78	1.89209	Proximal	NM_028009	106707	Mm.24603	NM_028009	ENSMUSG00000041199	Rpusd1	2310051D06Rik|AU019540|Rlucl	RNA pseudouridylate synthase domain containing 1	protein-coding	5	0.79	1.89	1.45	2.12	1.02	6.32911	1.30345	2.07843	1	0	0
550	BAP1_CH12_peak_550	chr11-115024577	chr11	115024477	115024677	S1_BAP1_UN_WT	promoter-TSS	promoter-TSS (NM_012030)	-78	1.89209	Proximal	NM_012030	26941	Mm.27842	NM_012030	ENSMUSG00000020733	Slc9a3r1	EBP-50|NHE-RF|NHERF-1|NHERF1	solute carrier family 9 (sodium/hydrogen exchanger), member 3 regulator 1	protein-coding	4.3	1.11	1.59	2.03	1.19	1.4	3.87387	0.783251	0.85	1	0	0
551	BAP1_CH12_peak_551	chr2-32442520	chr2	32442420	32442620	S1_BAP1_UN_WT	promoter-TSS	promoter-TSS (NM_011373)	-78	1.89209	Proximal	NM_011373	20448	Mm.27446	NM_011373	ENSMUSG00000079442	St6galnac4	SIAT7-D|ST6GalNAcIV|Siat7d	ST6 (alpha-N-acetyl-neuraminyl-2,3-beta-galactosyl-1,3)-N-acetylgalactosaminide alpha-2,6-sialyltransferase 4	protein-coding	1.93	0.64	1.29	1.45	1.1	2.04	3.01562	0.889655	0.539216	1	0	0
552	BAP1_CH12_peak_552	chr15-84818479	chr15	84818379	84818579	S1_BAP1_UN_WT	promoter-TSS	promoter-TSS (NM_001033273)	-78	1.89209	Proximal	NM_001033273	223739	Mm.323925	NM_001033273	ENSMUSG00000036046	5031439G07Rik	AW554572|mKIAA0930	RIKEN cDNA 5031439G07 gene	protein-coding	3.69	0.16	0.6	1.16	0.93	0.51	23.0625	0.517241	1.82353	1	0	0
553	BAP1_CH12_peak_553	chr7-125387343	chr7	125387243	125387443	S1_BAP1_UN_WT	promoter-TSS	promoter-TSS (NM_001031814)	-78	1.89209	Proximal	NR_027879	67745	Mm.483404	NM_183267	ENSMUSG00000055159	4930583K01Rik	-	RIKEN cDNA 4930583K01 gene	ncRNA	9.56	1.27	1.19	0.87	2.46	1.66	7.52756	1.36782	1.48193	1	0	0
554	BAP1_CH12_peak_554	chr19-21852752	chr19	21852652	21852852	S1_BAP1_UN_WT	promoter-TSS	promoter-TSS (NM_001033759)	-78	1.89209	Proximal	NM_031997	83921	Mm.329776	NM_031997	ENSMUSG00000024754	Tmem2	-	transmembrane protein 2	protein-coding	2.46	0	1.89	1.3	1.1	0.89	15.375	1.45385	1.23596	1	0	0
555	BAP1_CH12_peak_555	chr5-114894115	chr5	114894015	114894215	S1_BAP1_UN_WT	promoter-TSS	promoter-TSS (NM_029956)	-79	1.89763	Proximal	NM_029956	77697	Mm.105182	NM_029956	ENSMUSG00000029575	Mmab	9130222L19Rik|ATR	methylmalonic aciduria (cobalamin deficiency) type B homolog (human)	protein-coding	3.86	0.16	2.48	1.01	2.8	3.19	24.125	2.45545	0.877743	1	0	0
556	BAP1_CH12_peak_556	chr11-86922684	chr11	86922584	86922784	S1_BAP1_UN_WT	promoter-TSS	promoter-TSS (NM_175563)	-79	1.89763	Proximal	NM_025377	66140	Mm.45008	NM_025377		Ska2	1110001A07Rik|C78640|Fam33a	spindle and kinetochore associated complex subunit 2	protein-coding	4.56	0.48	0.6	1.16	2.46	0.89	9.5	0.517241	2.76404	1	0	0
557	BAP1_CH12_peak_557	chr2-173485267	chr2	173485167	173485367	S1_BAP1_UN_WT	promoter-TSS	promoter-TSS (NM_024436)	-79	1.89763	Proximal	NM_024436	19334	Mm.275304	NM_024436		Rab22a	3732413A17Rik|AI662177|AW319644|AW550514|E130120E14Rik|Rab22	RAB22A, member RAS oncogene family	protein-coding	12.02	0.79	0.89	1.3	3.9	0.51	15.2152	0.684615	7.64706	1	0	1
558	BAP1_CH12_peak_558	chr11-17059222	chr11	17059122	17059322	S1_BAP1_UN_WT	promoter-TSS	promoter-TSS (NM_024459)	-79	1.89763	Proximal	NM_024459	19058	Mm.41840	NM_024459	ENSMUSG00000033953	Ppp3r1	CaNB1|Cnb1|MCIP1	protein phosphatase 3, regulatory subunit B, alpha isoform (calcineurin B, type I)	protein-coding	3.77	1.11	1.89	0.87	0.93	1.15	3.3964	2.17241	0.808696	1	0	0
559	BAP1_CH12_peak_559	chr3-97462056	chr3	97461956	97462156	S1_BAP1_UN_WT	promoter-TSS	promoter-TSS (NM_182997)	-79	1.89763	Proximal	NM_182997	108097	Mm.31175	NM_182997	ENSMUSG00000038205	Prkab2	5730553K21Rik|AW049591|BB124140	protein kinase, AMP-activated, beta 2 non-catalytic subunit	protein-coding	2.9	0.95	1.79	0.72	1.53	1.53	3.05263	2.48611	1	1	0	0
560	BAP1_CH12_peak_560	chr11-88725979	chr11	88725879	88726079	S1_BAP1_UN_WT	promoter-TSS	promoter-TSS (NM_001042541)	-79	1.89763	Proximal	NM_001042541	11640	Mm.2969	NM_009648	ENSMUSG00000018428	Akap1	AKAP121|AKAP84|Akap|C76494|C81186|DAKAP1|S-AKAP84	A kinase (PRKA) anchor protein 1	protein-coding	1.58	0.16	0.99	2.61	1.86	2.17	9.875	0.37931	0.857143	1	0	0
561	BAP1_CH12_peak_561	chr11-106054996	chr11	106054896	106055096	S1_BAP1_UN_WT	promoter-TSS	promoter-TSS (NM_001252448)	-79	1.89763	Proximal	NM_028126	72149	Mm.403722	NM_028126	ENSMUSG00000069631	Strada	2610019A05Rik|6030402H20Rik|AI480680|E130112C09Rik	STE20-related kinase adaptor alpha	protein-coding	4.74	0.79	0.79	0.14	1.78	1.66	6	5.64286	1.07229	1	1	0
562	BAP1_CH12_peak_562	chr11-59005533	chr11	59005433	59005633	S1_BAP1_UN_WT	promoter-TSS	promoter-TSS (NM_008193)	-79	1.89763	Proximal	NM_008193	14923	Mm.3624	NM_008193	ENSMUSG00000020444	Guk1	AA409738|AL033299|AL033300|AV026611|Gmk|Guk-1	guanylate kinase 1	protein-coding	5.7	0.32	0.99	1.01	1.69	0	17.8125	0.980198	10.5625	1	0	1
563	BAP1_CH12_peak_563	chr4-131605073	chr4	131604973	131605173	S1_BAP1_UN_WT	promoter-TSS	promoter-TSS (NM_001128606)	-80	1.90309	Proximal	NM_001128606	269587	Mm.30038	NM_183428	ENSMUSG00000028906	Epb41	4.1R|AI415518|D4Ertd442e|Elp-1|Elp1|Epb4.1|mKIAA4056	erythrocyte membrane protein band 4.1	protein-coding	3.86	0.64	1.19	1.16	1.78	0.13	6.03125	1.02586	13.6923	1	0	1
564	BAP1_CH12_peak_564	chr8-123113055	chr8	123112955	123113155	S12_BAP1_d3_WT	promoter-TSS	promoter-TSS (NM_178856)	-80	1.90309	Proximal	NM_178856	272551	Mm.275910	NM_178856		Gins2	2210013I18Rik|4833427B12Rik|AI323585|Pfs2	GINS complex subunit 2 (Psf2 homolog)	protein-coding	11.06	1.43	1.19	0	3.47	0.89	7.73427	8.5	3.89888	1	1	1
565	BAP1_CH12_peak_565	chr11-97606098	chr11	97605998	97606198	S1_BAP1_UN_WT	promoter-TSS	promoter-TSS (NM_054051)	-80	1.90309	Proximal	NM_054051	108083	Mm.39700	NM_054051	ENSMUSG00000018547	Pip4k2b	AI848124|PI5P4Kbeta|Pip5k2b|c11	phosphatidylinositol-5-phosphate 4-kinase, type II, beta	protein-coding	3.95	0.32	0.4	0	2.2	0.89	12.3438	2.85714	2.47191	1	0	0
566	BAP1_CH12_peak_566	chr12-117643795	chr12	117643695	117643895	S1_BAP1_UN_WT	promoter-TSS	promoter-TSS (NM_133762)	-80	1.90309	Proximal	NM_133762	76044	Mm.491196	NM_133762	ENSMUSG00000042029	Ncapg2	5830426I05Rik|Luzp5|Mtb|mCAP-G2	non-SMC condensin II complex, subunit G2	protein-coding	5.97	1.11	2.58	1.74	2.63	1.53	5.37838	1.48276	1.71895	1	0	0
567	BAP1_CH12_peak_567	chr13-54795401	chr13	54795301	54795501	S1_BAP1_UN_WT|S12_BAP1_d3_WT	promoter-TSS	promoter-TSS (NR_027396)	-80	1.90309	Proximal	NR_027396	105239	Mm.25366	NM_134064	ENSMUSG00000034928	Rnf44	AI854545|mKIAA1100	ring finger protein 44	protein-coding	4.74	0.95	2.38	0.29	3.64	0.38	4.98947	8.2069	9.57895	1	1	1
568	BAP1_CH12_peak_568	chr7-148641007	chr7	148640907	148641107	S1_BAP1_UN_WT	promoter-TSS	promoter-TSS (NM_001163689)	-80	1.90309	Proximal	NR_028142	66853	Mm.29998	NM_025802	ENSMUSG00000025509	Pnpla2	0610039C21Rik|1110001C14Rik|Atgl|TTS-2.2	patatin-like phospholipase domain containing 2	protein-coding	2.37	0.79	0.5	1.88	1.27	0.51	3	0.265957	2.4902	0	0	0
569	BAP1_CH12_peak_569	chr2-146337820	chr2	146337720	146337920	S1_BAP1_UN_WT	promoter-TSS	promoter-TSS (NM_001033348)	-80	1.90309	Proximal	NM_001033348	241694	Mm.222310	NM_001033348	ENSMUSG00000037110	Ralgapa2	A230067G21Rik|AS250|BC053994|RGC2|pp250	Ral GTPase activating protein, alpha subunit 2 (catalytic)	protein-coding	5.79	0.79	2.38	0.29	2.54	0.38	7.32911	8.2069	6.68421	1	1	1
570	BAP1_CH12_peak_570	chr2-28980593	chr2	28980493	28980693	S1_BAP1_UN_WT	promoter-TSS	promoter-TSS (NM_198033)	81	1.90849	Proximal	NM_198033	269254	Mm.41867	NM_198033	ENSMUSG00000043535	Setx	A130090N03|A930037J23Rik|AOA2|AW060766|Als4|SCAR1|Sen1|mKIAA0625	senataxin	protein-coding	7.63	0.32	2.68	2.03	2.54	1.53	23.8438	1.3202	1.66013	1	0	0
571	BAP1_CH12_peak_571	chr1-75314293	chr1	75314193	75314393	S12_BAP1_d3_WT	promoter-TSS	promoter-TSS (NM_016878)	-81	1.90849	Proximal	NM_001110831	13437	Mm.24680	NM_016878	ENSMUSG00000026209	Dnpep	AA407814	aspartyl aminopeptidase	protein-coding	18.87	0.32	0.6	0.58	5.51	0	58.9688	1.03448	34.4375	1	0	1
572	BAP1_CH12_peak_572	chr2-24775210	chr2	24775110	24775310	S1_BAP1_UN_WT|S12_BAP1_d3_WT	promoter-TSS	promoter-TSS (NM_001109686)	-81	1.90849	Proximal	NM_001012518	77683	Mm.24176	NM_172545	ENSMUSG00000036893	Ehmt1	9230102N17Rik|D330003E03|Eu-HMTase1|GLP|GLP1|KMT1D|mKIAA1876	euchromatic histone methyltransferase 1	protein-coding	3.77	0.79	1.39	2.32	3.64	1.02	4.77215	0.599138	3.56863	1	0	1
573	BAP1_CH12_peak_573	chr4-133743081	chr4	133742981	133743181	S1_BAP1_UN_WT	promoter-TSS	promoter-TSS (NM_144527)	-81	1.90849	Proximal	NM_144527	70012	Mm.26542	NM_144527	ENSMUSG00000037443	Cep85	2410030J07Rik|AI173272|AI173504|Ccdc21	centrosomal protein 85	protein-coding	2.72	0.64	1.89	1.01	2.12	0.64	4.25	1.87129	3.3125	1	0	1
574	BAP1_CH12_peak_574	chr13-73901064	chr13	73900964	73901164	S1_BAP1_UN_WT	promoter-TSS	promoter-TSS (NM_011390)	-81	1.90849	Proximal	NM_011390	20499	Mm.275800	NM_011390	ENSMUSG00000017756	Slc12a7	AA408796|D13Ertd261e|Kcc4	solute carrier family 12, member 7	protein-coding	2.72	0.32	1.69	0	1.86	1.53	8.5	12.0714	1.21569	1	1	0
575	BAP1_CH12_peak_575	chr19-21346687	chr19	21346587	21346787	S1_BAP1_UN_WT	promoter-TSS	promoter-TSS (NM_009551)	-81	1.90849	Proximal	NM_009551	22682	Mm.292405	NM_009551		Zfand5	2310057A04Rik|5830475F03Rik|AA415485|Za20d2|Zfp216	zinc finger, AN1-type domain 5	protein-coding	2.98	0.16	1.99	0.72	2.63	1.27	18.625	2.76389	2.07087	1	0	0
576	BAP1_CH12_peak_576	chr4-129138842	chr4	129138742	129138942	S1_BAP1_UN_WT	promoter-TSS	promoter-TSS (NM_133889)	-81	1.90849	Proximal	NM_133889	100383	Mm.17918	NM_133889	ENSMUSG00000040859	Bsdc1	1110063F24Rik|AW011758	BSD domain containing 1	protein-coding	5.09	1.43	2.58	1.01	1.95	2.29	3.55944	2.55446	0.851528	1	0	0
577	BAP1_CH12_peak_577	chr11-109287179	chr11	109287079	109287279	S1_BAP1_UN_WT	promoter-TSS	promoter-TSS (NM_001252193)	-81	1.90849	Proximal	NM_025275	13929	Mm.211850	NM_025275	ENSMUSG00000020610	Amz2	AA408420|ESTM12|X83328	archaelysin family metallopeptidase 2	protein-coding	6.05	0.95	2.38	2.32	1.53	2.17	6.36842	1.02586	0.705069	1	0	0
578	BAP1_CH12_peak_578	chr17-7374383	chr17	7374283	7374483	S1_BAP1_UN_WT	promoter-TSS	promoter-TSS (NM_011299)	-81	1.90849	Proximal	NM_011299	20112	Mm.268383	NM_011299	ENSMUSG00000023809	Rps6ka2	90kDa|D17Wsu134e|Rps6ka-rs1|Rsk3|p90rsk|pp90rsk	ribosomal protein S6 kinase, polypeptide 2	protein-coding	4.3	1.75	2.38	1.16	2.03	1.15	2.45714	2.05172	1.76522	1	0	0
579	BAP1_CH12_peak_579	chr5-140267409	chr5	140267309	140267509	S1_BAP1_UN_WT	promoter-TSS	promoter-TSS (NM_010757)	-81	1.90849	Proximal	NM_010757	17135	Mm.157313	NM_010757	ENSMUSG00000018143	Mafk	AW061068|NF-E2|Nfe2u	v-maf musculoaponeurotic fibrosarcoma oncogene family, protein K (avian)	protein-coding	4.47	0.79	2.38	0.72	1.44	1.02	5.65823	3.30556	1.41176	1	1	0
580	BAP1_CH12_peak_580	chr1-55144857	chr1	55144757	55144957	S1_BAP1_UN_WT|S12_BAP1_d3_WT	promoter-TSS	promoter-TSS (NM_010477)	-81	1.90849	Proximal	NM_010477	15510	Mm.1777	NM_010477	ENSMUSG00000025980	Hspd1	60kDa|Hsp60	heat shock protein 1 (chaperonin)	protein-coding	5.7	0.95	0.6	0	6.86	1.78	6	4.28571	3.85393	1	1	1
581	BAP1_CH12_peak_581	chr9-59504257	chr9	59504157	59504357	S1_BAP1_UN_WT	promoter-TSS	promoter-TSS (NM_001253883)	82	1.91381	Proximal	NM_001253883	18746	Mm.326167	NM_011099	ENSMUSG00000032294	Pkm	AA414905|AL024370|AL024424|Pk-2|Pk-3|Pk3|Pkm2	pyruvate kinase, muscle	protein-coding	3.69	0.32	1.79	1.74	1.69	2.04	11.5312	1.02874	0.828431	1	0	0
582	BAP1_CH12_peak_582	chr11-60166489	chr11	60166389	60166589	S1_BAP1_UN_WT	promoter-TSS	promoter-TSS (NM_029044)	-82	1.91381	Proximal	NM_001039093	216810	Mm.218875	NM_153080	ENSMUSG00000000538	Tom1l2	2900016I08Rik|A730055F12Rik|AU042072|Srebf1	target of myb1-like 2 (chicken)	protein-coding	7.2	0.95	2.38	0.72	3.14	2.55	7.57895	3.30556	1.23137	1	1	0
583	BAP1_CH12_peak_583	chr7-30023260	chr7	30023160	30023360	S1_BAP1_UN_WT	promoter-TSS	promoter-TSS (NM_029887)	-82	1.91381	Proximal	NM_001110201	77254	Mm.36699	NM_029887	ENSMUSG00000030588	Yif1b	9430029K10Rik|Yip1b	Yip1 interacting factor homolog B (S. cerevisiae)	protein-coding	5.79	0.95	2.09	0.87	2.88	1.02	6.09474	2.4023	2.82353	1	0	0
584	BAP1_CH12_peak_584	chr9-59139297	chr9	59139197	59139397	S1_BAP1_UN_WT	promoter-TSS	promoter-TSS (NM_028121)	-82	1.91381	Proximal	NM_028121	72141	Mm.22456	NM_028121	ENSMUSG00000025236	Adpgk	2610017G09Rik|Adp-gk|C77577	ADP-dependent glucokinase	protein-coding	3.69	0.79	1.29	1.59	1.53	1.27	4.67089	0.811321	1.20472	1	0	0
585	BAP1_CH12_peak_585	chr17-74927553	chr17	74927453	74927653	S1_BAP1_UN_WT	promoter-TSS	promoter-TSS (NM_007566)	-82	1.91381	Proximal	NM_007566	12211	Mm.442564	NM_007566	ENSMUSG00000024073	Birc6	A430032G04Rik|A430040A19Rik|AA501170|Bruce|D630005A10Rik|mKIAA1289	baculoviral IAP repeat-containing 6	protein-coding	7.46	0.48	2.48	1.3	2.03	0.64	15.5417	1.90769	3.17187	1	0	1
586	BAP1_CH12_peak_586	chr9-44205093	chr9	44204993	44205193	S1_BAP1_UN_WT	promoter-TSS	promoter-TSS (NM_001293631)	83	1.91908	Proximal	NM_001293631	14385	Mm.30087	NM_008063	ENSMUSG00000032114	Slc37a4	G6PT|G6pt1|GSD-1b|mG6PT	solute carrier family 37 (glucose-6-phosphate transporter), member 4	protein-coding	2.98	0.79	2.19	1.16	1.36	0.51	3.77215	1.88793	2.66667	1	0	0
587	BAP1_CH12_peak_587	chr4-148681925	chr4	148681825	148682025	S1_BAP1_UN_WT	promoter-TSS	promoter-TSS (NM_207682)	-83	1.91908	Proximal	NM_001290995	16561	Mm.402393	NM_008441	ENSMUSG00000063077	Kif1b	A530096N05Rik|AI448212|AI506502|D4Mil1e|KIF1Bp130|KIF1Bp204	kinesin family member 1B	protein-coding	3.86	0.79	3.38	1.3	1.44	1.91	4.88608	2.6	0.753927	1	0	0
588	BAP1_CH12_peak_588	chr5-30559075	chr5	30558975	30559175	S1_BAP1_UN_WT	promoter-TSS	promoter-TSS (NM_027652)	-83	1.91908	Proximal	NM_027652	28042	Mm.168854	NM_027652	ENSMUSG00000075703	Ept1	4933402G07Rik|AI448296|AI452230|C79563|D5Wsu178e|SELI|mKIAA1724	ethanolaminephosphotransferase 1 (CDP-ethanolamine-specific)	protein-coding	2.81	0.79	2.19	0.87	2.29	1.27	3.55696	2.51724	1.80315	1	0	0
589	BAP1_CH12_peak_589	chr2-11699237	chr2	11699137	11699337	S1_BAP1_UN_WT	promoter-TSS	promoter-TSS (NM_015792)	-83	1.91908	Proximal	NM_015792	50755	Mm.24088	NM_015792	ENSMUSG00000058594	Fbxo18	AU015756|Fbh1|Fbx18	F-box protein 18	protein-coding	3.25	0.79	1.89	0.58	1.78	0.38	4.11392	3.25862	4.68421	1	1	1
590	BAP1_CH12_peak_590	chr8-98331445	chr8	98331345	98331545	S1_BAP1_UN_WT	promoter-TSS	promoter-TSS (NM_178078)	-83	1.91908	Proximal	NM_153164	234594	Mm.259220	NM_153164	ENSMUSG00000036550	Cnot1	6030411K04Rik|AA815922|D830048B13	CCR4-NOT transcription complex, subunit 1	protein-coding	4.12	0.95	1.89	1.45	1.78	0.64	4.33684	1.30345	2.78125	1	0	0
591	BAP1_CH12_peak_591	chr13-49282833	chr13	49282733	49282933	S1_BAP1_UN_WT	promoter-TSS	promoter-TSS (NM_013610)	-83	1.91908	Proximal	NM_013610	18081	Mm.18503	NM_013610	ENSMUSG00000037966	Ninj1	AU024536	ninjurin 1	protein-coding	5.44	0.79	1.39	1.59	1.53	1.4	6.88608	0.874214	1.09286	1	0	0
592	BAP1_CH12_peak_592	chr14-35123772	chr14	35123672	35123872	S1_BAP1_UN_WT	promoter-TSS	promoter-TSS (NM_008133)	-83	1.91908	Proximal	NM_029389	75698	Mm.45406	NM_029389	ENSMUSG00000041471	Fam35a	3110001K24Rik	family with sequence similarity 35, member A	protein-coding	3.51	0.95	3.68	1.01	2.97	1.66	3.69474	3.64356	1.78916	1	1	0
593	BAP1_CH12_peak_593	chr17-27069989	chr17	27069889	27070089	S1_BAP1_UN_WT	promoter-TSS	promoter-TSS (NM_009343)	-83	1.91908	Proximal	NR_126158	21652	Mm.258953	NM_009343	ENSMUSG00000024193	Phf1	AW557215|D17Ertd455e|Pcl1|Phf2|Tctex3	PHD finger protein 1	protein-coding	5.79	0.64	2.38	0.58	1.95	0.38	9.04688	4.10345	5.13158	1	1	1
594	BAP1_CH12_peak_594	chr11-54336263	chr11	54336163	54336363	S1_BAP1_UN_WT	promoter-TSS	promoter-TSS (NM_175258)	-84	1.92428	Proximal	NM_175258	192786	Mm.254404	NM_175258	ENSMUSG00000037533	Rapgef6	A530068K01|AI844632|BB085664|C030018K18Rik|PDZ-GEF2|Pdzgef2|RA-GEF-2|Ragef2|mKIAA4052	Rap guanine nucleotide exchange factor (GEF) 6	protein-coding	2.9	0.79	2.19	1.74	1.36	1.4	3.67089	1.25862	0.971429	1	0	0
595	BAP1_CH12_peak_595	chr2-173485124	chr2	173485024	173485224	S12_BAP1_d3_WT	promoter-TSS	promoter-TSS (NM_024436)	-84	1.92428	Proximal	NR_027957	100043911	Mm.260590	NM_001033179	ENSMUSG00000055897	Ppp4r1l-ps	1700007P14Rik|5830403E09Rik|C030010B13Rik|Ppp4r1l	protein phosphatase 4, regulatory subunit 1-like, pseudogene	pseudo	12.64	1.75	0.7	0.43	4.49	2.04	7.22286	1.62791	2.20098	1	0	1
596	BAP1_CH12_peak_596	chr11-23533715	chr11	23533615	23533815	S1_BAP1_UN_WT	promoter-TSS	promoter-TSS (NM_027860)	-84	1.92428	Proximal	NM_027860	71675	Mm.48031	NM_027860	ENSMUSG00000042208	0610010F05Rik	Kiaa1841|mKIAA1841	RIKEN cDNA 0610010F05 gene	protein-coding	3.33	0	1.59	1.3	1.69	2.8	20.8125	1.22308	0.603571	1	0	0
597	BAP1_CH12_peak_597	chr4-154460602	chr4	154460502	154460702	S1_BAP1_UN_WT	promoter-TSS	promoter-TSS (NM_001081100)	-84	1.92428	Proximal	NM_001081100	76866	Mm.200590	NM_001081100	ENSMUSG00000029049	Morn1	2900057D20Rik|4930417P05Rik|AU042805	MORN repeat containing 1	protein-coding	2.37	0.64	4.07	1.16	1.78	1.53	3.70312	3.50862	1.1634	1	1	0
598	BAP1_CH12_peak_598	chr8-107155305	chr8	107155205	107155405	S1_BAP1_UN_WT	promoter-TSS	promoter-TSS (NM_019662)	-84	1.92428	Proximal	NM_019662	56437	Mm.29467	NM_019662	ENSMUSG00000031880	Rrad	REM3|Rad	Ras-related associated with diabetes	protein-coding	2.11	0.16	0.3	1.45	0.42	1.27	13.1875	0.206897	0.330709	1	0	0
599	BAP1_CH12_peak_599	chr19-46647771	chr19	46647671	46647871	S1_BAP1_UN_WT	promoter-TSS	promoter-TSS (NM_053196)	-84	1.92428	Proximal	NM_053196	94279	Mm.296837	NM_053196	ENSMUSG00000025036	Sfxn2	C79732|F630107H02Rik	sideroflexin 2	protein-coding	6.05	1.43	0.4	0.43	1.86	1.02	4.23077	0.930233	1.82353	1	0	0
600	BAP1_CH12_peak_600	chr12-109417578	chr12	109417478	109417678	S1_BAP1_UN_WT	promoter-TSS	promoter-TSS (NM_028262)	-84	1.92428	Proximal	NM_028262	52690	Mm.159185	NM_028262	ENSMUSG00000056770	Setd3	2610102I01Rik|2610305M23Rik|6030490B17Rik|D12Ertd771e	SET domain containing 3	protein-coding	4.3	1.11	0.89	2.46	2.46	0.25	3.87387	0.361789	9.84	1	0	1
601	BAP1_CH12_peak_601	chr10-128133409	chr10	128133309	128133509	S12_BAP1_d3_WT	promoter-TSS	promoter-TSS (NM_177411)	-85	1.92942	Proximal	NM_177411	19344	Mm.12815	NM_011229	ENSMUSG00000000711	Rab5b	C030027M18Rik	RAB5B, member RAS oncogene family	protein-coding	12.72	2.38	2.09	2.03	3.9	0.89	5.34454	1.02956	4.38202	1	0	1
602	BAP1_CH12_peak_602	chr11-78075171	chr11	78075071	78075271	S1_BAP1_UN_WT	promoter-TSS	promoter-TSS (NM_001002004)	-85	1.92942	Proximal	NM_001002004	72503	Mm.237103	NM_001002004	ENSMUSG00000010277	2610507B11Rik	AU022687|D11Bhm178e|D11Bhm179e|E1|Kiaa0100|mKIAA0100	RIKEN cDNA 2610507B11 gene	protein-coding	3.86	1.11	2.29	0.72	2.03	0.51	3.47748	3.18056	3.98039	1	1	1
603	BAP1_CH12_peak_603	chr14-9046510	chr14	9046410	9046610	S1_BAP1_UN_WT	promoter-TSS	promoter-TSS (NM_027782)	-85	1.92942	Proximal	NM_027782	71393	Mm.292712	NM_027782	ENSMUSG00000021752	Kctd6	5430433B02Rik|AU044285	potassium channel tetramerisation domain containing 6	protein-coding	4.3	1.27	1.59	1.45	1.27	0.13	3.38583	1.09655	9.76923	1	0	1
604	BAP1_CH12_peak_604	chr17-35301907	chr17	35301807	35302007	S1_BAP1_UN_WT	promoter-TSS	promoter-TSS (NM_001199044)	-85	1.92942	Proximal	NM_001199044	53761	Mm.272462	NM_020027	ENSMUSG00000024393	Prrc2a	3110039B05Rik|Bat-2|Bat2|D17H6S51E|G2|Wbp12|mKIAA4178	proline-rich coiled-coil 2A	protein-coding	5.79	1.43	1.09	0.87	2.8	1.78	4.04895	1.25287	1.57303	1	0	0
605	BAP1_CH12_peak_605	chr11-55283169	chr11	55283069	55283269	S12_BAP1_d3_WT	promoter-TSS	promoter-TSS (NM_013716)	-85	1.92942	Proximal	NM_013716	27041	Mm.39631	NM_013716		G3bp1	AI849976|B430204O07|C87777|G3bp|mKIAA4115	GTPase activating protein (SH3 domain) binding protein 1	protein-coding	6.49	0.95	2.88	0.58	5.34	1.53	6.83158	4.96552	3.4902	1	1	1
606	BAP1_CH12_peak_606	chr10-31033126	chr10	31033026	31033226	S1_BAP1_UN_WT	promoter-TSS	promoter-TSS (NM_027168)	-85	1.92942	Proximal	NM_027168	69692	Mm.245537	NM_027168	ENSMUSG00000000295	Hddc2	2310057G13Rik	HD domain containing 2	protein-coding	2.54	0.16	0.6	0.58	1.1	0	15.875	1.03448	6.875	1	0	1
607	BAP1_CH12_peak_607	chr1-185858255	chr1	185858155	185858355	S1_BAP1_UN_WT	promoter-TSS	promoter-TSS (NM_028516)	-85	1.92942	Proximal	NM_022019	63953	Mm.404024	NM_022019	ENSMUSG00000039384	Dusp10	2610306G15Rik|AI158871|MKP-5|MKP5	dual specificity phosphatase 10	protein-coding	3.86	0.79	1.39	0	1.27	0.64	4.88608	9.92857	1.98438	1	1	0
608	BAP1_CH12_peak_608	chr4-128866954	chr4	128866854	128867054	S1_BAP1_UN_WT	promoter-TSS	promoter-TSS (NM_029036)	-85	1.92942	Proximal	NM_134151	107271	Mm.145488	NM_134151	ENSMUSG00000028811	Yars	AL024047|AU018965	tyrosyl-tRNA synthetase	protein-coding	4.04	1.43	2.38	0.87	1.78	0.89	2.82517	2.73563	2	1	0	0
609	BAP1_CH12_peak_609	chr15-36937242	chr15	36937142	36937342	S1_BAP1_UN_WT	promoter-TSS	promoter-TSS (NM_026521)	-85	1.92942	Proximal	NM_026521	68036	Mm.371631	NM_026521	ENSMUSG00000062397	Zfp706	3110006P09Rik|AA793007|AW536850|C77232|Znf706	zinc finger protein 706	protein-coding	2.54	0.64	2.29	0.58	1.78	0.76	3.96875	3.94828	2.34211	1	1	0
610	BAP1_CH12_peak_610	chr12-32635314	chr12	32635214	32635414	S12_BAP1_d3_WT	promoter-TSS	promoter-TSS (NM_177993)	86	1.9345	Proximal	NM_177993	73389	Mm.390461	NM_153198	ENSMUSG00000002996	Hbp1	1700058O05Rik|BE629963|C330012F01Rik|C86454	high mobility group box transcription factor 1	protein-coding	5.35	1.27	2.29	0.58	2.12	0.38	4.2126	3.94828	5.57895	1	1	1
611	BAP1_CH12_peak_611	chr2-158450563	chr2	158450463	158450663	S1_BAP1_UN_WT	promoter-TSS	promoter-TSS (NM_175419)	-86	1.9345	Proximal	NM_175419	109275	Mm.27747	NM_175419	ENSMUSG00000037761	Actr5	AA545173|B430109J19Rik	ARP5 actin-related protein 5	protein-coding	4.65	1.11	1.39	0.72	1.69	1.78	4.18919	1.93056	0.949438	1	0	0
612	BAP1_CH12_peak_612	chr6-34860917	chr6	34860817	34861017	S1_BAP1_UN_WT	promoter-TSS	promoter-TSS (NM_001013366)	-86	1.9345	Proximal	NM_001013366	101240	Mm.152120	NM_001013366	ENSMUSG00000058486	Wdr91	9530020G05Rik|AI987683|AU018665	WD repeat domain 91	protein-coding	6.84	1.11	1.79	2.17	1.19	0.51	6.16216	0.824885	2.33333	1	0	0
613	BAP1_CH12_peak_613	chr5-141306471	chr5	141306371	141306571	S1_BAP1_UN_WT	promoter-TSS	promoter-TSS (NM_010302)	-86	1.9345	Proximal	NM_010302	14673	Mm.370185	NM_010302		Gna12	AI414047|AI504261|Galpha12	guanine nucleotide binding protein, alpha 12	protein-coding	4.91	0.32	0.79	0.58	2.03	0.51	15.3438	1.36207	3.98039	1	0	1
614	BAP1_CH12_peak_614	chr16-17928398	chr16	17928298	17928498	S1_BAP1_UN_WT	promoter-TSS	promoter-TSS (NM_153150)	-86	1.9345	Proximal	NM_153150	13358	Mm.229291	NM_153150	ENSMUSG00000003528	Slc25a1	1300019P08Rik|2610100G11Rik|AI194714|Ctp|Dgsj|Slc20a3	solute carrier family 25 (mitochondrial carrier, citrate transporter), member 1	protein-coding	4.12	2.54	1.29	0.87	1.86	2.29	1.62205	1.48276	0.812227	1	0	0
615	BAP1_CH12_peak_615	chr1-157005747	chr1	157005647	157005847	S1_BAP1_UN_WT	promoter-TSS	promoter-TSS (NM_021433)	-86	1.9345	Proximal	NM_021433	58244	Mm.66264	NM_021433		Stx6	2310039E05Rik|2410005I16Rik|AA437559|AI415714|AI845861	syntaxin 6	protein-coding	1.49	0.48	1.39	1.01	1.78	0.51	3.10417	1.37624	3.4902	1	0	1
616	BAP1_CH12_peak_616	chr17-31656974	chr17	31656874	31657074	S1_BAP1_UN_WT	promoter-TSS	promoter-TSS (NM_030087)	-86	1.9345	Proximal	NM_001083891	78330	Mm.28349	NM_030087	ENSMUSG00000024038	Ndufv3	1500032D16Rik	NADH dehydrogenase (ubiquinone) flavoprotein 3	protein-coding	3.16	0.79	1.09	1.45	1.19	1.15	4	0.751724	1.03478	1	0	0
617	BAP1_CH12_peak_617	chr17-36106781	chr17	36106681	36106881	S1_BAP1_UN_WT	promoter-TSS	promoter-TSS (NM_013854)	-86	1.9345	Proximal	NM_013854	224742	Mm.329022	NM_013854	ENSMUSG00000038762	Abcf1	AU041969|Abc50|D17Wsu166e|GCN20	ATP-binding cassette, sub-family F (GCN20), member 1	protein-coding	4.3	0.64	2.19	1.01	1.61	0.89	6.71875	2.16832	1.80899	1	0	0
618	BAP1_CH12_peak_618	chr5-45884527	chr5	45884427	45884627	S1_BAP1_UN_WT	promoter-TSS	promoter-TSS (NM_024434)	-86	1.9345	Proximal	NM_024434	66988	Mm.286830	NM_024434	ENSMUSG00000039682	Lap3	2410015L10Rik|AA410100|LAP-3|Lap|Lapep|Pep-7|Pep-S|Pep7|Peps	leucine aminopeptidase 3	protein-coding	4.39	0.16	2.29	2.61	2.12	1.02	27.4375	0.877395	2.07843	1	0	0
619	BAP1_CH12_peak_619	chr16-4679806	chr16	4679706	4679906	S1_BAP1_UN_WT	promoter-TSS	promoter-TSS (NM_030205)	-86	1.9345	Proximal	NM_030205	78885	Mm.325512	NM_030205	ENSMUSG00000039637	Coro7	0610011B16Rik|AW048373|AW556392	coronin 7	protein-coding	2.11	0.64	1.69	2.9	1.1	1.4	3.29687	0.582759	0.785714	1	0	0
620	BAP1_CH12_peak_620	chr11-49660166	chr11	49660066	49660266	S1_BAP1_UN_WT	promoter-TSS	promoter-TSS (NM_001163672)	-87	1.93952	Proximal	NM_207692	26420	Mm.68933	NM_016961	ENSMUSG00000020366	Mapk9	AI851083|JNK2|Prkm9|p54aSAPK	mitogen-activated protein kinase 9	protein-coding	5.44	2.07	2.38	1.45	2.2	3.19	2.62802	1.64138	0.689655	1	0	0
621	BAP1_CH12_peak_621	chr19-47806159	chr19	47806059	47806259	S1_BAP1_UN_WT	promoter-TSS	promoter-TSS (NM_026377)	-87	1.93952	Proximal	NM_026377	67788	Mm.181610	NM_026377	ENSMUSG00000025066	Sfr1	6330577E15Rik|Meir5	SWI5 dependent recombination repair 1	protein-coding	4.12	0.48	1.49	1.59	1.1	0.89	8.58333	0.937107	1.23596	1	0	0
622	BAP1_CH12_peak_622	chr18-35931126	chr18	35931026	35931226	S1_BAP1_UN_WT	promoter-TSS	promoter-TSS (NM_019912)	-87	1.93952	Proximal	NM_019912	56550	Mm.180052	NM_019912	ENSMUSG00000091896	Ube2d2a	1500034D03Rik|Ubc2e|Ube2d2|ubc4	ubiquitin-conjugating enzyme E2D 2A	protein-coding	4.3	2.07	3.58	1.3	1.61	1.15	2.07729	2.75385	1.4	1	0	0
623	BAP1_CH12_peak_623	chr13-93381006	chr13	93380906	93381106	S1_BAP1_UN_WT	promoter-TSS	promoter-TSS (NM_172588)	-87	1.93952	Proximal	NM_172588	218442	Mm.297970	NM_172588	ENSMUSG00000021703	Serinc5	A130038L21Rik|AIGP3|C86123|TPO1	serine incorporator 5	protein-coding	4.65	1.43	1.29	1.74	1.78	1.66	3.25175	0.741379	1.07229	1	0	0
624	BAP1_CH12_peak_624	chr2-165152066	chr2	165151966	165152166	S1_BAP1_UN_WT	promoter-TSS	promoter-TSS (NM_080287)	-87	1.93952	Proximal	NM_080287	140579	Mm.35064	NM_080287	ENSMUSG00000017670	Elmo2	1190002F24Rik|CED-12	engulfment and cell motility 2	protein-coding	4.47	0.79	2.09	2.03	2.03	1.4	5.65823	1.02956	1.45	1	0	0
625	BAP1_CH12_peak_625	chr9-107456826	chr9	107456726	107456926	S1_BAP1_UN_WT	promoter-TSS	promoter-TSS (NM_019713)	-88	1.94448	Proximal	NM_019713	56289	Mm.12091	NM_019713	ENSMUSG00000010067	Rassf1	123F2|AA536941|AU044980|NORE2A|RDA32|REH3P21|Rassf1A|Rassf1B|Rassf1C	Ras association (RalGDS/AF-6) domain family member 1	protein-coding	2.46	0.16	1.69	1.01	1.95	2.29	15.375	1.67327	0.851528	1	0	0
626	BAP1_CH12_peak_626	chr5-118695122	chr5	118695022	118695222	S1_BAP1_UN_WT	promoter-TSS	promoter-TSS (NM_001081236)	-88	1.94448	Proximal	NM_001109902	269695	Mm.320042	NM_172998	ENSMUSG00000032850	Rnft2	AW049082|B830028P19Rik|Tmem118	ring finger protein, transmembrane 2	protein-coding	2.46	0.48	2.29	1.01	1.78	0.51	5.125	2.26733	3.4902	1	0	1
627	BAP1_CH12_peak_627	chr17-56098912	chr17	56098812	56099012	S1_BAP1_UN_WT	promoter-TSS	promoter-TSS (NR_108021)	-88	1.94448	Proximal	NR_108021	100504333	Mm.391908	NR_108021	ENSMUSG00000097077	Gm16712	-	predicted gene, 16712	ncRNA	2.19	0.64	1.99	0.87	1.69	0.89	3.42188	2.28736	1.89888	1	0	0
628	BAP1_CH12_peak_628	chr15-103103261	chr15	103103161	103103361	S1_BAP1_UN_WT	promoter-TSS	promoter-TSS (NM_019817)	-88	1.94448	Proximal	NM_019817	56447	Mm.29473	NM_019817	ENSMUSG00000060992	Copz1	5930435A22Rik|AA407760|D4Ertd360e	coatomer protein complex, subunit zeta 1	protein-coding	7.28	2.07	6.16	1.3	3.14	1.91	3.51691	4.73846	1.64398	1	1	0
629	BAP1_CH12_peak_629	chr3-36761940	chr3	36761840	36762040	S1_BAP1_UN_WT	promoter-TSS	promoter-TSS (NM_172679)	-88	1.94448	Proximal	NM_172679	229227	Mm.207907	NM_172679	ENSMUSG00000037270	4932438A13Rik	4732443H21|B830039D19Rik|D630029K19Rik|FSA|Kiaa1109|Tweek	RIKEN cDNA 4932438A13 gene	protein-coding	5	0.32	1.09	0.14	2.37	1.78	15.625	7.78571	1.33146	1	1	0
630	BAP1_CH12_peak_630	chr5-124777892	chr5	124777792	124777992	S1_BAP1_UN_WT	promoter-TSS	promoter-TSS (NM_028310)	89	1.94939	Proximal	NM_001277867	269702	Mm.60224	NM_001081323	ENSMUSG00000038126	Mphosph9	4930548D04Rik|9630025B04Rik|AW413446|AW547060|B930097C17Rik|C87456|MPP-9|MPP9	M-phase phosphoprotein 9	protein-coding	5.44	1.43	3.18	0.87	2.46	1.91	3.8042	3.65517	1.28796	1	1	0
631	BAP1_CH12_peak_631	chr9-123169996	chr9	123169896	123170096	S1_BAP1_UN_WT	promoter-TSS	promoter-TSS (NM_001002267)	-89	1.94939	Proximal	NM_001002267	72309	Mm.8569	NM_001002267	ENSMUSG00000054871	Tmem158	2310037P21Rik|Ris1	transmembrane protein 158	protein-coding	3.07	0.95	1.19	1.74	1.02	0.64	3.23158	0.683908	1.59375	1	0	0
632	BAP1_CH12_peak_632	chr18-6765076	chr18	6764976	6765176	S1_BAP1_UN_WT	promoter-TSS	promoter-TSS (NM_001278447)	-89	1.94939	Proximal	NM_001278447	19330	Mm.132802	NM_181070		Rab18	AA959686	RAB18, member RAS oncogene family	protein-coding	2.28	0.48	0.99	0.14	1.86	1.27	4.75	7.07143	1.46457	1	1	0
633	BAP1_CH12_peak_633	chr10-19311675	chr10	19311575	19311775	S1_BAP1_UN_WT	promoter-TSS	promoter-TSS (NM_010511)	-89	1.94939	Proximal	NM_010511	15979	Mm.549	NM_010511	ENSMUSG00000020009	Ifngr1	CD119|IFN-gammaR|Ifgr|Ifngr|Nktar	interferon gamma receptor 1	protein-coding	4.39	1.11	1.39	2.03	2.29	1.66	3.95495	0.684729	1.37952	1	0	0
634	BAP1_CH12_peak_634	chrX-98417991	chrX	98417891	98418091	S1_BAP1_UN_WT|S12_BAP1_d3_WT	promoter-TSS	promoter-TSS (NM_001110311)	-89	1.94939	Proximal	NM_018875	55988	Mm.206949	NM_018875	ENSMUSG00000046032	Snx12	2610001F05Rik|AW045757|SDP8	sorting nexin 12	protein-coding	17.29	0.48	1.19	0	10	0.25	36.0208	8.5	40	1	1	1
635	BAP1_CH12_peak_635	chr8-74685010	chr8	74684910	74685110	S1_BAP1_UN_WT	promoter-TSS	promoter-TSS (NM_023126)	-89	1.94939	Proximal	NM_023126	17274	Mm.162811	NM_023126		Rab8a	AA409338|Mel	RAB8A, member RAS oncogene family	protein-coding	10.62	0.95	2.09	0.72	3.73	1.02	11.1789	2.90278	3.65686	1	0	1
636	BAP1_CH12_peak_636	chr2-3201394	chr2	3201294	3201494	S1_BAP1_UN_WT	promoter-TSS	promoter-TSS (NM_001290368)	-90	1.95424	Proximal	NM_008708	18108	Mm.65021	NM_008708	ENSMUSG00000026643	Nmt2	A930001K02Rik|AI605445|AU044698|hNMT-2	N-myristoyltransferase 2	protein-coding	9.48	0.64	0.89	0.87	2.63	0.89	14.8125	1.02299	2.95506	1	0	0
637	BAP1_CH12_peak_637	chr2-25402550	chr2	25402450	25402650	S1_BAP1_UN_WT|S12_BAP1_d3_WT	promoter-TSS	promoter-TSS (NM_001290413)	-90	1.95424	Proximal	NM_001290413	22030	Mm.3399	NM_009422	ENSMUSG00000026942	Traf2	AI325259	TNF receptor-associated factor 2	protein-coding	2.72	0.64	4.47	1.59	1.69	0.76	4.25	2.81132	2.22368	1	1	0
638	BAP1_CH12_peak_638	chr4-116393470	chr4	116393370	116393570	S1_BAP1_UN_WT	promoter-TSS	promoter-TSS (NM_146151)	-90	1.95424	Proximal	NM_146151	230661	Mm.482431	NM_146151	ENSMUSG00000033985	Tesk2	-	testis-specific kinase 2	protein-coding	2.9	0.64	2.68	0.72	1.53	1.15	4.53125	3.72222	1.33043	1	1	0
639	BAP1_CH12_peak_639	chr4-40090389	chr4	40090289	40090489	S1_BAP1_UN_WT	promoter-TSS	promoter-TSS (NM_007386)	91	1.95904	Proximal	NM_007386	11428	Mm.331547	NM_007386	ENSMUSG00000028405	Aco1	Aco-1|Irebp|Irp1	aconitase 1	protein-coding	3.51	0.95	1.29	0.58	1.69	1.4	3.69474	2.22414	1.20714	1	0	0
640	BAP1_CH12_peak_640	chr17-75951195	chr17	75951095	75951295	S1_BAP1_UN_WT	promoter-TSS	promoter-TSS (NM_133747)	91	1.95904	Proximal	NM_133747	72722	Mm.24641	NM_133747	ENSMUSG00000002017	Fam98a	2810405J04Rik|AL024114	family with sequence similarity 98, member A	protein-coding	3.86	0.64	1.69	0.14	1.61	0.64	6.03125	12.0714	2.51562	1	1	0
641	BAP1_CH12_peak_641	chr5-73305510	chr5	73305410	73305610	S1_BAP1_UN_WT	promoter-TSS	promoter-TSS (NM_001113423)	-91	1.95904	Proximal	NM_153567	75991	Mm.121285	NM_153567	ENSMUSG00000036087	Slain2	5033405K12Rik|8030444K12Rik|AI596370	SLAIN motif family, member 2	protein-coding	4.91	1.91	2.68	0.29	2.2	0.13	2.57068	9.24138	16.9231	1	1	1
642	BAP1_CH12_peak_642	chr12-114394541	chr12	114394441	114394641	S1_BAP1_UN_WT	promoter-TSS	promoter-TSS (NM_134041)	-91	1.95904	Proximal	NM_134041	104732	Mm.87616	NM_134041		4930427A07Rik	AA536649|mFLJ00116	RIKEN cDNA 4930427A07 gene	protein-coding	7.11	0.95	2.09	1.16	3.14	1.4	7.48421	1.80172	2.24286	1	0	0
643	BAP1_CH12_peak_643	chr2-163245297	chr2	163245197	163245397	S1_BAP1_UN_WT	promoter-TSS	promoter-TSS (NM_025699)	-91	1.95904	Proximal	NM_025699	66680	Mm.25119	NM_025699	ENSMUSG00000035399	Oser1	3230401D17Rik|AI256769|Perit1	oxidative stress responsive serine rich 1	protein-coding	4.12	2.7	0.99	0	2.29	2.17	1.52593	7.07143	1.0553	1	1	0
644	BAP1_CH12_peak_644	chr17-88929372	chr17	88929272	88929472	S1_BAP1_UN_WT	promoter-TSS	promoter-TSS (NM_028658)	-92	1.96379	Proximal	NM_028658	73825	Mm.271817	NM_028658	ENSMUSG00000034709	Ppp1r21	1110018J12Rik|AI426045|AW550781|Ccdc128|Klraq1	protein phosphatase 1, regulatory subunit 21	protein-coding	5.18	3.02	0.7	1.01	1.36	1.4	1.71523	0.693069	0.971429	1	0	0
645	BAP1_CH12_peak_645	chr17-27110032	chr17	27109932	27110132	S1_BAP1_UN_WT	promoter-TSS	promoter-TSS (NM_001005916)	-92	1.96379	Proximal	NM_001005916	474156	Mm.328890	NM_001005916	ENSMUSG00000079605	Zbtb9	3930402F13Rik	zinc finger and BTB domain containing 9	protein-coding	1.93	0.64	2.29	1.3	1.1	0.64	3.01562	1.76154	1.71875	1	0	0
646	BAP1_CH12_peak_646	chr11-121065655	chr11	121065555	121065755	S1_BAP1_UN_WT	promoter-TSS	promoter-TSS (NM_001001333)	-92	1.96379	Proximal	NM_001001333	238023	Mm.275130	NM_001001333	ENSMUSG00000039307	Hexdc	BC069960	hexosaminidase (glycosyl hydrolase family 20, catalytic domain) containing	protein-coding	5.26	1.27	1.19	2.32	2.46	1.91	4.14173	0.512931	1.28796	1	0	0
647	BAP1_CH12_peak_647	chr17-28450383	chr17	28450283	28450483	S1_BAP1_UN_WT	promoter-TSS	promoter-TSS (NM_001163819)	-92	1.96379	Proximal	NR_028297	72775	Mm.201859	NM_028348	ENSMUSG00000007570	Fance	2810451D06Rik|AI415634|AW209126	Fanconi anemia, complementation group E	protein-coding	2.19	0.64	1.69	1.16	1.19	1.91	3.42188	1.4569	0.623037	1	0	0
648	BAP1_CH12_peak_648	chr7-28271880	chr7	28271780	28271980	S1_BAP1_UN_WT	promoter-TSS	promoter-TSS (NM_018820)	-92	1.96379	Proximal	NM_018820	55942	Mm.153684	NM_018820	ENSMUSG00000008384	Sertad1	1110032C13Rik|AV000455|AW456625|Sei-1|Sei1|TRIP-Br1	SERTA domain containing 1	protein-coding	2.46	0.48	2.09	0.14	1.44	3.31	5.125	14.9286	0.435045	1	1	0
649	BAP1_CH12_peak_649	chr5-135484930	chr5	135484830	135485030	S1_BAP1_UN_WT	promoter-TSS	promoter-TSS (NM_001190437)	-92	1.96379	Proximal	NM_001190437	68758	Mm.389700	NM_145215	ENSMUSG00000040532	Abhd11	1110054D16Rik|A630008N09Rik|Wbscr21	abhydrolase domain containing 11	protein-coding	6.23	1.59	0.99	1.16	2.54	0.51	3.91824	0.853448	4.98039	1	0	1
650	BAP1_CH12_peak_650	chr16-14159459	chr16	14159359	14159559	S1_BAP1_UN_WT	promoter-TSS	promoter-TSS (NM_001081154)	-92	1.96379	Proximal	NM_001081154	223989	Mm.85442	NM_001081154	ENSMUSG00000060657	Marf1	4921513D23Rik|BC031575|C87306|E030019O05|Lkap|mKIAA0430	meiosis arrest female 1	protein-coding	14.13	2.07	1.09	0.43	4.58	0.89	6.82609	2.53488	5.14607	1	0	1
651	BAP1_CH12_peak_651	chr11-119804314	chr11	119804214	119804414	S1_BAP1_UN_WT|S12_BAP1_d3_WT	promoter-TSS	promoter-TSS (NM_130862)	-92	1.96379	Proximal	NM_001037754	108100	Mm.197534	NM_130862	ENSMUSG00000025372	Baiap2	IRSp53|R75030	brain-specific angiogenesis inhibitor 1-associated protein 2	protein-coding	11.41	0.48	1.19	0.14	2.46	0.64	23.7708	8.5	3.84375	1	1	1
652	BAP1_CH12_peak_652	chr7-73224442	chr7	73224342	73224542	S1_BAP1_UN_WT	promoter-TSS	promoter-TSS (NM_024439)	-93	1.96848	Proximal	NM_024439	109815	Mm.482127	NM_024439	ENSMUSG00000075701	Vimp	1500011E07Rik|C78786|H-4|H-47|H4|H47|Sels	VCP-interacting membrane protein	protein-coding	3.6	1.11	1.59	1.74	1.86	1.15	3.24324	0.913793	1.61739	1	0	0
653	BAP1_CH12_peak_653	chr4-122563393	chr4	122563293	122563493	S1_BAP1_UN_WT	promoter-TSS	promoter-TSS (NM_007598)	-93	1.96848	Proximal	NM_007598	12331	Mm.8687	NM_007598	ENSMUSG00000028656	Cap1	-	CAP, adenylate cyclase-associated protein 1 (yeast)	protein-coding	4.04	0.95	0.7	0.87	1.78	1.66	4.25263	0.804598	1.07229	1	0	0
654	BAP1_CH12_peak_654	chr4-118846893	chr4	118846793	118846993	S1_BAP1_UN_WT	promoter-TSS	promoter-TSS (NM_001145936)	-93	1.96848	Proximal	NM_001145936	195522	Mm.169620	NM_183140	ENSMUSG00000045268	Zfp691	6430544H17Rik|Znf691	zinc finger protein 691	protein-coding	1.75	0.16	3.28	0.58	1.1	1.15	10.9375	5.65517	0.956522	1	1	0
655	BAP1_CH12_peak_655	chr5-144951062	chr5	144950962	144951162	S1_BAP1_UN_WT	promoter-TSS	promoter-TSS (NM_010800)	-93	1.96848	Proximal	NM_010800	17341	Mm.386767	NM_010800	ENSMUSG00000052271	Bhlha15	1810009C13Rik|Bhlhb8|MIST-1|Mist1	basic helix-loop-helix family, member a15	protein-coding	1.93	0.16	0.89	2.03	1.02	0.25	12.0625	0.438424	4.08	1	0	1
656	BAP1_CH12_peak_656	chr14-79987405	chr14	79987305	79987505	S1_BAP1_UN_WT	promoter-TSS	promoter-TSS (NM_026474)	-93	1.96848	Proximal	NM_026474	67955	Mm.18972	NM_026474	ENSMUSG00000022024	Sugt1	2410174K12Rik|SGT1	SGT1, suppressor of G2 allele of SKP1 (S. cerevisiae)	protein-coding	5.53	1.59	1.89	1.45	2.97	2.04	3.47799	1.30345	1.45588	1	0	0
657	BAP1_CH12_peak_657	chr8-75016606	chr8	75016506	75016706	S1_BAP1_UN_WT	promoter-TSS	promoter-TSS (NM_177766)	-93	1.96848	Proximal	NM_177766	270066	Mm.291461	NM_177766		Slc35e1	6030458H05|AA408278	solute carrier family 35, member E1	protein-coding	6.84	0.32	2.19	2.9	3.3	0.51	21.375	0.755172	6.47059	1	0	1
658	BAP1_CH12_peak_658	chr12-82696038	chr12	82695938	82696138	S1_BAP1_UN_WT	promoter-TSS	promoter-TSS (NM_027213)	-93	1.96848	Proximal	NM_027213	69792	Mm.279993	NM_027213	ENSMUSG00000002679	Med6	1500012F11Rik|AU019660|AV213303	mediator complex subunit 6	protein-coding	5.62	0.79	1.99	0.58	1.53	0	7.11392	3.43103	9.5625	1	1	1
659	BAP1_CH12_peak_659	chr11-86571087	chr11	86570987	86571187	S1_BAP1_UN_WT	promoter-TSS	promoter-TSS (NM_001003908)	-93	1.96848	Proximal	NM_001003908	67300	Mm.254588	NM_001003908	ENSMUSG00000047126	Cltc	3110065L21Rik|CHC|R74732	clathrin, heavy polypeptide (Hc)	protein-coding	4.47	1.43	1.69	1.01	2.88	2.29	3.12587	1.67327	1.25764	1	0	0
660	BAP1_CH12_peak_660	chr11-86940483	chr11	86940383	86940583	S1_BAP1_UN_WT	promoter-TSS	promoter-TSS (NM_197987)	-94	1.97313	Proximal	NM_197987	68729	Mm.17436	NM_197987	ENSMUSG00000018548	Trim37	1110032A10Rik|2810004E07Rik|AI848587|AU043018|MUL|TEF3|mKIAA0898	tripartite motif-containing 37	protein-coding	3.25	0.32	1.79	1.88	1.69	1.91	10.1562	0.952128	0.884817	1	0	0
661	BAP1_CH12_peak_661	chr4-148892256	chr4	148892156	148892356	S1_BAP1_UN_WT	promoter-TSS	promoter-TSS (NM_023465)	-94	1.97313	Proximal	NM_023465	67087	Mm.299735	NM_023465	ENSMUSG00000028988	Ctnnbip1	1110008O09Rik|2310001I19Rik|AW457332|Catnbip1|Icat	catenin beta interacting protein 1	protein-coding	8.69	0.79	0.89	1.16	2.37	1.02	11	0.767241	2.32353	1	0	0
662	BAP1_CH12_peak_662	chr12-17697526	chr12	17697426	17697626	S1_BAP1_UN_WT	promoter-TSS	promoter-TSS (NM_016677)	-94	1.97313	Proximal	NM_016677	53602	Mm.313619	NM_016677	ENSMUSG00000071379	Hpcal1	NVP-3|Nvp3|VILIP3|Vnsl3|Vsnl3	hippocalcin-like 1	protein-coding	16.23	0.64	0.99	1.01	2.37	1.66	25.3594	0.980198	1.42771	1	0	0
663	BAP1_CH12_peak_663	chr14-45949405	chr14	45949305	45949505	S1_BAP1_UN_WT	promoter-TSS	promoter-TSS (NM_025959)	-94	1.97313	Proximal	NM_025959	67089	Mm.18472	NM_025959	ENSMUSG00000021832	Psmc6	2300001E01Rik|AI451058	proteasome (prosome, macropain) 26S subunit, ATPase, 6	protein-coding	4.74	0.48	2.09	1.3	1.44	1.66	9.875	1.60769	0.86747	1	0	0
664	BAP1_CH12_peak_664	chr15-38230560	chr15	38230460	38230660	S1_BAP1_UN_WT	promoter-TSS	promoter-TSS (NM_013692)	-94	1.97313	Proximal	NM_013692	21847	Mm.4292	NM_013692	ENSMUSG00000037465	Klf10	AI115143|EGR[a]|Egral|Gdnfif|TIEG-1|Tieg|Tieg1|mGIF	Kruppel-like factor 10	protein-coding	6.49	1.11	2.19	1.88	3.64	2.29	5.84685	1.16489	1.58952	1	0	0
665	BAP1_CH12_peak_665	chr18-65590557	chr18	65590457	65590657	S1_BAP1_UN_WT	promoter-TSS	promoter-TSS (NM_172833)	-94	1.97313	Proximal	NM_172833	240354	Mm.132613	NM_172833	ENSMUSG00000032688	Malt1	A630046N12|D430033E09Rik	MALT1 paracaspase	protein-coding	7.02	0.64	1.29	0.43	2.46	0.64	10.9687	3	3.84375	1	0	1
666	BAP1_CH12_peak_666	chr11-66838561	chr11	66838461	66838661	S1_BAP1_UN_WT	promoter-TSS	promoter-TSS (NM_001291043)	-95	1.97772	Proximal	NM_001291043	338369	Mm.128138	NM_177392	ENSMUSG00000050270	Tmem220	-	transmembrane protein 220	protein-coding	3.77	1.11	0.6	1.16	0.93	1.91	3.3964	0.517241	0.486911	1	0	0
667	BAP1_CH12_peak_667	chr11-43495405	chr11	43495305	43495505	S1_BAP1_UN_WT	promoter-TSS	promoter-TSS (NM_027557)	-95	1.97772	Proximal	NM_001164231	70802	Mm.397449	NM_027557	ENSMUSG00000044950	Pwwp2a	4631424J17Rik|AI891583|AU024105|D930040F23Rik	PWWP domain containing 2A	protein-coding	4.56	0.79	2.88	2.03	2.12	1.91	5.77215	1.41872	1.10995	1	0	0
668	BAP1_CH12_peak_668	chr9-4309648	chr9	4309548	4309748	S1_BAP1_UN_WT	promoter-TSS	promoter-TSS (NM_001164574)	-95	1.97772	Proximal	NM_001164574	69149	Mm.25946	NM_026962	ENSMUSG00000025893	Kbtbd3	2200003A07Rik|Bklhd3	kelch repeat and BTB (POZ) domain containing 3	protein-coding	4.83	0.32	1.49	1.01	1.86	1.27	15.0938	1.47525	1.46457	1	0	0
669	BAP1_CH12_peak_669	chr6-86619249	chr6	86619149	86619349	S1_BAP1_UN_WT	promoter-TSS	promoter-TSS (NM_010751)	-96	1.98227	Proximal	NM_010751	17119	Mm.279580	NM_010751	ENSMUSG00000001156	Mxd1	AW122478|Mad|Mad1	MAX dimerization protein 1	protein-coding	6.32	1.11	2.68	1.59	2.8	1.15	5.69369	1.68553	2.43478	1	0	0
670	BAP1_CH12_peak_670	chr11-115685276	chr11	115685176	115685376	S1_BAP1_UN_WT	promoter-TSS	promoter-TSS (NM_001252532)	-96	1.98227	Proximal	NM_001252532	217325	Mm.290450	NM_145438	ENSMUSG00000020782	Llgl2	9130006H11Rik|Llglh2	lethal giant larvae homolog 2 (Drosophila)	protein-coding	3.25	0.79	0.89	1.3	1.02	1.4	4.11392	0.684615	0.728571	1	0	0
671	BAP1_CH12_peak_671	chr17-35653865	chr17	35653765	35653965	S1_BAP1_UN_WT	promoter-TSS	promoter-TSS (NM_001163764)	-96	1.98227	Proximal	NM_025674	106795	Mm.11434	NM_025674	ENSMUSG00000050410	Tcf19	5730403J10Rik|AW495861	transcription factor 19	protein-coding	5.62	1.27	1.89	2.17	1.95	1.15	4.4252	0.870968	1.69565	1	0	0
672	BAP1_CH12_peak_672	chr11-70353678	chr11	70353578	70353778	S1_BAP1_UN_WT	promoter-TSS	promoter-TSS (NM_008876)	-96	1.98227	Proximal	NM_001302476	18806	Mm.260177	NM_008876	ENSMUSG00000020828	Pld2	PLD1C	phospholipase D2	protein-coding	2.46	0.79	1.89	1.45	2.2	0.76	3.11392	1.30345	2.89474	1	0	0
673	BAP1_CH12_peak_673	chr2-154616750	chr2	154616650	154616850	S12_BAP1_d3_WT	promoter-TSS	promoter-TSS (NM_001139513)	-96	1.98227	Proximal	NM_001139512	19383	Mm.221440	NM_023130	ENSMUSG00000027593	Raly	AI663842|Merc	hnRNP-associated with lethal yellow	protein-coding	15	0.95	0.7	1.3	4.15	1.15	15.7895	0.538462	3.6087	1	0	1
674	BAP1_CH12_peak_674	chr17-24889851	chr17	24889751	24889951	S1_BAP1_UN_WT	promoter-TSS	promoter-TSS (NM_001012402)	-97	1.98677	Proximal	NM_001012402	328779	Mm.328848	NM_001012402	ENSMUSG00000039628	Hs3st6	3-OST-6	heparan sulfate (glucosamine) 3-O-sulfotransferase 6	protein-coding	4.47	1.11	1.19	0.58	0.85	0.25	4.02703	2.05172	3.4	1	0	1
675	BAP1_CH12_peak_675	chr11-106474341	chr11	106474241	106474441	S1_BAP1_UN_WT	promoter-TSS	promoter-TSS (NM_198292)	-97	1.98677	Proximal	NM_198292	21763	Mm.102407	NM_198292	ENSMUSG00000040548	Tex2	4930568E07Rik|AI553404|Def-5|Taz4	testis expressed gene 2	protein-coding	2.63	0	3.08	0.58	2.12	0.76	16.4375	5.31034	2.78947	1	1	0
676	BAP1_CH12_peak_676	chr14-58509196	chr14	58509096	58509296	S1_BAP1_UN_WT|S12_BAP1_d3_WT	promoter-TSS	promoter-TSS (NM_029492)	-97	1.98677	Proximal	NM_029492	75965	Mm.29044	NM_029492	ENSMUSG00000021969	Zdhhc20	5033406L14Rik|AI448102|B230110O18Rik|HK11	zinc finger, DHHC domain containing 20	protein-coding	18.34	0.32	0.79	1.74	4.15	1.78	57.3125	0.454023	2.33146	1	0	1
677	BAP1_CH12_peak_677	chr7-52622486	chr7	52622386	52622586	S1_BAP1_UN_WT	promoter-TSS	promoter-TSS (NR_027802)	-97	1.98677	Proximal	NM_029741	76787	Mm.277235	NM_029741	ENSMUSG00000003863	Ppfia3	2410127E16Rik	protein tyrosine phosphatase, receptor type, f polypeptide (PTPRF), interacting protein (liprin), alpha 3	protein-coding	3.33	0.16	1.29	1.74	1.27	1.02	20.8125	0.741379	1.2451	1	0	0
678	BAP1_CH12_peak_678	chr10-80289304	chr10	80289204	80289404	S1_BAP1_UN_WT	promoter-TSS	promoter-TSS (NR_027656)	-97	1.98677	Proximal	NM_008753	18245	Mm.398119	NM_008753	ENSMUSG00000035242	Oaz1	AZ-1|AZ1|Antizyme|ODC-Az|Oaz	ornithine decarboxylase antizyme 1	protein-coding	5.62	0.48	1.29	1.88	1.95	1.66	11.7083	0.68617	1.1747	1	0	0
679	BAP1_CH12_peak_679	chr11-103827942	chr11	103827842	103828042	S1_BAP1_UN_WT	promoter-TSS	promoter-TSS (NM_007477)	-97	1.98677	Proximal	NM_001304574	11841	Mm.5061	NM_007477	ENSMUSG00000062421	Arf2	-	ADP-ribosylation factor 2	protein-coding	3.69	1.11	2.48	1.88	2.37	2.42	3.32432	1.31915	0.979339	1	0	0
680	BAP1_CH12_peak_680	chr4-86394361	chr4	86394261	86394461	S1_BAP1_UN_WT	promoter-TSS	promoter-TSS (NM_184088)	-98	1.99123	Proximal	NM_184088	329877	Mm.273718	NM_184088	ENSMUSG00000038024	Dennd4c	1700065A05Rik|AA420392	DENN/MADD domain containing 4C	protein-coding	5.35	2.07	0.7	1.01	0.34	0.89	2.58454	0.693069	0.382022	1	0	0
681	BAP1_CH12_peak_681	chr13-69750439	chr13	69750339	69750539	S1_BAP1_UN_WT	promoter-TSS	promoter-TSS (NM_175283)	-98	1.99123	Proximal	NM_175283	78925	Mm.451912	NM_175283	ENSMUSG00000021594	Srd5a1	0610031P22Rik|4930435F02Rik|S5AR 1|Srd5a-1	steroid 5 alpha-reductase 1	protein-coding	5.53	0.16	1.29	0.87	3.14	0.64	34.5625	1.48276	4.90625	1	0	1
682	BAP1_CH12_peak_682	chr16-10993312	chr16	10993212	10993412	S1_BAP1_UN_WT	promoter-TSS	promoter-TSS (NM_019980)	-98	1.99123	Proximal	NM_019980	56722	Mm.294753	NM_019980	ENSMUSG00000022500	Litaf	3222402J11Rik|C85531|N4WBP3|TBX1	LPS-induced TN factor	protein-coding	5.26	0.79	2.29	1.74	1.69	1.27	6.65823	1.31609	1.33071	1	0	0
683	BAP1_CH12_peak_683	chr12-114067698	chr12	114067598	114067798	S1_BAP1_UN_WT	promoter-TSS	promoter-TSS (NM_028023)	-98	1.99123	Proximal	NM_028023	71963	Mm.313185	NM_028023	ENSMUSG00000047832	Cdca4	2410018C03Rik|HEPP|SEI-3	cell division cycle associated 4	protein-coding	4.91	0.64	1.09	0.87	1.27	0.89	7.67188	1.25287	1.42697	1	0	0
684	BAP1_CH12_peak_684	chr15-100445639	chr15	100445539	100445739	S1_BAP1_UN_WT|S12_BAP1_d3_WT	promoter-TSS	promoter-TSS (NM_011873)	-98	1.99123	Proximal	NR_045701	78445	Mm.44383	NR_045701	ENSMUSG00000097093	C330013E15Rik	-	RIKEN cDNA C330013E15 gene	ncRNA	12.81	1.91	0.89	2.46	4.07	0.89	6.70681	0.361789	4.57303	1	0	1
685	BAP1_CH12_peak_685	chr1-36568623	chr1	36568523	36568723	S1_BAP1_UN_WT	promoter-TSS	promoter-TSS (NM_053186)	-98	1.99123	Proximal	NM_001039551	94218	Mm.256323	NM_053186	ENSMUSG00000001138	Cnnm3	Acdp3|Clp3|mACDP3	cyclin M3	protein-coding	2.02	0.64	2.38	1.45	0.51	0.89	3.15625	1.64138	0.573034	1	0	0
686	BAP1_CH12_peak_686	chr6-37392246	chr6	37392146	37392346	S1_BAP1_UN_WT	promoter-TSS	promoter-TSS (NM_178661)	-98	1.99123	Proximal	NM_178661	208647	Mm.169929	NM_178661		Creb3l2	BBF2H7|C530025K05Rik|SCIRR69	cAMP responsive element binding protein 3-like 2	protein-coding	5	2.38	2.48	0.58	1.61	0.25	2.10084	4.27586	6.44	1	1	1
687	BAP1_CH12_peak_687	chr5-36807602	chr5	36807502	36807702	S1_BAP1_UN_WT	promoter-TSS	promoter-TSS (NM_024478)	-99	1.99564	Proximal	NR_126489	76710	Mm.165495	NR_126488	ENSMUSG00000039563	2210406O10Rik	-	RIKEN cDNA 2210406O10 gene	ncRNA	4.91	1.59	2.48	0.87	1.95	1.02	3.08805	2.85057	1.91176	1	0	0
688	BAP1_CH12_peak_688	chr3-38383837	chr3	38383737	38383937	S1_BAP1_UN_WT	promoter-TSS	promoter-TSS (NM_001167883)	-99	1.99564	Proximal	NM_001167883	99696	Mm.290937	NM_001033198	ENSMUSG00000044864	Ankrd50	AI662170|E430012K20Rik|mKIAA1223|mKIAA3019	ankyrin repeat domain 50	protein-coding	4.74	0.16	0.7	0.72	2.46	0.51	29.625	0.972222	4.82353	1	0	1
689	BAP1_CH12_peak_689	chr4-132478565	chr4	132478465	132478665	S1_BAP1_UN_WT	promoter-TSS	promoter-TSS (NM_001163792)	-99	1.99564	Proximal	NM_145553	230789	Mm.11473	NM_145553	ENSMUSG00000028878	Fam76a	-	family with sequence similarity 76, member A	protein-coding	7.02	1.27	1.59	0.58	1.95	0.76	5.52756	2.74138	2.56579	1	0	0
690	BAP1_CH12_peak_690	chr7-134537234	chr7	134537134	134537334	S1_BAP1_UN_WT	promoter-TSS	promoter-TSS (NM_198011)	-99	1.99564	Proximal	NM_198011	101604	Mm.334241	NM_198011		E430018J23Rik	AI480612	RIKEN cDNA E430018J23 gene	protein-coding	3.77	1.11	1.79	0.58	1.69	0.38	3.3964	3.08621	4.44737	1	1	1
691	BAP1_CH12_peak_691	chr5-73683934	chr5	73683834	73684034	S1_BAP1_UN_WT	promoter-TSS	promoter-TSS (NM_023429)	-99	1.99564	Proximal	NM_001159889	68095	Mm.247039	NM_023429	ENSMUSG00000029152	Ociad1	6030432N09Rik|AI481327|AW557942|Asrij|B230209J16Rik|BB021357|Emi2|Imi2|OCIA|TPA018	OCIA domain containing 1	protein-coding	2.02	0	0.79	0.58	1.1	0.64	12.625	1.36207	1.71875	1	0	0
692	BAP1_CH12_peak_692	chr19-42055725	chr19	42055625	42055825	S1_BAP1_UN_WT	promoter-TSS	promoter-TSS (NM_028152)	-99	1.99564	Proximal	NM_028152	72199	Mm.218940	NM_028152	ENSMUSG00000025159	Mms19	2410001K24Rik|2610042O15Rik|AI316855|C79368|C86341|Mms19l	MMS19 (MET18 S. cerevisiae)	protein-coding	8.6	2.07	1.29	1.01	3.47	1.27	4.15459	1.27723	2.73228	1	0	0
693	BAP1_CH12_peak_693	chr10-117283130	chr10	117283030	117283230	S1_BAP1_UN_WT	promoter-TSS	promoter-TSS (NM_024457)	-100	2	Proximal	NM_024457	215449	Mm.233009	NM_024457	ENSMUSG00000052681	Rap1b	2810443E11Rik	RAS related protein 1b	protein-coding	4.39	1.59	2.19	1.01	1.19	1.15	2.76101	2.16832	1.03478	1	0	0
694	BAP1_CH12_peak_694	chr9_random-54588	chr9_random	54488	54688	S1_BAP1_UN_WT	promoter-TSS	promoter-TSS (NR_027950)	-100	2	Proximal	NR_027950	75135	Mm.476814	NR_015516		4930526I15Rik	1600027J15Rik	RIKEN cDNA 4930526I15 gene	ncRNA	9.39	1.11	0.89	0.14	2.97	2.04	8.45946	6.35714	1.45588	1	1	0
695	BAP1_CH12_peak_695	chr11-61575690	chr11	61575590	61575790	S1_BAP1_UN_WT	promoter-TSS	promoter-TSS (NM_001164242)	-100	2	Proximal	NM_001164242	212627	Mm.27703	NM_144806	ENSMUSG00000020528	Prpsap2	A230054F23Rik	phosphoribosyl pyrophosphate synthetase-associated protein 2	protein-coding	5.18	0.64	0.4	1.59	1.44	1.78	8.09375	0.251572	0.808989	1	0	0
696	BAP1_CH12_peak_696	chr8-73183738	chr8	73183638	73183838	S1_BAP1_UN_WT	promoter-TSS	promoter-TSS (NM_023217)	-101	2.00432	Proximal	NM_023217	66522	Mm.154906	NM_023217	ENSMUSG00000056204	Pgpep1	2810003H13Rik|Gm19458|PAP-I|PGP|PGP-I|PGPI|Pcp	pyroglutamyl-peptidase I	protein-coding	3.42	1.11	0.79	1.59	0.76	2.17	3.08108	0.496855	0.35023	1	0	0
697	BAP1_CH12_peak_697	chr15-103170618	chr15	103170518	103170718	S1_BAP1_UN_WT	promoter-TSS	promoter-TSS (NM_013866)	-101	2.00432	Proximal	NM_013866	29813	Mm.14099	NM_013866	ENSMUSG00000000552	Zfp385a	Hzf|Zfp385|Znf385a	zinc finger protein 385A	protein-coding	4.39	0.95	1.99	2.32	1.53	2.55	4.62105	0.857759	0.6	1	0	0
698	BAP1_CH12_peak_698	chr2-128793037	chr2	128792937	128793137	S12_BAP1_d3_WT	promoter-TSS	promoter-TSS (NM_178404)	-101	2.00432	Proximal	NM_178404	78751	Mm.26377	NM_178404	ENSMUSG00000042851	Zc3h6	4631426G04Rik|4833425H18Rik|AU024389|AW060453|Zc3hdc6|mKIAA2035	zinc finger CCCH type containing 6	protein-coding	3.51	1.59	1.79	1.01	1.53	0.38	2.20755	1.77228	4.02632	0	0	1
699	BAP1_CH12_peak_699	chr6-37820709	chr6	37820609	37820809	S1_BAP1_UN_WT	promoter-TSS	promoter-TSS (NM_001272064)	-102	2.0086	Proximal	NM_001272064	21848	Mm.41063	NM_145076		Trim24	A130082H20Rik|AI447469|D430004I05Rik|TIF1|TIF1-alpha|TIF1alpha|Tif1a	tripartite motif-containing 24	protein-coding	6.41	0.32	0.99	1.01	2.2	1.4	20.0312	0.980198	1.57143	1	0	0
700	BAP1_CH12_peak_700	chr15-51823408	chr15	51823308	51823508	S12_BAP1_d3_WT	promoter-TSS	promoter-TSS (NM_009009)	-102	2.0086	Proximal	NM_009009	19357	Mm.182628	NM_009009	ENSMUSG00000022314	Rad21	SCC1|mKIAA0078	RAD21 homolog (S. pombe)	protein-coding	2.81	1.75	2.68	1.3	3.9	1.27	1.60571	2.06154	3.07087	0	0	1
701	BAP1_CH12_peak_701	chr1-74552532	chr1	74552432	74552632	S1_BAP1_UN_WT	promoter-TSS	promoter-TSS (NM_021383)	-102	2.0086	Proximal	NM_021383	58184	Mm.291708	NM_021383	ENSMUSG00000026174	Rqcd1	2610007F23Rik|AI593551|Fl10	rcd1 (required for cell differentiation) homolog 1 (S. pombe)	protein-coding	4.04	0.48	1.79	2.17	1.69	1.53	8.41667	0.824885	1.10458	1	0	0
702	BAP1_CH12_peak_702	chr11-53705307	chr11	53705207	53705407	S1_BAP1_UN_WT	promoter-TSS	promoter-TSS (NM_011396)	-102	2.0086	Proximal	NM_011396	20520	Mm.42253	NM_011396	ENSMUSG00000018900	Slc22a5	Lstpl|Octn2|jvs	solute carrier family 22 (organic cation transporter), member 5	protein-coding	12.55	0.48	1.19	0.29	2.8	2.29	26.1458	4.10345	1.22271	1	1	0
703	BAP1_CH12_peak_703	chrX-35988422	chrX	35988322	35988522	S1_BAP1_UN_WT	promoter-TSS	promoter-TSS (NM_021550)	-102	2.0086	Proximal	NM_021550	59048	Mm.441410	NM_021550	ENSMUSG00000048970	C1galt1c1	1500002I11Rik|AB030184|C1GalT2|C81205|Cosmc	C1GALT1-specific chaperone 1	protein-coding	2.63	0.79	0.5	0.58	1.36	0.25	3.32911	0.862069	5.44	1	0	1
704	BAP1_CH12_peak_704	chr5-123464980	chr5	123464880	123465080	S1_BAP1_UN_WT	promoter-TSS	promoter-TSS (NM_175423)	-103	2.01284	Proximal	NM_175423	109305	Mm.218582	NM_175423	ENSMUSG00000049686	Orai1	D730049H07Rik|Tmem142a|orai-1	ORAI calcium release-activated calcium modulator 1	protein-coding	4.91	0.64	1.69	1.88	2.12	0.89	7.67188	0.898936	2.38202	1	0	0
705	BAP1_CH12_peak_705	chr11-23398142	chr11	23398042	23398242	S1_BAP1_UN_WT	promoter-TSS	promoter-TSS (NM_172391)	-103	2.01284	Proximal	NM_001290654	268390	Mm.13148	NM_172391	ENSMUSG00000020288	Ahsa2	-	AHA1, activator of heat shock protein ATPase 2	protein-coding	15.62	0.32	0.2	0.87	3.47	1.66	48.8125	0.229885	2.09036	1	0	0
706	BAP1_CH12_peak_706	chr18-67608893	chr18	67608793	67608993	S1_BAP1_UN_WT	promoter-TSS	promoter-TSS (NM_027130)	-103	2.01284	Proximal	NM_027130	69597	Mm.426052	NM_027130	ENSMUSG00000024527	Afg3l2	2310036I02Rik|AW260507|Emv66|par	AFG3-like AAA ATPase 2	protein-coding	10.7	0.79	0.6	0.29	3.05	1.15	13.5443	2.06897	2.65217	1	0	0
707	BAP1_CH12_peak_707	chr15-73342887	chr15	73342787	73342987	S1_BAP1_UN_WT	promoter-TSS	promoter-TSS (NM_001081066)	-103	2.01284	Proximal	NM_001081066	105841	Mm.322557	NM_001081066	ENSMUSG00000036661	Dennd3	AI447457|E030003N15Rik	DENN/MADD domain containing 3	protein-coding	3.42	0.64	0.3	0.58	0.76	1.02	5.34375	0.517241	0.745098	1	0	0
708	BAP1_CH12_peak_708	chr12-71926398	chr12	71926298	71926498	S1_BAP1_UN_WT	promoter-TSS	promoter-TSS (NM_028127)	-103	2.01284	Proximal	NM_028127	319710	Mm.2962	NM_028127	ENSMUSG00000048285	Frmd6	2610019M19Rik|4930488L10Rik|AW212977|Willin	FERM domain containing 6	protein-coding	4.12	1.11	0.4	1.45	1.86	0.51	3.71171	0.275862	3.64706	1	0	1
709	BAP1_CH12_peak_709	chr10-59165208	chr10	59165108	59165308	S1_BAP1_UN_WT	promoter-TSS	promoter-TSS (NM_144822)	-103	2.01284	Proximal	NM_144822	216001	Mm.27199	NM_144822	ENSMUSG00000020111	Micu1	C730016L05Rik|Calc|Cbara1	mitochondrial calcium uptake 1	protein-coding	6.93	0.16	2.19	1.01	1.44	0.64	43.3125	2.16832	2.25	1	0	0
710	BAP1_CH12_peak_710	chr15-81977596	chr15	81977496	81977696	S1_BAP1_UN_WT|S12_BAP1_d3_WT	promoter-TSS	promoter-TSS (NM_033218)	-103	2.01284	Proximal	NM_033218	20788	Mm.9002	NM_033218	ENSMUSG00000022463	Srebf2	AI608257|SREBP-2|SREBP2|SREBP2gc|bHLHd2|lop13|nuc	sterol regulatory element binding factor 2	protein-coding	6.23	1.27	2.19	1.88	2.88	0.51	4.90551	1.16489	5.64706	1	0	1
711	BAP1_CH12_peak_711	chr5-121063036	chr5	121062936	121063136	S1_BAP1_UN_WT	promoter-TSS	promoter-TSS (NM_133908)	-103	2.01284	Proximal	NM_028041	71990	Mm.24495	NM_028041	ENSMUSG00000029599	Ddx54	2410015A15Rik|AI414901|DP97	DEAD (Asp-Glu-Ala-Asp) box polypeptide 54	protein-coding	5.44	2.38	1.49	1.3	2.03	2.04	2.28571	1.14615	0.995098	1	0	0
712	BAP1_CH12_peak_712	chr7-72789681	chr7	72789581	72789781	S1_BAP1_UN_WT	promoter-TSS	promoter-TSS (NM_172310)	-103	2.01284	Proximal	NM_172310	272396	Mm.35127	NM_172310	ENSMUSG00000030515	Tarsl2	A530046H20Rik	threonyl-tRNA synthetase-like 2	protein-coding	3.51	0.48	0.89	1.59	1.86	1.27	7.3125	0.559748	1.46457	1	0	0
713	BAP1_CH12_peak_713	chr15-85662630	chr15	85662530	85662730	S1_BAP1_UN_WT	promoter-TSS	promoter-TSS (NM_001033337)	-104	2.01703	Proximal	NM_001033337	239570	Mm.151748	NM_001033337	ENSMUSG00000035944	Ttc38	9030019H09	tetratricopeptide repeat domain 38	protein-coding	2.72	0.48	1.99	1.3	0.68	0.76	5.66667	1.53077	0.894737	1	0	0
714	BAP1_CH12_peak_714	chr13-56623765	chr13	56623665	56623865	S1_BAP1_UN_WT	promoter-TSS	promoter-TSS (NM_178674)	-104	2.01703	Proximal	NM_178674	213311	Mm.233904	NM_178674	ENSMUSG00000035509	Fbxl21	D630045D17Rik|FBL3B|FBXL3B|Psttm	F-box and leucine-rich repeat protein 21	protein-coding	3.86	0.95	0.99	0.14	1.1	0.64	4.06316	7.07143	1.71875	1	1	0
715	BAP1_CH12_peak_715	chr16-22439747	chr16	22439647	22439847	S1_BAP1_UN_WT	promoter-TSS	promoter-TSS (NM_023794)	-104	2.01703	Proximal	NM_023794	104156	Mm.155708	NM_023794	ENSMUSG00000013089	Etv5	1110005E01Rik|8430401F14Rik|ERM	ets variant 5	protein-coding	4.74	0.79	3.48	1.3	1.61	0.76	6	2.67692	2.11842	1	0	0
716	BAP1_CH12_peak_716	chr5-73882161	chr5	73882061	73882261	S1_BAP1_UN_WT	promoter-TSS	promoter-TSS (NM_001190733)	-104	2.01703	Proximal	NM_178896	100737	Mm.220312	NM_178896	ENSMUSG00000051674	Dcun1d4	AI836376	DCN1, defective in cullin neddylation 1, domain containing 4 (S. cerevisiae)	protein-coding	4.56	0.79	3.68	1.01	2.2	1.78	5.77215	3.64356	1.23596	1	1	0
717	BAP1_CH12_peak_717	chr9-80012737	chr9	80012637	80012837	S1_BAP1_UN_WT	promoter-TSS	promoter-TSS (NM_001039546)	-104	2.01703	Proximal	NM_001039546	17920	Mm.4040	NM_008662	ENSMUSG00000033577	Myo6	BC029719|Tlc|sv	myosin VI	protein-coding	7.28	0.95	0.6	0.29	2.46	0.51	7.66316	2.06897	4.82353	1	0	1
718	BAP1_CH12_peak_718	chr4-10934870	chr4	10934770	10934970	S1_BAP1_UN_WT	promoter-TSS	promoter-TSS (NM_175175)	-104	2.01703	Proximal	NM_175175	71801	Mm.34351	NM_175175	ENSMUSG00000049969	Plekhf2	1110070J07Rik|AA673237|ZFYVE18	pleckstrin homology domain containing, family F (with FYVE domain) member 2	protein-coding	2.72	0.48	2.29	0.87	0.85	0.38	5.66667	2.63218	2.23684	1	0	0
719	BAP1_CH12_peak_719	chr11-5344954	chr11	5344854	5345054	S1_BAP1_UN_WT	promoter-TSS	promoter-TSS (NM_001080924)	-104	2.01703	Proximal	NM_001080924	407821	Mm.216313	NM_001080924	ENSMUSG00000041961	Znrf3	Gm1167	zinc and ring finger 3	protein-coding	9.56	1.11	1.59	0.72	2.12	1.53	8.61261	2.20833	1.38562	1	0	0
720	BAP1_CH12_peak_720	chr17-56465368	chr17	56465268	56465468	S1_BAP1_UN_WT|S12_BAP1_d3_WT	promoter-TSS	promoter-TSS (NM_172132)	-105	2.02119	Proximal	NM_172132	193796	Mm.45047	NM_172132	ENSMUSG00000024201	Kdm4b	4732474L06Rik|Jmjd2b|mKIAA0876	lysine (K)-specific demethylase 4B	protein-coding	4.91	1.75	2.19	1.59	3.14	1.02	2.80571	1.37736	3.07843	1	0	1
721	BAP1_CH12_peak_721	chr3-100726311	chr3	100726211	100726411	S1_BAP1_UN_WT	promoter-TSS	promoter-TSS (NM_194343)	-105	2.02119	Proximal	NM_001165952	229644	Mm.189351	NM_194343	ENSMUSG00000033233	Trim45	4921530N01Rik	tripartite motif-containing 45	protein-coding	3.69	0.79	2.58	1.3	2.88	0.64	4.67089	1.98462	4.5	1	0	1
722	BAP1_CH12_peak_722	chr8-86496772	chr8	86496672	86496872	S1_BAP1_UN_WT	promoter-TSS	promoter-TSS (NM_008854)	-105	2.02119	Proximal	NM_008854	18747	Mm.19111	NM_008854	ENSMUSG00000005469	Prkaca	PKCD|Pkaca	protein kinase, cAMP dependent, catalytic, alpha	protein-coding	2.72	0.79	4.67	1.01	1.86	1.53	3.44304	4.62376	1.21569	1	1	0
723	BAP1_CH12_peak_723	chr5-33972389	chr5	33972289	33972489	S1_BAP1_UN_WT	promoter-TSS	promoter-TSS (NM_178390)	-105	2.02119	Proximal	NM_178390	74504	Mm.294695	NM_178390	ENSMUSG00000037339	Fam53a	2410018C17Rik|5430419M09Rik|Dntnp	family with sequence similarity 53, member A	protein-coding	3.33	0.95	1.39	1.88	1.69	1.15	3.50526	0.739362	1.46957	1	0	0
724	BAP1_CH12_peak_724	chr2-84518454	chr2	84518354	84518554	S1_BAP1_UN_WT	promoter-TSS	promoter-TSS (NM_025885)	-105	2.02119	Proximal	NM_025885	381379	Mm.219643	NM_025885	ENSMUSG00000027080	Med19	2410018M14Rik|3110040A13Rik|LCMR1	mediator complex subunit 19	protein-coding	4.91	0.64	2.78	1.45	2.2	1.53	7.67188	1.91724	1.43791	1	0	0
725	BAP1_CH12_peak_725	chr11-55274745	chr11	55274645	55274845	S1_BAP1_UN_WT	promoter-TSS	promoter-TSS (NM_009720)	-105	2.02119	Proximal	NM_009720	11927	Mm.217759	NM_009720	ENSMUSG00000018585	Atox1	AI256639|Atx1	ATX1 (antioxidant protein 1) homolog 1 (yeast)	protein-coding	6.93	0.16	1.49	0.87	1.69	2.04	43.3125	1.71264	0.828431	1	0	0
726	BAP1_CH12_peak_726	chr14-121778558	chr14	121778458	121778658	S1_BAP1_UN_WT	promoter-TSS	promoter-TSS (NM_145465)	-106	2.02531	Proximal	NM_145465	223255	Mm.390756	NM_145465	ENSMUSG00000063410	Stk24	1810013H02Rik|C76483|MST-3|Mst3|STE20	serine/threonine kinase 24	protein-coding	3.33	0.79	1.89	1.16	1.86	1.27	4.21519	1.62931	1.46457	1	0	0
727	BAP1_CH12_peak_727	chr10-79630480	chr10	79630380	79630580	S1_BAP1_UN_WT	promoter-TSS	promoter-TSS (NM_007705)	-106	2.02531	Proximal	NM_007705	12696	Mm.17898	NM_007705	ENSMUSG00000045193	Cirbp	Cirp|R74941	cold inducible RNA binding protein	protein-coding	5.09	0.95	1.29	1.45	2.03	1.02	5.35789	0.889655	1.9902	1	0	0
728	BAP1_CH12_peak_728	chr15-36094745	chr15	36094645	36094845	S1_BAP1_UN_WT	promoter-TSS	promoter-TSS (NM_001081253)	-106	2.02531	Proximal	NM_001081253	78803	Mm.26393	NM_175281	ENSMUSG00000048230	Fbxo43	4930533G20Rik|Emi2	F-box protein 43	protein-coding	4.04	0.16	1.39	0.72	0.34	0.76	25.25	1.93056	0.447368	1	0	0
729	BAP1_CH12_peak_729	chr3-14611362	chr3	14611262	14611462	S1_BAP1_UN_WT	promoter-TSS	promoter-TSS (NM_001099674)	-106	2.02531	Proximal	NM_001099674	69126	Mm.389020	NM_001099674	ENSMUSG00000078784	1810022K09Rik	AI746582|AL023036	RIKEN cDNA 1810022K09 gene	protein-coding	2.81	0.64	0.5	2.03	1.1	1.15	4.39062	0.246305	0.956522	1	0	0
730	BAP1_CH12_peak_730	chr8-86761047	chr8	86760947	86761147	S1_BAP1_UN_WT	promoter-TSS	promoter-TSS (NM_172503)	-106	2.02531	Proximal	NM_172503	212168	Mm.117094	NM_172503	ENSMUSG00000035671	Zswim4	D330002I24|E130119J17Rik	zinc finger SWIM-type containing 4	protein-coding	4.04	0.95	2.19	1.16	2.12	0.38	4.25263	1.88793	5.57895	1	0	1
731	BAP1_CH12_peak_731	chr9-103904981	chr9	103904881	103905081	S1_BAP1_UN_WT	5' UTR	5' UTR (NM_172460, exon 1 of 8)	107	2.02938	Proximal	NM_028721	74025	Mm.479273	NM_028721	ENSMUSG00000032558	Nphp3	3632410F03Rik|AI550417|C230078J01|D330020E01Rik|pcy	nephronophthisis 3 (adolescent)	protein-coding	4.12	1.91	0.79	1.01	1.02	0.76	2.15707	0.782178	1.34211	1	0	0
732	BAP1_CH12_peak_732	chr8-107115261	chr8	107115161	107115361	S1_BAP1_UN_WT	promoter-TSS	promoter-TSS (NM_001024606)	-107	2.02938	Proximal	NM_001024606	382051	Mm.290750	NM_001024606	ENSMUSG00000048371	Pdp2	4833426J09Rik|Gm1705|mKIAA1348	pyruvate dehyrogenase phosphatase catalytic subunit 2	protein-coding	4.04	0	1.49	1.01	1.02	0.76	25.25	1.47525	1.34211	1	0	0
733	BAP1_CH12_peak_733	chr1-94077025	chr1	94076925	94077125	S1_BAP1_UN_WT	promoter-TSS	promoter-TSS (NM_207225)	-107	2.02938	Proximal	NM_207225	208727	Mm.318567	NM_207225	ENSMUSG00000026313	Hdac4	4932408F19Rik|HD4	histone deacetylase 4	protein-coding	2.72	0.64	2.38	0.87	1.95	1.27	4.25	2.73563	1.53543	1	0	0
734	BAP1_CH12_peak_734	chr11-88922173	chr11	88922073	88922273	S1_BAP1_UN_WT	promoter-TSS	promoter-TSS (NM_019505)	108	2.03342	Proximal	NR_110336	414094	Mm.124287	NM_001001497		Dgkeos	A930013B10Rik	diacylglycerol kinase, epsilon, opposite strand	ncRNA	4.12	0.79	1.29	1.3	1.1	1.02	5.21519	0.992308	1.07843	1	0	0
735	BAP1_CH12_peak_735	chr11-116060467	chr11	116060367	116060567	S1_BAP1_UN_WT	promoter-TSS	promoter-TSS (NM_001271898)	-108	2.03342	Proximal	NM_015729	11430	Mm.356689	NM_015729	ENSMUSG00000020777	Acox1	AOX|Acox|D130055E20Rik|Paox	acyl-Coenzyme A oxidase 1, palmitoyl	protein-coding	4.39	0.79	0.79	0.87	0.68	1.02	5.55696	0.908046	0.666667	1	0	0
736	BAP1_CH12_peak_736	chr7-74790230	chr7	74790130	74790330	S1_BAP1_UN_WT	promoter-TSS	promoter-TSS (NM_027413)	-108	2.03342	Proximal	NM_175124	67867	Mm.31247	NM_027413	ENSMUSG00000030556	Lrrc28	1300004K21Rik|2210012C09Rik|2310058O11Rik	leucine rich repeat containing 28	protein-coding	1.93	0	2.29	1.45	0.93	0.89	12.0625	1.57931	1.04494	1	0	0
737	BAP1_CH12_peak_737	chr15-66801311	chr15	66801211	66801411	S1_BAP1_UN_WT	promoter-TSS	promoter-TSS (NM_008681)	-108	2.03342	Proximal	NM_008681	17988	Mm.30837	NM_008681	ENSMUSG00000005125	Ndrg1	CAP43|CMT4D|DRG1|HMSNL|NMSL|Ndr1|Ndrl|PROXY1|RTP|TDD5	N-myc downstream regulated gene 1	protein-coding	4.65	1.43	1.99	0.43	0.76	0.89	3.25175	4.62791	0.853933	1	1	0
738	BAP1_CH12_peak_738	chr3-10351409	chr3	10351309	10351509	S1_BAP1_UN_WT	promoter-TSS	promoter-TSS (NM_025512)	-108	2.03342	Proximal	NM_025512	66361	Mm.371617	NM_025512	ENSMUSG00000039795	Zfand1	2310008M20Rik|AW048890	zinc finger, AN1-type domain 1	protein-coding	4.3	0.32	0.89	0.58	0.76	1.15	13.4375	1.53448	0.66087	1	0	0
739	BAP1_CH12_peak_739	chr17-56766434	chr17	56766334	56766534	S1_BAP1_UN_WT	promoter-TSS	promoter-TSS (NM_028782)	-108	2.03342	Proximal	NM_028782	74142	Mm.329136	NM_028782	ENSMUSG00000041168	Lonp1	1200017E13Rik|LON|Prss15	lon peptidase 1, mitochondrial	protein-coding	7.63	1.75	0.79	1.45	2.37	1.15	4.36	0.544828	2.06087	1	0	0
740	BAP1_CH12_peak_740	chr19-46835991	chr19	46835891	46836091	S1_BAP1_UN_WT	promoter-TSS	promoter-TSS (NM_033569)	-108	2.03342	Proximal	NM_001102471	94219	Mm.306903	NM_033569	ENSMUSG00000064105	Cnnm2	AU015877|AW048635|Acdp2|Clp2	cyclin M2	protein-coding	7.02	1.59	2.58	0.29	2.29	1.78	4.41509	8.89655	1.28652	1	1	0
741	BAP1_CH12_peak_741	chr10-66748138	chr10	66748038	66748238	S1_BAP1_UN_WT	promoter-TSS	promoter-TSS (NM_001036293)	-109	2.03743	Proximal	NM_001036293	641340	Mm.136223	NM_001036293	ENSMUSG00000075000	Nrbf2	NRBF-2	nuclear receptor binding factor 2	protein-coding	1.58	0.16	0.7	0.14	0.85	1.02	9.875	5	0.833333	1	1	0
742	BAP1_CH12_peak_742	chr11-94072659	chr11	94072559	94072759	S1_BAP1_UN_WT	promoter-TSS	promoter-TSS (NM_009427)	-109	2.03743	Proximal	NM_009427	22057	Mm.259673	NM_009427	ENSMUSG00000037573	Tob1	Tob|Trob	transducer of ErbB-2.1	protein-coding	3.51	0.64	0.99	0.87	1.36	1.15	5.48437	1.13793	1.18261	1	0	0
743	BAP1_CH12_peak_743	chr4-135699628	chr4	135699528	135699728	S1_BAP1_UN_WT	promoter-TSS	promoter-TSS (NM_008321)	-109	2.03743	Proximal	NM_008321	15903	Mm.110	NM_008321		Id3	Hlh462|Idb3|bHLHb25	inhibitor of DNA binding 3	protein-coding	3.33	0.79	1.49	0.43	2.54	1.66	4.21519	3.46512	1.53012	1	1	0
744	BAP1_CH12_peak_744	chr10-80205065	chr10	80204965	80205165	S1_BAP1_UN_WT	promoter-TSS	promoter-TSS (NM_007460)	-109	2.03743	Proximal	NM_007460	11776	Mm.27082	NM_007460	ENSMUSG00000020198	Ap3d1	AA407035|Ap3d|Bolvr|mBLVR1|mh|mocha	adaptor-related protein complex 3, delta 1 subunit	protein-coding	6.58	1.91	1.29	1.88	3.05	0.51	3.44503	0.68617	5.98039	1	0	1
745	BAP1_CH12_peak_745	chr7-133903031	chr7	133902931	133903131	S1_BAP1_UN_WT	promoter-TSS	promoter-TSS (NM_011952)	-109	2.03743	Proximal	NM_011952	26417	Mm.8385	NM_011952	ENSMUSG00000063065	Mapk3	Erk-1|Erk1|Ert2|Esrk1|Mnk1|Mtap2k|Prkm3|p44|p44erk1|p44mapk	mitogen-activated protein kinase 3	protein-coding	4.21	2.38	0.4	0.43	2.37	0.13	1.76891	0.930233	18.2308	1	0	1
746	BAP1_CH12_peak_746	chr13-12658041	chr13	12657941	12658141	S1_BAP1_UN_WT	promoter-TSS	promoter-TSS (NM_026184)	-109	2.03743	Proximal	NM_026184	67475	Mm.358706	NM_026184	ENSMUSG00000057069	Ero1lb	1300013B24Rik|1700065B09Rik|AI447560|ero1-beta	ERO1-like beta (S. cerevisiae)	protein-coding	2.37	0.79	1.49	0.87	0.93	0.76	3	1.71264	1.22368	0	0	0
747	BAP1_CH12_peak_747	chr10-110601749	chr10	110601649	110601849	S1_BAP1_UN_WT	promoter-TSS	promoter-TSS (NM_175489)	-109	2.03743	Proximal	NM_175489	237542	Mm.220204	NM_175489	ENSMUSG00000020189	Osbpl8	AA536976|AA536995|C730029P18Rik|D330025H14Rik|ORP-8	oxysterol binding protein-like 8	protein-coding	4.04	0.64	1.99	1.01	1.53	0.64	6.3125	1.9703	2.39062	1	0	0
748	BAP1_CH12_peak_748	chr2-179906183	chr2	179906083	179906283	S1_BAP1_UN_WT	promoter-TSS	promoter-TSS (NM_019822)	-110	2.04139	Proximal	NM_019822	56436	Mm.316654	NM_019822	ENSMUSG00000039041	Adrm1	1110063P18Rik|2510006J17Rik|AA408205|ARM-1|AU043535|Arm1|Gp110|Rpn13	adhesion regulating molecule 1	protein-coding	1.75	0	3.78	2.03	1.78	3.19	10.9375	1.86207	0.557994	1	0	0
749	BAP1_CH12_peak_749	chr5-135499332	chr5	135499232	135499432	S1_BAP1_UN_WT	promoter-TSS	promoter-TSS (NM_016801)	-110	2.04139	Proximal	NM_016801	20907	Mm.6225	NM_016801	ENSMUSG00000007207	Stx1a	HPC-1	syntaxin 1A (brain)	protein-coding	2.11	0.32	1.89	0.43	1.53	0.51	6.59375	4.39535	3	1	1	0
750	BAP1_CH12_peak_750	chr11-109472813	chr11	109472713	109472913	S1_BAP1_UN_WT	promoter-TSS	promoter-TSS (NM_145940)	-110	2.04139	Proximal	NM_145940	52639	Mm.35817	NM_145940	ENSMUSG00000041895	Wipi1	4930533H01Rik|AW411817|D11Ertd498e	WD repeat domain, phosphoinositide interacting 1	protein-coding	10.18	1.91	0.1	0.43	2.8	1.66	5.32984	0.232558	1.68675	1	0	0
751	BAP1_CH12_peak_751	chr8-122386095	chr8	122385995	122386195	S1_BAP1_UN_WT	promoter-TSS	promoter-TSS (NM_146219)	-110	2.04139	Proximal	NM_146219	234796	Mm.86446	NM_146219	ENSMUSG00000031828	Klhl36	-	kelch-like 36	protein-coding	4.12	0.48	2.29	1.74	1.69	0.76	8.58333	1.31609	2.22368	1	0	0
752	BAP1_CH12_peak_752	chr7-3290446	chr7	3290346	3290546	S1_BAP1_UN_WT	promoter-TSS	promoter-TSS (NM_016969)	-110	2.04139	Proximal	NM_016969	50918	Mm.29874	NM_016969	ENSMUSG00000068566	Myadm	D7Wsu62e	myeloid-associated differentiation marker	protein-coding	2.98	0.32	1.19	1.3	1.27	1.27	9.3125	0.915385	1	1	0	0
753	BAP1_CH12_peak_753	chr9-110556554	chr9	110556454	110556654	S1_BAP1_UN_WT	5' UTR	5' UTR (NM_183276, exon 1 of 54)	111	2.04532	Proximal	NM_183276	235627	Mm.335481	NM_183276	ENSMUSG00000056724	Nbeal2	1110014F23Rik|BC042396|mKIAA0540	neurobeachin-like 2	protein-coding	9.56	1.11	1.49	1.74	2.12	0.38	8.61261	0.856322	5.57895	1	0	1
754	BAP1_CH12_peak_754	chr10-79317288	chr10	79317188	79317388	S1_BAP1_UN_WT	non-coding	non-coding (NR_029447, exon 1 of 1)	111	2.04532	Proximal	NM_001283013	19205	Mm.265610	NM_008956	ENSMUSG00000006498	Ptbp1	AA407203|AL033359|HNRPI|PTB-1|PTB2|PTB3|PTB4|Ptb|pPTB	polypyrimidine tract binding protein 1	protein-coding	3.07	0.79	2.29	0.43	2.37	1.78	3.88608	5.32558	1.33146	1	1	0
755	BAP1_CH12_peak_755	chr18-21160347	chr18	21160247	21160447	S1_BAP1_UN_WT	promoter-TSS	promoter-TSS (NM_207623)	-111	2.04532	Proximal	NM_001303011	56515	Mm.253542	NM_019706	ENSMUSG00000024317	Rnf138	2410015A17Rik|2810480D20Rik|STRIN|Trif|Trif-d	ring finger protein 138	protein-coding	4.65	0.95	1.69	0.14	1.95	1.15	4.89474	12.0714	1.69565	1	1	0
756	BAP1_CH12_peak_756	chr5-97540727	chr5	97540627	97540827	S1_BAP1_UN_WT	promoter-TSS	promoter-TSS (NM_198422)	-112	2.04922	Proximal	NM_198422	231474	Mm.332505	NM_198422	ENSMUSG00000055725	Paqr3	6330415A20Rik|AY424292|RKTG	progestin and adipoQ receptor family member III	protein-coding	16.32	0.64	0.89	2.75	2.63	2.04	25.5	0.323636	1.28922	1	0	0
757	BAP1_CH12_peak_757	chr7-56136523	chr7	56136423	56136623	S1_BAP1_UN_WT	promoter-TSS	promoter-TSS (NM_001013368)	-112	2.04922	Proximal	NM_001013368	108961	Mm.240566	NM_001013368	ENSMUSG00000046179	E2f8	4432406C08Rik|AA410048	E2F transcription factor 8	protein-coding	3.16	0.64	1.49	0.87	0.93	1.02	4.9375	1.71264	0.911765	1	0	0
758	BAP1_CH12_peak_758	chr14-34260456	chr14	34260356	34260556	S1_BAP1_UN_WT	promoter-TSS	promoter-TSS (NM_001310453)	-112	2.04922	Proximal	NM_001310454	26419	Mm.21495	NM_016700	ENSMUSG00000021936	Mapk8	AI849689|JNK|JNK1|Prkm8|SAPK1	mitogen-activated protein kinase 8	protein-coding	8.86	1.43	1.79	1.59	3.22	2.17	6.1958	1.12579	1.48387	1	0	0
759	BAP1_CH12_peak_759	chr5-147606644	chr5	147606544	147606744	S1_BAP1_UN_WT|S12_BAP1_d3_WT	promoter-TSS	promoter-TSS (NM_011669)	-112	2.04922	Proximal	NM_011669	22217	Mm.167971	NM_011669	ENSMUSG00000029640	Usp12	Ubh1	ubiquitin specific peptidase 12	protein-coding	7.63	1.75	1.59	2.46	1.61	0.38	4.36	0.646341	4.23684	1	0	1
760	BAP1_CH12_peak_760	chr10-80001981	chr10	80001881	80002081	S1_BAP1_UN_WT	promoter-TSS	promoter-TSS (NM_026094)	-112	2.04922	Proximal	NM_026094	67331	Mm.52511	NM_026094	ENSMUSG00000003341	Atp8b3	1700042F02Rik|1700056N23Rik|ATPIK|SAPLT	ATPase, class I, type 8B, member 3	protein-coding	2.9	0.64	0.99	0.58	0.85	1.27	4.53125	1.7069	0.669291	1	0	0
761	BAP1_CH12_peak_761	chr10-75994238	chr10	75994138	75994338	S1_BAP1_UN_WT	promoter-TSS	promoter-TSS (NM_146006)	-112	2.04922	Proximal	NM_146006	16987	Mm.55075	NM_146006		Lss	2810025N20Rik|D10Ertd116e|Osc	lanosterol synthase	protein-coding	7.55	0.16	1.79	1.59	2.97	0.76	47.1875	1.12579	3.90789	1	0	1
762	BAP1_CH12_peak_762	chr1-13362623	chr1	13362523	13362723	S1_BAP1_UN_WT	promoter-TSS	promoter-TSS (NM_001302702)	-113	2.05308	Proximal	NM_001302702	17978	Mm.2537	NM_008678	ENSMUSG00000005886	Ncoa2	D1Ertd433e|GRIP-1|Grip1|KAT13C|NCoA-2|SRC-2|TIF2|bHLHe75	nuclear receptor coactivator 2	protein-coding	3.07	0.79	1.79	0.29	1.69	1.27	3.88608	6.17241	1.33071	1	1	0
763	BAP1_CH12_peak_763	chr11-69735001	chr11	69734901	69735101	S1_BAP1_UN_WT	promoter-TSS	promoter-TSS (NM_001166589)	-113	2.05308	Proximal	NM_001166591	276770	Mm.18026	NM_181582	ENSMUSG00000078812	Eif5a	AA410058|D19Wsu54e|Eif4d|Eif5a1|eIF-4D|eIF-5A|eIF-5A-1|eIF-5A1	eukaryotic translation initiation factor 5A	protein-coding	5.88	1.91	1.79	0.72	2.29	1.78	3.07853	2.48611	1.28652	1	0	0
764	BAP1_CH12_peak_764	chr5-125342961	chr5	125342861	125343061	S1_BAP1_UN_WT	promoter-TSS	promoter-TSS (NM_001081750)	-114	2.0569	Proximal	NM_001081750	269704	Mm.138617	NM_001081750	ENSMUSG00000079215	Zfp664	AW060232|D930038J03Rik|ZFOC1|Znf664	zinc finger protein 664	protein-coding	4.12	0.48	0.79	1.3	1.86	0.51	8.58333	0.607692	3.64706	1	0	1
765	BAP1_CH12_peak_765	chrX-7525129	chrX	7525029	7525229	S1_BAP1_UN_WT	promoter-TSS	promoter-TSS (NM_001130416)	-114	2.0569	Proximal	NM_001130416	15185	Mm.29854	NM_010413	ENSMUSG00000031161	Hdac6	Hd6|Hdac5|Sfc6|mHDA2	histone deacetylase 6	protein-coding	2.28	0.64	0.79	1.01	2.37	0.51	3.5625	0.782178	4.64706	1	0	1
766	BAP1_CH12_peak_766	chr10-74980181	chr10	74980081	74980281	S1_BAP1_UN_WT	promoter-TSS	promoter-TSS (NM_026095)	-114	2.0569	Proximal	NM_175133	68778	Mm.29382	NM_175133	ENSMUSG00000033416	Gucd1	1110038D17Rik	guanylyl cyclase domain containing 1	protein-coding	3.25	0.79	1.99	2.03	1.44	1.02	4.11392	0.980296	1.41176	1	0	0
767	BAP1_CH12_peak_767	chr3-89215899	chr3	89215799	89215999	S1_BAP1_UN_WT	promoter-TSS	promoter-TSS (NM_177041)	-114	2.0569	Proximal	NM_177041	319945	Mm.258142	NM_177041	ENSMUSG00000042642	Flad1	A930017E24Rik|Pp591	RFad1, flavin adenine dinucleotide synthetase, homolog (yeast)	protein-coding	4.65	1.91	3.18	0.58	1.36	1.4	2.43455	5.48276	0.971429	1	1	0
768	BAP1_CH12_peak_768	chr4-147965508	chr4	147965408	147965608	S1_BAP1_UN_WT	promoter-TSS	promoter-TSS (NM_009272)	-114	2.0569	Proximal	NM_009272	20810	Mm.10	NM_009272	ENSMUSG00000006442	Srm	AA407669|SpdST|SpdSy	spermidine synthase	protein-coding	3.42	0.79	1.19	2.03	2.37	0.76	4.32911	0.586207	3.11842	1	0	1
769	BAP1_CH12_peak_769	chr18-42671027	chr18	42670927	42671127	S1_BAP1_UN_WT	promoter-TSS	promoter-TSS (NM_001039474)	-114	2.0569	Proximal	NM_001289526	56070	Mm.270511	NM_001039474	ENSMUSG00000024498	Tcerg1	2410022J09Rik|2900090C16Rik|AI428505|CA150b|FBP23|FBP28|Taf2s|ca150|p144	transcription elongation regulator 1 (CA150)	protein-coding	3.95	0.48	2.98	0.58	2.54	1.4	8.22917	5.13793	1.81429	1	1	0
770	BAP1_CH12_peak_770	chr4-41411996	chr4	41411896	41412096	S1_BAP1_UN_WT	promoter-TSS	promoter-TSS (NM_025539)	-115	2.0607	Proximal	NM_024241	109242	Mm.370288	NM_024241	ENSMUSG00000028438	Kif24	4933425J19Rik|9430029L23Rik	kinesin family member 24	protein-coding	4.91	0.32	1.19	1.16	1.78	0.38	15.3438	1.02586	4.68421	1	0	1
771	BAP1_CH12_peak_771	chr9-96019733	chr9	96019633	96019833	S1_BAP1_UN_WT	promoter-TSS	promoter-TSS (NM_177352)	-115	2.0607	Proximal	NM_177352	235533	Mm.213651	NM_177352	ENSMUSG00000041440	Gk5	AV095337|C330018K18Rik|G630067D24Rik	glycerol kinase 5 (putative)	protein-coding	2.11	0.48	0.79	0.72	1.53	0.76	4.39583	1.09722	2.01316	1	0	0
772	BAP1_CH12_peak_772	chr5-136164900	chr5	136164800	136165000	S1_BAP1_UN_WT	promoter-TSS	promoter-TSS (NM_008898)	-115	2.0607	Proximal	NM_008898	18984	Mm.3863	NM_008898	ENSMUSG00000005514	Por	4933424M13Rik|CPR|CYPOR|P450R	P450 (cytochrome) oxidoreductase	protein-coding	7.46	1.43	1.49	1.01	2.88	0.76	5.21678	1.47525	3.78947	1	0	1
773	BAP1_CH12_peak_773	chr3-153607491	chr3	153607391	153607591	S1_BAP1_UN_WT	5' UTR	5' UTR (NM_007382, exon 1 of 12)	116	2.06446	Proximal	NM_007382	11364	Mm.10530	NM_007382	ENSMUSG00000062908	Acadm	AU018656|MCAD	acyl-Coenzyme A dehydrogenase, medium chain	protein-coding	10	1.75	0.99	2.17	3.22	1.53	5.71429	0.456221	2.10458	1	0	0
774	BAP1_CH12_peak_774	chr10-4540960	chr10	4540860	4541060	S1_BAP1_UN_WT	promoter-TSS	promoter-TSS (NM_025995)	-116	2.06446	Proximal	NM_025995	67141	Mm.197520	NM_025995	ENSMUSG00000019773	Fbxo5	2510044I10Rik|C85305|Emi1|Fbxo31	F-box protein 5	protein-coding	3.25	0.79	1.49	0.58	1.02	1.15	4.11392	2.56897	0.886957	1	0	0
775	BAP1_CH12_peak_775	chr11-106349226	chr11	106349126	106349326	S1_BAP1_UN_WT	promoter-TSS	promoter-TSS (NM_023913)	-116	2.06446	Proximal	NM_023913	78943	Mm.340943	NM_023913		Ern1	9030414B18Rik|AI225830|C85377|Ire1a|Ire1alpha|Ire1p	endoplasmic reticulum (ER) to nucleus signalling 1	protein-coding	4.74	1.43	1.09	1.3	1.78	1.4	3.31469	0.838462	1.27143	1	0	0
776	BAP1_CH12_peak_776	chr12-25257036	chr12	25256936	25257136	S1_BAP1_UN_WT	promoter-TSS	promoter-TSS (NM_001161406)	-116	2.06446	Proximal	NM_001161406	195733	Mm.263068	NM_145890	ENSMUSG00000020656	Grhl1	LBP-32|MGR|Tcfcp2l2	grainyhead-like 1 (Drosophila)	protein-coding	3.25	0.95	1.89	1.88	1.44	1.53	3.42105	1.00532	0.941176	1	0	0
777	BAP1_CH12_peak_777	chr6-134517047	chr6	134516947	134517147	S1_BAP1_UN_WT	promoter-TSS	promoter-TSS (NM_008514)	-116	2.06446	Proximal	NM_008514	16974	Mm.321990	NM_008514	ENSMUSG00000030201	Lrp6	C030016K15Rik|Cd|Gw|ska26|ska<m26Jus>|skax26	low density lipoprotein receptor-related protein 6	protein-coding	3.51	0.64	0.7	0.14	3.47	1.53	5.48437	5	2.26797	1	1	0
778	BAP1_CH12_peak_778	chr8-37312453	chr8	37312353	37312553	S1_BAP1_UN_WT	exon	exon (NM_001081150, exon 1 of 12)	117	2.06819	Proximal	NM_001081150	244421	Mm.324032	NM_001081150	ENSMUSG00000039633	Lonrf1	-	LON peptidase N-terminal domain and ring finger 1	protein-coding	4.3	0.16	1.29	0.58	0.68	1.78	26.875	2.22414	0.382022	1	0	0
779	BAP1_CH12_peak_779	chr5-20388059	chr5	20387959	20388159	S1_BAP1_UN_WT|S12_BAP1_d3_WT	promoter-TSS	promoter-TSS (NM_172992)	-117	2.06819	Proximal	NM_172992	68770	Mm.86410	NM_172992	ENSMUSG00000039987	Phtf2	1110054G21Rik|9530062N20Rik|AI447096|C77923	putative homeodomain transcription factor 2	protein-coding	8.95	0.16	1.99	1.3	4.24	2.04	55.9375	1.53077	2.07843	1	0	1
780	BAP1_CH12_peak_780	chr1-51535360	chr1	51535260	51535460	S1_BAP1_UN_WT	promoter-TSS	promoter-TSS (NM_001310549)	-117	2.06819	Proximal	NM_028696	109019	Mm.196290	NM_028696	ENSMUSG00000026107	Nabp1	4930434H03Rik|4930442A21Rik|4930488J04Rik|4933440J18Rik|5830411E10Rik|AI852561|Nbp1|Obfc2a|Ssb2	nucleic acid binding protein 1	protein-coding	2.81	0.79	2.09	2.9	1.44	2.29	3.55696	0.72069	0.628821	1	0	0
781	BAP1_CH12_peak_781	chr17-7165622	chr17	7165522	7165722	S1_BAP1_UN_WT	promoter-TSS	promoter-TSS (NM_147155)	-117	2.06819	Proximal	NM_147155	380608	Mm.371734	NM_147155	ENSMUSG00000052031	Tagap1	2610315E15Rik|AA415005|FKSG15	T cell activation GTPase activating protein 1	protein-coding	1.93	0	0.2	0.14	0.76	0.13	12.0625	1.42857	5.84615	1	0	1
782	BAP1_CH12_peak_782	chr5-124889822	chr5	124889722	124889922	S1_BAP1_UN_WT	promoter-TSS	promoter-TSS (NM_001310725)	-117	2.06819	Proximal	NM_030241	67956	Mm.137966	NM_030241	ENSMUSG00000049327	Setd8	2410195B05Rik|AA617402|AW536475|PR-SET7|PR/SET07	SET domain containing (lysine methyltransferase) 8	protein-coding	5.18	3.66	0.5	1.16	1.78	0.89	1.4153	0.431034	2	1	0	0
783	BAP1_CH12_peak_783	chr8-108042529	chr8	108042429	108042629	S1_BAP1_UN_WT	promoter-TSS	promoter-TSS (NM_008289)	-117	2.06819	Proximal	NM_008289	15484	Mm.5079	NM_008289	ENSMUSG00000031891	Hsd11b2	11HSD2	hydroxysteroid 11-beta dehydrogenase 2	protein-coding	2.63	0.16	1.49	0.58	1.78	0.76	16.4375	2.56897	2.34211	1	0	0
784	BAP1_CH12_peak_784	chr11-77796200	chr11	77796100	77796300	S1_BAP1_UN_WT|S12_BAP1_d3_WT	promoter-TSS	promoter-TSS (NM_174852)	-118	2.07188	Proximal	NM_174852	268448	Mm.274329	NM_174852	ENSMUSG00000037791	Phf12	2410142K10Rik|F630045O13|PF1|mKIAA1523	PHD finger protein 12	protein-coding	6.41	0.48	1.39	1.45	6.61	1.91	13.3542	0.958621	3.46073	1	0	1
785	BAP1_CH12_peak_785	chr16-90810776	chr16	90810676	90810876	S1_BAP1_UN_WT	promoter-TSS	promoter-TSS (NM_029497)	-118	2.07188	Proximal	NM_029497	207932	Mm.328688	NM_029497	ENSMUSG00000039929	Urb1	4921511H13Rik|5730405K23Rik|AA670781|AI645590|mKIAA0539	URB1 ribosome biogenesis 1 homolog (S. cerevisiae)	protein-coding	9.21	0.64	1.79	0.58	2.37	2.55	14.3906	3.08621	0.929412	1	1	0
786	BAP1_CH12_peak_786	chr11-77326893	chr11	77326793	77326993	S1_BAP1_UN_WT	promoter-TSS	promoter-TSS (NM_001024920)	-118	2.07188	Proximal	NM_001024920	216964	Mm.341211	NM_001024920	ENSMUSG00000044328	Trp53i13	2410019G02Rik|Tp53i13	transformation related protein 53 inducible protein 13	protein-coding	5	0	1.59	0.87	1.86	0.89	31.25	1.82759	2.08989	1	0	0
787	BAP1_CH12_peak_787	chr10-70700910	chr10	70700810	70701010	S1_BAP1_UN_WT	promoter-TSS	promoter-TSS (NM_009360)	-118	2.07188	Proximal	NM_009360	21780	Mm.229292	NM_009360	ENSMUSG00000003923	Tfam	AI661103|Hmgts|mtTFA|tsHMG	transcription factor A, mitochondrial	protein-coding	2.98	0	1.49	1.16	2.03	0.38	18.625	1.28448	5.34211	1	0	1
788	BAP1_CH12_peak_788	chr14-52723822	chr14	52723722	52723922	S1_BAP1_UN_WT	promoter-TSS	promoter-TSS (NM_001170984)	-119	2.07555	Proximal	NM_001170984	15381	Mm.427321	NM_016884	ENSMUSG00000060373	Hnrnpc	AL022939|D14Wsu171e|Hnrpc|Hnrpc1|Hnrpc2|hnRNPC1|hnRNPC2|hnrnp-C	heterogeneous nuclear ribonucleoprotein C	protein-coding	10.27	2.22	3.88	1.16	4.32	1.78	4.62613	3.34483	2.42697	1	1	1
789	BAP1_CH12_peak_789	chr10-126415654	chr10	126415554	126415754	S1_BAP1_UN_WT	promoter-TSS	promoter-TSS (NM_001113470)	-119	2.07555	Proximal	NM_001113470	52468	Mm.29490	NM_146012	ENSMUSG00000078429	Ctdsp2	AI586070|D10Ertd73e|OS-4|OS4|SCP2	CTD (carboxy-terminal domain, RNA polymerase II, polypeptide A) small phosphatase 2	protein-coding	4.56	0.32	0.7	1.45	1.78	0.64	14.25	0.482759	2.78125	1	0	0
790	BAP1_CH12_peak_790	chr16-91598044	chr16	91597944	91598144	S1_BAP1_UN_WT	promoter-TSS	promoter-TSS (NM_030018)	-119	2.07555	Proximal	NM_030018	77975	Mm.290341	NM_030018	ENSMUSG00000022964	Tmem50b	AU015466|AU019872|B230114J08Rik	transmembrane protein 50B	protein-coding	3.86	0.79	2.68	3.48	1.78	0.64	4.88608	0.770115	2.78125	1	0	0
791	BAP1_CH12_peak_791	chr16-34690582	chr16	34690482	34690682	S1_BAP1_UN_WT	promoter-TSS	promoter-TSS (NM_172824)	-120	2.07918	Proximal	NM_172824	239839	Mm.272045	NM_172824	ENSMUSG00000022833	Ccdc14	G630039H03Rik	coiled-coil domain containing 14	protein-coding	6.23	0.16	0.99	2.32	2.63	1.91	38.9375	0.426724	1.37696	1	0	0
792	BAP1_CH12_peak_792	chr2-169956840	chr2	169956740	169956940	S1_BAP1_UN_WT	promoter-TSS	promoter-TSS (NM_001033299)	-120	2.07918	Proximal	NM_001033299	228913	Mm.22858	NM_001033299	ENSMUSG00000052056	Zfp217	4933431C08Rik|AW987152|Gm562|ZABC1|Znf217	zinc finger protein 217	protein-coding	3.16	0.16	2.09	1.3	1.44	1.27	19.75	1.60769	1.13386	1	0	0
793	BAP1_CH12_peak_793	chr5-141180845	chr5	141180745	141180945	S1_BAP1_UN_WT	promoter-TSS	promoter-TSS (NM_181066)	-120	2.07918	Proximal	NR_074085	231841	Mm.271932	NM_172724	ENSMUSG00000000148	Brat1	AA881470|Baat1	BRCA1-associated ATM activator 1	protein-coding	3.95	0.64	1.49	2.75	2.29	1.27	6.17188	0.541818	1.80315	1	0	0
794	BAP1_CH12_peak_794	chr9-123387699	chr9	123387599	123387799	S1_BAP1_UN_WT|S12_BAP1_d3_WT	promoter-TSS	promoter-TSS (NM_013860)	-120	2.07918	Proximal	NM_013860	29806	Mm.10987	NM_013860	ENSMUSG00000025239	Limd1	AW822033|D9Ertd192e	LIM domains containing 1	protein-coding	3.86	0.64	0.7	2.03	2.97	0.64	6.03125	0.344828	4.64062	1	0	1
795	BAP1_CH12_peak_795	chr9-66682633	chr9	66682533	66682733	S1_BAP1_UN_WT	promoter-TSS	promoter-TSS (NM_026674)	-120	2.07918	Proximal	NM_026674	68318	Mm.284229	NM_026674	ENSMUSG00000053040	Aph1c	0610008A10Rik|APH-1b|Aph1b	anterior pharynx defective 1c homolog (C. elegans)	protein-coding	6.05	2.07	1.19	0.87	1.27	1.66	2.92271	1.36782	0.76506	1	0	0
796	BAP1_CH12_peak_796	chr13-64263054	chr13	64262954	64263154	S1_BAP1_UN_WT	promoter-TSS	promoter-TSS (NM_019986)	-120	2.07918	Proximal	NM_019986	56541	Mm.40989	NM_019986	ENSMUSG00000021476	Habp4	4933413D03Rik|4933428J01Rik	hyaluronic acid binding protein 4	protein-coding	1.93	0.48	1.09	2.03	0.85	1.27	4.02083	0.536946	0.669291	1	0	0
797	BAP1_CH12_peak_797	chr11-97049327	chr11	97049227	97049427	S12_BAP1_d3_WT	promoter-TSS	promoter-TSS (NM_008379)	-121	2.08279	Proximal	NM_008379	16211	Mm.251013	NM_008379	ENSMUSG00000001440	Kpnb1	AA409963|IPOB|Impnb	karyopherin (importin) beta 1	protein-coding	6.41	1.43	2.38	0.58	3.56	0.38	4.48252	4.10345	9.36842	1	1	1
798	BAP1_CH12_peak_798	chr11-50139296	chr11	50139196	50139396	S1_BAP1_UN_WT|S12_BAP1_d3_WT	promoter-TSS	promoter-TSS (NM_001110500)	-121	2.08279	Proximal	NM_001110500	12330	Mm.248827	NM_007597	ENSMUSG00000020368	Canx	1110069N15Rik|AI988026|Cnx|D11Ertd153e	calnexin	protein-coding	5.26	0.16	3.18	1.88	3.3	0.51	32.875	1.69149	6.47059	1	0	1
799	BAP1_CH12_peak_799	chr5-111239221	chr5	111239121	111239321	S1_BAP1_UN_WT	promoter-TSS	promoter-TSS (NM_009469)	-121	2.08279	Proximal	NM_009469	22241	Mm.271898	NM_009469	ENSMUSG00000029512	Ulk1	AU041434|Unc51.1|mKIAA0722	unc-51 like kinase 1	protein-coding	4.56	0.95	1.69	2.46	2.03	1.15	4.8	0.686992	1.76522	1	0	0
800	BAP1_CH12_peak_800	chr10-118677232	chr10	118677132	118677332	S1_BAP1_UN_WT	promoter-TSS	promoter-TSS (NM_027994)	-121	2.08279	Proximal	NM_027994	71902	Mm.203965	NM_027994	ENSMUSG00000020114	Cand1	2310038O07Rik|6330512O03Rik|AI195005|AI846556|D10Ertd516e|Tp120a|mKIAA0829	cullin associated and neddylation disassociated 1	protein-coding	2.02	0.16	0.7	0.58	1.36	1.02	12.625	1.2069	1.33333	1	0	0
801	BAP1_CH12_peak_801	chr3-95908329	chr3	95908229	95908429	S1_BAP1_UN_WT	promoter-TSS	promoter-TSS (NM_001025614)	-121	2.08279	Proximal	NM_001025614	229603	Mm.272336	NM_001025613	ENSMUSG00000038495	Otud7b	2900060B22Rik|4930463P07Rik|AI462125|CEZANNE|Trabid2|Za20d1	OTU domain containing 7B	protein-coding	3.77	0.48	1.49	0.72	1.1	0.64	7.85417	2.06944	1.71875	1	0	0
802	BAP1_CH12_peak_802	chr7-133540372	chr7	133540272	133540472	S1_BAP1_UN_WT	promoter-TSS	promoter-TSS (NM_010900)	-121	2.08279	Proximal	NM_010900	18020	Mm.1389	NM_010900	ENSMUSG00000030722	Nfatc2ip	D7Ertd304e|NIP45	nuclear factor of activated T cells, cytoplasmic, calcineurin dependent 2 interacting protein	protein-coding	4.12	1.11	2.29	1.45	2.29	0.64	3.71171	1.57931	3.57812	1	0	1
803	BAP1_CH12_peak_803	chr15-9000888	chr15	9000788	9000988	S1_BAP1_UN_WT	promoter-TSS	promoter-TSS (NM_001040395)	-121	2.08279	Proximal	NM_001286255	68646	Mm.244226	NM_001040395	ENSMUSG00000022253	Nadk2	MNADK|Nadkd1	NAD kinase 2, mitochondrial	protein-coding	2.98	0.64	1.79	1.74	2.2	0.76	4.65625	1.02874	2.89474	1	0	0
804	BAP1_CH12_peak_804	chr4-155571718	chr4	155571618	155571818	S1_BAP1_UN_WT|S12_BAP1_d3_WT	promoter-TSS	promoter-TSS (NM_021604)	-121	2.08279	Proximal	NM_021604	11603	Mm.273098	NM_021604	ENSMUSG00000041936	Agrn	Agrin|nmf380	agrin	protein-coding	7.81	1.91	0.6	0.87	2.12	0.38	4.08901	0.689655	5.57895	1	0	1
805	BAP1_CH12_peak_805	chr5-135625460	chr5	135625360	135625560	S1_BAP1_UN_WT	promoter-TSS	promoter-TSS (NM_013763)	-121	2.08279	Proximal	NM_013763	27368	Mm.36746	NM_013763		Tbl2	C76179|WS-bTRP	transducin (beta)-like 2	protein-coding	6.14	1.43	0.99	1.45	2.97	1.27	4.29371	0.682759	2.33858	1	0	0
806	BAP1_CH12_peak_806	chr8-125856491	chr8	125856391	125856591	S1_BAP1_UN_WT	promoter-TSS	promoter-TSS (NM_172287)	-122	2.08636	Proximal	NM_172287	234857	Mm.150200	NM_172287	ENSMUSG00000010154	Spire2	BC026502|Spir-2|Spir2	spire homolog 2 (Drosophila)	protein-coding	3.6	0.79	1.19	1.74	2.37	0.38	4.55696	0.683908	6.23684	1	0	1
807	BAP1_CH12_peak_807	chr5-65827203	chr5	65827103	65827303	S1_BAP1_UN_WT	promoter-TSS	promoter-TSS (NM_009466)	-122	2.08636	Proximal	NM_009466	22235	Mm.344831	NM_009466	ENSMUSG00000029201	Ugdh	Udpgdh	UDP-glucose dehydrogenase	protein-coding	2.63	0.16	1.79	1.16	0.59	1.27	16.4375	1.5431	0.464567	1	0	0
808	BAP1_CH12_peak_808	chr5-147032669	chr5	147032569	147032769	S1_BAP1_UN_WT	promoter-TSS	promoter-TSS (NM_001256085)	-122	2.08636	Proximal	NM_001256086	74132	Mm.26696	NM_028774	ENSMUSG00000029634	Rnf6	1200013I08Rik|5730419H05Rik|AA537053	ring finger protein (C3H2C3 type) 6	protein-coding	2.19	0.48	1.19	1.01	1.27	0.13	4.5625	1.17822	9.76923	1	0	1
809	BAP1_CH12_peak_809	chr9-107537795	chr9	107537695	107537895	S1_BAP1_UN_WT	promoter-TSS	promoter-TSS (NM_008138)	-122	2.08636	Proximal	NM_008138	14678	Mm.196464	NM_008138	ENSMUSG00000032562	Gnai2	C76432|Galphai2|Gia|Gnai-2	guanine nucleotide binding protein (G protein), alpha inhibiting 2	protein-coding	3.51	0.95	1.19	1.01	1.27	3.31	3.69474	1.17822	0.383686	1	0	0
810	BAP1_CH12_peak_810	chr10-126727727	chr10	126727627	126727827	S1_BAP1_UN_WT	promoter-TSS	promoter-TSS (NM_007837)	-122	2.08636	Proximal	NM_001290183	13198	Mm.110220	NM_007837	ENSMUSG00000025408	Ddit3	CHOP-10|CHOP10|chop|gadd153	DNA-damage inducible transcript 3	protein-coding	2.72	0	1.79	0.72	1.86	1.53	17	2.48611	1.21569	1	0	0
811	BAP1_CH12_peak_811	chr5-34512297	chr5	34512197	34512397	S1_BAP1_UN_WT	promoter-TSS	promoter-TSS (NM_001289803)	-122	2.08636	Proximal	NM_001289804	272158	Mm.319286	NM_181857	ENSMUSG00000045102	Poln	POL4P	DNA polymerase N	protein-coding	4.56	0.79	1.59	1.74	1.69	1.4	5.77215	0.913793	1.20714	1	0	0
812	BAP1_CH12_peak_812	chr16-8830071	chr16	8829971	8830171	S1_BAP1_UN_WT	promoter-TSS	promoter-TSS (NM_001081400)	-122	2.08636	Proximal	NM_001081400	69053	Mm.390868	NM_001081400	ENSMUSG00000022507	1810013L24Rik	1110017P05Rik|3010002C02Rik|AA792997|AW124177|Gm19906|R74903	RIKEN cDNA 1810013L24 gene	protein-coding	6.23	1.75	2.68	1.74	3.39	2.55	3.56	1.54023	1.32941	1	0	0
813	BAP1_CH12_peak_813	chr10-61949675	chr10	61949575	61949775	S1_BAP1_UN_WT	promoter-TSS	promoter-TSS (NM_133672)	-122	2.08636	Proximal	NM_133672	30930	Mm.260703	NM_133672	ENSMUSG00000020078	Vps26a	AA407240|HB58|Vps26	vacuolar protein sorting 26 homolog A (yeast)	protein-coding	5.53	0.16	0.99	0.43	1.69	0.51	34.5625	2.30233	3.31373	1	0	1
814	BAP1_CH12_peak_814	chr17-21082296	chr17	21082196	21082396	S1_BAP1_UN_WT	promoter-TSS	promoter-TSS (NM_016891)	-122	2.08636	Proximal	NM_016891	51792	Mm.294138	NM_016891	ENSMUSG00000007564	Ppp2r1a	6330556D22Rik|PP2A|PR65	protein phosphatase 2, regulatory subunit A, alpha	protein-coding	3.07	0.79	3.38	1.3	2.03	0.25	3.88608	2.6	8.12	1	0	1
815	BAP1_CH12_peak_815	chr7-87439215	chr7	87439115	87439315	S1_BAP1_UN_WT	promoter-TSS	promoter-TSS (NM_145150)	-122	2.08636	Proximal	NM_001285998	233406	Mm.227274	NM_145150	ENSMUSG00000038943	Prc1	D7Ertd348e	protein regulator of cytokinesis 1	protein-coding	3.6	0.32	0.7	0.14	1.27	1.78	11.25	5	0.713483	1	1	0
816	BAP1_CH12_peak_816	chr17-56856467	chr17	56856367	56856567	S1_BAP1_UN_WT	promoter-TSS	promoter-TSS (NM_027244)	-123	2.08991	Proximal	NM_178926	106639	Mm.37290	NM_178926	ENSMUSG00000054723	Vmac	AI662250	vimentin-type intermediate filament associated coiled-coil protein	protein-coding	6.84	1.11	1.89	0.29	2.37	0.13	6.16216	6.51724	18.2308	1	1	1
817	BAP1_CH12_peak_817	chr4-86520195	chr4	86520095	86520295	S1_BAP1_UN_WT	promoter-TSS	promoter-TSS (NM_001290543)	-123	2.08991	Proximal	NM_001290541	230379	Mm.45019	NM_139306	ENSMUSG00000038007	Acer2	2410116I05Rik|Asah3l|CRG-L1|maCER2	alkaline ceramidase 2	protein-coding	4.21	0.95	1.59	0.87	1.53	1.53	4.43158	1.82759	1	1	0	0
818	BAP1_CH12_peak_818	chr16-37654577	chr16	37654477	37654677	S1_BAP1_UN_WT	promoter-TSS	promoter-TSS (NM_026610)	-123	2.08991	Proximal	NM_026610	68194	Mm.379154	NM_026610		Ndufb4	0610006N12Rik|1300010H20Rik	NADH dehydrogenase (ubiquinone) 1 beta subcomplex 4	protein-coding	3.16	0.79	2.09	1.01	1.19	1.02	4	2.06931	1.16667	1	0	0
819	BAP1_CH12_peak_819	chr9-65428017	chr9	65427917	65428117	S1_BAP1_UN_WT	promoter-TSS	promoter-TSS (NM_153119)	-123	2.08991	Proximal	NM_153119	102595	Mm.247303	NM_153119		Plekho2	AI840980|Plekhq1	pleckstrin homology domain containing, family O member 2	protein-coding	8.77	0.95	0.1	0	2.37	1.15	9.23158	0.714286	2.06087	1	0	0
820	BAP1_CH12_peak_820	chr2-166539456	chr2	166539356	166539556	S1_BAP1_UN_WT	promoter-TSS	promoter-TSS (NM_177782)	-124	2.09342	Proximal	NM_177782	277360	Mm.34420	NM_177782	ENSMUSG00000039621	Prex1	G630042G04|P-REX1|Setd6	phosphatidylinositol-3,4,5-trisphosphate-dependent Rac exchange factor 1	protein-coding	8.42	1.43	0.5	2.9	1.53	2.04	5.88811	0.172414	0.75	1	0	0
821	BAP1_CH12_peak_821	chr19-38129391	chr19	38129291	38129491	S1_BAP1_UN_WT	promoter-TSS	promoter-TSS (NM_028293)	-124	2.09342	Proximal	NM_028293	74107	Mm.9916	NM_028293	ENSMUSG00000024989	Cep55	1200008O12Rik|2700032M20Rik	centrosomal protein 55	protein-coding	5.88	1.75	0.7	1.3	2.29	0.89	3.36	0.538462	2.57303	1	0	0
822	BAP1_CH12_peak_822	chr1-184339173	chr1	184339073	184339273	S1_BAP1_UN_WT	promoter-TSS	promoter-TSS (NM_173378)	-125	2.09691	Proximal	NM_173378	209456	Mm.287450	NM_173378	ENSMUSG00000026510	Trp53bp2	53BP2|AI746547|ASPP2|PPP1R13A|Tp53bp2|X98550	transformation related protein 53 binding protein 2	protein-coding	3.69	0.79	0.99	1.59	1.95	0.89	4.67089	0.622642	2.19101	1	0	0
823	BAP1_CH12_peak_823	chr5-21207288	chr5	21207188	21207388	S1_BAP1_UN_WT	promoter-TSS	promoter-TSS (NM_178728)	-125	2.09691	Proximal	NM_178728	242864	Mm.153292	NM_178728	ENSMUSG00000044968	Napepld	A530089G06|Mbldc1|NAPE-PLD	N-acyl phosphatidylethanolamine phospholipase D	protein-coding	4.12	3.02	1.59	1.3	1.86	2.17	1.36424	1.22308	0.857143	1	0	0
824	BAP1_CH12_peak_824	chr16-91729491	chr16	91729391	91729591	S1_BAP1_UN_WT	promoter-TSS	promoter-TSS (NM_010587)	-125	2.09691	Proximal	NM_001110276	16443	Mm.40546	NM_010587	ENSMUSG00000022957	Itsn1	AA517634|AA545208|AI316805|AI839402|AI848451|Ehsh1|Ese1|Itsn|Sh3p17	intersectin 1 (SH3 domain protein 1A)	protein-coding	8.86	2.07	1.59	2.46	3.14	2.93	4.28019	0.646341	1.07167	1	0	0
825	BAP1_CH12_peak_825	chr15-78004663	chr15	78004563	78004763	S1_BAP1_UN_WT	promoter-TSS	promoter-TSS (NM_025931)	-125	2.09691	Proximal	NM_025931	67042	Mm.30191	NM_025931	ENSMUSG00000016637	Ift27	2600013G09Rik|Rabl4	intraflagellar transport 27	protein-coding	4.39	1.27	2.09	1.88	1.95	1.02	3.45669	1.1117	1.91176	1	0	0
826	BAP1_CH12_peak_826	chr2-26300861	chr2	26300761	26300961	S1_BAP1_UN_WT	promoter-TSS	promoter-TSS (NM_153125)	-125	2.09691	Proximal	NM_153125	227648	Mm.206371	NM_153125	ENSMUSG00000026924	Sec16a	AU024582|C230052J16Rik	SEC16 homolog A, endoplasmic reticulum export factor	protein-coding	9.56	1.43	0.99	0.58	3.64	1.15	6.68531	1.7069	3.16522	1	0	1
827	BAP1_CH12_peak_827	chr11-101032741	chr11	101032641	101032841	S1_BAP1_UN_WT	promoter-TSS	promoter-TSS (NM_146030)	-125	2.09691	Proximal	NM_146030	217198	Mm.273254	NM_146030	ENSMUSG00000035172	Plekhh3	BC020025	pleckstrin homology domain containing, family H (with MyTH4 domain) member 3	protein-coding	4.74	1.27	0.6	1.01	1.36	0.51	3.73228	0.594059	2.66667	1	0	0
828	BAP1_CH12_peak_828	chr5-152171125	chr5	152171025	152171225	S1_BAP1_UN_WT	promoter-TSS	promoter-TSS (NR_045699)	-125	2.09691	Proximal	NR_045699	625175	Mm.443286	NR_045699	ENSMUSG00000097321	1700028E10Rik	A630054D14|Gm6561	RIKEN cDNA 1700028E10 gene	ncRNA	2.9	0.48	2.09	0.87	1.53	1.78	6.04167	2.4023	0.859551	1	0	0
829	BAP1_CH12_peak_829	chr1-7078876	chr1	7078776	7078976	S1_BAP1_UN_WT	promoter-TSS	promoter-TSS (NM_183028)	-125	2.09691	Proximal	NM_183028	319263	Mm.21539	NM_183028	ENSMUSG00000051285	Pcmtd1	8430411F12Rik|A030012M09Rik	protein-L-isoaspartate (D-aspartate) O-methyltransferase domain containing 1	protein-coding	5.09	1.59	2.88	1.88	3.14	1.15	3.20126	1.53191	2.73043	1	0	0
830	BAP1_CH12_peak_830	chr8-127187143	chr8	127187043	127187243	S1_BAP1_UN_WT	5' UTR	5' UTR (NM_175149, exon 1 of 4)	126	2.10037	Proximal	NM_175149	69551	Mm.261920	NM_175149	ENSMUSG00000031983	2310022B05Rik	-	RIKEN cDNA 2310022B05 gene	protein-coding	8.51	0.95	1.19	1.01	1.27	1.02	8.95789	1.17822	1.2451	1	0	0
831	BAP1_CH12_peak_831	chr5-122608162	chr5	122608062	122608262	S1_BAP1_UN_WT|S12_BAP1_d3_WT	promoter-TSS	promoter-TSS (NM_013636)	-126	2.10037	Proximal	NM_013636	19047	Mm.280784	NM_013636	ENSMUSG00000004455	Ppp1cc	PP-1G|PP1|dis2m1	protein phosphatase 1, catalytic subunit, gamma isoform	protein-coding	2.81	0.32	3.08	1.16	1.86	0.51	8.78125	2.65517	3.64706	1	0	1
832	BAP1_CH12_peak_832	chr18-65047284	chr18	65047184	65047384	S1_BAP1_UN_WT	promoter-TSS	promoter-TSS (NM_001114386)	-126	2.10037	Proximal	NM_001114386	83814	Mm.98668	NM_031881	ENSMUSG00000024589	Nedd4l	1300012C07Rik|Nedd4-2|Nedd4b	neural precursor cell expressed, developmentally down-regulated gene 4-like	protein-coding	2.02	0.32	1.09	1.01	1.44	0.13	6.3125	1.07921	11.0769	1	0	1
833	BAP1_CH12_peak_833	chr2-166888308	chr2	166888208	166888408	S1_BAP1_UN_WT	promoter-TSS	promoter-TSS (NM_001081005)	-126	2.10037	Proximal	NM_001081005	68949	Mm.391959	NM_001081005	ENSMUSG00000074578	1500012F01Rik	Zfas1	RIKEN cDNA 1500012F01 gene	protein-coding	4.21	0.48	0.89	1.01	3.22	0.76	8.77083	0.881188	4.23684	1	0	1
834	BAP1_CH12_peak_834	chr16-14159593	chr16	14159493	14159693	S12_BAP1_d3_WT	promoter-TSS	promoter-TSS (NM_001081154)	-126	2.10037	Proximal	NR_030252	723916		NR_030252	ENSMUSG00000070074	Mir484	Mirn484|mir-484|mmu-mir-484	microRNA 484	ncRNA	10.09	1.91	2.29	0.14	3.05	0.76	5.28272	16.3571	4.01316	1	1	1
835	BAP1_CH12_peak_835	chr6-8459288	chr6	8459188	8459388	S1_BAP1_UN_WT	promoter-TSS	promoter-TSS (NM_133236)	-127	2.1038	Proximal	NR_040452	320312	Mm.374890	NR_040452	ENSMUSG00000087305	A430035B10Rik	2810488G03Rik	RIKEN cDNA A430035B10 gene	ncRNA	1.93	0.64	1.49	1.59	1.1	1.02	3.01562	0.937107	1.07843	1	0	0
836	BAP1_CH12_peak_836	chr12-109572464	chr12	109572364	109572564	S1_BAP1_UN_WT|S12_BAP1_d3_WT	promoter-TSS	promoter-TSS (NM_010010)	-127	2.1038	Proximal	NM_010010	13116	Mm.41911	NM_010010	ENSMUSG00000021259	Cyp46a1	Cyp46	cytochrome P450, family 46, subfamily a, polypeptide 1	protein-coding	10.09	0.48	0.89	0.87	3.39	0.38	21.0208	1.02299	8.92105	1	0	1
837	BAP1_CH12_peak_837	chr4-43053300	chr4	43053200	43053400	S1_BAP1_UN_WT	promoter-TSS	promoter-TSS (NM_001253354)	-127	2.1038	Proximal	NM_001253353	230088	Mm.260162	NM_172691	ENSMUSG00000036002	Fam214b	B230312A22Rik	family with sequence similarity 214, member B	protein-coding	4.56	0.48	1.59	0.43	1.78	0.89	9.5	3.69767	2	1	1	0
838	BAP1_CH12_peak_838	chr18-67884402	chr18	67884302	67884502	S1_BAP1_UN_WT	promoter-TSS	promoter-TSS (NM_001127177)	-127	2.1038	Proximal	NM_008977	19255	Mm.260433	NM_008977	ENSMUSG00000024539	Ptpn2	AI325124|Ptpt|TC-PTP	protein tyrosine phosphatase, non-receptor type 2	protein-coding	2.72	0.48	0.5	1.45	1.02	1.4	5.66667	0.344828	0.728571	1	0	0
839	BAP1_CH12_peak_839	chr7-31320206	chr7	31320106	31320306	S1_BAP1_UN_WT	promoter-TSS	promoter-TSS (NM_001289670)	-127	2.1038	Proximal	NM_001289670	233071	Mm.190704	NM_178252	ENSMUSG00000036882	Arhgap33	AW324378|NOMA-GAP|Snx26|TCGAP	Rho GTPase activating protein 33	protein-coding	10.18	0.79	1.29	0.29	2.03	0.25	12.8861	4.44828	8.12	1	1	1
840	BAP1_CH12_peak_840	chr11-72420636	chr11	72420536	72420736	S1_BAP1_UN_WT	promoter-TSS	promoter-TSS (NM_025985)	-127	2.1038	Proximal	NM_025985	67128	Mm.458052	NM_025985	ENSMUSG00000020794	Ube2g1	2700059C12Rik|AI256795|AU014992|AW552068|D130023C12Rik	ubiquitin-conjugating enzyme E2G 1	protein-coding	3.86	0.32	2.58	1.01	1.19	1.66	12.0625	2.55446	0.716867	1	0	0
841	BAP1_CH12_peak_841	chr4-141349655	chr4	141349555	141349755	S1_BAP1_UN_WT	5' UTR	5' UTR (NM_015733, exon 1 of 9)	128	2.10721	Proximal	NM_015733	12371	Mm.88829	NM_015733	ENSMUSG00000028914	Casp9	AI115399|APAF-3|AW493809|CASP-9|Caspase-9|ICE-LAP6|Mch6	caspase 9	protein-coding	10	0.32	1.19	0.72	2.37	0.76	31.25	1.65278	3.11842	1	0	1
842	BAP1_CH12_peak_842	chr5-86494736	chr5	86494636	86494836	S1_BAP1_UN_WT	promoter-TSS	promoter-TSS (NM_007683)	-128	2.10721	Proximal	NM_007683	12617	Mm.4649	NM_007683	ENSMUSG00000029253	Cenpc1	CENP-C|Cenpc	centromere protein C1	protein-coding	2.37	0.64	0.99	1.01	1.61	0.13	3.70312	0.980198	12.3846	1	0	1
843	BAP1_CH12_peak_843	chr9-21722693	chr9	21722593	21722793	S1_BAP1_UN_WT	promoter-TSS	promoter-TSS (NM_031874)	-128	2.10721	Proximal	NM_031874	19340	Mm.260157	NM_031874	ENSMUSG00000019066	Rab3d	C130057E11Rik	RAB3D, member RAS oncogene family	protein-coding	5.97	1.75	1.69	0.72	0.85	0.64	3.41143	2.34722	1.32812	1	0	0
844	BAP1_CH12_peak_844	chr19-4097223	chr19	4097123	4097323	S1_BAP1_UN_WT	promoter-TSS	promoter-TSS (NM_026373)	-128	2.10721	Proximal	NM_026373	52004	Mm.29609	NM_026373	ENSMUSG00000024856	Cdk2ap2	5830466O21Rik|D19Ertd144e|Doc-1r	CDK2-associated protein 2	protein-coding	3.77	1.11	3.38	0.87	3.05	1.53	3.3964	3.88506	1.99346	1	1	0
845	BAP1_CH12_peak_845	chr3-108643550	chr3	108643450	108643650	S1_BAP1_UN_WT	promoter-TSS	promoter-TSS (NM_011504)	-130	2.11394	Proximal	NM_011504	20912	Mm.316894	NM_011504	ENSMUSG00000027882	Stxbp3	Munc-18c|Stxbp3a|Sxtbp3|Unc18-3	syntaxin binding protein 3	protein-coding	3.16	0.95	1.49	1.59	1.27	1.78	3.32632	0.937107	0.713483	1	0	0
846	BAP1_CH12_peak_846	chr10-80085395	chr10	80085295	80085495	S1_BAP1_UN_WT	promoter-TSS	promoter-TSS (NM_134002)	-130	2.11394	Proximal	NM_134002	103236	Mm.29873	NM_134002	ENSMUSG00000003345	Csnk1g2	2810429I12Rik|AI463719	casein kinase 1, gamma 2	protein-coding	5.09	0.64	0.79	0.43	1.86	1.78	7.95312	1.83721	1.04494	1	0	0
847	BAP1_CH12_peak_847	chr10-79850527	chr10	79850427	79850627	S1_BAP1_UN_WT	promoter-TSS	promoter-TSS (NM_198615)	-131	2.11727	Proximal	NM_198615	237400	Mm.268389	NM_198615	ENSMUSG00000048696	Mex3d	BC059858|Rkhd1	mex3 homolog D (C. elegans)	protein-coding	2.46	0.32	1.89	0.29	1.19	0.64	7.6875	6.51724	1.85937	1	1	0
848	BAP1_CH12_peak_848	chr7-27964033	chr7	27963933	27964133	S1_BAP1_UN_WT|S12_BAP1_d3_WT	promoter-TSS	promoter-TSS (NM_029391)	-131	2.11727	Proximal	NM_029391	19342	Mm.482114	NM_029391	ENSMUSG00000053291	Rab4b	1500031G17Rik	RAB4B, member RAS oncogene family	protein-coding	3.51	0	3.28	1.16	3.3	0.38	21.9375	2.82759	8.68421	1	0	1
849	BAP1_CH12_peak_849	chr15-59146516	chr15	59146416	59146616	S12_BAP1_d3_WT	promoter-TSS	promoter-TSS (NM_009270)	-131	2.11727	Proximal	NM_009270	20775	Mm.296169	NM_009270	ENSMUSG00000022351	Sqle	AI323792	squalene epoxidase	protein-coding	17.72	0.95	1.79	1.45	3.47	0.64	18.6526	1.23448	5.42188	1	0	1
850	BAP1_CH12_peak_850	chr19-7114647	chr19	7114547	7114747	S12_BAP1_d3_WT	promoter-TSS	promoter-TSS (NM_016737)	-131	2.11727	Proximal	NM_016737	20867	Mm.258633	NM_016737	ENSMUSG00000024966	Stip1	Hop|Sti1|p60	stress-induced phosphoprotein 1	protein-coding	6.58	1.11	1.19	2.46	4.07	1.27	5.92793	0.48374	3.20472	1	0	1
851	BAP1_CH12_peak_851	chr2-143740936	chr2	143740836	143741036	S1_BAP1_UN_WT	promoter-TSS	promoter-TSS (NM_019771)	-131	2.11727	Proximal	NM_019771	56431	Mm.28919	NM_019771	ENSMUSG00000015932	Dstn	2610043P17Rik|ADF|AU042046|Dsn|corn1|sid23p	destrin	protein-coding	6.05	1.11	0.5	1.45	1.53	2.04	5.45045	0.344828	0.75	1	0	0
852	BAP1_CH12_peak_852	chr12-4824283	chr12	4824183	4824383	S1_BAP1_UN_WT	promoter-TSS	promoter-TSS (NM_025323)	-131	2.11727	Proximal	NM_025323	66055	Mm.102627	NM_025323	ENSMUSG00000037361	Sf3b6	0610009D07Rik|6030419K15Rik|AV001342|Sf3b14	splicing factor 3B, subunit 6	protein-coding	2.02	0.32	1.99	0.43	1.19	1.15	6.3125	4.62791	1.03478	1	1	0
853	BAP1_CH12_peak_853	chr13-54890634	chr13	54890534	54890734	S12_BAP1_d3_WT	promoter-TSS	promoter-TSS (NM_028841)	-132	2.12057	Proximal	NM_028841	74257	Mm.32883	NM_028841	ENSMUSG00000025875	Tspan17	2210021G21Rik|AI047581|Fbxo23|Tm4sf17	tetraspanin 17	protein-coding	12.55	0.64	1.49	0.72	3.73	0.64	19.6094	2.06944	5.82812	1	0	1
854	BAP1_CH12_peak_854	chr11-48630760	chr11	48630660	48630860	S1_BAP1_UN_WT	5' UTR	5' UTR (NM_145377, exon 1 of 6)	133	2.12385	Proximal	NM_145377	211007	Mm.794	NM_145377	ENSMUSG00000040365	Trim41	AW552703|BC020156|R75223|RINCK	tripartite motif-containing 41	protein-coding	5.35	0.48	1.39	1.3	2.37	1.02	11.1458	1.06923	2.32353	1	0	0
855	BAP1_CH12_peak_855	chr10-80755575	chr10	80755475	80755675	S1_BAP1_UN_WT	promoter-TSS	promoter-TSS (NM_001146687)	-133	2.12385	Proximal	NM_001146687	18717	Mm.24222	NM_008844	ENSMUSG00000034902	Pip5k1c	AI115456|AI835305|Pip5kIgamma	phosphatidylinositol-4-phosphate 5-kinase, type 1 gamma	protein-coding	4.91	1.11	1.79	2.75	1.95	0.51	4.42342	0.650909	3.82353	1	0	1
856	BAP1_CH12_peak_856	chr13-93124605	chr13	93124505	93124705	S1_BAP1_UN_WT	promoter-TSS	promoter-TSS (NM_010049)	-133	2.12385	Proximal	NM_010049	13361	Mm.23695	NM_010049	ENSMUSG00000021707	Dhfr	8430436I03Rik|AA607882|AI662710|AW555094	dihydrofolate reductase	protein-coding	3.16	0.64	0.89	0.87	1.1	0.64	4.9375	1.02299	1.71875	1	0	0
857	BAP1_CH12_peak_857	chr11-6315740	chr11	6315640	6315840	S1_BAP1_UN_WT	promoter-TSS	promoter-TSS (NM_008907)	-133	2.12385	Proximal	NM_008907	268373	Mm.5246	NM_008907		Ppia	2700098C05|Cphn|CyP-18|CypA	peptidylprolyl isomerase A	protein-coding	3.69	0.32	1.89	1.45	2.12	1.66	11.5312	1.30345	1.27711	1	0	0
858	BAP1_CH12_peak_858	chr11-45758570	chr11	45758470	45758670	S1_BAP1_UN_WT	promoter-TSS	promoter-TSS (NM_028185)	-133	2.12385	Proximal	NM_028185	72290	Mm.249827	NM_028185	ENSMUSG00000044847	Lsm11	2210404M20Rik|AV079530	U7 snRNP-specific Sm-like protein LSM11	protein-coding	3.07	0.79	2.29	1.16	1.95	2.04	3.88608	1.97414	0.955882	1	0	0
859	BAP1_CH12_peak_859	chr10-80053219	chr10	80053119	80053319	S1_BAP1_UN_WT	promoter-TSS	promoter-TSS (NM_145421)	-133	2.12385	Proximal	NM_145421	216169	Mm.29802	NM_145421	ENSMUSG00000003346	Abhd17a	1700013O15Rik|BC005632|D10Bwg1364e|Fam108a	abhydrolase domain containing 17A	protein-coding	7.2	0.79	1.19	2.17	2.71	1.4	9.11392	0.548387	1.93571	1	0	0
860	BAP1_CH12_peak_860	chr11-62692859	chr11	62692759	62692959	S1_BAP1_UN_WT	promoter-TSS	promoter-TSS (NM_026210)	-133	2.12385	Proximal	NM_026210	67510	Mm.9806	NM_026210	ENSMUSG00000014177	Tvp23b	1810036I24Rik|Fam18b|Fam18b1	trans-golgi network vesicle protein 23B	protein-coding	4.04	1.11	0.89	1.74	3.39	1.4	3.63964	0.511494	2.42143	1	0	0
861	BAP1_CH12_peak_861	chr7-91040376	chr7	91040276	91040476	S1_BAP1_UN_WT	promoter-TSS	promoter-TSS (NM_023403)	-134	2.1271	Proximal	NM_023403	67943	Mm.117365	NM_023403	ENSMUSG00000038503	Mesdc2	2210015O11Rik|AW537813|mKIAA0081|mesd|msd	mesoderm development candidate 2	protein-coding	8.86	1.11	0.99	0.29	2.88	0.64	7.98198	3.41379	4.5	1	1	1
862	BAP1_CH12_peak_862	chr11-86298025	chr11	86297925	86298125	S1_BAP1_UN_WT	promoter-TSS	promoter-TSS (NM_029788)	-134	2.1271	Proximal	NM_029788	76892	Mm.262707	NM_029788	ENSMUSG00000020521	Rnft1	0610013E23Rik|AV007605	ring finger protein, transmembrane 1	protein-coding	3.42	0.48	1.59	0.58	1.61	0.76	7.125	2.74138	2.11842	1	0	0
863	BAP1_CH12_peak_863	chr7-20300912	chr7	20300812	20301012	S1_BAP1_UN_WT|S12_BAP1_d3_WT	promoter-TSS	promoter-TSS (NM_001109748)	-134	2.1271	Proximal	NM_016871	53333	Mm.61682	NM_016871	ENSMUSG00000002984	Tomm40	AW539759|Mom35|Tom40	translocase of outer mitochondrial membrane 40 homolog (yeast)	protein-coding	7.55	0.79	3.08	0.58	4.41	1.4	9.55696	5.31034	3.15	1	1	1
864	BAP1_CH12_peak_864	chr11-78511061	chr11	78510961	78511161	S1_BAP1_UN_WT	promoter-TSS	promoter-TSS (NM_008702)	-134	2.1271	Proximal	NM_008702	18099	Mm.9001	NM_008702	ENSMUSG00000017376	Nlk	AI194375	nemo like kinase	protein-coding	4.21	0.64	2.98	1.01	1.86	2.04	6.57812	2.9505	0.911765	1	0	0
865	BAP1_CH12_peak_865	chr4-3865900	chr4	3865800	3866000	S1_BAP1_UN_WT|S12_BAP1_d3_WT	promoter-TSS	promoter-TSS (NR_104354)	-135	2.13033	Proximal	NM_001190322	66433	Mm.27406	NM_181391	ENSMUSG00000042198	Chchd7	1810049H20Rik	coiled-coil-helix-coiled-coil-helix domain containing 7	protein-coding	10.7	1.27	0.79	0	4.75	0.76	8.4252	5.64286	6.25	1	1	1
866	BAP1_CH12_peak_866	chr5-64360271	chr5	64360171	64360371	S1_BAP1_UN_WT	promoter-TSS	promoter-TSS (NM_145923)	-135	2.13033	Proximal	NM_145923	100532	Mm.243632	NM_145923	ENSMUSG00000047881	Rell1	AA536743	RELT-like 1	protein-coding	5	1.43	1.29	0.72	1.86	0.25	3.4965	1.79167	7.44	1	0	1
867	BAP1_CH12_peak_867	chr16-57231714	chr16	57231614	57231814	S1_BAP1_UN_WT	promoter-TSS	promoter-TSS (NM_026254)	-135	2.13033	Proximal	NM_026254	67581	Mm.257819	NM_026254	ENSMUSG00000022749	Tbc1d23	4930451A13Rik|AU015720|AU043671|AU043778|D030022P07Rik|W51689	TBC1 domain family, member 23	protein-coding	3.95	1.27	2.19	0.87	1.36	0.25	3.11024	2.51724	5.44	1	0	1
868	BAP1_CH12_peak_868	chr3-131227597	chr3	131227497	131227697	S1_BAP1_UN_WT	promoter-TSS	promoter-TSS (NM_011863)	-135	2.13033	Proximal	NM_011863	23971	Mm.244912	NM_011863	ENSMUSG00000028032	Papss1	AI325286|Asapk|SK1	3'-phosphoadenosine 5'-phosphosulfate synthase 1	protein-coding	3.86	1.27	1.39	2.17	1.78	1.27	3.03937	0.640553	1.40157	1	0	0
869	BAP1_CH12_peak_869	chr8-26127529	chr8	26127429	26127629	S1_BAP1_UN_WT	promoter-TSS	promoter-TSS (NM_027194)	-135	2.13033	Proximal	NM_001270996	11502	Mm.28908	NM_007404	ENSMUSG00000031555	Adam9	AU020942|MDC9|Mltng|mKIAA0021	a disintegrin and metallopeptidase domain 9 (meltrin gamma)	protein-coding	4.83	0.32	0.99	0.87	0.85	1.02	15.0938	1.13793	0.833333	1	0	0
870	BAP1_CH12_peak_870	chr4-118293146	chr4	118293046	118293246	S1_BAP1_UN_WT	promoter-TSS	promoter-TSS (NM_026789)	-136	2.13354	Proximal	NM_026789	68625	Mm.256495	NM_026789	ENSMUSG00000028730	Cfap57	1110020C03Rik|AV009650|C130004B06Rik|Gm1363|Wdr65	cilia and flagella associated protein 57	protein-coding	3.95	0	0.5	0.72	2.12	1.15	24.6875	0.694444	1.84348	1	0	0
871	BAP1_CH12_peak_871	chr17-73185908	chr17	73185808	73186008	S1_BAP1_UN_WT	promoter-TSS	promoter-TSS (NM_027166)	-136	2.13354	Proximal	NM_027166	383295	Mm.277533	NM_027166	ENSMUSG00000039770	Ypel5	2310076K21Rik|CGI-127	yippee-like 5 (Drosophila)	protein-coding	6.58	0.79	0.79	1.45	2.8	1.53	8.32911	0.544828	1.83007	1	0	0
872	BAP1_CH12_peak_872	chr4-101320252	chr4	101320152	101320352	S1_BAP1_UN_WT	promoter-TSS	promoter-TSS (NM_175036)	-136	2.13354	Proximal	NM_175036	230514	Mm.4756	NM_175036	ENSMUSG00000035212	Leprot	LEPR|OB-RGRP|Obrgrp|VPS55	leptin receptor overlapping transcript	protein-coding	5.26	0.95	1.69	1.01	1.86	1.02	5.53684	1.67327	1.82353	1	0	0
873	BAP1_CH12_peak_873	chr4-138748677	chr4	138748577	138748777	S1_BAP1_UN_WT	promoter-TSS	promoter-TSS (NM_001037761)	-137	2.13672	Proximal	NM_001037761	12345	Mm.2945	NM_009798	ENSMUSG00000028745	Capzb	1700120C01Rik|AI325129|CPB1|CPB2|CPbeat2|CPbeta1|CPbeta2|Cappb1	capping protein (actin filament) muscle Z-line, beta	protein-coding	4.21	0.64	0.79	1.88	1.1	0	6.57812	0.420213	6.875	1	0	1
874	BAP1_CH12_peak_874	chr7-86418015	chr7	86417915	86418115	S1_BAP1_UN_WT	promoter-TSS	promoter-TSS (NM_018811)	-137	2.13672	Proximal	NM_018811	54608	Mm.365490	NM_018811		Abhd2	2210009N18Rik|LABH2|Labh-2	abhydrolase domain containing 2	protein-coding	6.93	0.95	2.88	0.58	3.64	1.78	7.29474	4.96552	2.04494	1	1	0
875	BAP1_CH12_peak_875	chr5-113592195	chr5	113592095	113592295	S1_BAP1_UN_WT	5' UTR	5' UTR (NM_172884, exon 1 of 8)	138	2.13988	Proximal	NM_172884	243219	Mm.160131	NM_172884	ENSMUSG00000051339	2900026A02Rik	8430408O14Rik|A530094D01|AW539426|Gm449|Kiaa1671|mKIAA1671	RIKEN cDNA 2900026A02 gene	protein-coding	4.91	1.59	2.98	1.3	0.93	0.38	3.08805	2.29231	2.44737	1	0	0
876	BAP1_CH12_peak_876	chr15-81296608	chr15	81296508	81296708	S1_BAP1_UN_WT	promoter-TSS	promoter-TSS (NM_019712)	-138	2.13988	Proximal	NM_019712	56438	Mm.29405	NM_019712	ENSMUSG00000022400	Rbx1	1500002P15Rik|AA517855|ROC1	ring-box 1	protein-coding	5.97	1.43	0.79	1.59	1.78	1.4	4.17483	0.496855	1.27143	1	0	0
877	BAP1_CH12_peak_877	chr11-31770802	chr11	31770702	31770902	S1_BAP1_UN_WT	promoter-TSS	promoter-TSS (NM_026252)	-138	2.13988	Proximal	NM_001290676	67579	Mm.339792	NM_026252	ENSMUSG00000020300	Cpeb4	Cpe-bp4|Cpeb-4|mCPEB-4	cytoplasmic polyadenylation element binding protein 4	protein-coding	3.42	0.32	2.29	0.29	1.53	1.15	10.6875	7.89655	1.33043	1	1	0
878	BAP1_CH12_peak_878	chr8-91045105	chr8	91045005	91045205	S1_BAP1_UN_WT	promoter-TSS	promoter-TSS (NM_027280)	-138	2.13988	Proximal	NM_027280	93960	Mm.30219	NM_027280	ENSMUSG00000031661	Nkd1	2810434J10Rik|9030215G15Rik|Nkd	naked cuticle 1 homolog (Drosophila)	protein-coding	3.25	0.95	1.09	0.87	1.02	0	3.42105	1.25287	6.375	1	0	1
879	BAP1_CH12_peak_879	chr6-113027495	chr6	113027395	113027595	S1_BAP1_UN_WT	promoter-TSS	promoter-TSS (NM_028385)	-138	2.13988	Proximal	NM_028385	72895	Mm.367159	NM_028385	ENSMUSG00000034269	Setd5	2900045N06Rik|C330007C20|C85544|mKIAA1757	SET domain containing 5	protein-coding	4.39	0.48	0.79	0.14	2.03	0.51	9.14583	5.64286	3.98039	1	1	1
880	BAP1_CH12_peak_880	chr4-134828814	chr4	134828714	134828914	S1_BAP1_UN_WT	promoter-TSS	promoter-TSS (NM_013885)	-139	2.14301	Proximal	NM_013885	29876	Mm.257765	NM_013885	ENSMUSG00000037242	Clic4	D0Jmb3|TU-74|mc3s5|mtCLIC	chloride intracellular channel 4 (mitochondrial)	protein-coding	11.93	0.64	0.7	1.45	2.63	1.15	18.6406	0.482759	2.28696	1	0	0
881	BAP1_CH12_peak_881	chr4-47365955	chr4	47365855	47366055	S1_BAP1_UN_WT	promoter-TSS	promoter-TSS (NM_009370)	-139	2.14301	Proximal	NM_001312868	21812	Mm.197552	NM_009370	ENSMUSG00000007613	Tgfbr1	ALK5|AU017191|Alk-5|ESK2|TGFR-1|TbetaR-I|TbetaRI	transforming growth factor, beta receptor I	protein-coding	2.11	0.64	1.39	0.58	1.78	1.91	3.29687	2.39655	0.931937	1	0	0
882	BAP1_CH12_peak_882	chr15-37890950	chr15	37890850	37891050	S1_BAP1_UN_WT	promoter-TSS	promoter-TSS (NM_199476)	-140	2.14613	Proximal	NM_199476	382985	Mm.24738	NM_199476	ENSMUSG00000022292	Rrm2b	p53R2	ribonucleotide reductase M2 B (TP53 inducible)	protein-coding	8.77	2.22	1.49	0.29	2.54	0.64	3.95045	5.13793	3.96875	1	1	1
883	BAP1_CH12_peak_883	chr1-172105235	chr1	172105135	172105335	S1_BAP1_UN_WT	promoter-TSS	promoter-TSS (NM_001305046)	-140	2.14613	Proximal	NM_001305045	107652	Mm.27969	NM_133806	ENSMUSG00000026670	Uap1	AA420407|AA437972|AGX-1|AGX-2|AGX1|AgX|ESTM38|SPAG2	UDP-N-acetylglucosamine pyrophosphorylase 1	protein-coding	4.12	1.11	1.29	0.58	1.44	0.76	3.71171	2.22414	1.89474	1	0	0
884	BAP1_CH12_peak_884	chr7-26067058	chr7	26066958	26067158	S1_BAP1_UN_WT	promoter-TSS	promoter-TSS (NM_027882)	-140	2.14613	Proximal	NM_027882	71722	Mm.28833	NM_027882	ENSMUSG00000005442	Cic	1200010B10Rik|mKIAA0306	capicua homolog (Drosophila)	protein-coding	4.74	0.64	1.09	1.45	1.78	1.91	7.40625	0.751724	0.931937	1	0	0
885	BAP1_CH12_peak_885	chr4-111087752	chr4	111087652	111087852	S1_BAP1_UN_WT	non-coding	non-coding (NR_033793, exon 1 of 6)	141	2.14922	Proximal	NR_033793	67621	Mm.45533	NM_026279	ENSMUSG00000028545	Bend5	2310026E23Rik	BEN domain containing 5	protein-coding	3.6	0.32	0.7	1.3	0.85	1.02	11.25	0.538462	0.833333	1	0	0
886	BAP1_CH12_peak_886	chr3-32607327	chr3	32607227	32607427	S1_BAP1_UN_WT	promoter-TSS	promoter-TSS (NM_019673)	-141	2.14922	Proximal	NM_019673	56456	Mm.41077	NM_019673	ENSMUSG00000027671	Actl6a	2810432C06Rik|AI851094|ARP4|Actl6|Baf53a|C79802	actin-like 6A	protein-coding	4.65	2.54	1.39	1.59	1.36	0.38	1.83071	0.874214	3.57895	1	0	1
887	BAP1_CH12_peak_887	chr17-85357199	chr17	85357099	85357299	S1_BAP1_UN_WT	promoter-TSS	promoter-TSS (NM_011151)	-142	2.15229	Proximal	NM_001159496	19043	Mm.249695	NM_011151	ENSMUSG00000061130	Ppm1b	PP2CB	protein phosphatase 1B, magnesium dependent, beta isoform	protein-coding	6.76	0.79	3.28	1.01	1.61	0.64	8.55696	3.24752	2.51562	1	1	0
888	BAP1_CH12_peak_888	chr15-82074909	chr15	82074809	82075009	S1_BAP1_UN_WT	promoter-TSS	promoter-TSS (NM_001080158)	-143	2.15534	Proximal	NM_001080158	66570	Mm.23596	NM_025639	ENSMUSG00000068101	Cenpm	2610019I03Rik|AI853711|Pane1	centromere protein M	protein-coding	5.26	0.16	1.29	1.45	2.03	0.89	32.875	0.889655	2.2809	1	0	0
889	BAP1_CH12_peak_889	chr6-108778492	chr6	108778392	108778592	S1_BAP1_UN_WT	promoter-TSS	promoter-TSS (NM_138677)	-143	2.15534	Proximal	NM_138677	192193	Mm.21596	NM_138677	ENSMUSG00000030104	Edem1	A130059K23Rik|EDEM|mKIAA0212	ER degradation enhancer, mannosidase alpha-like 1	protein-coding	3.77	0.95	2.29	0.87	1.69	1.15	3.96842	2.63218	1.46957	1	0	0
890	BAP1_CH12_peak_890	chr6-97155784	chr6	97155684	97155884	S1_BAP1_UN_WT	promoter-TSS	promoter-TSS (NM_001301857)	-143	2.15534	Proximal	NM_001301859	22200	Mm.277626	NM_011666	ENSMUSG00000030061	Uba3	A830034N06Rik|AI256736|AI848246|AW546539|Ube1c	ubiquitin-like modifier activating enzyme 3	protein-coding	7.46	0.95	1.49	2.32	2.03	0.89	7.85263	0.642241	2.2809	1	0	0
891	BAP1_CH12_peak_891	chr6-56664756	chr6	56664656	56664856	S1_BAP1_UN_WT	promoter-TSS	promoter-TSS (NM_030235)	-143	2.15534	Proximal	NM_030235	78937	Mm.105343	NM_030235	ENSMUSG00000029787	Avl9	5830411G16Rik|D730049P16Rik|mKIAA0241	AVL9 homolog (S. cerevisiase)	protein-coding	3.6	0.64	1.99	0.29	1.61	1.4	5.625	6.86207	1.15	1	1	0
892	BAP1_CH12_peak_892	chr9-20456431	chr9	20456331	20456531	S1_BAP1_UN_WT|S12_BAP1_d3_WT	promoter-TSS	promoter-TSS (NM_023371)	-143	2.15534	Proximal	NM_023371	23988	Mm.7906	NM_023371	ENSMUSG00000032171	Pin1	0610025L01Rik|D9Bwg1161e	protein (peptidyl-prolyl cis/trans isomerase) NIMA-interacting 1	protein-coding	6.14	0.95	5.96	0.58	3.39	1.78	6.46316	10.2759	1.90449	1	1	0
893	BAP1_CH12_peak_893	chr12-114238976	chr12	114238876	114239076	S1_BAP1_UN_WT	promoter-TSS	promoter-TSS (NM_028193)	-144	2.15836	Proximal	NM_028193	72308	Mm.196721	NM_028193	ENSMUSG00000011158	Brf1	2510002F24Rik|GTF3B|TAF3C|TAFIII90|TFIIIB90|mTFIIIB90	BRF1 homolog, subunit of RNA polymerase III transcription initiation factor IIIB (S. cerevisiae)	protein-coding	8.77	0.79	1.79	1.01	2.37	0.64	11.1013	1.77228	3.70312	1	0	1
894	BAP1_CH12_peak_894	chr17-64681368	chr17	64681268	64681468	S1_BAP1_UN_WT	promoter-TSS	promoter-TSS (NM_001025309)	-145	2.16137	Proximal	NM_001025309	224938	Mm.489681	NM_144859	ENSMUSG00000024083	Pja2	AI447901|AL022700|Neurodap1|mKIAA0438	praja 2, RING-H2 motif containing	protein-coding	6.41	0.79	1.19	1.74	3.3	0.89	8.11392	0.683908	3.70787	1	0	1
895	BAP1_CH12_peak_895	chr17-57074956	chr17	57074856	57075056	S1_BAP1_UN_WT	promoter-TSS	promoter-TSS (NM_022328)	-145	2.16137	Proximal	NM_022328	64144	Mm.148748	NM_022328	ENSMUSG00000024212	Mllt1	AA407901|BAM11|ENL|LTG19	myeloid/lymphoid or mixed-lineage leukemia (trithorax homolog, Drosophila); translocated to, 1	protein-coding	4.04	0.32	3.08	0.29	2.03	0.51	12.625	10.6207	3.98039	1	1	1
896	BAP1_CH12_peak_896	chr4-151236022	chr4	151235922	151236122	S1_BAP1_UN_WT|S12_BAP1_d3_WT	promoter-TSS	promoter-TSS (NM_001081557)	-145	2.16137	Proximal	NM_001195565	100072	Mm.318846	NM_001081557	ENSMUSG00000014592	Camta1	1810059M14Rik|2310058O09Rik|AI316882|AW987475|mKIAA0833	calmodulin binding transcription activator 1	protein-coding	6.49	1.11	1.09	0.58	2.97	0.76	5.84685	1.87931	3.90789	1	0	1
897	BAP1_CH12_peak_897	chr9-56924038	chr9	56923938	56924138	S12_BAP1_d3_WT	promoter-TSS	promoter-TSS (NM_001110350)	-145	2.16137	Proximal	NM_011378	20466	Mm.15755	NM_011378	ENSMUSG00000042557	Sin3a	AW553200|Sin3|mKIAA4126|mSin3A	transcriptional regulator, SIN3A (yeast)	protein-coding	5.09	0.32	1.39	1.45	2.71	0.64	15.9062	0.958621	4.23438	1	0	1
898	BAP1_CH12_peak_898	chr11-30854544	chr11	30854444	30854644	S3_Flag_UN_FLAGx3BAP1	promoter-TSS	promoter-TSS (NM_025745)	146	2.16435	Proximal	NM_023906	65257	Mm.440539	NM_023906	ENSMUSG00000020305	Asb3	2400011J03Rik|Asb-3	ankyrin repeat and SOCS box-containing 3	protein-coding	2.28	0.95	4.47	0.87	0.76	2.04	2.4	5.13793	0.372549	0	1	0
899	BAP1_CH12_peak_899	chr15-76352705	chr15	76352605	76352805	S3_Flag_UN_FLAGx3BAP1	promoter-TSS	promoter-TSS (NM_130893)	-146	2.16435	Proximal	NM_130893	170729	Mm.218747	NM_130893	ENSMUSG00000048385	Scrt1	-	scratch homolog 1, zinc finger protein (Drosophila)	protein-coding	1.05	0.16	8.25	0.58	0.68	0	6.5625	14.2241	4.25	1	1	1
900	BAP1_CH12_peak_900	chr1-162965151	chr1	162965051	162965251	S1_BAP1_UN_WT	promoter-TSS	promoter-TSS (NR_002840)	-146	2.16435	Proximal	NR_002840	14455	Mm.270065	NR_002840	ENSMUSG00000053332	Gas5	Gas-5|Mir5117	growth arrest specific 5	ncRNA	6.58	1.43	0.6	0.43	1.69	0.64	4.6014	1.39535	2.64062	1	0	0
901	BAP1_CH12_peak_901	chr8-72963619	chr8	72963519	72963719	S1_BAP1_UN_WT	promoter-TSS	promoter-TSS (NM_001004062)	-147	2.16732	Proximal	NM_001004062	382056	Mm.227767	NM_001004062	ENSMUSG00000003575	Crtc1	AI413414|Mect1|R74955|TORC1|mKIAA0616	CREB regulated transcription coactivator 1	protein-coding	1.23	0.32	1.99	1.3	2.54	0.89	3.84375	1.53077	2.85393	1	0	0
902	BAP1_CH12_peak_902	chr9-21875299	chr9	21875199	21875399	S1_BAP1_UN_WT	promoter-TSS	promoter-TSS (NR_040407)	-147	2.16732	Proximal	NR_040406	100503652	Mm.439941	NR_040406	ENSMUSG00000096981	Gm16845	-	predicted gene, 16845	ncRNA	3.42	1.11	2.58	2.9	2.2	1.53	3.08108	0.889655	1.43791	1	0	0
903	BAP1_CH12_peak_903	chr11-116295261	chr11	116295161	116295361	S1_BAP1_UN_WT	promoter-TSS	promoter-TSS (NM_176902)	-147	2.16732	Proximal	NM_176902	319370	Mm.258466	NM_176902	ENSMUSG00000050628	Ubald2	1110014K08Rik|D030012E24Rik|Fam100b	UBA-like domain containing 2	protein-coding	3.6	0.16	2.19	1.59	1.86	0.25	22.5	1.37736	7.44	1	0	1
904	BAP1_CH12_peak_904	chr16-96349480	chr16	96349380	96349580	S1_BAP1_UN_WT	promoter-TSS	promoter-TSS (NM_008251)	-148	2.17026	Proximal	NM_008251	15312	Mm.2756	NM_008251		Hmgn1	HMG-14|Hmg14	high mobility group nucleosomal binding domain 1	protein-coding	5.44	0.64	3.28	1.88	3.9	1.78	8.5	1.74468	2.19101	1	0	0
905	BAP1_CH12_peak_905	chr11-54251533	chr11	54251433	54251633	S1_BAP1_UN_WT	promoter-TSS	promoter-TSS (NM_173753)	-148	2.17026	Proximal	NM_173753	216742	Mm.34087	NM_173753	ENSMUSG00000035992	Fnip1	A730024A03Rik|AI838773|AW557298	folliculin interacting protein 1	protein-coding	4.12	0.64	1.69	0.29	1.02	0.64	6.4375	5.82759	1.59375	1	1	0
906	BAP1_CH12_peak_906	chrX-155693566	chrX	155693466	155693666	S1_BAP1_UN_WT	promoter-TSS	promoter-TSS (NM_148945)	-148	2.17026	Proximal	NM_148945	110651	Mm.328476	NM_148945	ENSMUSG00000031309	Rps6ka3	MAPKAPK-1b|MPK-9|Rsk2|S6K-alpha3|p90RSK3|pp90RSK2	ribosomal protein S6 kinase polypeptide 3	protein-coding	3.42	0.32	0.2	0.14	0.68	0.76	10.6875	1.42857	0.894737	1	0	0
907	BAP1_CH12_peak_907	chr8-23171043	chr8	23170943	23171143	S1_BAP1_UN_WT	promoter-TSS	promoter-TSS (NM_007511)	-150	2.17609	Proximal	NM_001243161	207958	Mm.267439	NM_183142	ENSMUSG00000063362	Alg11	AI849156|AW492253|B230397C21|Mmat-4(5)	asparagine-linked glycosylation 11 (alpha-1,2-mannosyltransferase)	protein-coding	2.81	0.48	1.79	2.17	1.61	1.53	5.85417	0.824885	1.05229	1	0	0
908	BAP1_CH12_peak_908	chr8-73000992	chr8	73000892	73001092	S1_BAP1_UN_WT	promoter-TSS	promoter-TSS (NM_001122830)	-150	2.17609	Proximal	NM_178771	234378	Mm.187090	NM_172052	ENSMUSG00000055707	Klhl26	C630013N10Rik|Klkl26	kelch-like 26	protein-coding	4.21	1.75	1.19	0.14	1.19	1.15	2.40571	8.5	1.03478	1	1	0
909	BAP1_CH12_peak_909	chr11-20443106	chr11	20443006	20443206	S1_BAP1_UN_WT	promoter-TSS	promoter-TSS (NM_021372)	-150	2.17609	Proximal	NM_021372	58172	Mm.339676	NM_021372	ENSMUSG00000049800	Sertad2	AB041541|AU021878|Kiaa0127|MNCb-1504|SEI-2|Sei2|TRIP-Br2|mKIAA0127	SERTA domain containing 2	protein-coding	12.72	3.66	1.99	1.45	6.02	1.27	3.47541	1.37241	4.74016	1	0	1
910	BAP1_CH12_peak_910	chr15-12134697	chr15	12134597	12134797	S1_BAP1_UN_WT	promoter-TSS	promoter-TSS (NM_172958)	-152	2.18184	Proximal	NM_172958	268783	Mm.54460	NM_172958	ENSMUSG00000039458	Mtmr12	3Pap|4932703C11|C730015A02Rik|Pip3ap|mKIAA1682	myotubularin related protein 12	protein-coding	5	0.32	0.99	1.59	1.69	1.53	15.625	0.622642	1.10458	1	0	0
911	BAP1_CH12_peak_911	chr5-137943809	chr5	137943709	137943909	S1_BAP1_UN_WT	promoter-TSS	promoter-TSS (NM_028753)	-152	2.18184	Proximal	NM_028753	74097	Mm.290242	NM_028753	ENSMUSG00000029715	Pop7	0610037N12Rik|AI852017|Rpp20	processing of precursor 7, ribonuclease P family, (S. cerevisiae)	protein-coding	4.56	1.59	1.69	2.9	1.69	1.02	2.86792	0.582759	1.65686	1	0	0
912	BAP1_CH12_peak_912	chr9-106379433	chr9	106379333	106379533	S1_BAP1_UN_WT	promoter-TSS	promoter-TSS (NM_145620)	-153	2.18469	Proximal	NM_145619	235587	Mm.273659	NM_145619	ENSMUSG00000023249	Parp3	A930002C11Rik|AW990611|Adprt3|Adprtl3|PARP-3|pADPRT-3	poly (ADP-ribose) polymerase family, member 3	protein-coding	3.42	0.48	3.18	1.74	1.27	1.91	7.125	1.82759	0.664921	1	0	0
913	BAP1_CH12_peak_913	chr11-5161766	chr11	5161666	5161866	S1_BAP1_UN_WT	promoter-TSS	promoter-TSS (NM_032396)	-153	2.18469	Proximal	NM_032396	84035	Mm.209989	NM_032396	ENSMUSG00000020393	Kremen1	AV002070|Kremen|Krm1	kringle containing transmembrane protein 1	protein-coding	11.58	2.38	2.09	1.59	3.98	2.17	4.86555	1.31447	1.8341	1	0	0
914	BAP1_CH12_peak_914	chr9-62686441	chr9	62686341	62686541	S1_BAP1_UN_WT	promoter-TSS	promoter-TSS (NM_001033175)	-153	2.18469	Proximal	NM_001033175	76524	Mm.283636	NM_001033175	ENSMUSG00000032245	Cln6	1810065L06Rik|AW743417|D9Bwg1455e|nclf	ceroid-lipofuscinosis, neuronal 6	protein-coding	2.37	0.64	0.79	0.29	1.36	1.15	3.70312	2.72414	1.18261	1	0	0
915	BAP1_CH12_peak_915	chr5-108890198	chr5	108890098	108890298	S1_BAP1_UN_WT	promoter-TSS	promoter-TSS (NM_172716)	-153	2.18469	Proximal	NM_172716	69587	Mm.261218	NM_172716		Pcgf3	2310035N15Rik|AI662857|D630042K08Rik|DONG1|E430039C14|RNF3A|Rnf3	polycomb group ring finger 3	protein-coding	3.77	0.79	1.19	1.3	1.27	0.64	4.77215	0.915385	1.98438	1	0	0
916	BAP1_CH12_peak_916	chr4-139130482	chr4	139130382	139130582	S1_BAP1_UN_WT	promoter-TSS	promoter-TSS (NM_001205173)	-153	2.18469	Proximal	NM_001205173	212632	Mm.30464	NM_183148	ENSMUSG00000041025	Iffo2	C79267	intermediate filament family orphan 2	protein-coding	5.53	2.38	0.6	0.72	2.71	0.25	2.32353	0.833333	10.84	1	0	1
917	BAP1_CH12_peak_917	chr1-52901729	chr1	52901629	52901829	S1_BAP1_UN_WT	promoter-TSS	promoter-TSS (NM_146108)	-153	2.18469	Proximal	NM_146108	227095	Mm.222063	NM_146108	ENSMUSG00000041426	Hibch	2610509I15Rik|HIBYL-COA-H	3-hydroxyisobutyryl-Coenzyme A hydrolase	protein-coding	4.83	0.79	1.89	1.16	1.69	0.38	6.11392	1.62931	4.44737	1	0	1
918	BAP1_CH12_peak_918	chr8-86131920	chr8	86131820	86132020	S1_BAP1_UN_WT	promoter-TSS	promoter-TSS (NM_018808)	-154	2.18752	Proximal	NM_018808	81489	Mm.282092	NM_018808	ENSMUSG00000005483	Dnajb1	0610007I11Rik|DjB1|HSPF1|Hdj1|Hsp40	DnaJ (Hsp40) homolog, subfamily B, member 1	protein-coding	5.62	0.32	1.39	1.45	2.2	0.89	17.5625	0.958621	2.47191	1	0	0
919	BAP1_CH12_peak_919	chr8-48760668	chr8	48760568	48760768	S1_BAP1_UN_WT	promoter-TSS	promoter-TSS (NM_023503)	-155	2.19033	Proximal	NM_023503	69260	Mm.430733	NM_023503	ENSMUSG00000063049	Ing2	2810011M06Rik|Ing1l|Ing2b|P33ING2	inhibitor of growth family, member 2	protein-coding	3.77	0.95	2.09	0.87	1.61	1.53	3.96842	2.4023	1.05229	1	0	0
920	BAP1_CH12_peak_920	chr6-70794354	chr6	70794254	70794454	S1_BAP1_UN_WT	promoter-TSS	promoter-TSS (NM_001313918)	-155	2.19033	Proximal	NM_010121	13666	Mm.247167	NM_010121	ENSMUSG00000031668	Eif2ak3	Pek|Perk	eukaryotic translation initiation factor 2 alpha kinase 3	protein-coding	5.88	0.79	2.98	0.87	3.47	1.53	7.44304	3.42529	2.26797	1	1	0
921	BAP1_CH12_peak_921	chr9-45714497	chr9	45714397	45714597	S1_BAP1_UN_WT	promoter-TSS	promoter-TSS (NM_001281934)	-155	2.19033	Proximal	NR_104055	18554	Mm.3255	NM_008794	ENSMUSG00000035382	Pcsk7	AA959856|PC7|SPC7	proprotein convertase subtilisin/kexin type 7	protein-coding	2.28	0.48	0.7	0.87	0.85	0.25	4.75	0.804598	3.4	1	0	1
922	BAP1_CH12_peak_922	chr5-53225219	chr5	53225119	53225319	S1_BAP1_UN_WT	promoter-TSS	promoter-TSS (NM_024213)	-155	2.19033	Proximal	NM_024213	52206	Mm.272568	NM_024213		Anapc4	2610306D21Rik|APC4|D5Ertd249e	anaphase promoting complex subunit 4	protein-coding	4.91	3.02	1.19	0.72	1.95	1.53	1.62583	1.65278	1.27451	1	0	0
923	BAP1_CH12_peak_923	chr4-149329270	chr4	149329170	149329370	S1_BAP1_UN_WT	promoter-TSS	promoter-TSS (NM_029035)	-155	2.19033	Proximal	NM_029035	74646	Mm.30	NM_029035	ENSMUSG00000039911	Spsb1	1110014L01Rik|4930422J18Rik|AI596360|AI854583|SSB-1|SSB1	splA/ryanodine receptor domain and SOCS box containing 1	protein-coding	2.98	0.32	1.39	1.59	1.69	1.53	9.3125	0.874214	1.10458	1	0	0
924	BAP1_CH12_peak_924	chr2-166630925	chr2	166630825	166631025	S1_BAP1_UN_WT	promoter-TSS	promoter-TSS (NM_001085495)	-156	2.19312	Proximal	NM_001085495	99371	Mm.297192	NM_001085495	ENSMUSG00000074582	Arfgef2	AI463430|AW493672|BIG2|E230011G24Rik	ADP-ribosylation factor guanine nucleotide-exchange factor 2 (brefeldin A-inhibited)	protein-coding	3.95	1.11	1.19	0.58	1.44	0.76	3.55856	2.05172	1.89474	1	0	0
925	BAP1_CH12_peak_925	chr12-73186456	chr12	73186356	73186556	S1_BAP1_UN_WT	promoter-TSS	promoter-TSS (NM_026038)	-156	2.19312	Proximal	NM_026038	67217	Mm.286120	NM_026038	ENSMUSG00000019718	L3hypdh	2810055F11Rik	L-3-hydroxyproline dehydratase (trans-)	protein-coding	4.56	1.27	1.39	1.3	1.95	1.4	3.59055	1.06923	1.39286	1	0	0
926	BAP1_CH12_peak_926	chr17-87506862	chr17	87506762	87506962	S1_BAP1_UN_WT	promoter-TSS	promoter-TSS (NM_019654)	-157	2.1959	Proximal	NM_019654	56468	Mm.126885	NM_019654	ENSMUSG00000037104	Socs5	1810018L08Rik|Cish5|mKIAA0671	suppressor of cytokine signaling 5	protein-coding	4.12	3.34	0.6	1.16	1.44	0.89	1.23353	0.517241	1.61798	1	0	0
927	BAP1_CH12_peak_927	chr17-56724248	chr17	56724148	56724348	S12_BAP1_d3_WT	promoter-TSS	promoter-TSS (NM_001163300)	-157	2.1959	Proximal	NM_001163300	224903	Mm.255066	NM_001163300	ENSMUSG00000071054	Safb	3110021E02Rik|5330423C17Rik|AU018122|D18386|E130307D12|HAP|HET|SAF-B1|SAFB1	scaffold attachment factor B	protein-coding	5.62	0.79	2.48	0.87	4.75	1.15	7.11392	2.85057	4.13043	1	0	1
928	BAP1_CH12_peak_928	chr7-26181163	chr7	26181063	26181263	S1_BAP1_UN_WT	promoter-TSS	promoter-TSS (NM_010719)	-157	2.1959	Proximal	NM_010719	16890	Mm.158548	NM_010719	ENSMUSG00000003123	Lipe	4933403G17Rik|HSL	lipase, hormone sensitive	protein-coding	2.28	0.64	1.29	1.3	1.44	0.89	3.5625	0.992308	1.61798	1	0	0
929	BAP1_CH12_peak_929	chr19-25036264	chr19	25036164	25036364	S1_BAP1_UN_WT	promoter-TSS	promoter-TSS (NM_146097)	-158	2.19866	Proximal	NM_146097	226043	Mm.272127	NM_146097	ENSMUSG00000024878	Cbwd1	AV349248|BC018472	COBW domain containing 1	protein-coding	4.74	0.48	1.29	1.3	2.46	1.02	9.875	0.992308	2.41176	1	0	0
930	BAP1_CH12_peak_930	chr18-67448719	chr18	67448619	67448819	S1_BAP1_UN_WT	promoter-TSS	promoter-TSS (NM_053261)	-158	2.19866	Proximal	NM_053261	114663	Mm.34079	NM_053261	ENSMUSG00000024525	Impa2	2210415D20Rik|AI326924|AW259601	inositol (myo)-1(or 4)-monophosphatase 2	protein-coding	5.09	0.32	0.7	1.01	1.78	0.64	15.9062	0.693069	2.78125	1	0	0
931	BAP1_CH12_peak_931	chr7-86804924	chr7	86804824	86805024	S1_BAP1_UN_WT	promoter-TSS	promoter-TSS (NM_029835)	-158	2.19866	Proximal	NM_029835	77011	Mm.28132	NM_029835	ENSMUSG00000046591	Ticrr	5730590G19Rik|BC028450|Lrrk1	TOPBP1-interacting checkpoint and replication regulator	protein-coding	3.33	0.79	1.49	1.3	1.78	0	4.21519	1.14615	11.125	1	0	1
932	BAP1_CH12_peak_932	chr14-121310258	chr14	121310158	121310358	S1_BAP1_UN_WT|S12_BAP1_d3_WT	promoter-TSS	promoter-TSS (NM_023579)	-158	2.19866	Proximal	NM_023579	70572	Mm.221452	NM_023579	ENSMUSG00000030662	Ipo5	1110011C18Rik|5730478E03Rik|AA409333|C76941|IMB3|Kpnb3|Ranbp5	importin 5	protein-coding	12.46	0.79	2.09	1.3	2.54	0.64	15.7722	1.60769	3.96875	1	0	1
933	BAP1_CH12_peak_933	chr17-24607259	chr17	24607159	24607359	S1_BAP1_UN_WT	promoter-TSS	promoter-TSS (NM_025954)	-159	2.2014	Proximal	NM_025954	67078	Mm.28541	NM_025954	ENSMUSG00000043445	Pgp	1700012G19Rik|AI481330|AUM	phosphoglycolate phosphatase	protein-coding	2.46	0.64	2.88	1.59	0.93	0.51	3.84375	1.81132	1.82353	1	0	0
934	BAP1_CH12_peak_934	chr12-111934764	chr12	111934664	111934864	S1_BAP1_UN_WT	promoter-TSS	promoter-TSS (NM_010480)	-159	2.2014	Proximal	NM_010480	15519	Mm.1843	NM_010480	ENSMUSG00000021270	Hsp90aa1	86kDa|89kDa|AL024080|AL024147|Hsp86-1|Hsp89|Hsp90|Hspca|hsp4	heat shock protein 90, alpha (cytosolic), class A member 1	protein-coding	3.95	0.79	1.09	2.32	3.39	0.38	5	0.469828	8.92105	1	0	1
935	BAP1_CH12_peak_935	chr6-51962707	chr6	51962607	51962807	S1_BAP1_UN_WT	promoter-TSS	promoter-TSS (NM_018773)	-159	2.2014	Proximal	NM_018773	54353	Mm.221479	NM_018773	ENSMUSG00000059182	Skap2	2610021A10Rik|AA960083|BB137539|RA70|SKAP-HOM|Saps|Scap2|mSKAP55R	src family associated phosphoprotein 2	protein-coding	4.3	0.48	1.39	1.88	2.37	1.4	8.95833	0.739362	1.69286	1	0	0
936	BAP1_CH12_peak_936	chr11-75444363	chr11	75444263	75444463	S1_BAP1_UN_WT	promoter-TSS	promoter-TSS (NM_008916)	-159	2.2014	Proximal	NM_008916	19062	Mm.1458	NM_008916	ENSMUSG00000006127	Inpp5k	C62|Pps|SKIP	inositol polyphosphate 5-phosphatase K	protein-coding	4.39	1.11	1.19	1.3	1.27	0.64	3.95495	0.915385	1.98438	1	0	0
937	BAP1_CH12_peak_937	chr2-167174838	chr2	167174738	167174938	S1_BAP1_UN_WT	promoter-TSS	promoter-TSS (NM_019835)	-160	2.20412	Proximal	NM_019835	56336	Mm.200886	NM_019835	ENSMUSG00000017929	B4galt5	9430078I07Rik|AW049941|AW539721	UDP-Gal:betaGlcNAc beta 1,4-galactosyltransferase, polypeptide 5	protein-coding	14.04	0.95	0.3	0.58	2.03	0.89	14.7789	0.517241	2.2809	1	0	0
938	BAP1_CH12_peak_938	chr17-27957647	chr17	27957547	27957747	S1_BAP1_UN_WT	promoter-TSS	promoter-TSS (NM_001033279)	-160	2.20412	Proximal	NM_001271511	224647	Mm.196577	NM_001033279	ENSMUSG00000056692	D17Wsu92e	AU020189|C030010A15|C80239	DNA segment, Chr 17, Wayne State University 92, expressed	protein-coding	4.39	0.79	0.99	1.16	1.53	1.02	5.55696	0.853448	1.5	1	0	0
939	BAP1_CH12_peak_939	chr5-77380275	chr5	77380175	77380375	S1_BAP1_UN_WT	promoter-TSS	promoter-TSS (NM_025939)	-161	2.20683	Proximal	NM_025939	67054	Mm.182931	NM_025939	ENSMUSG00000029247	Paics	2610511I09Rik|ADE2H1|AIRC|PAIS	phosphoribosylaminoimidazole carboxylase, phosphoribosylaminoribosylaminoimidazole, succinocarboxamide synthetase	protein-coding	1.84	0.32	1.39	0.72	1.36	1.53	5.75	1.93056	0.888889	1	0	0
940	BAP1_CH12_peak_940	chr10-80040203	chr10	80040103	80040303	S1_BAP1_UN_WT|S12_BAP1_d3_WT	promoter-TSS	promoter-TSS (NM_078477)	-162	2.20952	Proximal	NM_078477	118445	Mm.41513	NM_078477	ENSMUSG00000035397	Klf16	AI843742|BTEB4|DRRF	Kruppel-like factor 16	protein-coding	8.25	1.75	1.49	0.58	2.54	0.13	4.71429	2.56897	19.5385	1	0	1
941	BAP1_CH12_peak_941	chr1-37921764	chr1	37921664	37921864	S1_BAP1_UN_WT|S12_BAP1_d3_WT	intron	CpG	163	2.21219	Proximal	NM_207228	211484	Mm.332756	NM_207228	ENSMUSG00000060771	Tsga10	4933432N21Rik|AI843383|Gm217|Mtsga10	testis specific 10	protein-coding	9.74	1.11	1.39	1.74	4.07	2.42	8.77477	0.798851	1.68182	1	0	1
942	BAP1_CH12_peak_942	chr12-17551516	chr12	17551416	17551616	S1_BAP1_UN_WT	promoter-TSS	promoter-TSS (NM_013614)	-163	2.21219	Proximal	NM_013614	18263	Mm.34102	NM_013614	ENSMUSG00000011179	Odc1	ODC	ornithine decarboxylase, structural 1	protein-coding	5.97	1.27	1.19	1.16	3.73	1.66	4.70079	1.02586	2.24699	1	0	0
943	BAP1_CH12_peak_943	chr3-108060008	chr3	108059908	108060108	S1_BAP1_UN_WT	5' UTR	5' UTR (NM_011967, exon 1 of 9)	164	2.21484	Proximal	NM_011967	26442	Mm.208883	NM_011967	ENSMUSG00000068749	Psma5	ZETA	proteasome (prosome, macropain) subunit, alpha type 5	protein-coding	2.54	0.32	2.09	1.74	1.02	1.02	7.9375	1.20115	1	1	0	0
944	BAP1_CH12_peak_944	chr3-37318682	chr3	37318582	37318782	S1_BAP1_UN_WT	promoter-TSS	promoter-TSS (NM_001163511)	-164	2.21484	Proximal	NM_001291044	229228	Mm.436967	NM_153561	ENSMUSG00000050174	Nudt6	Asfgf2b	nudix (nucleoside diphosphate linked moiety X)-type motif 6	protein-coding	3.16	0	0.79	0	0.85	1.4	19.75	5.64286	0.607143	1	1	0
945	BAP1_CH12_peak_945	chr14-9005670	chr14	9005570	9005770	S1_BAP1_UN_WT	promoter-TSS	promoter-TSS (NM_024221)	-164	2.21484	Proximal	NM_024221	68263	Mm.301527	NM_024221	ENSMUSG00000021748	Pdhb	2610103L06Rik|AL024199|C81408	pyruvate dehydrogenase (lipoamide) beta	protein-coding	4.65	0.64	2.88	1.16	2.29	0.76	7.26562	2.48276	3.01316	1	0	1
946	BAP1_CH12_peak_946	chr4-45025119	chr4	45025019	45025219	S1_BAP1_UN_WT	5' UTR	5' UTR (NM_001163284, exon 1 of 2)	165	2.21748	Proximal	NM_001163283	230119	Mm.44222	NM_173399	ENSMUSG00000049657	Zbtb5	5930421I10|9430083K24Rik|AI646847|mKIAA0354	zinc finger and BTB domain containing 5	protein-coding	4.74	1.27	1.09	0.58	2.03	1.78	3.73228	1.87931	1.14045	1	0	0
947	BAP1_CH12_peak_947	chr1-21069471	chr1	21069371	21069571	S1_BAP1_UN_WT	promoter-TSS	promoter-TSS (NM_177409)	-165	2.21748	Proximal	NM_177409	170829	Mm.185680	NM_177409		Tram2	C330003D03Rik	translocating chain-associating membrane protein 2	protein-coding	5.09	0.95	0.79	1.01	1.69	0.51	5.35789	0.782178	3.31373	1	0	1
948	BAP1_CH12_peak_948	chr9-115219704	chr9	115219604	115219804	S1_BAP1_UN_WT	promoter-TSS	promoter-TSS (NM_024222)	-165	2.21748	Proximal	NM_024222	68292	Mm.296158	NM_024222	ENSMUSG00000032437	Stt3b	1300006C19Rik|Simp	STT3, subunit of the oligosaccharyltransferase complex, homolog B (S. cerevisiae)	protein-coding	6.23	1.11	1.89	2.46	2.46	0.89	5.61261	0.768293	2.76404	1	0	0
949	BAP1_CH12_peak_949	chr5-92566798	chr5	92566698	92566898	S1_BAP1_UN_WT	promoter-TSS	promoter-TSS (NM_019490)	-166	2.22011	Proximal	NM_019490	56041	Mm.15868	NM_019490	ENSMUSG00000029407	Uso1	115kDa|TAP|Vdp	USO1 vesicle docking factor	protein-coding	4.47	0.79	1.89	0.72	2.37	1.27	5.65823	2.625	1.86614	1	0	0
950	BAP1_CH12_peak_950	chr7-142908228	chr7	142908128	142908328	S1_BAP1_UN_WT	promoter-TSS	promoter-TSS (NM_001081117)	-166	2.22011	Proximal	NM_001081117	17345	Mm.4078	NM_001081117	ENSMUSG00000031004	Mki67	D630048A14Rik|Ki-67|Ki67	antigen identified by monoclonal antibody Ki 67	protein-coding	4.91	1.27	0.89	0.58	2.2	0.89	3.86614	1.53448	2.47191	1	0	0
951	BAP1_CH12_peak_951	chr17-25097734	chr17	25097634	25097834	S1_BAP1_UN_WT	promoter-TSS	promoter-TSS (NM_198937)	-166	2.22011	Proximal	NM_198937	52009	Mm.371601	NM_198937	ENSMUSG00000024165	Hn1l	2810430B18Rik|AL022629|C16orf34|D17Ertd441e	hematological and neurological expressed 1-like	protein-coding	2.72	0.32	1.09	1.3	2.54	1.78	8.5	0.838462	1.42697	1	0	0
952	BAP1_CH12_peak_952	chr8-122752296	chr8	122752196	122752396	S1_BAP1_UN_WT	promoter-TSS	promoter-TSS (NR_110496)	-166	2.22011	Proximal	NR_110496	434353	Mm.411793	NR_110496	ENSMUSG00000097960	A330074K22Rik	-	RIKEN cDNA A330074K22 gene	ncRNA	3.51	0.95	0.7	1.16	1.27	0.38	3.69474	0.603448	3.34211	1	0	1
953	BAP1_CH12_peak_953	chr19-32831901	chr19	32831801	32832001	S1_BAP1_UN_WT	promoter-TSS	promoter-TSS (NM_008960)	-166	2.22011	Proximal	NM_008960	19211	Mm.245395	NM_008960	ENSMUSG00000013663	Pten	2310035O07Rik|A130070J02Rik|AI463227|B430203M17Rik|MMAC1|TEP1	phosphatase and tensin homolog	protein-coding	6.49	1.75	1.39	0.72	2.29	1.66	3.70857	1.93056	1.37952	1	0	0
954	BAP1_CH12_peak_954	chr7-19930587	chr7	19930487	19930687	S1_BAP1_UN_WT	intron	CpG	167	2.22272	Proximal	NM_007948	13870	Mm.280913	NM_007948	ENSMUSG00000003549	Ercc1	Ercc-1	excision repair cross-complementing rodent repair deficiency, complementation group 1	protein-coding	5.26	0.48	2.68	0.72	3.39	2.17	10.9583	3.72222	1.56221	1	1	0
955	BAP1_CH12_peak_955	chr11-100801021	chr11	100800921	100801121	S1_BAP1_UN_WT	promoter-TSS	promoter-TSS (NM_011486)	-167	2.22272	Proximal	NM_213659	20848	Mm.249934	NM_011486	ENSMUSG00000004040	Stat3	1110034C02Rik|AW109958|Aprf	signal transducer and activator of transcription 3	protein-coding	4.83	0.16	2.58	1.88	1.86	2.04	30.1875	1.37234	0.911765	1	0	0
956	BAP1_CH12_peak_956	chr9-7763910	chr9	7763810	7764010	S1_BAP1_UN_WT	promoter-TSS	promoter-TSS (NM_133739)	-167	2.22272	Proximal	NM_133739	71929	Mm.283293	NM_133739	ENSMUSG00000050912	Tmem123	2310075C12Rik	transmembrane protein 123	protein-coding	11.76	2.22	1.59	0.14	3.39	1.15	5.2973	11.3571	2.94783	1	1	0
957	BAP1_CH12_peak_957	chr12-109513794	chr12	109513694	109513894	S1_BAP1_UN_WT	promoter-TSS	promoter-TSS (NM_001159910)	-167	2.22272	Proximal	NM_001159910	668158	Mm.482792	NM_001159910	ENSMUSG00000084883	Ccdc85c	EG668158|Gm265|Gm9010	coiled-coil domain containing 85C	protein-coding	10.97	0.48	1.89	0.43	2.71	1.4	22.8542	4.39535	1.93571	1	1	0
958	BAP1_CH12_peak_958	chr13-49063649	chr13	49063549	49063749	S1_BAP1_UN_WT	promoter-TSS	promoter-TSS (NM_001033268)	168	2.22531	Proximal	NR_015601	68128	Mm.426304	NR_015601		Fam120aos	C030044B11Rik	family with sequence similarity 120A, opposite strand	ncRNA	3.69	0.48	1.49	0.29	2.37	0.51	7.6875	5.13793	4.64706	1	1	1
959	BAP1_CH12_peak_959	chr16-11134794	chr16	11134694	11134894	S1_BAP1_UN_WT	promoter-TSS	promoter-TSS (NM_029582)	-169	2.22789	Proximal	NM_029582	106200	Mm.291015	NM_029582	ENSMUSG00000022498	Txndc11	2810408E11Rik|AI427833|EFP1|Txdc11	thioredoxin domain containing 11	protein-coding	5.53	1.27	2.88	1.88	5.59	1.53	4.35433	1.53191	3.65359	1	0	1
960	BAP1_CH12_peak_960	chr10-86168387	chr10	86168287	86168487	S1_BAP1_UN_WT	promoter-TSS	promoter-TSS (NM_011631)	-169	2.22789	Proximal	NM_001003910	103220	Mm.440762	NM_153595	ENSMUSG00000044937	Ttc41	AI449705|AU041509|Gnn	tetratricopeptide repeat domain 41	protein-coding	3.86	0.48	1.39	1.16	1.78	0.51	8.04167	1.19828	3.4902	1	0	1
961	BAP1_CH12_peak_961	chr9-64658988	chr9	64658888	64659088	S1_BAP1_UN_WT	intron	CpG	170	2.23045	Proximal	NM_001162917	102442	Mm.222473	NM_176935	ENSMUSG00000053641	Dennd4a	AI115600|AI851943|F730015K02Rik	DENN/MADD domain containing 4A	protein-coding	8.07	1.11	1.99	0.58	2.12	1.15	7.27027	3.43103	1.84348	1	1	0
962	BAP1_CH12_peak_962	chr19-6996468	chr19	6996368	6996568	S1_BAP1_UN_WT|S12_BAP1_d3_WT	promoter-TSS	promoter-TSS (NM_007953)	-170	2.23045	Proximal	NM_007953	26379	Mm.386776	NM_007953	ENSMUSG00000024955	Esrra	ERRalpha|Err1|Estrra|Nr3b1	estrogen related receptor, alpha	protein-coding	5.7	2.54	1.19	2.32	3.98	0.64	2.24409	0.512931	6.21875	1	0	1
963	BAP1_CH12_peak_963	chr19-8876816	chr19	8876716	8876916	S1_BAP1_UN_WT	promoter-TSS	promoter-TSS (NM_133759)	-170	2.23045	Proximal	NM_133759	75291	Mm.23423	NM_133759	ENSMUSG00000071661	Zbtb3	4930563M09Rik	zinc finger and BTB domain containing 3	protein-coding	4.12	1.91	2.78	1.74	2.2	0.89	2.15707	1.5977	2.47191	1	0	0
964	BAP1_CH12_peak_964	chr1-193730490	chr1	193730390	193730590	S1_BAP1_UN_WT	promoter-TSS	promoter-TSS (NM_009579)	-170	2.23045	Proximal	NM_009579	22782	Mm.9024	NM_009579	ENSMUSG00000037434	Slc30a1	AI839647|C130040I11Rik|Znt1	solute carrier family 30 (zinc transporter), member 1	protein-coding	3.51	0.95	1.19	1.88	2.03	0.76	3.69474	0.632979	2.67105	1	0	0
965	BAP1_CH12_peak_965	chr7-4691557	chr7	4691457	4691657	S1_BAP1_UN_WT|S12_BAP1_d3_WT	promoter-TSS	promoter-TSS (NM_001115018)	-172	2.23553	Proximal	NM_001115018	232811	Mm.247844	NM_146177	ENSMUSG00000059851	Suv420h2	BC024816|KMT5C|Suv4-20h2	suppressor of variegation 4-20 homolog 2 (Drosophila)	protein-coding	6.67	0.64	4.77	2.32	4.24	1.53	10.4219	2.05603	2.77124	1	1	1
966	BAP1_CH12_peak_966	chr9-36575336	chr9	36575236	36575436	S1_BAP1_UN_WT	promoter-TSS	promoter-TSS (NM_008408)	-173	2.23805	Proximal	NM_008408	16430	Mm.2863	NM_008408	ENSMUSG00000032116	Stt3a	AA408947|BB081708|Itm1	STT3, subunit of the oligosaccharyltransferase complex, homolog A (S. cerevisiae)	protein-coding	3.33	0.48	3.58	0.14	2.8	0.25	6.9375	25.5714	11.2	1	1	1
967	BAP1_CH12_peak_967	chr8-106919880	chr8	106919780	106919980	S1_BAP1_UN_WT	promoter-TSS	promoter-TSS (NM_153582)	-173	2.23805	Proximal	NM_153582	97487	Mm.29658	NM_153582	ENSMUSG00000096188	Cmtm4	Cklfsf4|D19397|ENSMUSG00000051554|Gm9853	CKLF-like MARVEL transmembrane domain containing 4	protein-coding	2.81	0	0.79	0.29	1.69	0.51	17.5625	2.72414	3.31373	1	0	1
968	BAP1_CH12_peak_968	chr5-21151597	chr5	21151497	21151697	S1_BAP1_UN_WT	promoter-TSS	promoter-TSS (NM_177076)	-174	2.24055	Proximal	NM_177076	320118	Mm.442295	NM_177076	ENSMUSG00000048520	Fbxl13	4921539K22Rik	F-box and leucine-rich repeat protein 13	protein-coding	5.26	0.79	0.6	1.01	0.85	0.51	6.65823	0.594059	1.66667	1	0	0
969	BAP1_CH12_peak_969	chr7-117129918	chr7	117129818	117130018	S1_BAP1_UN_WT	promoter-TSS	promoter-TSS (NM_153525)	-174	2.24055	Proximal	NM_153525	233724	Mm.43212	NM_153525	ENSMUSG00000047554	Tmem41b	1500015G02Rik|1500031M19Rik|AU018901|D7Ertd70e|D7Ertd743e	transmembrane protein 41B	protein-coding	1.84	0.48	1.89	0.14	1.69	0.25	3.83333	13.5	6.76	1	1	1
970	BAP1_CH12_peak_970	chr11-20531805	chr11	20531705	20531905	S1_BAP1_UN_WT	promoter-TSS	promoter-TSS (NM_001038625)	-175	2.24304	Proximal	NM_001038625	58172	Mm.339676	NM_021372	ENSMUSG00000049800	Sertad2	AB041541|AU021878|Kiaa0127|MNCb-1504|SEI-2|Sei2|TRIP-Br2|mKIAA0127	SERTA domain containing 2	protein-coding	10.09	1.27	2.58	0.87	3.05	0.64	7.94488	2.96552	4.76562	1	0	1
971	BAP1_CH12_peak_971	chr9-96264893	chr9	96264793	96264993	S1_BAP1_UN_WT	promoter-TSS	promoter-TSS (NM_007502)	-175	2.24304	Proximal	NM_007502	11933	Mm.424	NM_007502	ENSMUSG00000032412	Atp1b3	AA409958|AI664000|AW212096	ATPase, Na+/K+ transporting, beta 3 polypeptide	protein-coding	2.54	0.79	2.88	1.16	0.59	1.27	3.21519	2.48276	0.464567	1	0	0
972	BAP1_CH12_peak_972	chr12-25336060	chr12	25335960	25336160	S1_BAP1_UN_WT	promoter-TSS	promoter-TSS (NM_178357)	-176	2.24551	Proximal	NM_178357	194655	Mm.9616	NM_178357	ENSMUSG00000020653	Klf11	9830142A17|D12Ertd427e|Tieg2|Tieg2b|Tieg3	Kruppel-like factor 11	protein-coding	4.21	1.91	1.29	0.87	2.46	1.02	2.20419	1.48276	2.41176	1	0	0
973	BAP1_CH12_peak_973	chr8-73278401	chr8	73278301	73278501	S1_BAP1_UN_WT	promoter-TSS	promoter-TSS (NM_001166399)	-177	2.24797	Proximal	NM_001166399	19339	Mm.5083	NM_009001	ENSMUSG00000031840	Rab3a	-	RAB3A, member RAS oncogene family	protein-coding	4.39	0.16	1.49	1.3	1.95	1.02	27.4375	1.14615	1.91176	1	0	0
974	BAP1_CH12_peak_974	chr9-70505158	chr9	70505058	70505258	S1_BAP1_UN_WT	promoter-TSS	promoter-TSS (NM_172772)	-177	2.24797	Proximal	NM_172772	235461	Mm.170855	NM_172772	ENSMUSG00000042444	Fam63b	AI465301|B230380D07Rik|mKIAA1164	family with sequence similarity 63, member B	protein-coding	2.81	0.79	2.19	0.14	1.02	0.76	3.55696	15.6429	1.34211	1	1	0
975	BAP1_CH12_peak_975	chr12-76770701	chr12	76770601	76770801	S1_BAP1_UN_WT	promoter-TSS	promoter-TSS (NM_028203)	-177	2.24797	Proximal	NM_028203	72338	Mm.341719	NM_028203	ENSMUSG00000045690	Wdr89	2600001A11Rik	WD repeat domain 89	protein-coding	3.86	0.48	1.49	1.16	2.29	1.53	8.04167	1.28448	1.49673	1	0	0
976	BAP1_CH12_peak_976	chrX-155809950	chrX	155809850	155810050	S1_BAP1_UN_WT	promoter-TSS	promoter-TSS (NM_025437)	-177	2.24797	Proximal	NM_025437	66235	Mm.294623	NM_025437		Eif1ax	1500010B24Rik|AI426898|Eif1ay	eukaryotic translation initiation factor 1A, X-linked	protein-coding	3.07	0.16	0.3	0.14	1.44	0.25	19.1875	2.14286	5.76	1	0	1
977	BAP1_CH12_peak_977	chr8-86628840	chr8	86628740	86628940	S12_BAP1_d3_WT	promoter-TSS	promoter-TSS (NM_172502)	-179	2.25285	Proximal	NM_172502	212123	Mm.260557	NM_172502	ENSMUSG00000037103	Dcaf15	6720484B16	DDB1 and CUL4 associated factor 15	protein-coding	3.25	0.32	2.29	0.14	1.86	0.51	10.1562	16.3571	3.64706	1	1	1
978	BAP1_CH12_peak_978	chr11-96691462	chr11	96691362	96691562	S1_BAP1_UN_WT	promoter-TSS	promoter-TSS (NM_001130450)	-180	2.25527	Proximal	NM_008686	18023	Mm.6743	NM_008686	ENSMUSG00000038615	Nfe2l1	AA408798|AW212678|LCR-F1|Lcrf1|NRF1|TCF-11|TCF11	nuclear factor, erythroid derived 2,-like 1	protein-coding	2.9	0.95	0.89	1.16	1.27	0.89	3.05263	0.767241	1.42697	1	0	0
979	BAP1_CH12_peak_979	chr4-150432242	chr4	150432142	150432342	S1_BAP1_UN_WT	promoter-TSS	promoter-TSS (NM_009498)	-180	2.25527	Proximal	NM_009498	22319	Mm.273930	NM_009498	ENSMUSG00000028955	Vamp3	D130027G05Rik|VAMP-3|ceb	vesicle-associated membrane protein 3	protein-coding	3.16	0.95	3.28	0.58	2.71	2.42	3.32632	5.65517	1.11983	1	1	0
980	BAP1_CH12_peak_980	chr14-103382034	chr14	103381934	103382134	S1_BAP1_UN_WT	promoter-TSS	promoter-TSS (NR_039592)	-180	2.25527	Proximal	NM_177715	239217	Mm.246466	NM_177715	ENSMUSG00000098557	Kctd12	AU046135|AW538430|Pfet1|Pfetin	potassium channel tetramerisation domain containing 12	protein-coding	4.83	0.64	2.98	0.43	1.69	1.02	7.54688	6.93023	1.65686	1	1	0
981	BAP1_CH12_peak_981	chr7-135754698	chr7	135754598	135754798	S1_BAP1_UN_WT	promoter-TSS	promoter-TSS (NM_178641)	-181	2.25768	Proximal	NM_178641	101490	Mm.490344	NM_178641	ENSMUSG00000042105	Inpp5f	5830435P03Rik|AI115354|AW561896|SAC2|cI-27|mKIAA0966	inositol polyphosphate-5-phosphatase F	protein-coding	6.67	0.95	1.49	1.01	1.36	1.66	7.02105	1.47525	0.819277	1	0	0
982	BAP1_CH12_peak_982	chr17-56970612	chr17	56970512	56970712	S1_BAP1_UN_WT	promoter-TSS	promoter-TSS (NM_009056)	-181	2.25768	Proximal	NM_027787	19725	Mm.102	NM_009056	ENSMUSG00000024206	Rfx2	5430432H19Rik	regulatory factor X, 2 (influences HLA class II expression)	protein-coding	4.12	1.59	1.99	1.59	1.44	1.02	2.59119	1.25157	1.41176	1	0	0
983	BAP1_CH12_peak_983	chr2-167906323	chr2	167906223	167906423	S1_BAP1_UN_WT	promoter-TSS	promoter-TSS (NM_021409)	-181	2.25768	Proximal	NM_021409	58220	Mm.292834	NM_021409	ENSMUSG00000044641	Pard6b	AV025615|Par6b	par-6 family cell polarity regulator beta	protein-coding	3.16	0.32	1.29	1.01	0.93	1.02	9.875	1.27723	0.911765	1	0	0
984	BAP1_CH12_peak_984	chr7-120350797	chr7	120350697	120350897	S1_BAP1_UN_WT	promoter-TSS	promoter-TSS (NM_007489)	-182	2.26007	Proximal	NM_007489	11865	Mm.33970	NM_007489	ENSMUSG00000055116	Arntl	Arnt3|BMAL1b|Bmal1|MOP3|bHLHe5|bmal1b'	aryl hydrocarbon receptor nuclear translocator-like	protein-coding	4.21	0.64	1.79	1.45	2.8	0.76	6.57812	1.23448	3.68421	1	0	1
985	BAP1_CH12_peak_985	chr11-118110088	chr11	118109988	118110188	S1_BAP1_UN_WT	promoter-TSS	promoter-TSS (NM_011180)	-182	2.26007	Proximal	NM_001112699	19157	Mm.86413	NM_011180	ENSMUSG00000017132	Cyth1	CLM1|CTH-1|CYTIP|Pscd1|mKIAA4240	cytohesin 1	protein-coding	7.9	0.79	1.89	2.03	2.12	1.66	10	0.931034	1.27711	1	0	0
986	BAP1_CH12_peak_986	chr9-53514519	chr9	53514419	53514619	S1_BAP1_UN_WT	promoter-TSS	promoter-TSS (NM_175562)	-182	2.26007	Proximal	NM_175562	270160	Mm.290285	NM_175562	ENSMUSG00000055069	Rab39	C230094F14Rik|Rab39a	RAB39, member RAS oncogene family	protein-coding	7.2	0.95	1.19	0.58	1.69	0.64	7.57895	2.05172	2.64062	1	0	0
987	BAP1_CH12_peak_987	chr11-49057510	chr11	49057410	49057610	S1_BAP1_UN_WT	promoter-TSS	promoter-TSS (NM_001110148)	-183	2.26245	Proximal	NM_010794	17308	Mm.196933	NM_010794	ENSMUSG00000020346	Mgat1	Mgat-1	mannoside acetylglucosaminyltransferase 1	protein-coding	8.16	0.64	1.09	1.3	3.64	0.89	12.75	0.838462	4.08989	1	0	1
988	BAP1_CH12_peak_988	chr5-114185608	chr5	114185508	114185708	S1_BAP1_UN_WT	promoter-TSS	promoter-TSS (NM_001010825)	-183	2.26245	Proximal	NM_001010825	231630	Mm.21926	NM_001010825	ENSMUSG00000053334	Ficd	D5Ertd40e|Hype	FIC domain containing	protein-coding	3.33	0.64	1.59	1.3	2.37	1.4	5.20312	1.22308	1.69286	1	0	0
989	BAP1_CH12_peak_989	chr16-18289444	chr16	18289344	18289544	S3_Flag_UN_FLAGx3BAP1	promoter-TSS	promoter-TSS (NM_033324)	-183	2.26245	Proximal	NM_033324	94223	Mm.447352	NM_033324	ENSMUSG00000022718	Dgcr8	D16H22S1742E|D16H22S788E|D16Wis2|Gy1|N41|Vo59c07|mir-1306	DiGeorge syndrome critical region gene 8	protein-coding	2.37	1.43	7.45	2.03	1.69	1.78	1.65734	3.66995	0.949438	0	1	0
990	BAP1_CH12_peak_990	chr3-82859277	chr3	82859177	82859377	S1_BAP1_UN_WT	promoter-TSS	promoter-TSS (NM_016784)	-183	2.26245	Proximal	NM_016784	53317	Mm.286349	NM_016784	ENSMUSG00000027998	Plrg1	AA958940|C80566|Tango4	pleiotropic regulator 1, PRL1 homolog (Arabidopsis)	protein-coding	5.88	0.32	0.3	0.14	2.46	1.66	18.375	2.14286	1.48193	1	0	0
991	BAP1_CH12_peak_991	chr15-80064326	chr15	80064226	80064426	S1_BAP1_UN_WT	promoter-TSS	promoter-TSS (NM_178719)	-184	2.26482	Proximal	NM_178719	239555	Mm.307163	NM_178719	ENSMUSG00000022412	Mief1	A230016E22|AI452372|Smcr7l	mitochondrial elongation factor 1	protein-coding	6.58	0	2.29	1.59	1.53	2.17	41.125	1.44025	0.705069	1	0	0
992	BAP1_CH12_peak_992	chr14-122197141	chr14	122197041	122197241	S1_BAP1_UN_WT	promoter-TSS	promoter-TSS (NM_134074)	-185	2.26717	Proximal	NM_134074	105445	Mm.441054	NM_134074	ENSMUSG00000025558	Dock9	AA959601|AW538057|B230309H04Rik|D14Wsu89e|Zizimin1|mKIAA1058	dedicator of cytokinesis 9	protein-coding	9.83	1.27	2.78	2.17	3.22	3.06	7.74016	1.28111	1.05229	1	0	0
993	BAP1_CH12_peak_993	chr11-96639054	chr11	96638954	96639154	S1_BAP1_UN_WT	promoter-TSS	promoter-TSS (NM_001163389)	-185	2.26717	Proximal	NM_028965	74479	Mm.270781	NM_028965	ENSMUSG00000020876	Snx11	4933439F10Rik|A930041K09Rik|AI117694	sorting nexin 11	protein-coding	3.86	0.95	3.18	1.3	1.53	1.4	4.06316	2.44615	1.09286	1	0	0
994	BAP1_CH12_peak_994	chr5-121038807	chr5	121038707	121038907	S1_BAP1_UN_WT|S12_BAP1_d3_WT	promoter-TSS	promoter-TSS (NM_145853)	-185	2.26717	Proximal	NM_145853	252972	Mm.114054	NM_145853	ENSMUSG00000032741	Tpcn1	5730403B01Rik|Tpc1|mKIAA1169	two pore channel 1	protein-coding	7.63	1.11	4.27	0.14	3.22	0.51	6.87387	30.5	6.31373	1	1	1
995	BAP1_CH12_peak_995	chr9-106340755	chr9	106340655	106340855	S1_BAP1_UN_WT	promoter-TSS	promoter-TSS (NM_025371)	-188	2.27416	Proximal	NM_025371	109652	Mm.7165	NM_025371	ENSMUSG00000023262	Acy1	1110014J22Rik|Acy-1	aminoacylase 1	protein-coding	3.51	1.11	2.19	0.29	0.76	0.89	3.16216	7.55172	0.853933	1	1	0
996	BAP1_CH12_peak_996	chr12-76697375	chr12	76697275	76697475	S1_BAP1_UN_WT	promoter-TSS	promoter-TSS (NM_012024)	-188	2.27416	Proximal	NM_012024	26932	Mm.259626	NM_012024	ENSMUSG00000021051	Ppp2r5e	4633401M22Rik|AI449017|B56beta	protein phosphatase 2, regulatory subunit B', epsilon	protein-coding	2.11	0	2.88	0.87	1.53	0.13	13.1875	3.31034	11.7692	1	1	1
997	BAP1_CH12_peak_997	chr5-86601957	chr5	86601857	86602057	S1_BAP1_UN_WT	promoter-TSS	promoter-TSS (NM_172712)	-189	2.27646	Proximal	NM_172712	231380	Mm.34012	NM_172712		Uba6	4930542H01|5730469D23Rik|AU021846|AW124799|E1-L2|Ube1l2	ubiquitin-like modifier activating enzyme 6	protein-coding	3.69	0.95	2.68	0.29	0.93	0.76	3.88421	9.24138	1.22368	1	1	0
998	BAP1_CH12_peak_998	chr7-148600213	chr7	148600113	148600313	S1_BAP1_UN_WT	promoter-TSS	promoter-TSS (NM_172116)	-189	2.27646	Proximal	NM_172116	213350	Mm.290953	NM_172116	ENSMUSG00000051007	Pddc1	BC023835|D230016J19Rik	Parkinson disease 7 domain containing 1	protein-coding	8.25	1.27	1.39	1.01	2.2	1.02	6.49606	1.37624	2.15686	1	0	0
999	BAP1_CH12_peak_999	chr12-88729494	chr12	88729394	88729594	S1_BAP1_UN_WT	promoter-TSS	promoter-TSS (NM_011479)	-189	2.27646	Proximal	NM_011479	20773	Mm.565	NM_011479		Sptlc2	LCB2|LCB2a	serine palmitoyltransferase, long chain base subunit 2	protein-coding	5.44	0.32	1.79	0.43	2.46	0.76	17	4.16279	3.23684	1	1	1
1000	BAP1_CH12_peak_1000	chr14-63456337	chr14	63456237	63456437	S12_BAP1_d3_WT	promoter-TSS	promoter-TSS (NM_175546)	-190	2.27875	Proximal	NM_175546	268752	Mm.1960	NM_175546	ENSMUSG00000014547	Wdfy2	5830485M08|B130024L21Rik|ProF|ZFYVE22	WD repeat and FYVE domain containing 2	protein-coding	11.93	1.59	2.98	0.87	4.49	0.64	7.50314	3.42529	7.01562	1	1	1
1001	BAP1_CH12_peak_1001	chr5-4104506	chr5	4104406	4104606	S1_BAP1_UN_WT	5' UTR	5' UTR (NM_020010, exon 1 of 10)	191	2.28103	Proximal	NM_020010	13121	Mm.140158	NM_020010	ENSMUSG00000001467	Cyp51	AI426508|CYPLI|Cyp51a1|Ldm|P450-14DM|P450LI	cytochrome P450, family 51	protein-coding	6.32	2.07	0.99	1.16	4.07	1.27	3.05314	0.853448	3.20472	1	0	1
1002	BAP1_CH12_peak_1002	chr9-59598647	chr9	59598547	59598747	S1_BAP1_UN_WT	promoter-TSS	promoter-TSS (NM_001172069)	-191	2.28103	Proximal	NM_001172070	71599	Mm.279070	NM_027838	ENSMUSG00000051705	Senp8	9130010J17Rik|AU020827|Den1|Nedp1|Prsc2	SUMO/sentrin specific peptidase 8	protein-coding	4.74	0.95	0.89	1.88	1.61	0.38	4.98947	0.473404	4.23684	1	0	1
1003	BAP1_CH12_peak_1003	chr17-35183881	chr17	35183781	35183981	S1_BAP1_UN_WT	promoter-TSS	promoter-TSS (NM_013600)	-191	2.28103	Proximal	NM_001146215	17687	Mm.24192	NM_013600	ENSMUSG00000007035	Msh5	Mut5	mutS homolog 5 (E. coli)	protein-coding	4.04	1.11	2.48	1.3	1.86	1.02	3.63964	1.90769	1.82353	1	0	0
1004	BAP1_CH12_peak_1004	chr1-75165501	chr1	75165401	75165601	S1_BAP1_UN_WT	intron	CpG	192	2.2833	Proximal	NM_026846	68818	Mm.32646	NM_026846	ENSMUSG00000026197	Zfand2b	1110060O18Rik|C81256	zinc finger, AN1 type domain 2B	protein-coding	4.74	2.22	2.68	1.16	2.12	1.4	2.13514	2.31034	1.51429	1	0	0
1005	BAP1_CH12_peak_1005	chr9-44689549	chr9	44689449	44689649	S1_BAP1_UN_WT|S12_BAP1_d3_WT	promoter-TSS	promoter-TSS (NM_001081049)	-192	2.2833	Proximal	NM_001081049	214162	Mm.2389	NM_001081049	ENSMUSG00000002028	Kmt2a	6430520K01|ALL-1|All1|Cxxc7|HRX|HTRX1|Mll|Mll1|mKIAA4050	lysine (K)-specific methyltransferase 2A	protein-coding	127.49	1.27	1.49	0	95.84	0.64	100.386	10.6429	149.75	1	1	1
1006	BAP1_CH12_peak_1006	chr3-107136014	chr3	107135914	107136114	S1_BAP1_UN_WT	5' UTR	5' UTR (NM_001045807, exon 1 of 2)	193	2.28556	Proximal	NM_001045807	229700	Mm.27966	NM_001045807		Rbm15	C230088J01Rik|mKIAA1438	RNA binding motif protein 15	protein-coding	2.98	0.64	1.29	0.72	1.36	1.02	4.65625	1.79167	1.33333	1	0	0
1007	BAP1_CH12_peak_1007	chr3-35652867	chr3	35652767	35652967	S1_BAP1_UN_WT	promoter-TSS	promoter-TSS (NM_029570)	-193	2.28556	Proximal	NM_029570	76295	Mm.239416	NM_029570	ENSMUSG00000037400	Atp11b	1110019I14Rik|ATPIF|ATPIR|mKIAA0956	ATPase, class VI, type 11B	protein-coding	3.77	0	1.39	0.87	0.68	1.27	23.5625	1.5977	0.535433	1	0	0
1008	BAP1_CH12_peak_1008	chr2-14976796	chr2	14976696	14976896	S1_BAP1_UN_WT	promoter-TSS	promoter-TSS (NM_029466)	-193	2.28556	Proximal	NM_029466	75869	Mm.174068	NM_029466		Arl5b	4930587A11Rik|AW146430|Arl8	ADP-ribosylation factor-like 5B	protein-coding	3.33	0.79	1.49	0.29	1.02	1.78	4.21519	5.13793	0.573034	1	1	0
1009	BAP1_CH12_peak_1009	chr10-80630659	chr10	80630559	80630759	S1_BAP1_UN_WT	promoter-TSS	promoter-TSS (NM_021501)	-194	2.2878	Proximal	NM_021501	59004	Mm.34428	NM_021501		Pias4	PIASY|Pias-gamma|Piasg	protein inhibitor of activated STAT 4	protein-coding	5.26	1.27	1.69	1.3	1.27	0.64	4.14173	1.3	1.98438	1	0	0
1010	BAP1_CH12_peak_1010	chr7-52185054	chr7	52184954	52185154	S12_BAP1_d3_WT	promoter-TSS	promoter-TSS (NM_001077264)	-194	2.2878	Proximal	NM_007458	11771	Mm.6877	NM_007458	ENSMUSG00000060279	Ap2a1	Adtaa	adaptor-related protein complex 2, alpha 1 subunit	protein-coding	16.32	0.79	1.59	2.17	4.75	0.51	20.6582	0.732719	9.31373	1	0	1
1011	BAP1_CH12_peak_1011	chr4-137024524	chr4	137024424	137024624	S1_BAP1_UN_WT	promoter-TSS	promoter-TSS (NM_008305)	-194	2.2878	Proximal	NM_008305	15530	Mm.273662	NM_008305	ENSMUSG00000028763	Hspg2	AI852380|Pcn|Plc|per	perlecan (heparan sulfate proteoglycan 2)	protein-coding	2.98	0.32	0.7	0.29	1.36	0.89	9.3125	2.41379	1.52809	1	0	0
1012	BAP1_CH12_peak_1012	chr4-138936379	chr4	138936279	138936479	S1_BAP1_UN_WT|S12_BAP1_d3_WT	promoter-TSS	promoter-TSS (NM_001160319)	-195	2.29003	Proximal	NM_001160319	69116	Mm.271956	NM_001160319	ENSMUSG00000066036	Ubr4	1810009A16Rik|A930005E13Rik|D930005K06Rik|Gm1032|Gm1666|N28143|RBAF600|Zubr1|mKIAA0462|p600	ubiquitin protein ligase E3 component n-recognin 4	protein-coding	4.3	1.11	2.09	1.45	5.76	2.04	3.87387	1.44138	2.82353	1	0	1
1013	BAP1_CH12_peak_1013	chr8-72240996	chr8	72240896	72241096	S1_BAP1_UN_WT	promoter-TSS	promoter-TSS (NM_181274)	-195	2.29003	Proximal	NM_001039967	66869	Mm.334581	NM_181274		Zfp869	1200003I07Rik	zinc finger protein 869	protein-coding	3.07	0.48	2.68	0.72	2.2	1.66	6.39583	3.72222	1.3253	1	1	0
1014	BAP1_CH12_peak_1014	chr15-78813291	chr15	78813191	78813391	S1_BAP1_UN_WT	promoter-TSS	promoter-TSS (NM_001024716)	-195	2.29003	Proximal	NM_001024716	110253	Mm.123714	NM_138579	ENSMUSG00000033088	Triobp	AI428493|EST478828|Tara|mKIAA1662	TRIO and F-actin binding protein	protein-coding	4.74	1.59	0.99	1.16	1.1	0.13	2.98113	0.853448	8.46154	1	0	1
1015	BAP1_CH12_peak_1015	chr1-71149744	chr1	71149644	71149844	S1_BAP1_UN_WT	promoter-TSS	promoter-TSS (NM_007525)	-198	2.29667	Proximal	NM_007525	12021	Mm.10764	NM_007525	ENSMUSG00000026196	Bard1	ENSMUSG00000060893|ENSMUSG00000073653	BRCA1 associated RING domain 1	protein-coding	6.76	1.11	0.6	0.14	1.27	1.4	6.09009	4.28571	0.907143	1	1	0
1016	BAP1_CH12_peak_1016	chr8-4166369	chr8	4166269	4166469	S1_BAP1_UN_WT|S12_BAP1_d3_WT	promoter-TSS	promoter-TSS (NM_001039578)	-198	2.29667	Proximal	NM_001039578	213027	Mm.437106	NM_153536	ENSMUSG00000011832	Evi5l	1700084G18Rik|2310039H16Rik|3110007G05Rik|B130050I23Rik	ecotropic viral integration site 5 like	protein-coding	4.83	2.7	1.19	2.03	2.12	0.76	1.78889	0.586207	2.78947	1	0	0
1017	BAP1_CH12_peak_1017	chr15-80085813	chr15	80085713	80085913	S1_BAP1_UN_WT	5' UTR	5' UTR (NM_009716, exon 1 of 3)	199	2.29885	Proximal	NM_009716	11911	Mm.641	NM_009716	ENSMUSG00000042406	Atf4	Atf-4|C/ATF|CREB2|TAXREB67	activating transcription factor 4	protein-coding	4.47	0.48	0.7	0.29	2.97	1.15	9.3125	2.41379	2.58261	1	0	0
1018	BAP1_CH12_peak_1018	chr11-98219881	chr11	98219781	98219981	S1_BAP1_UN_WT	promoter-TSS	promoter-TSS (NR_045477)	199	2.29885	Proximal	NM_021547	59045	Mm.265546	NM_021547	ENSMUSG00000018167	Stard3	Mln64|es64	START domain containing 3	protein-coding	4.83	1.43	1.09	1.3	1.69	1.02	3.37762	0.838462	1.65686	1	0	0
1019	BAP1_CH12_peak_1019	chr7-25862025	chr7	25861925	25862125	S1_BAP1_UN_WT	promoter-TSS	promoter-TSS (NM_001168506)	-199	2.29885	Proximal	NM_001168506	232976	Mm.41568	NM_175477	ENSMUSG00000045252	Zfp574	A630056B21Rik|Znf574	zinc finger protein 574	protein-coding	5.88	0.79	3.18	0.14	2.03	0.64	7.44304	22.7143	3.17187	1	1	1
1020	BAP1_CH12_peak_1020	chr13-21598193	chr13	21598093	21598293	S1_BAP1_UN_WT	intron	intron (NR_026798, intron 1 of 1)	200	2.30103	Proximal	NR_026798	100038371	Mm.133328	NR_026798		Zfp389	ENSMUSG00000075041|OTTMUSG00000018077	zinc finger protein 389	pseudo	4.65	1.11	1.19	0.72	1.69	1.27	4.18919	1.65278	1.33071	1	0	0
1021	BAP1_CH12_peak_1021	chr5-112705527	chr5	112705427	112705627	S1_BAP1_UN_WT|S12_BAP1_d3_WT	promoter-TSS	promoter-TSS (NM_009419)	-200	2.30103	Proximal	NM_009419	22022	Mm.250631	NM_009419	ENSMUSG00000029344	Tpst2	AI448750|D5Ucla3|Tango13b|grm|grt	protein-tyrosine sulfotransferase 2	protein-coding	16.06	2.07	2.09	0.72	5.25	0.89	7.75845	2.90278	5.89888	1	0	1
1022	BAP1_CH12_peak_1022	chr7-117265372	chr7	117265272	117265472	S1_BAP1_UN_WT	promoter-TSS	promoter-TSS (NM_009516)	-201	2.3032	Proximal	NM_009516	22390	Mm.287173	NM_009516		Wee1	Wee1A	WEE 1 homolog 1 (S. pombe)	protein-coding	4.3	0.64	1.19	2.03	1.95	0.51	6.71875	0.586207	3.82353	1	0	1
1023	BAP1_CH12_peak_1023	chr11-118902429	chr11	118902329	118902529	S1_BAP1_UN_WT	promoter-TSS	promoter-TSS (NM_013926)	-202	2.30535	Proximal	NM_013926	30951	Mm.99953	NM_013926		Cbx8	Pc3	chromobox 8	protein-coding	4.65	1.11	1.49	0.72	1.61	0.89	4.18919	2.06944	1.80899	1	0	0
1024	BAP1_CH12_peak_1024	chr13-112280452	chr13	112280352	112280552	S1_BAP1_UN_WT|S12_BAP1_d3_WT	promoter-TSS	promoter-TSS (NM_001122963)	-203	2.3075	Proximal	NM_028487	73274	Mm.57286	NM_028487	ENSMUSG00000032745	Gpbp1	1700034P14Rik|AU019836|D230035M11Rik|Gpbp|mGPBP	GC-rich promoter binding protein 1	protein-coding	10.79	0.32	0.6	1.3	3.3	0.89	33.7188	0.461538	3.70787	1	0	1
1025	BAP1_CH12_peak_1025	chr4-149461409	chr4	149461309	149461509	S1_BAP1_UN_WT	promoter-TSS	promoter-TSS (NM_177366)	-203	2.3075	Proximal	NM_177366	269604	Mm.219307	NM_177366	ENSMUSG00000047875	Gpr157	F730108M23Rik	G protein-coupled receptor 157	protein-coding	4.47	0.79	1.49	0.72	1.19	0.38	5.65823	2.06944	3.13158	1	0	1
1026	BAP1_CH12_peak_1026	chr13-74199529	chr13	74199429	74199629	S1_BAP1_UN_WT	intron	CpG	204	2.30963	Proximal	NM_028959	74470	Mm.73234	NM_028959	ENSMUSG00000021572	Cep72	2610029E11Rik|4933440J22Rik	centrosomal protein 72	protein-coding	4.04	0.64	0.5	3.04	0.85	0.25	6.3125	0.164474	3.4	1	0	1
1027	BAP1_CH12_peak_1027	chr7-38892714	chr7	38892614	38892814	S1_BAP1_UN_WT	promoter-TSS	promoter-TSS (NM_007633)	-205	2.31175	Proximal	NM_007633	12447	Mm.16110	NM_007633	ENSMUSG00000002068	Ccne1	AW538188|CycE1	cyclin E1	protein-coding	5.97	0.64	1.29	0.29	3.9	1.91	9.32812	4.44828	2.04188	1	1	0
1028	BAP1_CH12_peak_1028	chr10-59414723	chr10	59414623	59414823	S1_BAP1_UN_WT	promoter-TSS	promoter-TSS (NM_029083)	-205	2.31175	Proximal	NM_029083	74747	Mm.21697	NM_029083	ENSMUSG00000020108	Ddit4	5830413E08Rik|AA415483|REDD1|Rtp801|dig2	DNA-damage-inducible transcript 4	protein-coding	1.84	0.32	1.59	1.45	0.68	1.4	5.75	1.09655	0.485714	1	0	0
1029	BAP1_CH12_peak_1029	chr12-101963444	chr12	101963344	101963544	S1_BAP1_UN_WT	promoter-TSS	promoter-TSS (NM_153587)	-206	2.31387	Proximal	NM_153587	73086	Mm.220417	NM_153587	ENSMUSG00000021180	Rps6ka5	3110005L17Rik|6330404E13Rik|AI854034|MSK1|MSPK1|RLPK	ribosomal protein S6 kinase, polypeptide 5	protein-coding	5.53	2.54	2.09	0.87	3.05	1.02	2.17717	2.4023	2.9902	1	0	0
1030	BAP1_CH12_peak_1030	chr7-4989841	chr7	4989741	4989941	S1_BAP1_UN_WT	intron	intron (NM_001039532, intron 1 of 1)	207	2.31597	Proximal	NM_001039532	654801	Mm.333548	NM_001039532	ENSMUSG00000043290	Zfp784	C730049F21Rik|Znf784	zinc finger protein 784	protein-coding	6.32	0.48	0.6	0.29	1.61	0.76	13.1667	2.06897	2.11842	1	0	0
1031	BAP1_CH12_peak_1031	chr2-93998273	chr2	93998173	93998373	S1_BAP1_UN_WT	promoter-TSS	promoter-TSS (NM_019657)	-207	2.31597	Proximal	NM_019657	56348	Mm.22505	NM_019657	ENSMUSG00000027195	Hsd17b12	2610510O05Rik|AI172963|KIK-I|Kik1	hydroxysteroid (17-beta) dehydrogenase 12	protein-coding	4.39	1.59	1.39	0.58	3.05	1.02	2.76101	2.39655	2.9902	1	0	0
1032	BAP1_CH12_peak_1032	chr13-74075467	chr13	74075367	74075567	S1_BAP1_UN_WT	promoter-TSS	promoter-TSS (NM_027182)	208	2.31806	Proximal	NM_001308041	105246	Mm.278509	NM_001024508	ENSMUSG00000057649	Brd9	AL022779	bromodomain containing 9	protein-coding	4.39	1.59	0.99	0.72	1.19	0.38	2.76101	1.375	3.13158	1	0	1
1033	BAP1_CH12_peak_1033	chr19-4510264	chr19	4510164	4510364	S1_BAP1_UN_WT	promoter-TSS	promoter-TSS (NM_001162946)	-208	2.31806	Proximal	NM_001162946	18563	Mm.1845	NM_008797	ENSMUSG00000024892	Pcx	Pc|Pcb	pyruvate carboxylase	protein-coding	7.2	0.79	1.19	0.43	3.47	0.76	9.11392	2.76744	4.56579	1	0	1
1034	BAP1_CH12_peak_1034	chr5-25035628	chr5	25035528	25035728	S1_BAP1_UN_WT	promoter-TSS	promoter-TSS (NR_027388)	-208	2.31806	Proximal	NR_027388	73571	Mm.105263	NR_027388	ENSMUSG00000101856	1700096K18Rik	-	RIKEN cDNA 1700096K18 gene	ncRNA	4.91	0.16	2.19	0.87	1.86	1.15	30.6875	2.51724	1.61739	1	0	0
1035	BAP1_CH12_peak_1035	chr17-31992945	chr17	31992845	31993045	S1_BAP1_UN_WT	promoter-TSS	promoter-TSS (NM_010831)	-208	2.31806	Proximal	NM_010831	17691	Mm.290941	NM_010831	ENSMUSG00000024042	Sik1	Msk|Sik|Snf1lk	salt inducible kinase 1	protein-coding	5.53	1.27	0.4	0.72	1.86	2.29	4.35433	0.555556	0.812227	1	0	0
1036	BAP1_CH12_peak_1036	chr5-130417770	chr5	130417670	130417870	S12_BAP1_d3_WT	promoter-TSS	promoter-TSS (NM_027121)	-209	2.32015	Proximal	NM_027121	69568	Mm.288718	NM_027121	ENSMUSG00000066735	Vkorc1l1	2310024K08Rik	vitamin K epoxide reductase complex, subunit 1-like 1	protein-coding	10.62	0.79	1.29	0.87	2.88	0.51	13.443	1.48276	5.64706	1	0	1
1037	BAP1_CH12_peak_1037	chr2-155343570	chr2	155343470	155343670	S1_BAP1_UN_WT	promoter-TSS	promoter-TSS (NM_019811)	-209	2.32015	Proximal	NM_019811	60525	Mm.255026	NM_019811	ENSMUSG00000027605	Acss2	1110017C11Rik|ACAS|Acas1|Acas2|AceCS1|Acs1	acyl-CoA synthetase short-chain family member 2	protein-coding	6.05	0.79	2.68	2.61	3.64	0.76	7.65823	1.02682	4.78947	1	0	1
1038	BAP1_CH12_peak_1038	chr12-52793111	chr12	52793011	52793211	S1_BAP1_UN_WT	promoter-TSS	promoter-TSS (NM_052973)	-210	2.32222	Proximal	NM_052973	94186	Mm.65979	NM_052973	ENSMUSG00000020954	Strn3	Gs2na|SG2NA	striatin, calmodulin binding protein 3	protein-coding	2.54	0.64	1.79	1.01	1.02	2.68	3.96875	1.77228	0.380597	1	0	0
1039	BAP1_CH12_peak_1039	chr19-6363479	chr19	6363379	6363579	S1_BAP1_UN_WT	promoter-TSS	promoter-TSS (NM_011750)	-211	2.32428	Proximal	NM_001110791	22668	Mm.256422	NM_011750	ENSMUSG00000024949	Sf1	BBP|MZFM|WBP4|Zfp162	splicing factor 1	protein-coding	5.79	0.79	1.49	0.72	3.3	1.27	7.32911	2.06944	2.59843	1	0	0
1040	BAP1_CH12_peak_1040	chr2-26093131	chr2	26093031	26093231	S1_BAP1_UN_WT	promoter-TSS	promoter-TSS (NM_153559)	-212	2.32634	Proximal	NM_001302956	227638	Mm.116769	NM_153559	ENSMUSG00000036327	Qsox2	BC030934|Qscn6l1|Soxn	quiescin Q6 sulfhydryl oxidase 2	protein-coding	3.86	0.79	0.5	0.58	1.19	0.76	4.88608	0.862069	1.56579	1	0	0
1041	BAP1_CH12_peak_1041	chr11-101329440	chr11	101329340	101329540	S1_BAP1_UN_WT	promoter-TSS	promoter-TSS (NM_009708)	-212	2.32634	Proximal	NM_009708	11858	Mm.378883	NM_009708		Rnd2	Arhn|Rohn	Rho family GTPase 2	protein-coding	3.69	1.11	0.89	0.29	1.53	0.89	3.32432	3.06897	1.7191	1	1	0
1042	BAP1_CH12_peak_1042	chr15-102348410	chr15	102348310	102348510	S1_BAP1_UN_WT	promoter-TSS	promoter-TSS (NM_001253795)	-213	2.32838	Proximal	NM_009319	21357	Mm.291485	NM_009319	ENSMUSG00000023051	Tarbp2	Prbp|TRBP	TAR (HIV) RNA binding protein 2	protein-coding	6.23	1.11	1.69	3.48	5.08	1.78	5.61261	0.485632	2.85393	1	0	1
1043	BAP1_CH12_peak_1043	chr15-102236534	chr15	102236434	102236634	S12_BAP1_d3_WT	promoter-TSS	promoter-TSS (NM_013672)	-213	2.32838	Proximal	NM_013672	20683	Mm.4618	NM_013672	ENSMUSG00000001280	Sp1	1110003E12Rik|AA450830|AI845540|Sp1-1	trans-acting transcription factor 1	protein-coding	19.57	1.27	0.99	1.45	7.97	1.53	15.4094	0.682759	5.20915	1	0	1
1044	BAP1_CH12_peak_1044	chr4-56878297	chr4	56878197	56878397	S1_BAP1_UN_WT	promoter-TSS	promoter-TSS (NM_018761)	-214	2.33041	Proximal	NM_018761	54366	Mm.218891	NM_018761	ENSMUSG00000038816	Ctnnal1	ACRP|AI616177|AW545119|C86009|Catnal1	catenin (cadherin associated protein), alpha-like 1	protein-coding	11.41	0.48	0.99	0.87	2.54	1.15	23.7708	1.13793	2.2087	1	0	0
1045	BAP1_CH12_peak_1045	chr8-73363833	chr8	73363733	73363933	S1_BAP1_UN_WT	promoter-TSS	promoter-TSS (NM_027560)	-214	2.33041	Proximal	NM_027560	70807	Mm.24215	NM_027560	ENSMUSG00000002910	Arrdc2	4632416I05Rik|Ilad1	arrestin domain containing 2	protein-coding	6.93	0.48	0.79	2.03	2.29	0.25	14.4375	0.389163	9.16	1	0	1
1046	BAP1_CH12_peak_1046	chr2-163820719	chr2	163820619	163820819	S1_BAP1_UN_WT	promoter-TSS	promoter-TSS (NM_018753)	-214	2.33041	Proximal	NM_018753	54401	Mm.34319	NM_018753	ENSMUSG00000018326	Ywhab	1300003C17Rik	tyrosine 3-monooxygenase/tryptophan 5-monooxygenase activation protein, beta polypeptide	protein-coding	4.39	0.79	0.5	0.58	2.03	1.66	5.55696	0.862069	1.22289	1	0	0
1047	BAP1_CH12_peak_1047	chr19-42203697	chr19	42203597	42203797	S1_BAP1_UN_WT	promoter-TSS	promoter-TSS (NM_027106)	-214	2.33041	Proximal	NM_027106	69534	Mm.30060	NM_027106	ENSMUSG00000018821	Avpi1	2310008N12Rik|AA410041|VIT32|esu|mVIT32	arginine vasopressin-induced 1	protein-coding	5.7	0.79	1.39	1.01	1.02	2.55	7.21519	1.37624	0.4	1	0	0
1048	BAP1_CH12_peak_1048	chr11-93817311	chr11	93817211	93817411	S1_BAP1_UN_WT	promoter-TSS	promoter-TSS (NM_001077529)	-214	2.33041	Proximal	NM_001077529	18103	Mm.1260	NM_008705	ENSMUSG00000020857	Nme2	NM23-H2|NM23B|nm23-M2	NME/NM23 nucleoside diphosphate kinase 2	protein-coding	2.98	0.64	1.79	0.14	1.61	1.53	4.65625	12.7857	1.05229	1	1	0
1049	BAP1_CH12_peak_1049	chr4_random-110017	chr4_random	109917	110117	S1_BAP1_UN_WT	5' UTR	5' UTR (NM_001033326, exon 1 of 7)	215	2.33244	Proximal	NM_001033326	236082	Mm.305345	NM_001033326		Dhrsx	C80877|D4Ertd296e|Dhrsxy|Pscad	dehydrogenase/reductase (SDR family) X chromosome	protein-coding	3.51	1.11	1.29	1.3	3.22	2.93	3.16216	0.992308	1.09898	1	0	0
1050	BAP1_CH12_peak_1050	chr19-12040119	chr19	12040019	12040219	S1_BAP1_UN_WT|S12_BAP1_d3_WT	promoter-TSS	promoter-TSS (NM_001033174)	-215	2.33244	Proximal	NM_001033174	76303	Mm.291279	NM_001033174	ENSMUSG00000024687	Osbp	1110018F06Rik|AW559088|mKIAA4220	oxysterol binding protein	protein-coding	7.46	0.32	3.68	2.17	4.83	0.38	23.3125	1.69585	12.7105	1	0	1
1051	BAP1_CH12_peak_1051	chr2-154262004	chr2	154261904	154262104	S1_BAP1_UN_WT	promoter-TSS	promoter-TSS (NM_001285446)	-216	2.33445	Proximal	NM_009823	12396	Mm.29914	NM_009823	ENSMUSG00000038533	Cbfa2t2	A430091M07|C330013D05Rik|Cbfa2t2h|MTGR1	core-binding factor, runt domain, alpha subunit 2, translocated to, 2 (human)	protein-coding	8.34	1.91	2.09	0.87	2.03	3.19	4.36649	2.4023	0.636364	1	0	0
1052	BAP1_CH12_peak_1052	chr14-63380165	chr14	63380065	63380265	S1_BAP1_UN_WT	promoter-TSS	promoter-TSS (NM_008715)	-216	2.33445	Proximal	NM_008715	18130	Mm.319684	NM_008715	ENSMUSG00000035161	Ints6	2900075H24Rik|AI480962|DICE1|Ddx26|HDB|Notch2l	integrator complex subunit 6	protein-coding	4.21	1.27	1.19	2.32	1.95	1.78	3.31496	0.512931	1.09551	1	0	0
1053	BAP1_CH12_peak_1053	chr9-61970619	chr9	61970519	61970719	S1_BAP1_UN_WT	promoter-TSS	promoter-TSS (NR_039595)	-218	2.33846	Proximal	NR_039595	100628602		NR_039595	ENSMUSG00000092696	Mir5133	mir-5133|mmu-mir-5133|mu-mir-5133	microRNA 5133	ncRNA	4.21	1.43	0.99	0.72	1.44	1.53	2.94406	1.375	0.941176	1	0	0
1054	BAP1_CH12_peak_1054	chr15-38449240	chr15	38449140	38449340	S1_BAP1_UN_WT	promoter-TSS	promoter-TSS (NM_001301688)	-219	2.34044	Proximal	NM_001301688	54375	Mm.250214	NM_018745	ENSMUSG00000037458	Azin1	1700085L02Rik|AZI|Oazi|Oazin	antizyme inhibitor 1	protein-coding	4.91	1.43	1.39	0.72	0.93	1.27	3.43357	1.93056	0.732283	1	0	0
1055	BAP1_CH12_peak_1055	chr1-75314433	chr1	75314333	75314533	S1_BAP1_UN_WT	promoter-TSS	promoter-TSS (NM_016878)	-221	2.34439	Proximal	NM_001110831	13437	Mm.24680	NM_016878	ENSMUSG00000026209	Dnpep	AA407814	aspartyl aminopeptidase	protein-coding	10	0.32	1.09	1.01	3.98	0.64	31.25	1.07921	6.21875	1	0	1
1056	BAP1_CH12_peak_1056	chr9-44113975	chr9	44113875	44114075	S1_BAP1_UN_WT	promoter-TSS	promoter-TSS (NM_172162)	-221	2.34439	Proximal	NM_172162	102423	Mm.24570	NM_172162	ENSMUSG00000032119	Hinfp	AA589481|HiNF-P|Mizf	histone H4 transcription factor	protein-coding	3.69	1.11	2.19	1.3	1.53	0.89	3.32432	1.68462	1.7191	1	0	0
1057	BAP1_CH12_peak_1057	chr17-31701496	chr17	31701396	31701596	S1_BAP1_UN_WT|S12_BAP1_d3_WT	promoter-TSS	promoter-TSS (NM_016670)	-222	2.34635	Proximal	NR_027493	18771	Mm.259295	NM_016670	ENSMUSG00000006705	Pknox1	D17Wsu76e|PREP1	Pbx/knotted 1 homeobox	protein-coding	12.72	0.95	0.89	1.16	4.92	0.38	13.3895	0.767241	12.9474	1	0	1
1058	BAP1_CH12_peak_1058	chr4-107562728	chr4	107562628	107562828	S1_BAP1_UN_WT	exon	exon (NM_028754, exon 1 of 7)	224	2.35025	Proximal	NM_028754	74098	Mm.274853	NM_028754	ENSMUSG00000028608	0610037L13Rik	1110008H16Rik	RIKEN cDNA 0610037L13 gene	protein-coding	4.65	0.79	0.79	0.72	1.1	1.66	5.88608	1.09722	0.662651	1	0	0
1059	BAP1_CH12_peak_1059	chr7-20335146	chr7	20335046	20335246	S1_BAP1_UN_WT	promoter-TSS	promoter-TSS (NM_001159724)	-224	2.35025	Proximal	NM_001159724	19294	Mm.4341	NM_008990	ENSMUSG00000062300	Pvrl2	AI325026|AI987993|Cd112|MPH|Pvr|Pvs|nectin-2	poliovirus receptor-related 2	protein-coding	7.55	0	1.19	0.29	2.71	1.78	47.1875	4.10345	1.52247	1	1	0
1060	BAP1_CH12_peak_1060	chr5-139625953	chr5	139625853	139626053	S1_BAP1_UN_WT	promoter-TSS	promoter-TSS (NM_001081265)	-224	2.35025	Proximal	NM_001081265	433956	Mm.5547	NM_001081265	ENSMUSG00000025857	Dnaaf5	BC053401|C76907|Heatr2	dynein, axonemal, assembly factor 5	protein-coding	8.34	0.48	2.68	1.01	2.46	0.64	17.375	2.65347	3.84375	1	0	1
1061	BAP1_CH12_peak_1061	chr9-14080520	chr9	14080420	14080620	S1_BAP1_UN_WT	promoter-TSS	promoter-TSS (NM_030261)	-225	2.35218	Proximal	NM_030261	75747	Mm.325126	NM_030261	ENSMUSG00000032009	Sesn3	5630400E15Rik|BC003348|SEST3	sestrin 3	protein-coding	4.21	1.27	2.48	0.87	1.78	0.64	3.31496	2.85057	2.78125	1	0	0
1062	BAP1_CH12_peak_1062	chr2-143837225	chr2	143837125	143837325	S1_BAP1_UN_WT	promoter-TSS	promoter-TSS (NM_024281)	-226	2.35411	Proximal	NM_024281	81910	Mm.13705	NM_024281	ENSMUSG00000027422	Rrbp1	1700087N07Rik|5730465C04Rik|ES/130|mKIAA1398|mRRp0|mRRp1.8|mRRp10|mRRp15a|mRRp15b|mRRp16.8|mRRp2|mRRp41|mRRp47|mRRp5.4|p180	ribosome binding protein 1	protein-coding	8.95	1.11	1.59	0.87	3.64	0.64	8.06306	1.82759	5.6875	1	0	1
1063	BAP1_CH12_peak_1063	chr3-75361000	chr3	75360900	75361100	S1_BAP1_UN_WT	promoter-TSS	promoter-TSS (NM_009250)	-226	2.35411	Proximal	NM_019745	56426	Mm.316473	NM_019745	ENSMUSG00000027835	Pdcd10	2410003B13Rik|Ccm3|Tfa15|Tfar15	programmed cell death 10	protein-coding	5.35	0.64	0.89	0.87	1.19	1.02	8.35938	1.02299	1.16667	1	0	0
1064	BAP1_CH12_peak_1064	chr4-16090872	chr4	16090772	16090972	S1_BAP1_UN_WT|S12_BAP1_d3_WT	promoter-TSS	promoter-TSS (NR_045765)	-227	2.35603	Proximal	NM_138952	192656	Mm.112765	NM_138952	ENSMUSG00000041135	Ripk2	2210420D18Rik|CARD3|CARDIAK|CCK|D4Bwg0615e|RICK|RIP2	receptor (TNFRSF)-interacting serine-threonine kinase 2	protein-coding	23.52	0.48	0.3	1.01	4.32	0.76	49	0.29703	5.68421	1	0	1
1065	BAP1_CH12_peak_1065	chr7-29221440	chr7	29221340	29221540	S1_BAP1_UN_WT|S12_BAP1_d3_WT	promoter-TSS	promoter-TSS (NM_175021)	-230	2.36173	Proximal	NM_175021	233033	Mm.54120	NM_175021		Samd4b	BC042901	sterile alpha motif domain containing 4B	protein-coding	4.91	0.48	1.79	1.74	2.54	0.76	10.2292	1.02874	3.34211	1	0	1
1066	BAP1_CH12_peak_1066	chr2-79475349	chr2	79475249	79475449	S1_BAP1_UN_WT	promoter-TSS	promoter-TSS (NM_080558)	-233	2.36736	Proximal	NM_080558	70599	Mm.272881	NM_080558	ENSMUSG00000027007	Ssfa2	5730488C15Rik|CS-1|CS1|KRAP|SPAG13|mKIAA1927	sperm specific antigen 2	protein-coding	6.93	1.43	1.29	0.87	1.78	1.66	4.84615	1.48276	1.07229	1	0	0
1067	BAP1_CH12_peak_1067	chr10-96079402	chr10	96079302	96079502	S1_BAP1_UN_WT	promoter-TSS	promoter-TSS (NM_007569)	-233	2.36736	Proximal	NM_007569	12226	Mm.23811	NM_007569	ENSMUSG00000036478	Btg1	AI426953|AW546738	B cell translocation gene 1, anti-proliferative	protein-coding	5.97	1.27	1.89	1.88	2.46	1.15	4.70079	1.00532	2.13913	1	0	0
1068	BAP1_CH12_peak_1068	chr13-30078167	chr13	30078067	30078267	S1_BAP1_UN_WT	promoter-TSS	promoter-TSS (NM_010093)	-235	2.37107	Proximal	NM_010093	13557	Mm.268356	NM_010093	ENSMUSG00000016477	E2f3	E2F3b|E2f3a	E2F transcription factor 3	protein-coding	4.21	0.95	1.99	0.58	1.53	0.64	4.43158	3.43103	2.39062	1	1	0
1069	BAP1_CH12_peak_1069	chr3-138152581	chr3	138152481	138152681	S1_BAP1_UN_WT|S12_BAP1_d3_WT	promoter-TSS	promoter-TSS (NM_175224)	-235	2.37107	Proximal	NM_175224	75624	Mm.26833	NM_175224	ENSMUSG00000005813	Metap1	1700029C17Rik|AW047992|mKIAA0094	methionyl aminopeptidase 1	protein-coding	7.11	1.11	1.29	1.01	2.54	0.89	6.40541	1.27723	2.85393	1	0	0
1070	BAP1_CH12_peak_1070	chr2-32568727	chr2	32568627	32568827	S1_BAP1_UN_WT	promoter-TSS	promoter-TSS (NR_039536)	-235	2.37107	Proximal	NR_039536	100628606		NR_039536	ENSMUSG00000105841	Mir3960	mmu-mir-3960	microRNA 3960	ncRNA	4.91	0.48	1.49	1.16	1.27	1.66	10.2292	1.28448	0.76506	1	0	0
1071	BAP1_CH12_peak_1071	chr8-74083005	chr8	74082905	74083105	S1_BAP1_UN_WT	promoter-TSS	promoter-TSS (NM_001100462)	-235	2.37107	Proximal	NM_001100462	434325	Mm.33613	NM_001100462	ENSMUSG00000043664	Tmem221	-	transmembrane protein 221	protein-coding	1.84	0.48	1.19	1.16	0.68	0.51	3.83333	1.02586	1.33333	1	0	0
1072	BAP1_CH12_peak_1072	chr10-80164800	chr10	80164700	80164900	S1_BAP1_UN_WT|S12_BAP1_d3_WT	promoter-TSS	promoter-TSS (NM_172457)	-235	2.37107	Proximal	NM_172457	208228	Mm.49309	NM_172457	ENSMUSG00000003348	Mob3a	5330417K06Rik|A630029F06|AV218468|Mobkl2a	MOB kinase activator 3A	protein-coding	13.34	0.79	0.5	1.16	4.15	2.04	16.8861	0.431034	2.03431	1	0	1
1073	BAP1_CH12_peak_1073	chr6-113276733	chr6	113276633	113276833	S1_BAP1_UN_WT	promoter-TSS	promoter-TSS (NM_010957)	-237	2.37475	Proximal	NM_010957	18294	Mm.43612	NM_010957	ENSMUSG00000030271	Ogg1	Mmh	8-oxoguanine DNA-glycosylase 1	protein-coding	5	0.95	1.39	1.59	2.03	1.4	5.26316	0.874214	1.45	1	0	0
1074	BAP1_CH12_peak_1074	chr19-16207083	chr19	16206983	16207183	S1_BAP1_UN_WT	promoter-TSS	promoter-TSS (NM_008139)	-238	2.37658	Proximal	NM_008139	14682	Mm.439701	NM_008139	ENSMUSG00000024639	Gnaq	1110005L02Rik|6230401I02Rik|AA408290|AW060788|Dsk1|Dsk10|Galphaq|Gq|GqI	guanine nucleotide binding protein, alpha q polypeptide	protein-coding	3.69	0.79	1.29	1.16	1.44	0.89	4.67089	1.11207	1.61798	1	0	0
1075	BAP1_CH12_peak_1075	chr7-4088897	chr7	4088797	4088997	S1_BAP1_UN_WT	promoter-TSS	promoter-TSS (NR_033548)	239	2.3784	Proximal	NM_172736	232798	Mm.22831	NM_172736	ENSMUSG00000035545	Leng8	AW049671	leukocyte receptor cluster (LRC) member 8	protein-coding	3.07	0.16	3.18	1.3	2.46	1.4	19.1875	2.44615	1.75714	1	0	0
1076	BAP1_CH12_peak_1076	chr10-41529914	chr10	41529814	41530014	S1_BAP1_UN_WT	promoter-TSS	promoter-TSS (NM_001162908)	-240	2.38021	Proximal	NM_026643	103268	Mm.338605	NM_026643	ENSMUSG00000019813	Cep57l1	2410017P07Rik|4930484D11Rik|AI607327|cep57R	centrosomal protein 57-like 1	protein-coding	5.09	1.11	1.29	0.58	1.69	1.27	4.58559	2.22414	1.33071	1	0	0
1077	BAP1_CH12_peak_1077	chr2-154616606	chr2	154616506	154616706	S1_BAP1_UN_WT	promoter-TSS	promoter-TSS (NM_001139513)	-240	2.38021	Proximal	NM_001139512	19383	Mm.221440	NM_023130	ENSMUSG00000027593	Raly	AI663842|Merc	hnRNP-associated with lethal yellow	protein-coding	9.39	1.43	1.59	1.45	3.64	1.66	6.56643	1.09655	2.19277	1	0	0
1078	BAP1_CH12_peak_1078	chr11-21270873	chr11	21270773	21270973	S1_BAP1_UN_WT	promoter-TSS	promoter-TSS (NM_139297)	-241	2.38202	Proximal	NM_139297	216558	Mm.28877	NM_139297	ENSMUSG00000001891	Ugp2	UDPGP|UGPase	UDP-glucose pyrophosphorylase 2	protein-coding	5.7	0.32	1.19	0.72	2.46	1.02	17.8125	1.65278	2.41176	1	0	0
1079	BAP1_CH12_peak_1079	chr7-150786236	chr7	150786136	150786336	S1_BAP1_UN_WT	promoter-TSS	promoter-TSS (NM_013742)	-241	2.38202	Proximal	NM_013742	27267	Mm.125659	NM_013742	ENSMUSG00000010755	Cars	CA3	cysteinyl-tRNA synthetase	protein-coding	4.74	1.11	0.5	0.87	1.53	0.76	4.27027	0.574713	2.01316	1	0	0
1080	BAP1_CH12_peak_1080	chr9-122203783	chr9	122203683	122203883	S1_BAP1_UN_WT	promoter-TSS	promoter-TSS (NM_001271873)	-242	2.38382	Proximal	NM_133979	102566	Mm.87676	NM_133979	ENSMUSG00000037949	Ano10	AI604832|Tmem16k	anoctamin 10	protein-coding	8.07	0.95	0.5	0.72	3.47	1.27	8.49474	0.694444	2.73228	1	0	0
1081	BAP1_CH12_peak_1081	chr7-118172223	chr7	118172123	118172323	S1_BAP1_UN_WT	promoter-TSS	promoter-TSS (NM_009431)	-242	2.38382	Proximal	NM_009431	22083	Mm.255858	NM_009431	ENSMUSG00000005609	Ctr9	AA409336|Sh2bp1|Tsbp|Tsp|mKIAA0155	Ctr9, Paf1/RNA polymerase II complex component, homolog (S. cerevisiae)	protein-coding	7.37	1.91	0.89	0.87	1.1	2.04	3.85864	1.02299	0.539216	1	0	0
1082	BAP1_CH12_peak_1082	chr5-111199979	chr5	111199879	111200079	S1_BAP1_UN_WT	promoter-TSS	promoter-TSS (NM_173066)	-243	2.38561	Proximal	NM_173066	75560	Mm.270487	NM_029337	ENSMUSG00000029505	Ep400	1700020J09Rik|AU023439|mDomino|mKIAA1498|p400	E1A binding protein p400	protein-coding	8.25	1.43	1.29	0.72	2.37	1.91	5.76923	1.79167	1.24084	1	0	0
1083	BAP1_CH12_peak_1083	chr7-3596627	chr7	3596527	3596727	S1_BAP1_UN_WT	promoter-TSS	promoter-TSS (NM_146176)	-244	2.38739	Proximal	NM_146176	232791	Mm.358731	NM_146176	ENSMUSG00000035632	Cnot3	A930039N10Rik	CCR4-NOT transcription complex, subunit 3	protein-coding	5.7	1.11	0.99	1.88	2.54	0.89	5.13514	0.526596	2.85393	1	0	0
1084	BAP1_CH12_peak_1084	chr10-79229941	chr10	79229841	79230041	S1_BAP1_UN_WT	promoter-TSS	promoter-TSS (NM_144528)	-244	2.38739	Proximal	NR_027505	70294	Mm.466670	NM_144528	ENSMUSG00000035890	Rnf126	2610010O19Rik	ring finger protein 126	protein-coding	4.65	1.11	0.7	1.16	1.95	0.51	4.18919	0.603448	3.82353	1	0	1
1085	BAP1_CH12_peak_1085	chr14-103498971	chr14	103498871	103499071	S1_BAP1_UN_WT	promoter-TSS	promoter-TSS (NM_015822)	-245	2.38917	Proximal	NM_015822	50789	Mm.214746	NM_015822	ENSMUSG00000022124	Fbxl3	AU041772|AW212966|FBK|Fbl3a|Fbxl3a|Ovtm|Play68	F-box and leucine-rich repeat protein 3	protein-coding	4.83	0.95	2.58	2.17	2.03	1.15	5.08421	1.18894	1.76522	1	0	0
1086	BAP1_CH12_peak_1086	chr13-54890521	chr13	54890421	54890621	S1_BAP1_UN_WT	promoter-TSS	promoter-TSS (NM_028841)	-245	2.38917	Proximal	NM_028841	74257	Mm.32883	NM_028841	ENSMUSG00000025875	Tspan17	2210021G21Rik|AI047581|Fbxo23|Tm4sf17	tetraspanin 17	protein-coding	15.18	1.43	0.99	0.87	4.58	0.76	10.6154	1.13793	6.02632	1	0	1
1087	BAP1_CH12_peak_1087	chr16-52453356	chr16	52453256	52453456	S1_BAP1_UN_WT	promoter-TSS	promoter-TSS (NM_009655)	-246	2.39094	Proximal	NM_009655	11658	Mm.288282	NM_009655	ENSMUSG00000022636	Alcam	AI853494|BEN|CD166|DM-GRASP|MuSC|SC1	activated leukocyte cell adhesion molecule	protein-coding	2.72	0.79	0.89	1.59	1.53	2.17	3.44304	0.559748	0.705069	1	0	0
1088	BAP1_CH12_peak_1088	chr2-25839049	chr2	25838949	25839149	S1_BAP1_UN_WT	promoter-TSS	promoter-TSS (NM_001276361)	-247	2.3927	Proximal	NM_001276360	227634	Mm.36834	NM_001115076	ENSMUSG00000026933	Camsap1	9530003A05Rik|C77823|PRO2405	calmodulin regulated spectrin-associated protein 1	protein-coding	10.7	1.75	1.19	1.16	4.15	1.78	6.11429	1.02586	2.33146	1	0	1
1089	BAP1_CH12_peak_1089	chr7-16858793	chr7	16858693	16858893	S1_BAP1_UN_WT	TTS	TTS (NM_001136471)	248	2.39445	Proximal	NM_001136270	66300	Mm.218698	NM_001136270	ENSMUSG00000091811	Inafm1	2610014I16Rik|Prr24	InaF motif containing 1	protein-coding	3.07	0	0.89	0.14	0.51	0.76	19.1875	6.35714	0.671053	1	1	0
1090	BAP1_CH12_peak_1090	chr5-123299949	chr5	123299849	123300049	S1_BAP1_UN_WT	promoter-TSS	promoter-TSS (NM_030564)	-248	2.39445	Proximal	NM_030564	80751	Mm.388529	NM_030564		Rnf34	AW061037|AW536122|BC004042|C88279|RIFF	ring finger protein 34	protein-coding	5.26	0.48	1.49	1.3	2.29	0.25	10.9583	1.14615	9.16	1	0	1
1091	BAP1_CH12_peak_1091	chr1-158649291	chr1	158649191	158649391	S1_BAP1_UN_WT	promoter-TSS	promoter-TSS (NM_145413)	-250	2.39794	Proximal	NM_145413	215015	Mm.229107	NM_145413	ENSMUSG00000033557	Fam20b	C530043G21Rik|mKIAA0475	family with sequence similarity 20, member B	protein-coding	3.6	0.48	1.99	2.03	1.36	1.78	7.5	0.980296	0.764045	1	0	0
1092	BAP1_CH12_peak_1092	chr7-144602187	chr7	144602087	144602287	S1_BAP1_UN_WT	intron	CpG	252	2.4014	Proximal	NM_029886	77252	Mm.29184	NM_029886	ENSMUSG00000040139	9430038I01Rik	-	RIKEN cDNA 9430038I01 gene	protein-coding	6.93	1.59	1.59	0.43	1.1	0.76	4.35849	3.69767	1.44737	1	1	0
1093	BAP1_CH12_peak_1093	chr9-88377487	chr9	88377387	88377587	S1_BAP1_UN_WT	promoter-TSS	promoter-TSS (NM_019666)	-252	2.4014	Proximal	NM_001284328	56403	Mm.260545	NM_019666	ENSMUSG00000032423	Syncrip	2610109K23Rik|4632417O19Rik|GRY-RBP|Nsap1|Nsap1l|pp68	synaptotagmin binding, cytoplasmic RNA interacting protein	protein-coding	4.3	0.48	1.49	1.45	1.36	0.38	8.95833	1.02759	3.57895	1	0	1
1094	BAP1_CH12_peak_1094	chr13-9092874	chr13	9092774	9092974	S1_BAP1_UN_WT	promoter-TSS	promoter-TSS (NM_172585)	-253	2.40312	Proximal	NM_172585	217980	Mm.234944	NM_172585	ENSMUSG00000033499	Larp4b	A630096F19|AI256361|D13Wsu64e|Larp5	La ribonucleoprotein domain family, member 4B	protein-coding	8.69	0.64	1.59	0.72	3.05	1.15	13.5781	2.20833	2.65217	1	0	0
1095	BAP1_CH12_peak_1095	chr13-12487388	chr13	12487288	12487488	S1_BAP1_UN_WT	promoter-TSS	promoter-TSS (NM_144835)	-254	2.40483	Proximal	NM_144835	217995	Mm.171186	NM_144835	ENSMUSG00000050244	Heatr1	AA517551|B130016L12Rik|BC019693	HEAT repeat containing 1	protein-coding	5.35	0.48	0.79	1.16	2.8	1.02	11.1458	0.681034	2.7451	1	0	0
1096	BAP1_CH12_peak_1096	chr2-160935076	chr2	160934976	160935176	S1_BAP1_UN_WT	promoter-TSS	promoter-TSS (NR_126509)	-254	2.40483	Proximal	NM_173368	71389	Mm.122738	NM_173368	ENSMUSG00000057133	Chd6	5430439G14Rik|6330406J24Rik|CHD-6	chromodomain helicase DNA binding protein 6	protein-coding	4.65	0.95	0.99	0.14	2.97	0.38	4.89474	7.07143	7.81579	1	1	1
1097	BAP1_CH12_peak_1097	chr10-79371428	chr10	79371328	79371528	S1_BAP1_UN_WT	intron	intron (NM_198107, intron 1 of 14)	255	2.40654	Proximal	NM_001163276	216154	Mm.260089	NM_198107	ENSMUSG00000013833	Med16	95kDa|A630083L04|Thrap5|Trap95	mediator complex subunit 16	protein-coding	6.49	0.48	0.6	0.72	1.19	1.27	13.5208	0.833333	0.937008	1	0	0
1098	BAP1_CH12_peak_1098	chr19-14672928	chr19	14672828	14673028	S1_BAP1_UN_WT	promoter-TSS	promoter-TSS (NM_001302950)	-255	2.40654	Proximal	NM_011600	21888	Mm.103638	NM_011600	ENSMUSG00000024642	Tle4	5730411M05Rik|AA792082|Bce-1|Bce1|ESTM13|ESTM14|Grg4|X83332|X83333|grg-4	transducin-like enhancer of split 4, homolog of Drosophila E(spl)	protein-coding	5.44	1.75	2.78	0.87	2.2	1.02	3.10857	3.1954	2.15686	1	1	0
1099	BAP1_CH12_peak_1099	chr8-73285076	chr8	73284976	73285176	S1_BAP1_UN_WT	promoter-TSS	promoter-TSS (NM_183170)	-256	2.40824	Proximal	NM_183170	234384	Mm.213010	NM_183170	ENSMUSG00000035559	Mpv17l2	Fksg24	MPV17 mitochondrial membrane protein-like 2	protein-coding	3.33	0.32	2.58	0.58	1.86	1.53	10.4062	4.44828	1.21569	1	1	0
1100	BAP1_CH12_peak_1100	chr8-47556132	chr8	47556032	47556232	S1_BAP1_UN_WT	promoter-TSS	promoter-TSS (NM_007981)	-259	2.4133	Proximal	NM_007981	14081	Mm.210323	NM_007981	ENSMUSG00000018796	Acsl1	Acas|Acas1|Acs|FACS|Facl2|LACS 1|LACS1	acyl-CoA synthetase long-chain family member 1	protein-coding	10.53	2.07	0.99	1.74	2.46	1.27	5.08696	0.568966	1.93701	1	0	0
1101	BAP1_CH12_peak_1101	chr8-73118119	chr8	73118019	73118219	S1_BAP1_UN_WT	promoter-TSS	promoter-TSS (NM_023627)	-261	2.41664	Proximal	NM_023627	71780	Mm.29357	NM_023627	ENSMUSG00000019139	Isyna1	1300017C10Rik|AU018670	myo-inositol 1-phosphate synthase A1	protein-coding	4.65	0.16	1.39	1.45	2.03	1.27	29.0625	0.958621	1.59843	1	0	0
1102	BAP1_CH12_peak_1102	chr17-34740767	chr17	34740667	34740867	S1_BAP1_UN_WT	promoter-TSS	promoter-TSS (NM_019403)	-261	2.41664	Proximal	NM_019403	54197	Mm.274542	NM_019403	ENSMUSG00000015478	Rnf5	2410131O05Rik|AA407576|NG2	ring finger protein 5	protein-coding	5.09	0.32	0.99	0.29	2.2	0.25	15.9062	3.41379	8.8	1	1	1
1103	BAP1_CH12_peak_1103	chr7-104481095	chr7	104480995	104481195	S1_BAP1_UN_WT	intron	intron (NM_001039039, intron 1 of 1)	262	2.4183	Proximal	NM_001039039	622320	Mm.334029	NM_001039039	ENSMUSG00000044952	Kctd21	EG622320	potassium channel tetramerisation domain containing 21	protein-coding	2.9	0.79	0.89	1.74	0.76	1.02	3.67089	0.511494	0.745098	1	0	0
1104	BAP1_CH12_peak_1104	chr6-108015301	chr6	108015201	108015401	S1_BAP1_UN_WT	intron	intron (NM_178391, intron 1 of 1)	262	2.4183	Proximal	NM_178391	74729	Mm.56539	NM_178391	ENSMUSG00000034639	Setmar	5830404F24Rik|Etet2	SET domain without mariner transposase fusion	protein-coding	4.74	3.18	1.39	1.88	1.53	0.89	1.49057	0.739362	1.7191	1	0	0
1105	BAP1_CH12_peak_1105	chr7-80703544	chr7	80703444	80703644	S1_BAP1_UN_WT	promoter-TSS	promoter-TSS (NR_037569)	-263	2.41996	Proximal	NR_037569	69170	Mm.34539	NR_037569	ENSMUSG00000098496	1810026B05Rik	-	RIKEN cDNA 1810026B05 gene	ncRNA	2.54	0.64	2.38	0.14	1.53	0.38	3.96875	17	4.02632	1	1	1
1106	BAP1_CH12_peak_1106	chr10-120913569	chr10	120913469	120913669	S1_BAP1_UN_WT	promoter-TSS	promoter-TSS (NM_138956)	-263	2.41996	Proximal	NM_138956	192678	Mm.41265	NM_138956	ENSMUSG00000025795	Rassf3	AW212023|AW322379	Ras association (RalGDS/AF-6) domain family member 3	protein-coding	8.51	1.91	0.5	1.01	2.8	1.15	4.4555	0.49505	2.43478	1	0	0
1107	BAP1_CH12_peak_1107	chr7-117204952	chr7	117204852	117205052	S12_BAP1_d3_WT	promoter-TSS	promoter-TSS (NM_009281)	-264	2.4216	Proximal	NM_009281	20841	Mm.10815	NM_009281	ENSMUSG00000061079	Zfp143	AA959806|AU015869|D7Ertd805e|KRAB14|SBF|Staf|Zfp79|Zfp80-rs1|Znf143|pHZ-1	zinc finger protein 143	protein-coding	39.13	0.48	0.89	0.58	28.81	1.4	81.5208	1.53448	20.5786	1	0	1
1108	BAP1_CH12_peak_1108	chr1-193221184	chr1	193221084	193221284	S1_BAP1_UN_WT	promoter-TSS	promoter-TSS (NM_144880)	-264	2.4216	Proximal	NM_144880	226849	Mm.205569	NM_144880	ENSMUSG00000026626	Ppp2r5a	PR61alpha	protein phosphatase 2, regulatory subunit B', alpha	protein-coding	4.39	0.79	1.89	0.58	3.3	0.38	5.55696	3.25862	8.68421	1	1	1
1109	BAP1_CH12_peak_1109	chr5-122287133	chr5	122287033	122287233	S12_BAP1_d3_WT	promoter-TSS	promoter-TSS (NM_001306128)	-265	2.42325	Proximal	NM_008507	16923	Mm.65493	NM_008507	ENSMUSG00000042594	Sh2b3	AI429800|Lnk	SH2B adaptor protein 3	protein-coding	12.99	0.95	0.79	0.43	3.64	0.64	13.6737	1.83721	5.6875	1	0	1
1110	BAP1_CH12_peak_1110	chr10-126500394	chr10	126500294	126500494	S1_BAP1_UN_WT	promoter-TSS	promoter-TSS (NM_009870)	-265	2.42325	Proximal	NM_009870	12567	Mm.6839	NM_009870		Cdk4	Crk3	cyclin-dependent kinase 4	protein-coding	4.3	1.11	2.19	1.59	1.36	0.64	3.87387	1.37736	2.125	1	0	0
1111	BAP1_CH12_peak_1111	chr13-8885118	chr13	8885018	8885218	S1_BAP1_UN_WT	exon	exon (NM_145360, exon 1 of 5)	266	2.42488	Proximal	NM_145360	319554	Mm.29847	NM_145360	ENSMUSG00000058258	Idi1	4832416K17Rik	isopentenyl-diphosphate delta isomerase	protein-coding	2.28	0.32	1.39	1.01	1.44	0.76	7.125	1.37624	1.89474	1	0	0
1112	BAP1_CH12_peak_1112	chr17-74694470	chr17	74694370	74694570	S1_BAP1_UN_WT	promoter-TSS	promoter-TSS (NM_133771)	-267	2.42651	Proximal	NM_133771	76890	Mm.311874	NM_133771	ENSMUSG00000058704	Memo1	0610016J10Rik|D930048L02Rik	mediator of cell motility 1	protein-coding	4.12	1.27	0.6	1.3	1.27	0.25	3.24409	0.461538	5.08	1	0	1
1113	BAP1_CH12_peak_1113	chr2-29949424	chr2	29949324	29949524	S1_BAP1_UN_WT	promoter-TSS	promoter-TSS (NM_001037762)	-269	2.42975	Proximal	NM_025428	66220	Mm.22538	NM_025428	ENSMUSG00000015335	Zdhhc12	1190004A01Rik	zinc finger, DHHC domain containing 12	protein-coding	7.63	1.59	1.69	2.03	3.3	1.78	4.79874	0.832512	1.85393	1	0	0
1114	BAP1_CH12_peak_1114	chr10-79896667	chr10	79896567	79896767	S12_BAP1_d3_WT	promoter-TSS	promoter-TSS (NM_001164153)	-269	2.42975	Proximal	NM_001164153	21423	Mm.3406	NM_011548	ENSMUSG00000020167	Tcf3	A1|AA408400|ALF2|AW209082|E12|E12/E47|E2A|E47|ME2|Pan1|Pan2|TCF-3|Tcfe2a|VDIR|bHLHb21	transcription factor 3	protein-coding	8.42	1.75	0.4	0.29	2.63	0.64	4.81143	1.37931	4.10938	1	0	1
1115	BAP1_CH12_peak_1115	chr16-64851642	chr16	64851542	64851742	S1_BAP1_UN_WT	promoter-TSS	promoter-TSS (NM_178647)	-269	2.42975	Proximal	NM_178647	106143	Mm.10160	NM_178647	ENSMUSG00000054604	Cggbp1	AA960172|AL023996|AW045841	CGG triplet repeat binding protein 1	protein-coding	8.51	0.64	1.99	1.45	2.8	1.78	13.2969	1.37241	1.57303	1	0	0
1116	BAP1_CH12_peak_1116	chr10-127963184	chr10	127963084	127963284	S1_BAP1_UN_WT	promoter-TSS	promoter-TSS (NM_011843)	-269	2.42975	Proximal	NM_011843	23943	Mm.66056	NM_011843	ENSMUSG00000025366	Esyt1	Fam62a|Mbc2|vp115	extended synaptotagmin-like protein 1	protein-coding	4.83	1.75	2.09	2.61	1.61	1.27	2.76	0.800766	1.26772	1	0	0
1117	BAP1_CH12_peak_1117	chr15-36538998	chr15	36538898	36539098	S1_BAP1_UN_WT	promoter-TSS	promoter-TSS (NM_008774)	-270	2.43136	Proximal	NM_008774	18458	Mm.371570	NM_008774	ENSMUSG00000022283	Pabpc1	PABP|Pabp1|PabpI|Pabpl1|ePAB	poly(A) binding protein, cytoplasmic 1	protein-coding	5.53	2.22	3.18	1.74	1.44	0.89	2.49099	1.82759	1.61798	1	0	0
1118	BAP1_CH12_peak_1118	chr6-57485691	chr6	57485591	57485791	S1_BAP1_UN_WT	promoter-TSS	promoter-TSS (NM_175523)	-271	2.43297	Proximal	NM_175523	243382	Mm.396893	NM_175523	ENSMUSG00000037826	Ppm1k	2900063A19Rik|A930026L03Rik|PP2Cm	protein phosphatase 1K (PP2C domain containing)	protein-coding	3.25	0.95	4.57	2.17	1.44	1.4	3.42105	2.10599	1.02857	1	1	0
1119	BAP1_CH12_peak_1119	chr4-26274070	chr4	26273970	26274170	S1_BAP1_UN_WT	promoter-TSS	promoter-TSS (NM_172865)	-271	2.43297	Proximal	NM_172865	242362	Mm.245602	NM_172865	ENSMUSG00000040520	Manea	4932703L02Rik	mannosidase, endo-alpha	protein-coding	2.28	0.64	1.09	0.58	0.93	1.53	3.5625	1.87931	0.607843	1	0	0
1120	BAP1_CH12_peak_1120	chr10-75398590	chr10	75398490	75398690	S1_BAP1_UN_WT	5' UTR	5' UTR (NM_175329, exon 1 of 4)	272	2.43457	Proximal	NM_175329	103172	Mm.333849	NM_175329	ENSMUSG00000049422	Chchd10	1620401E04Rik|AI267078|Ndg2	coiled-coil-helix-coiled-coil-helix domain containing 10	protein-coding	2.37	0.48	0.79	1.74	0.93	1.27	4.9375	0.454023	0.732283	1	0	0
1121	BAP1_CH12_peak_1121	chr10-79578276	chr10	79578176	79578376	S1_BAP1_UN_WT	promoter-TSS	promoter-TSS (NM_001301854)	-272	2.43457	Proximal	NM_001301854	20869	Mm.44231	NM_011492	ENSMUSG00000003068	Stk11	AA408040|Lkb1|Par-4|R75140	serine/threonine kinase 11	protein-coding	7.2	2.22	2.78	0.29	4.32	1.53	3.24324	9.58621	2.82353	1	1	1
1122	BAP1_CH12_peak_1122	chr10-80783576	chr10	80783476	80783676	S1_BAP1_UN_WT	promoter-TSS	promoter-TSS (NM_027381)	-272	2.43457	Proximal	NM_027381	70312	Mm.87628	NM_027381	ENSMUSG00000034889	Cactin	2510012J08Rik	cactin, spliceosome C complex subunit	protein-coding	7.9	1.11	0.7	1.45	2.54	0.89	7.11712	0.482759	2.85393	1	0	0
1123	BAP1_CH12_peak_1123	chr15-59146372	chr15	59146272	59146472	S1_BAP1_UN_WT	promoter-TSS	promoter-TSS (NM_009270)	-275	2.43933	Proximal	NM_009270	20775	Mm.296169	NM_009270	ENSMUSG00000022351	Sqle	AI323792	squalene epoxidase	protein-coding	21.76	0.95	2.38	1.74	6.19	1.66	22.9053	1.36782	3.72892	1	0	1
1124	BAP1_CH12_peak_1124	chr13-23853396	chr13	23853296	23853496	S1_BAP1_UN_WT	promoter-TSS	promoter-TSS (NM_178192)	-278	2.44404	Proximal	NM_178192	326619	Mm.228709	NM_178192		Hist1h4a	-	histone cluster 1, H4a	protein-coding	2.63	0.48	0.99	1.59	2.12	0.51	5.47917	0.622642	4.15686	1	0	1
1125	BAP1_CH12_peak_1125	chr9-48793212	chr9	48793112	48793312	S12_BAP1_d3_WT	promoter-TSS	promoter-TSS (NM_175482)	-278	2.44404	Proximal	NM_175482	235323	Mm.21630	NM_175482	ENSMUSG00000032267	Usp28	9830148O20Rik|AU022237|mKIAA1515	ubiquitin specific peptidase 28	protein-coding	18.08	0.95	0.89	0.72	3.22	0.89	19.0316	1.23611	3.61798	1	0	1
1126	BAP1_CH12_peak_1126	chr19-41922900	chr19	41922800	41923000	S1_BAP1_UN_WT	promoter-TSS	promoter-TSS (NM_177603)	-278	2.44404	Proximal	NM_177603	212398	Mm.222723	NM_177603	ENSMUSG00000047604	Frat2	-	frequently rearranged in advanced T cell lymphomas 2	protein-coding	1.58	0.32	0.7	1.74	0.85	0.25	4.9375	0.402299	3.4	1	0	1
1127	BAP1_CH12_peak_1127	chr14-55634010	chr14	55633910	55634110	S1_BAP1_UN_WT	promoter-TSS	promoter-TSS (NM_026890)	-281	2.44871	Proximal	NM_026890	68966	Mm.21214	NM_026890	ENSMUSG00000022204	Ngdn	1500001L15Rik|Ngd|neuroguidin	neuroguidin, EIF4E binding protein	protein-coding	6.84	1.75	1.89	1.16	4.15	1.66	3.90857	1.62931	2.5	1	0	1
1128	BAP1_CH12_peak_1128	chr8-86628942	chr8	86628842	86629042	S1_BAP1_UN_WT	promoter-TSS	promoter-TSS (NM_172502)	-281	2.44871	Proximal	NM_172502	212123	Mm.260557	NM_172502	ENSMUSG00000037103	Dcaf15	6720484B16	DDB1 and CUL4 associated factor 15	protein-coding	3.51	0.16	1.69	0.58	2.37	0.89	21.9375	2.91379	2.66292	1	0	0
1129	BAP1_CH12_peak_1129	chr14-56179478	chr14	56179378	56179578	S1_BAP1_UN_WT	promoter-TSS	promoter-TSS (NM_001199009)	-282	2.45025	Proximal	NM_001199009	28199	Mm.11535	NM_133734	ENSMUSG00000022214	Dcaf11	0710008A13Rik|C76035|D14Ucla1|Dacf11|GLO14|Wdr23	DDB1 and CUL4 associated factor 11	protein-coding	8.95	2.07	1.79	2.03	4.15	2.42	4.32367	0.881773	1.71488	1	0	1
1130	BAP1_CH12_peak_1130	chr2-27282628	chr2	27282528	27282728	S1_BAP1_UN_WT	promoter-TSS	promoter-TSS (NM_009500)	-283	2.45179	Proximal	NM_009500	22325	Mm.179011	NM_009500	ENSMUSG00000009621	Vav2	2810040F13Rik|AI847175	vav 2 oncogene	protein-coding	3.86	0.64	1.19	1.16	1.69	0.25	6.03125	1.02586	6.76	1	0	1
1131	BAP1_CH12_peak_1131	chr2-73730981	chr2	73730881	73731081	S1_BAP1_UN_WT	promoter-TSS	promoter-TSS (NM_009715)	-285	2.45484	Proximal	NM_001025093	11909	Mm.209903	NM_009715	ENSMUSG00000027104	Atf2	Atf-2|CRE-BP|Creb2|D130078H02Rik|D18875|Tg(Gzma-Klra1)7Wum|mXBP	activating transcription factor 2	protein-coding	8.34	1.11	0.6	0.72	3.05	0.51	7.51351	0.833333	5.98039	1	0	1
1132	BAP1_CH12_peak_1132	chr2-26301021	chr2	26300921	26301121	S12_BAP1_d3_WT	promoter-TSS	promoter-TSS (NM_153125)	-285	2.45484	Proximal	NM_153125	227648	Mm.206371	NM_153125	ENSMUSG00000026924	Sec16a	AU024582|C230052J16Rik	SEC16 homolog A, endoplasmic reticulum export factor	protein-coding	10.35	0.64	0.4	1.3	2.88	0.76	16.1719	0.307692	3.78947	1	0	1
1133	BAP1_CH12_peak_1133	chr10-128133609	chr10	128133509	128133709	S1_BAP1_UN_WT	promoter-TSS	promoter-TSS (NM_177411)	-285	2.45484	Proximal	NM_177411	19344	Mm.12815	NM_011229	ENSMUSG00000000711	Rab5b	C030027M18Rik	RAB5B, member RAS oncogene family	protein-coding	10.18	0.95	2.68	0.43	4.41	0.38	10.7158	6.23256	11.6053	1	1	1
1134	BAP1_CH12_peak_1134	chr12-84938385	chr12	84938285	84938485	S1_BAP1_UN_WT	promoter-TSS	promoter-TSS (NM_183154)	-288	2.45939	Proximal	NM_183154	217695	Mm.59257	NM_183154	ENSMUSG00000042628	Zfyve1	DFCP1|G630053K23|TAFF1|ZNFN2A1|mKIAA1589	zinc finger, FYVE domain containing 1	protein-coding	2.72	0.16	1.59	1.3	0.76	0.89	17	1.22308	0.853933	1	0	0
1135	BAP1_CH12_peak_1135	chr7-4636853	chr7	4636753	4636953	S1_BAP1_UN_WT	promoter-TSS	promoter-TSS (NM_024172)	-288	2.45939	Proximal	NM_024172	66245	Mm.6803	NM_024172	ENSMUSG00000063802	Hspbp1	1500019G21Rik	HSPA (heat shock 70kDa) binding protein, cytoplasmic cochaperone 1	protein-coding	6.05	0.48	1.19	1.3	1.78	0.51	12.6042	0.915385	3.4902	1	0	1
1136	BAP1_CH12_peak_1136	chr17-46520425	chr17	46520325	46520525	S1_BAP1_UN_WT	promoter-TSS	promoter-TSS (NM_021346)	-290	2.4624	Proximal	NM_207671	57908	Mm.439916	NM_021346	ENSMUSG00000015597	Zfp318	2610034E08Rik|D530032D06Rik|TZF|Znf318	zinc finger protein 318	protein-coding	9.13	0.64	1.39	1.16	1.69	1.78	14.2656	1.19828	0.949438	1	0	0
1137	BAP1_CH12_peak_1137	chr11-53244623	chr11	53244523	53244723	S1_BAP1_UN_WT	promoter-TSS	promoter-TSS (NM_025352)	-290	2.4624	Proximal	NM_025352	22272	Mm.251621	NM_025352	ENSMUSG00000044894	Uqcrq	1100001F06Rik|1500040F11Rik|5830407L17Rik|9.5kDa|AA959903|QP-C|Qpc|Uqcrb|c1502	ubiquinol-cytochrome c reductase, complex III subunit VII	protein-coding	5.26	0.95	0.4	0.43	2.03	0.76	5.53684	0.930233	2.67105	1	0	0
1138	BAP1_CH12_peak_1138	chr9-57409043	chr9	57408943	57409143	S1_BAP1_UN_WT	intron	intron (NM_022813, intron 1 of 8)	292	2.46538	Proximal	NM_022813	24044	Mm.286069	NM_022813	ENSMUSG00000040188	Scamp2	AI875466|Sc2	secretory carrier membrane protein 2	protein-coding	5.35	0.32	1.49	1.3	2.54	1.27	16.7188	1.14615	2	1	0	0
1139	BAP1_CH12_peak_1139	chr13-64254799	chr13	64254699	64254899	S1_BAP1_UN_WT	promoter-TSS	promoter-TSS (NM_175494)	-292	2.46538	Proximal	NM_175494	238673	Mm.300065	NM_175494	ENSMUSG00000044934	Zfp367	8030486J21Rik|ZFF29a|ZFF29b|Znf367	zinc finger protein 367	protein-coding	7.37	1.27	1.59	1.74	2.88	1.15	5.80315	0.913793	2.50435	1	0	0
1140	BAP1_CH12_peak_1140	chr13-91062433	chr13	91062333	91062533	S1_BAP1_UN_WT	promoter-TSS	promoter-TSS (NM_024175)	-294	2.46835	Proximal	NM_024175	66475	Mm.306302	NM_024175		Rps23	2410044J15Rik	ribosomal protein S23	protein-coding	3.07	0.64	1.59	0.43	0.68	0.38	4.79688	3.69767	1.78947	1	1	0
1141	BAP1_CH12_peak_1141	chr7-52273083	chr7	52272983	52273183	S1_BAP1_UN_WT	promoter-TSS	promoter-TSS (NM_009101)	-294	2.46835	Proximal	NM_009101	20130	Mm.389894	NM_009101	ENSMUSG00000038387	Rras	AI573426	Harvey rat sarcoma oncogene, subgroup R	protein-coding	7.28	0.95	0.6	0.43	2.2	1.02	7.66316	1.39535	2.15686	1	0	0
1142	BAP1_CH12_peak_1142	chr16-44173215	chr16	44173115	44173315	S1_BAP1_UN_WT	promoter-TSS	promoter-TSS (NM_001029889)	-295	2.46982	Proximal	NM_001029889	207806	Mm.310566	NM_001029889	ENSMUSG00000068284	Gm608	5530400K22Rik|Gm1779|mKIAA2018	predicted gene 608	protein-coding	2.19	0.48	2.98	0.43	1.1	1.02	4.5625	6.93023	1.07843	1	1	0
1143	BAP1_CH12_peak_1143	chr15-93105810	chr15	93105710	93105910	S1_BAP1_UN_WT|S12_BAP1_d3_WT	promoter-TSS	promoter-TSS (NM_001033275)	-295	2.46982	Proximal	NM_001033275	223827	Mm.22819	NM_001033275	ENSMUSG00000036197	Gxylt1	Glt8d3|Gm1228|Gm87	glucoside xylosyltransferase 1	protein-coding	9.04	0	1.29	1.3	2.8	0.76	56.5	0.992308	3.68421	1	0	1
1144	BAP1_CH12_peak_1144	chr8-48799581	chr8	48799481	48799681	S1_BAP1_UN_WT	promoter-TSS	promoter-TSS (NM_172407)	-296	2.47129	Proximal	NM_172407	70925	Mm.393807	NM_172407	ENSMUSG00000038069	Cdkn2aip	4921511I16Rik|AW208986|CARF	CDKN2A interacting protein	protein-coding	5.97	2.07	1.09	1.3	2.63	1.53	2.88406	0.838462	1.71895	1	0	0
1145	BAP1_CH12_peak_1145	chr1-80337565	chr1	80337465	80337665	S1_BAP1_UN_WT	promoter-TSS	promoter-TSS (NM_001313728)	-300	2.47712	Proximal	NM_016716	26554	Mm.12665	NM_016716	ENSMUSG00000004364	Cul3	KIAA0617	cullin 3	protein-coding	4.56	1.11	0.3	1.01	0.76	1.27	4.10811	0.29703	0.598425	1	0	0
1146	BAP1_CH12_peak_1146	chr13-17786900	chr13	17786800	17787000	S1_BAP1_UN_WT	promoter-TSS	promoter-TSS (NM_025479)	-301	2.47857	Proximal	NM_138654	192136	Mm.364180	NM_138654		Sugct	5033411D12Rik|D17907	succinyl-CoA glutarate-CoA transferase	protein-coding	6.67	0.32	0.99	0.29	1.86	0.25	20.8438	3.41379	7.44	1	1	1
1147	BAP1_CH12_peak_1147	chr2-30663195	chr2	30663095	30663295	S1_BAP1_UN_WT	promoter-TSS	promoter-TSS (NM_170592)	-302	2.48001	Proximal	NM_170592	66617	Mm.33167	NM_170592	ENSMUSG00000026857	Ntmt1	2610205E22Rik|AL033331|AL033332|Mettl11a|NTM1A	N-terminal Xaa-Pro-Lys N-methyltransferase 1	protein-coding	11.41	0.95	1.19	1.45	3.22	0.38	12.0105	0.82069	8.47368	1	0	1
1148	BAP1_CH12_peak_1148	chr5-123844504	chr5	123844404	123844604	S1_BAP1_UN_WT	promoter-TSS	promoter-TSS (NM_177582)	-303	2.48144	Proximal	NM_133917	208104	Mm.83277	NM_133917	ENSMUSG00000038342	Mlxip	AW228700|Mir|bHLHe36	MLX interacting protein	protein-coding	4.74	0.48	1.49	0.72	1.02	2.29	9.875	2.06944	0.445415	1	0	0
1149	BAP1_CH12_peak_1149	chr2-179759389	chr2	179759289	179759489	S1_BAP1_UN_WT	promoter-TSS	promoter-TSS (NM_177727)	-303	2.48144	Proximal	NM_177727	241846	Mm.21577	NM_177727	ENSMUSG00000039108	Lsm14b	9430078B04|BC040823	LSM14 homolog B (SCD6, S. cerevisiae)	protein-coding	5.09	2.86	1.19	0.72	2.8	1.15	1.77972	1.65278	2.43478	1	0	0
1150	BAP1_CH12_peak_1150	chr10-83903520	chr10	83903420	83903620	S1_BAP1_UN_WT	promoter-TSS	promoter-TSS (NM_001004363)	-304	2.48287	Proximal	NM_001004363	77976	Mm.25874	NM_001004363	ENSMUSG00000020032	Nuak1	AU014801|AW494241|B230104P22Rik|Omphk1	NUAK family, SNF1-like kinase, 1	protein-coding	2.28	0.16	1.09	0.72	0.68	0.64	14.25	1.51389	1.0625	1	0	0
1151	BAP1_CH12_peak_1151	chr13-55431395	chr13	55431295	55431495	S1_BAP1_UN_WT	promoter-TSS	promoter-TSS (NM_016662)	-304	2.48287	Proximal	NM_016662	17121	Mm.20350	NM_016662	ENSMUSG00000021485	Mxd3	4631412E13Rik|Mad3|bHLHc13	Max dimerization protein 3	protein-coding	5.97	0.95	1.49	1.88	1.78	1.15	6.28421	0.792553	1.54783	1	0	0
1152	BAP1_CH12_peak_1152	chr7-26053024	chr7	26052924	26053124	S1_BAP1_UN_WT	intron	intron (NM_001302811, intron 1 of 20)	306	2.48572	Proximal	NM_001302811	71722	Mm.28833	NM_027882	ENSMUSG00000005442	Cic	1200010B10Rik|mKIAA0306	capicua homolog (Drosophila)	protein-coding	5.7	0.16	1.69	0.87	3.9	2.29	35.625	1.94253	1.70306	1	0	0
1153	BAP1_CH12_peak_1153	chr12-106248326	chr12	106248226	106248426	S1_BAP1_UN_WT	promoter-TSS	promoter-TSS (NM_172500)	-307	2.48714	Proximal	NM_172500	212073	Mm.212688	NM_172500	ENSMUSG00000054150	Syne3	nesprin-3	spectrin repeat containing, nuclear envelope family member 3	protein-coding	5.26	1.75	1.49	1.3	1.95	1.4	3.00571	1.14615	1.39286	1	0	0
1154	BAP1_CH12_peak_1154	chr2-128643732	chr2	128643632	128643832	S1_BAP1_UN_WT|S12_BAP1_d3_WT	promoter-TSS	promoter-TSS (NM_028248)	-307	2.48714	Proximal	NM_028248	72477	Mm.259688	NM_028248	ENSMUSG00000014353	Tmem87b	2610301K12Rik|2810431I02Rik|AU014804	transmembrane protein 87B	protein-coding	14.83	0	0.5	0.29	2.71	0.64	92.6875	1.72414	4.23438	1	0	1
1155	BAP1_CH12_peak_1155	chr3-8923548	chr3	8923448	8923648	S1_BAP1_UN_WT	intron	CpG	309	2.48996	Proximal	NM_025434	66230	Mm.38460	NM_025434	ENSMUSG00000040269	Mrps28	1500012D08Rik|AW061224	mitochondrial ribosomal protein S28	protein-coding	4.3	0.64	0.79	2.03	0.76	0.76	6.71875	0.389163	1	1	0	0
1156	BAP1_CH12_peak_1156	chr15-102455586	chr15	102455486	102455686	S1_BAP1_UN_WT	5' UTR	5' UTR (NM_001310066, exon 1 of 12)	309	2.48996	Proximal	NM_001310066	223922	Mm.208714	NM_146065	ENSMUSG00000099083	Atf7	1110012F10Rik|9430065F09Rik|AI549878|C130020M04Rik	activating transcription factor 7	protein-coding	8.34	0.64	2.09	2.61	1.95	0.51	13.0312	0.800766	3.82353	1	0	1
1157	BAP1_CH12_peak_1157	chr5-135164770	chr5	135164670	135164870	S1_BAP1_UN_WT|S12_BAP1_d3_WT	promoter-TSS	promoter-TSS (NM_010717)	-310	2.49136	Proximal	NM_010717	16885	Mm.15409	NM_010717	ENSMUSG00000029674	Limk1	KIZ-1|LIMK-1|Limk	LIM-domain containing, protein kinase	protein-coding	21.06	1.91	1.79	0.72	5.08	1.4	11.0262	2.48611	3.62857	1	0	1
1158	BAP1_CH12_peak_1158	chr1-155180226	chr1	155180126	155180326	S1_BAP1_UN_WT	promoter-TSS	promoter-TSS (NM_010683)	-310	2.49136	Proximal	NM_010683	226519	Mm.1249	NM_010683	ENSMUSG00000026478	Lamc1	Lamb2	laminin, gamma 1	protein-coding	8.34	1.43	0.79	1.16	1.78	1.53	5.83217	0.681034	1.1634	1	0	0
1159	BAP1_CH12_peak_1159	chr18-60686187	chr18	60686087	60686287	S1_BAP1_UN_WT	intron	intron (NM_026302, intron 1 of 12)	312	2.49415	Proximal	NM_026302	67665	Mm.272801	NM_026302	ENSMUSG00000024603	Dctn4	1110001K06Rik|4930547K17Rik|C130039E17Rik|p62	dynactin 4	protein-coding	2.72	0.48	1.19	0.87	0.76	1.53	5.66667	1.36782	0.496732	1	0	0
1160	BAP1_CH12_peak_1160	chr18-73732047	chr18	73731947	73732147	S1_BAP1_UN_WT	promoter-TSS	promoter-TSS (NM_001039214)	-312	2.49415	Proximal	NM_001039214	240396	Mm.24131	NM_001039214	ENSMUSG00000037253	Mex3c	A130001D14Rik|BC035207|BM-013|Rkhd2	mex3 homolog C (C. elegans)	protein-coding	7.46	0.64	0.4	2.46	3.05	0.38	11.6562	0.162602	8.02632	1	0	1
1161	BAP1_CH12_peak_1161	chr11-55282942	chr11	55282842	55283042	S1_BAP1_UN_WT	promoter-TSS	promoter-TSS (NM_013716)	-312	2.49415	Proximal	NM_013716	27041	Mm.39631	NM_013716		G3bp1	AI849976|B430204O07|C87777|G3bp|mKIAA4115	GTPase activating protein (SH3 domain) binding protein 1	protein-coding	9.39	0.48	2.68	0.43	5.17	1.4	19.5625	6.23256	3.69286	1	1	1
1162	BAP1_CH12_peak_1162	chr4-53025111	chr4	53025011	53025211	S1_BAP1_UN_WT	intron	CpG	315	2.49831	Proximal	NM_025623	66536	Mm.38244	NM_025623	ENSMUSG00000015247	Nipsnap3b	2700063N13Rik|Nipsnap3a	nipsnap homolog 3B (C. elegans)	protein-coding	5.62	0.32	0.99	0.29	1.69	1.02	17.5625	3.41379	1.65686	1	1	0
1163	BAP1_CH12_peak_1163	chr19-7054614	chr19	7054514	7054714	S1_BAP1_UN_WT	intron	CpG	316	2.49969	Proximal	NM_008020	14227	Mm.4234	NM_008020	ENSMUSG00000056629	Fkbp2	13kDa|FKBP-2|mFKBP13|mFKBP2	FK506 binding protein 2	protein-coding	9.92	1.11	1.19	0.58	2.2	0.25	8.93694	2.05172	8.8	1	0	1
1164	BAP1_CH12_peak_1164	chr7-146101505	chr7	146101405	146101605	S1_BAP1_UN_WT	promoter-TSS	promoter-TSS (NM_009760)	-316	2.49969	Proximal	NM_009760	12176	Mm.378890	NM_009760	ENSMUSG00000078566	Bnip3	Nip3	BCL2/adenovirus E1B interacting protein 3	protein-coding	7.28	0.48	1.69	0.58	2.03	2.55	15.1667	2.91379	0.796078	1	0	0
1165	BAP1_CH12_peak_1165	chr11-120534606	chr11	120534506	120534706	S1_BAP1_UN_WT	intron	CpG	319	2.50379	Proximal	NM_026877	68938	Mm.294020	NM_026877	ENSMUSG00000025142	Aspscr1	1190006K01Rik|ASPC|ASPCR1|ASPL|ASPS|RCC17|TUG	alveolar soft part sarcoma chromosome region, candidate 1 (human)	protein-coding	5.09	1.27	0.79	2.03	1.95	0.89	4.00787	0.389163	2.19101	1	0	0
1166	BAP1_CH12_peak_1166	chr14-21748335	chr14	21748235	21748435	S1_BAP1_UN_WT	promoter-TSS	promoter-TSS (NM_009502)	-320	2.50515	Proximal	NM_009502	22330	Mm.279361	NM_009502	ENSMUSG00000021823	Vcl	9430097D22|AA571387|AI462105|AW545629	vinculin	protein-coding	5.09	0.95	0.99	1.45	2.37	2.68	5.35789	0.682759	0.884328	1	0	0
1167	BAP1_CH12_peak_1167	chr3-40887289	chr3	40887189	40887389	S1_BAP1_UN_WT	promoter-TSS	promoter-TSS (NM_027558)	-321	2.50651	Proximal	NM_027558	70804	Mm.40321	NM_027558	ENSMUSG00000049940	Pgrmc2	4631434O19Rik|5730409G06Rik|DG6|PMBP	progesterone receptor membrane component 2	protein-coding	8.69	1.43	0.6	1.3	3.22	0.51	6.07692	0.461538	6.31373	1	0	1
1168	BAP1_CH12_peak_1168	chr17-56214089	chr17	56213989	56214189	S1_BAP1_UN_WT	intron	CpG	323	2.5092	Proximal	NM_024432	66530	Mm.28000	NM_024432		Ubxn6	1200008L11Rik|2210415J11Rik|AU040909|Ubxd1|Ubxdc2	UBX domain protein 6	protein-coding	2.11	0.16	1.19	1.01	1.44	1.66	13.1875	1.17822	0.86747	1	0	0
1169	BAP1_CH12_peak_1169	chr14-52724027	chr14	52723927	52724127	S3_Flag_UN_FLAGx3BAP1|S12_BAP1_d3_WT	promoter-TSS	promoter-TSS (NM_001170984)	-324	2.51055	Proximal	NM_001170984	15381	Mm.427321	NM_016884	ENSMUSG00000060373	Hnrnpc	AL022939|D14Wsu171e|Hnrpc|Hnrpc1|Hnrpc2|hnRNPC1|hnRNPC2|hnrnp-C	heterogeneous nuclear ribonucleoprotein C	protein-coding	11.76	0.64	5.27	1.74	6.1	2.8	18.375	3.02874	2.17857	1	1	1
1170	BAP1_CH12_peak_1170	chr7-36118932	chr7	36118832	36119032	S1_BAP1_UN_WT	promoter-TSS	promoter-TSS (NM_027897)	-324	2.51055	Proximal	NM_027897	52428	Mm.286600	NM_027897	ENSMUSG00000030494	Rhpn2	1300002E07Rik|AA536890|C85860|D7Ertd784e	rhophilin, Rho GTPase binding protein 2	protein-coding	3.25	0.48	1.59	0.43	1.19	1.27	6.77083	3.69767	0.937008	1	1	0
1171	BAP1_CH12_peak_1171	chr9-21351012	chr9	21350912	21351112	S1_BAP1_UN_WT	promoter-TSS	promoter-TSS (NM_021531)	-326	2.51322	Proximal	NM_021531	59035	Mm.178115	NM_021531	ENSMUSG00000032185	Carm1	Prmt4	coactivator-associated arginine methyltransferase 1	protein-coding	4.65	0.32	0.5	2.75	2.37	0.64	14.5312	0.181818	3.70312	1	0	1
[truncated: 328 more rows]

## Sheet: B. GREAT analysis - proximal
# GREAT version 3.0.0	Species assembly: mm9	Association rule: Basal+extension: 2000 bp upstream, 2000 bp downstream, 200000 bp max extension, curated regulatory domains excluded
GO Biological Process
[truncated: 80 more rows]

## Sheet: C. GREAT analysis - distal
# GREAT version 3.0.0	Association rule: Basal+extension: 2000 bp upstream, 2000 bp downstream, 200000 bp max extension, curated regulatory domains excluded
[truncated: 13 more rows]

[truncated: 2 more sheets: D. ChIP consolidation, E. ChIP consolidation - GREAT]
