# Supplementary material for: B-cell intrinsic regulation of antibody mediated immunity by histone H2A deubiquitinase BAP1
Source: Front Immunol. 2024 Mar 11;15:1353138. doi: 10.3389/fimmu.2024.1353138 (PMC10961346; doi:10.3389/fimmu.2024.1353138)
Supplement: Supplementary file 3 [file Table_4.xlsx]

## Sheet: Table S4. Legend
	SUPPLEMENTAL DATA TABLE S4
	Table S4. H2AK119ub ChIP-seq analysis in CH12F3 B cells: the impact of BAP1 loss on the genome-wide levels of epigenetic mark histone H2AK119ub at gene transcription start sites; (related to Figure 5).
	(A) Identifying the genes that undergo a change in the levels of histone H2AK119ub around their transcription start sites (±1.5kb to TSS) in Bap1Δ/Δ versus control CH12F3 B cells. Overall, 1867 genes in untreated and 1433 genes in activated CH12F3 B cells that undergo a fold change in H2AK119ub ≥ |2.0| were identified. Information provided for each gene includes: gene symbol, name, and genomic lo…
	(B-C) Gene ontology enrichment analyses on the genes that undergo a change in the levels of histone H2AK119ub around their transcription start sites (±1.5kb to TSS) in Bap1Δ/Δ versus control CH12F3 B cells (fold change (FC) ≥ |2.0|), with (B) showing the GO-terms enriched for the genes with an increase in H2AK119ub, and (C) showing the GO-terms enriched for the genes with a decrease in H2AK119ub.…
	(D) Consolidation of the BAP1 and H2AK119ub ChIP-seq datasets from CH12F3 B cells from the current study with the previously published RNA-seq data characterizing the response of wild type CH12F3 B cells to stimulation (PMID: 30293785, GSE118794; TGF-β, IL-4, anti-CD40). The analysis highlights the subset of genes that undergo a significant change in expression in wild type CH12F3 cells in respon…
	(E) Consolidation of the H2AK119ub ChIP-seq datasets from CH12F3 B cells from the current study with the previously published RNA-seq characterizing the transcriptional changes with transition from follicular (FO) to germinal centre (GC) in primary mouse B cells (PMID: 30686579, www.immgen.org). The analysis highlights the subset of genes that undergo a significant change in expression with GC B …
	(F) Gene ontology enrichment analysis on the genes from (E) that undergo a significant change in expression with GC B cell differentiation (FC≥±1.5, FDR≤0.01, PMID: 30686579, www.immgen.org), and in our ChIP-seq data undergo a change in H2AK119ub levels ≥2-fold in at least one of the BAP1-KO relative to control wild type CH12F3 clones. The -log10(binomial FDR) values are listed for each GO term i…

## Sheet: A. H2AK119ub at TSS (mm9)
Gene Name	Gene Description	ID	Chr	Start	End	Strand	Distance to TSS	S5 H2AK119ub UN WT +/-1.5kb Tag Density	S6 H2AK119ub UN KO3 +/-1.5kb Tag Density	S8 H2AK119ub UN KO4 +/-1.5kb Tag Density	S10 H2AK119ub UN KO5 +/-1.5kb Tag Density	S14 H2AK119ub d3 WT +/-1.5kb Tag Density	S15 H2AK119ub d3 KO3 +/-1.5kb Tag Density	S17 H2AK119ub d3 KO4 +/-1.5kb Tag Density	S19 H2AK119ub d3 KO5 +/-1.5kb Tag Density	Untreated KO3 vs WT ratio	Untreated KO4 vs WT ratio	Untreated KO5 vs WT ratio	72hrs KO3 vs WT ratio	72hrs KO4 vs WT ratio	72hrs KO5 vs WT ratio	Untreated KO3 vs WT ratio >=2 & tag density >=3	Untreated KO4 vs WT ratio >=2 & tag density >=3	Untreated KO5 vs WT ratio >=2 & tag density >=3	72hrs KO3 vs WT ratio >=2 & tag density >=3	72hrs KO4 vs WT ratio >=2 & tag density >=3	72hrs KO5 vs WT ratio >=2 & tag density >=3	Untreated increased	Untreated decreased	72hrs increased	72hrs decreased	Untreated increased	Untreated decreased	72hrs increased	72hrs decreased	Increased in either Untreated or 72hrs	Decreased in either Untreated or 72hrs			Increased in either Untreated or 72hrs	Decreased in either Untreated or 72hrs
Exoc2	exocyst complex component 2	NM_025588	chr13	31064416	31067416	-	0	6.35	18.33	22.01	14.69	10.92	24	24.09	21.46	2.88661	3.46614	2.31339	2.1978	2.20604	1.9652	1	1	1	1	1	0	1	0	1	0	Exoc2		Exoc2		Exoc2				Exoc2	3632451O06Rik
Tmem101	transmembrane protein 101	NM_029649	chr11	102016221	102019221	-	0	7.73	24.76	20.79	18.02	13.89	31.49	29.28	23.31	3.2031	2.68952	2.33118	2.2671	2.10799	1.67819	1	1	1	1	1	0	1	0	1	0	Tmem101		Tmem101		Tmem101				Tmem101	4930434J06Rik
Cklf	chemokine-like factor	NR_104433	chr8	106773261	106776261	+	0	10.68	21.38	22.38	21.84	12.58	26.78	20.58	25.86	2.00187	2.09551	2.04494	2.12878	1.63593	2.05564	1	1	1	1	0	1	1	0	1	0	Cklf		Cklf		Cklf				Cklf	Dach1
Cklf	chemokine-like factor	NM_029295	chr8	106773261	106776261	+	0	10.68	21.38	22.38	21.84	12.58	26.78	20.58	25.86	2.00187	2.09551	2.04494	2.12878	1.63593	2.05564	1	1	1	1	0	1	1	0	1	0	Cklf		Cklf		Cklf				Cklf	Dach1
Cklf	chemokine-like factor	NM_001037841	chr8	106773261	106776261	+	0	10.68	21.38	22.38	21.84	12.58	26.78	20.58	25.86	2.00187	2.09551	2.04494	2.12878	1.63593	2.05564	1	1	1	1	0	1	1	0	1	0	Cklf		Cklf		Cklf				Cklf	Mir346
Cklf	chemokine-like factor	NM_001286383	chr8	106773261	106776261	+	0	10.68	21.38	22.38	21.84	12.58	26.78	20.58	25.86	2.00187	2.09551	2.04494	2.12878	1.63593	2.05564	1	1	1	1	0	1	1	0	1	0	Cklf		Cklf		Cklf				Cklf	Olfr610
Gpkow	G patch domain and KOW motifs	NM_173747	chrX	7272760	7275760	+	0	2.45	8.59	8.13	6.19	4.29	9.67	7.4	10.07	3.50612	3.31837	2.52653	2.25408	1.72494	2.34732	1	1	1	1	0	1	1	0	1	0	Gpkow		Gpkow		Gpkow				Gpkow	Olfr732
Klhdc4	kelch domain containing 4	NM_145605	chr8	124351969	124354969	-	0	8.8	21.92	24.34	21.56	16.52	34.32	32.14	37.49	2.49091	2.76591	2.45	2.07748	1.94552	2.26937	1	1	1	1	0	1	1	0	1	0	Klhdc4		Klhdc4		Klhdc4				Klhdc4	Olfr736
Deb1	differentially expressed in B16F10 1	NM_026794	chr9	121618007	121621007	+	0	9.55	22.39	20.36	19.99	14.69	31.39	26.82	25.62	2.3445	2.13194	2.09319	2.13683	1.82573	1.74404	1	1	1	1	0	0	1	0	1	0	Deb1		Deb1		Deb1				Deb1	Olfr740
Fam65b	family with sequence similarity 65, member B	NM_001080381	chr13	24729017	24732017	+	0	8.99	18.33	18.71	19.03	12.46	26.63	22.34	20.14	2.03893	2.0812	2.1168	2.13724	1.79294	1.61637	1	1	1	1	0	0	1	0	1	0	Fam65b		Fam65b		Fam65b				Fam65b	Olfr742
Fam65b	family with sequence similarity 65, member B	NM_029679	chr13	24729017	24732017	+	0	8.99	18.33	18.77	19.03	12.46	26.63	22.34	20.14	2.03893	2.08788	2.1168	2.13724	1.79294	1.61637	1	1	1	1	0	0	1	0	1	0	Fam65b		Fam65b		Fam65b				Fam65b	Fgf14
Igtp	interferon gamma induced GTPase	NM_018738	chr11	58011558	58014558	+	0	6.35	15.56	17.06	16.44	10.75	26.24	19.67	18.72	2.45039	2.68661	2.58898	2.44093	1.82977	1.7414	1	1	1	1	0	0	1	0	1	0	Igtp		Igtp		Igtp				Igtp	Lrit2
Inpp5k	inositol polyphosphate 5-phosphatase K	NM_008916	chr11	75443022	75446022	+	0	8.92	21.58	22.26	18.13	13.84	33.33	24.54	21.32	2.41928	2.49552	2.03251	2.40824	1.77312	1.54046	1	1	1	1	0	0	1	0	1	0	Inpp5k		Inpp5k		Inpp5k				Inpp5k	Cyp2c53-ps
Sec23ip	Sec23 interacting protein	NM_001029982	chr7	135886884	135889884	+	0	10.18	21.78	21.71	21.17	12.35	26.88	22.85	22.65	2.13949	2.13261	2.07957	2.17652	1.8502	1.83401	1	1	1	1	0	0	1	0	1	0	Sec23ip		Sec23ip		Sec23ip				Sec23ip	Bmp1
Tceanc	transcription elongation factor A (SII) N-terminal and central domain containing	NM_001007577	chrX	162946910	162949910	-	0	2.45	5.14	6.18	7.21	6.06	6.79	13.38	7.94	2.09796	2.52245	2.94286	1.12046	2.20792	1.31023	1	1	1	0	1	0	1	0	1	0	Tceanc		Tceanc		Tceanc				Tceanc	Bmp1
Tnrc6b	trinucleotide repeat containing 6b	NM_144812	chr15	80540243	80543243	+	0	5.09	11.84	14.8	13.17	11.21	15.03	24.28	15.03	2.32613	2.90766	2.58743	1.34077	2.16592	1.34077	1	1	1	0	1	0	1	0	1	0	Tnrc6b		Tnrc6b		Tnrc6b				Tnrc6b	Slc35f4
Dhodh	dihydroorotate dehydrogenase	NM_020046	chr8	112131073	112134073	-	0	5.91	15.43	13.76	22.8	9.78	19.34	16.3	21.65	2.61083	2.32826	3.85787	1.97751	1.66667	2.2137	1	1	1	0	0	1	1	0	1	0	Dhodh		Dhodh		Dhodh				Dhodh	Stk39
Gm20098	predicted gene, 20098	NR_045095	chr17	52020552	52023552	+	0	5.78	11.91	12.84	13.79	6.06	10.96	9.15	13.47	2.06055	2.22145	2.38581	1.80858	1.5099	2.22277	1	1	1	0	0	1	1	0	1	0	Gm20098		Gm20098		Gm20098				Gm20098	4930519K11Rik
Pla2g15	phospholipase A2, group XV	NM_133792	chr8	108672799	108675799	+	0	10.12	21.72	20.49	20.38	12.18	22.32	22.79	26.1	2.14625	2.0247	2.01383	1.83251	1.8711	2.14286	1	1	1	0	0	1	1	0	1	0	Pla2g15		Pla2g15		Pla2g15				Pla2g15	Abca13
Ccr5	chemokine (C-C motif) receptor 5	NM_009917	chr9	124034782	124037782	+	0	7.29	17.86	16.33	12.84	6.8	14.73	16.1	14.94	2.44993	2.24005	1.76132	2.16618	2.36765	2.19706	1	1	0	1	1	1	1	0	1	0	Ccr5		Ccr5		Ccr5				Ccr5	Adcy1
Ccdc12	coiled-coil domain containing 12	NM_028312	chr9	110557507	110560507	+	0	12	26.05	29.35	18.3	13.89	30.15	31.42	24.4	2.17083	2.44583	1.525	2.17063	2.26206	1.75666	1	1	0	1	1	0	1	0	1	0	Ccdc12		Ccdc12		Ccdc12				Ccdc12	Cnrip1
Mir684-2	microRNA 684-2	NR_030455	chr4	11059744	11062744	+	0	9.05	19.42	19.51	13.91	8.58	19	20.39	16.88	2.14586	2.1558	1.53702	2.21445	2.37646	1.96737	1	1	0	1	1	0	1	0	1	0	Mir684-2		Mir684-2		Mir684-2				Mir684-2	Gm12070
Sntb1	syntrophin, basic 1	NM_016667	chr15	55737004	55740004	-	0	12.76	25.78	27.58	17.96	11.15	24.1	23.37	15.98	2.02038	2.16144	1.40752	2.16143	2.09596	1.43318	1	1	0	1	1	0	1	0	1	0	Sntb1		Sntb1		Sntb1				Sntb1	Kcnma1
Smg8	smg-8 homolog, nonsense mediated mRNA decay factor (C. elegans)	NM_024262	chr11	86898779	86901779	-	0	10.31	23.48	24.03	18.75	13.44	29.71	23.63	27.33	2.2774	2.33075	1.81862	2.21057	1.75818	2.03348	1	1	0	1	0	1	1	0	1	0	Smg8		Smg8		Smg8				Smg8	Kcnma1
1700003D09Rik	RIKEN cDNA 1700003D09 gene	NR_045477	chr11	98218097	98221097	-	0	12.76	33.69	27.03	22.24	21.27	47.66	39.41	36.59	2.64028	2.11834	1.74295	2.24071	1.85284	1.72026	1	1	0	1	0	0	1	0	1	0	1700003D09Rik		1700003D09Rik		1700003D09Rik				1700003D09Rik	Kcnma1
Bcas3	breast carcinoma amplified sequence 3	NM_001166642	chr11	85165166	85168166	+	0	7.92	19.76	15.84	11.32	9.72	19.54	19.41	15.22	2.49495	2	1.42929	2.01029	1.99691	1.56584	1	1	0	1	0	0	1	0	1	0	Bcas3		Bcas3		Bcas3				Bcas3	Kcnma1
Bcas3	breast carcinoma amplified sequence 3	NM_138681	chr11	85165166	85168166	+	0	7.92	19.76	15.84	11.32	9.72	19.54	19.41	15.22	2.49495	2	1.42929	2.01029	1.99691	1.56584	1	1	0	1	0	0	1	0	1	0	Bcas3		Bcas3		Bcas3				Bcas3	Kcnma1
Cdh12	cadherin 12	NM_001008420	chr15	21039707	21042707	+	0	6.03	13.4	13.09	9.23	7.09	14.98	13.12	6.52	2.22222	2.17081	1.53068	2.11283	1.85049	0.919605	1	1	0	1	0	0	1	0	1	0	Cdh12		Cdh12		Cdh12				Cdh12	Kcnma1
Cntn5	contactin 5	NM_001170787	chr9	10903275	10906275	-	0	8.17	21.58	21.04	11.6	10.52	24.8	18.05	15.51	2.64137	2.57528	1.41983	2.35741	1.71578	1.47433	1	1	0	1	0	0	1	0	1	0	Cntn5		Cntn5		Cntn5				Cntn5	Kcnma1
Cntn5	contactin 5	NM_001033359	chr9	10903226	10906226	-	0	8.17	21.45	21.34	11.71	10.52	24.85	17.86	15.46	2.62546	2.612	1.43329	2.36217	1.69772	1.46958	1	1	0	1	0	0	1	0	1	0	Cntn5		Cntn5		Cntn5				Cntn5	Kcnma1
Dync1li2	dynein, cytoplasmic 1 light intermediate chain 2	NM_001013380	chr8	106965447	106968447	-	0	10.05	22.12	20.79	17.4	13.04	27.18	19.15	24.73	2.201	2.06866	1.73134	2.08436	1.46856	1.89647	1	1	0	1	0	0	1	0	1	0	Dync1li2		Dync1li2		Dync1li2				Dync1li2	Kcnma1
Iba57	IBA57, iron-sulfur cluster assembly homolog (S. cerevisiae)	NM_173785	chr11	58975747	58978747	-	0	10.62	22.8	23.67	15.03	14.18	38.34	23.5	25.86	2.14689	2.22881	1.41525	2.70381	1.65726	1.8237	1	1	0	1	0	0	1	0	1	0	Iba57		Iba57		Iba57				Iba57	Kcnma1
Iba57	IBA57, iron-sulfur cluster assembly homolog (S. cerevisiae)	NM_001270791	chr11	58975747	58978747	-	0	10.62	22.8	23.67	15.03	14.12	38.34	23.5	25.86	2.14689	2.22881	1.41525	2.7153	1.66431	1.83144	1	1	0	1	0	0	1	0	1	0	Iba57		Iba57		Iba57				Iba57	Kcnma1
Irgm2	immunity-related GTPase family M member 2	NM_019440	chr11	58026979	58029979	+	0	8.48	22.87	23.11	14.19	16.29	34.42	22.14	23.12	2.69693	2.72524	1.67335	2.11295	1.35912	1.41928	1	1	0	1	0	0	1	0	1	0	Irgm2		Irgm2		Irgm2				Irgm2	Kcnma1
Med24	mediator complex subunit 24	NM_011869	chr11	98589249	98592249	-	0	7.98	19.82	16.57	10.42	11.32	25.15	21.36	19.29	2.48371	2.07644	1.30576	2.22173	1.88693	1.70406	1	1	0	1	0	0	1	0	1	0	Med24		Med24		Med24				Med24	Kcnma1
Rab11fip4os1	RAB11 family interacting protein 4 (class II), opposite strand 1	NR_003283	chr11	79435165	79438165	-	0	9.11	20.36	20.3	17.12	12.98	26.19	21.56	23.36	2.23491	2.22832	1.87925	2.01772	1.66102	1.79969	1	1	0	1	0	0	1	0	1	0	Rab11fip4os1		Rab11fip4os1		Rab11fip4os1				Rab11fip4os1	Kcnma1
Skp1a	S-phase kinase-associated protein 1A	NM_011543	chr11	52043997	52046997	+	0	11.19	22.87	22.5	15.71	18.24	37.15	28.76	24.3	2.04379	2.01072	1.40393	2.03673	1.57675	1.33224	1	1	0	1	0	0	1	0	1	0	Skp1a		Skp1a		Skp1a				Skp1a	Kcnma1
Stard3	START domain containing 3	NM_021547	chr11	98218182	98221182	+	0	12.69	32.88	26.78	21.56	20.7	46.03	38.05	35.55	2.59102	2.11032	1.69898	2.22367	1.83816	1.71739	1	1	0	1	0	0	1	0	1	0	Stard3		Stard3		Stard3				Stard3	Kcnma1
Tom1l2	target of myb1-like 2 (chicken)	NM_153080	chr11	60164907	60167907	-	0	11.31	25.98	23.85	16.27	14.35	29.36	23.11	19.76	2.29708	2.10875	1.43855	2.04599	1.61045	1.377	1	1	0	1	0	0	1	0	1	0	Tom1l2		Tom1l2		Tom1l2				Tom1l2	Kcnma1
Tom1l2	target of myb1-like 2 (chicken)	NM_001039093	chr11	60164907	60167907	-	0	11.31	25.98	23.85	16.27	14.35	29.36	23.11	19.76	2.29708	2.10875	1.43855	2.04599	1.61045	1.377	1	1	0	1	0	0	1	0	1	0	Tom1l2		Tom1l2		Tom1l2				Tom1l2	Kcnma1
Tom1l2	target of myb1-like 2 (chicken)	NM_001039092	chr11	60164907	60167907	-	0	11.31	25.98	23.85	16.27	14.35	29.36	23.11	19.76	2.29708	2.10875	1.43855	2.04599	1.61045	1.377	1	1	0	1	0	0	1	0	1	0	Tom1l2		Tom1l2		Tom1l2				Tom1l2	Kcnma1
Cars2	cysteinyl-tRNA synthetase 2 (mitochondrial)(putative)	NM_024248	chr8	11549271	11552271	-	0	7.92	16.3	16.33	14.81	13.15	23.66	27.59	23.88	2.05808	2.06187	1.86995	1.79924	2.0981	1.81597	1	1	0	0	1	0	1	0	1	0	Cars2		Cars2		Cars2				Cars2	Kcnma1
Hccs	holocytochrome c synthetase	NM_008222	chrX	165756775	165759775	-	0	3.39	7.71	9.85	6.64	7.03	10.71	17.34	7.94	2.27434	2.9056	1.9587	1.52347	2.46657	1.12945	1	1	0	0	1	0	1	0	1	0	Hccs		Hccs		Hccs				Hccs	Kcnma1
Mir6384	microRNA 6384	NR_105805	chrX	49729858	49732858	-	0	3.46	7.04	7.03	3.38	2.97	3.42	6.36	3.73	2.03468	2.03179	0.976879	1.15152	2.14141	1.25589	1	1	0	0	1	0	1	0	1	0	Mir6384		Mir6384		Mir6384				Mir6384	Kcnma1
Ppp1r2-ps7	protein phosphatase 1, regulatory (inhibitor) subunit 2, pseudogene 7	NR_033731	chrX	22037222	22040222	+	0	2.39	4.87	5.14	3.43	3.2	4.81	6.88	2.79	2.03766	2.15063	1.43515	1.50312	2.15	0.871875	1	1	0	0	1	0	1	0	1	0	Ppp1r2-ps7		Ppp1r2-ps7		Ppp1r2-ps7				Ppp1r2-ps7	Mir6947
Mrpl3	mitochondrial ribosomal protein L3	NM_053159	chr9	104954098	104957098	+	0	5.84	13.4	8.62	12.56	6.29	17.31	12.86	10.92	2.29452	1.47603	2.15068	2.75199	2.04452	1.73609	1	0	1	1	1	0	1	0	1	0	Mrpl3		Mrpl3		Mrpl3				Mrpl3	Morc2a
E2f4	E2F transcription factor 4	NM_148952	chr8	107820063	107823063	+	0	10.43	21.85	19.32	25.62	14.87	31.05	27.07	33.33	2.09492	1.85235	2.45638	2.0881	1.82044	2.24143	1	0	1	1	0	1	1	0	1	0	E2f4		E2f4		E2f4				E2f4	Wnt5a
P2ry13	purinergic receptor P2Y, G-protein coupled 13	NM_028808	chr3	59013304	59016304	-	0	9.24	21.11	13.51	19.26	10.29	21.57	18.31	17.63	2.28463	1.46212	2.08442	2.09621	1.7794	1.71331	1	0	1	1	0	0	1	0	1	0	P2ry13		P2ry13		P2ry13				P2ry13	Zfp503
Rbm12b2	RNA binding motif protein 12 B2	NM_198957	chr4	12015017	12018017	+	0	2.7	6.36	4.77	7.49	4.46	8.53	8.83	9.41	2.35556	1.76667	2.77407	1.91256	1.97982	2.10987	1	0	1	0	0	1	1	0	1	0	Rbm12b2		Rbm12b2		Rbm12b2				Rbm12b2	Ctnnd2
2610507I01Rik	RIKEN cDNA 2610507I01 gene	NR_037964	chr11	59014433	59017433	-	0	10.68	21.78	18.41	15.76	11.78	29.86	27.01	18.58	2.03933	1.72378	1.47566	2.5348	2.29287	1.57725	1	0	0	1	1	0	1	0	1	0	2610507I01Rik		2610507I01Rik		2610507I01Rik				2610507I01Rik	Gm16973
4933413L06Rik	RIKEN cDNA 4933413L06 gene	NR_045508	chr13	118507318	118510318	-	0	5.97	12.18	11.62	8.45	5.55	13.94	14.74	7.56	2.0402	1.9464	1.41541	2.51171	2.65586	1.36216	1	0	0	1	1	0	1	0	1	0	4933413L06Rik		4933413L06Rik		4933413L06Rik				4933413L06Rik	Gm16973
Gm6634	predicted gene 6634	NR_040556	chr3	70609713	70612713	-	0	6.1	13.13	9.29	8.95	5.55	11.36	11.17	7.8	2.15246	1.52295	1.46721	2.04685	2.01261	1.40541	1	0	0	1	1	0	1	0	1	0	Gm6634		Gm6634		Gm6634				Gm6634	Olfr725
Gm7367	1110014K08Rik pseudogene	NR_003376	chr11	116294027	116297027	+	0	7.1	15.29	12.05	11.71	10.75	26.24	21.82	19.76	2.15352	1.69718	1.6493	2.44093	2.02977	1.83814	1	0	0	1	1	0	1	0	1	0	Gm7367		Gm7367		Gm7367				Gm7367	1700006F04Rik
Mrpl55	mitochondrial ribosomal protein L55	NM_026035	chr11	59014488	59017488	+	0	10.68	21.85	18.28	15.82	11.66	29.46	27.14	18.34	2.04588	1.71161	1.48127	2.52659	2.32762	1.5729	1	0	0	1	1	0	1	0	1	0	Mrpl55		Mrpl55		Mrpl55				Mrpl55	4930474N05Rik
Mrpl55	mitochondrial ribosomal protein L55	NM_001302335	chr11	59014488	59017488	+	0	10.68	21.85	18.28	15.82	11.66	29.46	27.14	18.34	2.04588	1.71161	1.48127	2.52659	2.32762	1.5729	1	0	0	1	1	0	1	0	1	0	Mrpl55		Mrpl55		Mrpl55				Mrpl55	Adamts6
Mrpl55	mitochondrial ribosomal protein L55	NM_001302334	chr11	59014488	59017488	+	0	10.68	21.85	18.28	15.82	11.66	29.46	27.14	18.34	2.04588	1.71161	1.48127	2.52659	2.32762	1.5729	1	0	0	1	1	0	1	0	1	0	Mrpl55		Mrpl55		Mrpl55				Mrpl55	4930596D02Rik
Mrpl55	mitochondrial ribosomal protein L55	NR_126101	chr11	59014488	59017488	+	0	10.68	21.85	18.28	15.82	11.66	29.46	27.14	18.34	2.04588	1.71161	1.48127	2.52659	2.32762	1.5729	1	0	0	1	1	0	1	0	1	0	Mrpl55		Mrpl55		Mrpl55				Mrpl55	Olfr723
Mrpl55	mitochondrial ribosomal protein L55	NM_001302336	chr11	59014488	59017488	+	0	10.68	21.85	18.28	15.82	11.66	29.46	27.14	18.34	2.04588	1.71161	1.48127	2.52659	2.32762	1.5729	1	0	0	1	1	0	1	0	1	0	Mrpl55		Mrpl55		Mrpl55				Mrpl55	Olfr1512
Ubald2	UBA-like domain containing 2	NM_176902	chr11	116293908	116296908	+	0	7.35	15.83	12.84	12.44	10.69	26.53	22.92	20.38	2.15374	1.74694	1.69252	2.48176	2.14406	1.90645	1	0	0	1	1	0	1	0	1	0	Ubald2		Ubald2		Ubald2				Ubald2	Fgf14
3010026O09Rik	RIKEN cDNA 3010026O09 gene	NM_026543	chr11	49986853	49989853	+	0	7.6	15.63	14.68	9.74	9.95	21.08	14.35	13.71	2.05658	1.93158	1.28158	2.11859	1.44221	1.37789	1	0	0	1	0	0	1	0	1	0	3010026O09Rik		3010026O09Rik		3010026O09Rik				3010026O09Rik	Olfr745
A730020E08Rik	RIKEN cDNA A730020E08 gene	NR_040287	chr6	61129304	61132304	-	0	6.1	14.55	5.63	6.47	6.06	14.73	7.47	5.34	2.38525	0.922951	1.06066	2.43069	1.23267	0.881188	1	0	0	1	0	0	1	0	1	0	A730020E08Rik		A730020E08Rik		A730020E08Rik				A730020E08Rik	Olfr597
Acap1	ArfGAP with coiled-coil, ankyrin repeat and PH domains 1	NM_153788	chr11	69707541	69710541	-	0	10.37	21.72	16.08	17.4	12.06	31.84	23.7	20.99	2.0945	1.55063	1.67792	2.64013	1.96517	1.74046	1	0	0	1	0	0	1	0	1	0	Acap1		Acap1		Acap1				Acap1	Mir3070a
Amz2	archaelysin family metallopeptidase 2	NM_025275	chr11	109285760	109288760	+	0	7.1	18.47	12.6	11.6	11.49	23.16	19.87	18.44	2.60141	1.77465	1.6338	2.01567	1.72933	1.60487	1	0	0	1	0	0	1	0	1	0	Amz2		Amz2		Amz2				Amz2	Slc22a17
Bcas3	breast carcinoma amplified sequence 3	NM_001166643	chr11	85165166	85168166	+	0	7.98	19.76	15.84	11.32	9.72	19.54	19.41	15.22	2.47619	1.98496	1.41855	2.01029	1.99691	1.56584	1	0	0	1	0	0	1	0	1	0	Bcas3		Bcas3		Bcas3				Bcas3	2310015D24Rik
Cct6b	chaperonin containing Tcp1, subunit 6b (zeta)	NM_009839	chr11	82576323	82579323	-	0	9.36	19.62	17.92	14.53	13.66	27.48	22.53	20.94	2.09615	1.91453	1.55235	2.01171	1.64934	1.53294	1	0	0	1	0	0	1	0	1	0	Cct6b		Cct6b		Cct6b				Cct6b	4930542D17Rik
Cct6b	chaperonin containing Tcp1, subunit 6b (zeta)	NM_001291242	chr11	82576323	82579323	-	0	9.36	19.62	17.92	14.53	13.66	27.48	22.53	20.94	2.09615	1.91453	1.55235	2.01171	1.64934	1.53294	1	0	0	1	0	0	1	0	1	0	Cct6b		Cct6b		Cct6b				Cct6b	4932412D23Rik
Gabra6	gamma-aminobutyric acid (GABA) A receptor, subunit alpha 6	NM_008068	chr11	42133074	42136074	-	0	11.19	25.84	8.19	14.02	12.24	27.28	7.92	10.21	2.3092	0.731903	1.2529	2.22876	0.647059	0.83415	1	0	0	1	0	0	1	0	1	0	Gabra6		Gabra6		Gabra6				Gabra6	4932412D23Rik
Gabra6	gamma-aminobutyric acid (GABA) A receptor, subunit alpha 6	NM_001099641	chr11	42133074	42136074	-	0	11.19	25.84	8.19	14.02	12.24	27.28	7.92	10.21	2.3092	0.731903	1.2529	2.22876	0.647059	0.83415	1	0	0	1	0	0	1	0	1	0	Gabra6		Gabra6		Gabra6				Gabra6	Abat
Gm5431	predicted gene 5431	NM_001024230	chr11	48714154	48717154	-	0	8.11	17.66	12.9	12.67	9.03	20.63	17.47	13.76	2.17756	1.59063	1.56227	2.28461	1.93466	1.52381	1	0	0	1	0	0	1	0	1	0	Gm5431		Gm5431		Gm5431				Gm5431	Abat
Mir344e	microRNA 344e	NR_037284	chr7	68878988	68881988	-	0	4.52	13.73	5.93	7.38	5.2	13.79	5.52	4.16	3.03761	1.31195	1.63274	2.65192	1.06154	0.8	1	0	0	1	0	0	1	0	1	0	Mir344e		Mir344e		Mir344e				Mir344e	Ccdc54
Mir344h-2	microRNA 344h-2	NR_049201-HOMER2	chr7	68882795	68885795	-	0	1.7	3.52	2.08	1.24	1.14	4.17	1.17	1.04	2.07059	1.22353	0.729412	3.65789	1.02632	0.912281	1	0	0	1	0	0	1	0	1	0	Mir344h-2		Mir344h-2		Mir344h-2				Mir344h-2	Gm10791
Mir344h-2	microRNA 344h-2	NR_049202	chr7	68882795	68885795	-	0	1.7	3.52	2.08	1.24	1.14	4.17	1.17	1.04	2.07059	1.22353	0.729412	3.65789	1.02632	0.912281	1	0	0	1	0	0	1	0	1	0	Mir344h-2		Mir344h-2		Mir344h-2				Mir344h-2	Grin2a
Nhp2	NHP2 ribonucleoprotein	NM_026631	chr11	51431775	51434775	+	0	9.61	21.11	15.23	14.53	13.61	28.62	22.08	19.81	2.19667	1.58481	1.51197	2.10287	1.62234	1.45555	1	0	0	1	0	0	1	0	1	0	Nhp2		Nhp2		Nhp2				Nhp2	Kcnj6
Pml	promyelocytic leukemia	NM_178087	chr9	58096093	58099093	-	0	7.67	16.85	14.98	13.06	11.78	27.08	20.58	21.75	2.19687	1.95306	1.70274	2.29881	1.74703	1.84635	1	0	0	1	0	0	1	0	1	0	Pml		Pml		Pml				Pml	Lgi3
Pml	promyelocytic leukemia	NM_008884	chr9	58096093	58099093	-	0	7.67	16.85	14.98	13.06	11.78	27.13	20.58	21.75	2.19687	1.95306	1.70274	2.30306	1.74703	1.84635	1	0	0	1	0	0	1	0	1	0	Pml		Pml		Pml				Pml	Mef2c
Pml	promyelocytic leukemia	NM_001311088	chr9	58096093	58099093	-	0	7.67	16.85	14.98	13.06	11.78	27.08	20.58	21.75	2.19687	1.95306	1.70274	2.29881	1.74703	1.84635	1	0	0	1	0	0	1	0	1	0	Pml		Pml		Pml				Pml	Mef2c
Prpf8	pre-mRNA processing factor 8	NM_138659	chr11	75298779	75301779	+	0	7.79	17.59	12.29	11.54	10.92	26.78	21.49	18.15	2.25802	1.57766	1.48139	2.45238	1.96795	1.66209	1	0	0	1	0	0	1	0	1	0	Prpf8		Prpf8		Prpf8				Prpf8	Mir691
Ptges3l	prostaglandin E synthase 3 (cytosolic)-like	NM_026865	chr11	101285147	101288147	-	0	12.57	25.91	20.18	15.2	16.58	37.94	31.23	24.68	2.06126	1.60541	1.20923	2.2883	1.88359	1.48854	1	0	0	1	0	0	1	0	1	0	Ptges3l		Ptges3l		Ptges3l				Ptges3l	Olfr167
Rhbdf2	rhomboid 5 homolog 2 (Drosophila)	NM_172572	chr11	116486833	116489833	-	0	11.25	23.21	16.27	19.54	15.09	31.94	22.66	21.56	2.06311	1.44622	1.73689	2.11663	1.50166	1.42876	1	0	0	1	0	0	1	0	1	0	Rhbdf2		Rhbdf2		Rhbdf2				Rhbdf2	Olfr171
Rundc1	RUN domain containing 1	NM_172566	chr11	101284899	101287899	+	0	13.07	27.06	20.97	16.61	17.61	39.13	33.63	25.67	2.07039	1.60444	1.27085	2.22203	1.90971	1.45769	1	0	0	1	0	0	1	0	1	0	Rundc1		Rundc1		Rundc1				Rundc1	Pnoc
Serpini2	serine (or cysteine) peptidase inhibitor, clade I, member 2	NM_026460	chr3	75072500	75075500	-	0	5.97	12.45	7.09	7.26	5.83	14.09	9.35	5.77	2.08543	1.1876	1.21608	2.41681	1.60377	0.989708	1	0	0	1	0	0	1	0	1	0	Serpini2		Serpini2		Serpini2				Serpini2	Pnoc
Tnfrsf13b	tumor necrosis factor receptor superfamily, member 13b	NM_021349	chr11	60952837	60955837	+	0	7.86	16.24	13.7	11.65	10.98	22.32	18.05	15.55	2.06616	1.743	1.48219	2.03279	1.6439	1.41621	1	0	0	1	0	0	1	0	1	0	Tnfrsf13b		Tnfrsf13b		Tnfrsf13b				Tnfrsf13b	Olfr166
4930557A04Rik	RIKEN cDNA 4930557A04 gene	NM_029229	chrX	9425329	9428329	+	0	4.52	9.88	5.69	7.09	4.46	6.45	10.06	6.34	2.18584	1.25885	1.56858	1.44619	2.25561	1.42152	1	0	0	0	1	0	1	0	1	0	4930557A04Rik		4930557A04Rik		4930557A04Rik				4930557A04Rik	Olfr169
Aaas	achalasia, adrenocortical insufficiency, alacrimia	NM_153416	chr15	102179690	102182690	-	0	16.72	34.03	32.9	28.04	22.98	44.59	48.7	44.16	2.03529	1.9677	1.67703	1.94038	2.11923	1.92167	1	0	0	0	1	0	1	0	1	0	Aaas		Aaas		Aaas				Aaas	Sftpc
Csprs	component of Sp100-rs	NM_033616	chr8_random	161511	164511	-	0	2.33	4.87	3.73	2.76	2.52	4.02	5.84	4.59	2.09013	1.60086	1.18455	1.59524	2.31746	1.82143	1	0	0	0	1	0	1	0	1	0	Csprs		Csprs		Csprs				Csprs	Lmo7
H2afb2	H2A histone family, member B2	NM_001281530	chrX	113793287	113796287	+	0	2.89	7.24	3.36	4.17	2.17	4.12	5.06	2.41	2.50519	1.16263	1.44291	1.89862	2.3318	1.1106	1	0	0	0	1	0	1	0	1	0	H2afb2		H2afb2		H2afb2				H2afb2	Cma2
Ctu2	cytosolic thiouridylase subunit 2 homolog (S. pombe)	NM_153775	chr8	124998543	125001543	+	0	12.95	24.76	26.6	26.86	15.38	35.81	30.84	38.15	1.91197	2.05405	2.07413	2.32835	2.0052	2.48049	0	1	1	1	1	1	1	0	1	0	Ctu2		Ctu2		Ctu2				Ctu2	Fgf9
Dynlrb2	dynein light chain roadblock-type 2	NM_029297	chr8	119027415	119030415	+	0	10.75	20.36	21.89	25.84	11.95	27.48	26.69	29.03	1.89395	2.03628	2.40372	2.29958	2.23347	2.42929	0	1	1	1	1	1	1	0	1	0	Dynlrb2		Dynlrb2		Dynlrb2				Dynlrb2	Olfr168
Tmem67	transmembrane protein 67	NR_110955	chr4	12013654	12016654	-	0	5.84	10.89	13.94	12.84	8.92	18.6	19.02	19.24	1.86473	2.38699	2.19863	2.0852	2.13229	2.15695	0	1	1	1	1	1	1	0	1	0	Tmem67		Tmem67		Tmem67				Tmem67	Slc7a8
Tmem67	transmembrane protein 67	NM_177861	chr4	12013604	12016604	-	0	5.84	10.96	14.25	12.84	8.92	18.8	19.22	19.53	1.87671	2.44007	2.19863	2.10762	2.15471	2.18946	0	1	1	1	1	1	1	0	1	0	Tmem67		Tmem67		Tmem67				Tmem67	Kctd12
Gm8817	predicted gene 8817	NM_001101606	chrX	163506802	163509802	-	0	4.27	7.51	12.6	9.63	3.83	8.08	11.82	7.33	1.75878	2.95082	2.25527	2.10966	3.08616	1.91384	0	1	1	1	1	0	1	0	1	0	Gm8817		Gm8817		Gm8817				Gm8817	Mir5130
Mrps5	mitochondrial ribosomal protein S5	NM_029963	chr2	127411662	127414662	+	0	10.49	18.13	24.4	21.39	12.41	26.29	28.57	24.4	1.72831	2.32602	2.03908	2.11845	2.30218	1.96616	0	1	1	1	1	0	1	0	1	0	Mrps5		Mrps5		Mrps5				Mrps5	Atp8a2
Galns	galactosamine (N-acetyl)-6-sulfate sulfatase	NM_016722	chr8	125133887	125136887	-	0	9.99	19.28	23.67	24.15	14.75	30.4	29.22	33.05	1.92993	2.36937	2.41742	2.06102	1.98102	2.24068	0	1	1	1	0	1	1	0	1	0	Galns		Galns		Galns				Galns	Nefl
Galns	galactosamine (N-acetyl)-6-sulfate sulfatase	NM_001193645	chr8	125133887	125136887	-	0	9.99	19.28	23.67	24.15	14.75	30.4	29.22	33.05	1.92993	2.36937	2.41742	2.06102	1.98102	2.24068	0	1	1	1	0	1	1	0	1	0	Galns		Galns		Galns				Galns	Arhgef40
Trappc2l	trafficking protein particle complex 2-like	NM_021502	chr8	125134026	125137026	+	0	10.81	20.09	24.7	24.32	15.38	31	29.8	34.09	1.85846	2.28492	2.24977	2.0156	1.93758	2.21651	0	1	1	1	0	1	1	0	1	0	Trappc2l		Trappc2l		Trappc2l				Trappc2l	Arhgef40
Atxn1l	ataxin 1-like	NM_001080930	chr8	112260139	112263139	-	0	7.42	14.07	16.14	15.71	10.81	21.77	17.53	21.13	1.89623	2.1752	2.11725	2.01388	1.62165	1.95467	0	1	1	1	0	0	1	0	1	0	Atxn1l		Atxn1l		Atxn1l				Atxn1l	Arhgef40
Dld	dihydrolipoamide dehydrogenase	NM_007861	chr12	32034836	32037836	-	0	11.31	12.11	24.09	23.37	9.66	18.2	27.66	25.2	1.07073	2.12997	2.06631	1.88406	2.86335	2.6087	0	1	1	0	1	1	1	0	1	0	Dld		Dld		Dld				Dld	1700010D01Rik
Pdia6	protein disulfide isomerase associated 6	NM_027959	chr12	17271901	17274901	+	0	11.19	14.68	28.25	24.89	15.55	23.01	35.71	33.8	1.31189	2.52458	2.22431	1.47974	2.29646	2.17363	0	1	1	0	1	1	1	0	1	0	Pdia6		Pdia6		Pdia6				Pdia6	1700047E10Rik
Pik3cg	phosphoinositide-3-kinase, catalytic, gamma polypeptide	NM_001146200	chr12	32892014	32895014	-	0	10.81	19.21	34.43	27.42	17.67	29.71	47.98	41.23	1.77706	3.18501	2.53654	1.68138	2.71534	2.33333	0	1	1	0	1	1	1	0	1	0	Pik3cg		Pik3cg		Pik3cg				Pik3cg	4930413M19Rik
Pik3cg	phosphoinositide-3-kinase, catalytic, gamma polypeptide	NM_001146201	chr12	32891703	32894703	-	0	11.63	16.98	33.82	26.41	16.29	29.31	46.55	39.67	1.46002	2.908	2.27085	1.79926	2.85758	2.43524	0	1	1	0	1	1	1	0	1	0	Pik3cg		Pik3cg		Pik3cg				Pik3cg	4933429O19Rik
Pik3cg	phosphoinositide-3-kinase, catalytic, gamma polypeptide	NM_020272	chr12	32891835	32894835	-	0	11.69	18.4	34.55	26.8	16.69	29.81	47.72	40.42	1.57399	2.95552	2.29256	1.7861	2.8592	2.42181	0	1	1	0	1	1	1	0	1	0	Pik3cg		Pik3cg		Pik3cg				Pik3cg	Arxes1
Fig4	FIG4 homolog (S. cerevisiae)	NM_133999	chr10	41021547	41024547	-	0	7.1	13.73	15.35	15.6	9.55	15.47	19.61	17.73	1.9338	2.16197	2.19718	1.6199	2.0534	1.85654	0	1	1	0	1	0	1	0	1	0	Fig4		Fig4		Fig4				Fig4	Bmp4
Gprasp1	G protein-coupled receptor associated sorting protein 1	NM_001004359	chrX	132275731	132278731	+	0	3.2	5.41	10.82	7.77	5.37	9.22	11.75	7.94	1.69063	3.38125	2.42812	1.71695	2.18808	1.47858	0	1	1	0	1	0	1	0	1	0	Gprasp1		Gprasp1		Gprasp1				Gprasp1	Bmp4
Gprasp1	G protein-coupled receptor associated sorting protein 1	NM_001009575	chrX	132275731	132278731	+	0	3.2	5.41	10.82	7.77	5.37	9.22	11.75	7.94	1.69063	3.38125	2.42812	1.71695	2.18808	1.47858	0	1	1	0	1	0	1	0	1	0	Gprasp1		Gprasp1		Gprasp1				Gprasp1	C030029H02Rik
Gprasp1	G protein-coupled receptor associated sorting protein 1	NM_026081	chrX	132275731	132278731	+	0	3.2	5.41	10.82	7.77	5.37	9.22	11.75	7.94	1.69063	3.38125	2.42812	1.71695	2.18808	1.47858	0	1	1	0	1	0	1	0	1	0	Gprasp1		Gprasp1		Gprasp1				Gprasp1	Capn6
Gprasp1	G protein-coupled receptor associated sorting protein 1	NM_001005385	chrX	132275731	132278731	+	0	3.2	5.41	10.82	7.77	5.37	9.22	11.75	7.94	1.69063	3.38125	2.42812	1.71695	2.18808	1.47858	0	1	1	0	1	0	1	0	1	0	Gprasp1		Gprasp1		Gprasp1				Gprasp1	Chd8
Laptm4a	lysosomal-associated protein transmembrane 4A	NM_008640	chr12	8926613	8929613	+	0	8.11	9.74	19.38	22.3	12.06	18.85	26.36	22.74	1.20099	2.38964	2.74969	1.56302	2.18574	1.88557	0	1	1	0	1	0	1	0	1	0	Laptm4a		Laptm4a		Laptm4a				Laptm4a	Cnih2
Nelfa	negative elongation factor complex member A, Whsc2	NM_011914	chr5	34277407	34280407	-	0	6.66	11.5	14.74	13.4	11.09	19.14	22.92	15.32	1.72673	2.21321	2.01201	1.72588	2.06673	1.38142	0	1	1	0	1	0	1	0	1	0	Nelfa		Nelfa		Nelfa				Nelfa	Cnih2
Rab10	RAB10, member RAS oncogene family	NM_016676	chr12	3308469	3311469	-	0	9.61	11.77	21.95	20.1	12.92	18.8	31.17	22.55	1.22477	2.28408	2.09157	1.45511	2.41254	1.74536	0	1	1	0	1	0	1	0	1	0	Rab10		Rab10		Rab10				Rab10	Defb43
Sostdc1	sclerostin domain containing 1	NM_025312	chr12	37039256	37042256	+	0	11.25	15.43	25.32	22.63	12.06	15.23	25.84	21.37	1.37156	2.25067	2.01156	1.26285	2.14262	1.77197	0	1	1	0	1	0	1	0	1	0	Sostdc1		Sostdc1		Sostdc1				Sostdc1	Dlg2
Trappc12	trafficking protein particle complex 12	NM_001161410	chr12	29433759	29436759	-	0	8.42	9.54	19.69	17	10.63	15.77	25.39	17.97	1.13302	2.33848	2.019	1.48354	2.38852	1.6905	0	1	1	0	1	0	1	0	1	0	Trappc12		Trappc12		Trappc12				Trappc12	Dph3
Ubxn2a	UBX domain protein 2A	NM_145441	chr12	4912826	4915826	-	0	10.43	12.45	25.81	21.06	16.41	20.48	36.1	26.24	1.19367	2.47459	2.01918	1.24802	2.19988	1.59902	0	1	1	0	1	0	1	0	1	0	Ubxn2a		Ubxn2a		Ubxn2a				Ubxn2a	Dph3
Aldh6a1	aldehyde dehydrogenase family 6, subfamily A1	NM_134042	chr12	85790474	85793474	-	0	10.05	14	20.67	22.13	14.52	21.87	18.76	29.08	1.39303	2.05672	2.20199	1.5062	1.29201	2.00275	0	1	1	0	0	1	1	0	1	0	Aldh6a1		Aldh6a1		Aldh6a1				Aldh6a1	Dph3
Bdkrb2	bradykinin receptor, beta 2	NM_009747	chr12	106799882	106802882	+	0	12.63	11.84	27.03	29.73	16.24	14.68	27.59	36.97	0.937451	2.14014	2.35392	0.903941	1.69889	2.27648	0	1	1	0	0	1	1	0	1	0	Bdkrb2		Bdkrb2		Bdkrb2				Bdkrb2	Dph3
Gstz1	glutathione transferase zeta 1 (maleylacetoacetate isomerase)	NM_010363	chr12	88487157	88490157	+	0	8.92	14.28	20.3	19.37	10.92	16.71	18.96	23.02	1.6009	2.27578	2.17152	1.53022	1.73626	2.10806	0	1	1	0	0	1	1	0	1	0	Gstz1		Gstz1		Gstz1				Gstz1	Dph3
Gstz1	glutathione transferase zeta 1 (maleylacetoacetate isomerase)	NM_001252556	chr12	88487157	88490157	+	0	8.92	14.28	20.3	19.48	10.92	16.71	18.96	23.02	1.6009	2.27578	2.18386	1.53022	1.73626	2.10806	0	1	1	0	0	1	1	0	1	0	Gstz1		Gstz1		Gstz1				Gstz1	Dph3
Otud5	OTU domain containing 5	NM_001290536	chrX	7417457	7420457	+	0	3.71	5.28	8.5	8.45	4.57	8.03	9.09	9.36	1.42318	2.29111	2.27763	1.75711	1.98906	2.04814	0	1	1	0	0	1	1	0	1	0	Otud5		Otud5		Otud5				Otud5	Dzip1
Otud5	OTU domain containing 5	NM_138604	chrX	7417457	7420457	+	0	3.71	5.28	8.5	8.39	4.57	8.03	9.09	9.36	1.42318	2.29111	2.26146	1.75711	1.98906	2.04814	0	1	1	0	0	1	1	0	1	0	Otud5		Otud5		Otud5				Otud5	Ednrb
Oxsm	3-oxoacyl-ACP synthase, mitochondrial	NM_027695	chr14	17080822	17083822	-	0	8.8	14.14	20.67	19.87	14.06	23.26	23.76	28.23	1.60682	2.34886	2.25795	1.65434	1.6899	2.00782	0	1	1	0	0	1	1	0	1	0	Oxsm		Oxsm		Oxsm				Oxsm	Epsti1
Catsperd	catsper channel auxiliary subunit delta	NM_175350	chr17	56766066	56769066	+	0	9.93	18.27	24.58	16.1	11.55	27.58	33.24	25.34	1.83988	2.47533	1.62135	2.38788	2.87792	2.19394	0	1	0	1	1	1	1	0	1	0	Catsperd		Catsperd		Catsperd				Catsperd	Epsti1
Ccdc88b	coiled-coil domain containing 88B	NM_001081291	chr19	6931201	6934201	-	0	7.98	12.45	16.33	12.61	8.98	20.83	20.91	19.38	1.56015	2.04637	1.5802	2.3196	2.32851	2.15813	0	1	0	1	1	1	1	0	1	0	Ccdc88b		Ccdc88b		Ccdc88b				Ccdc88b	Gm5885
Cwc27	CWC27 spliceosome-associated protein homolog (S. cerevisiae)	NM_026072	chr13	105605533	105608533	-	0	6.6	10.35	14.55	9.18	5.43	14.43	11.62	15.93	1.56818	2.20455	1.39091	2.65746	2.13996	2.9337	0	1	0	1	1	1	1	0	1	0	Cwc27		Cwc27		Cwc27				Cwc27	Gm9513
Pura	purine rich element binding protein A	NM_008989	chr18	36439316	36442316	+	0	8.11	9	19.51	13.23	13.26	28.62	33.05	30.45	1.10974	2.40567	1.63132	2.15837	2.49246	2.29638	0	1	0	1	1	1	1	0	1	0	Pura		Pura		Pura				Pura	Grid1
Rtfdc1	replication termination factor 2 domain containing 1	NM_025542	chr2	172264578	172267578	+	0	8.92	16.03	21.77	15.88	8.8	18.65	26.82	19.57	1.79709	2.44058	1.78027	2.11932	3.04773	2.22386	0	1	0	1	1	1	1	0	1	0	Rtfdc1		Rtfdc1		Rtfdc1				Rtfdc1	Igfbp2
Srek1ip1	splicing regulatory glutamine/lysine-rich protein 1interacting protein 1	NM_026075	chr13	105605819	105608819	+	0	5.97	10.42	13.7	8.56	5.66	14.68	12.27	14.66	1.74539	2.29481	1.43384	2.59364	2.16784	2.59011	0	1	0	1	1	1	1	0	1	0	Srek1ip1		Srek1ip1		Srek1ip1				Srek1ip1	Igfbp2
Trmt12	tRNA methyltranferase 12	NM_026642	chr15	58702704	58705704	+	0	16.72	26.79	37.55	30.01	19.32	43.94	42.07	40.94	1.60227	2.24581	1.79486	2.27433	2.17754	2.11905	0	1	0	1	1	1	1	0	1	0	Trmt12		Trmt12		Trmt12				Trmt12	Igfbp5
Urm1	ubiquitin related modifier 1 homolog (S. cerevisiae)	NM_026615	chr2	29681409	29684409	+	0	9.74	13.53	21.16	14.69	9.55	21.13	19.93	19.53	1.38912	2.17248	1.50821	2.21257	2.08691	2.04503	0	1	0	1	1	1	1	0	1	0	Urm1		Urm1		Urm1				Urm1	Il1r1
Zer1	zyg-11 related, cell cycle regulator	NM_178694	chr2	29978631	29981631	-	0	10.24	17.32	25.13	18.58	14.01	28.42	32.4	30.59	1.69141	2.4541	1.81445	2.02855	2.31263	2.18344	0	1	0	1	1	1	1	0	1	0	Zer1		Zer1		Zer1				Zer1	Jph2
Zer1	zyg-11 related, cell cycle regulator	NM_001290503	chr2	29978631	29981631	-	0	10.24	17.32	25.13	18.58	14.01	28.47	32.4	30.59	1.69141	2.4541	1.81445	2.03212	2.31263	2.18344	0	1	0	1	1	1	1	0	1	0	Zer1		Zer1		Zer1				Zer1	Jph2
Zkscan14	zinc finger with KRAB and SCAN domains 14	NM_023322	chr5	145961251	145964251	-	0	8.55	15.29	19.69	16.33	10.12	22.72	25.78	22.27	1.7883	2.30292	1.90994	2.24506	2.54743	2.20059	0	1	0	1	1	1	1	0	1	0	Zkscan14		Zkscan14		Zkscan14				Zkscan14	Lifr
Anapc2	anaphase promoting complex subunit 2	NM_175300	chr2	25126486	25129486	+	0	12.13	19.55	25.5	20.66	15.67	35.41	36.29	29.22	1.61171	2.10223	1.70322	2.25973	2.31589	1.86471	0	1	0	1	1	0	1	0	1	0	Anapc2		Anapc2		Anapc2				Anapc2	Mcpt8
Grwd1	glutamate-rich WD repeat containing 1	NM_153419	chr7	53084659	53087659	-	0	7.98	12.04	17.12	14.08	11.72	25.1	25.39	22.74	1.50877	2.14536	1.76441	2.14164	2.16638	1.94027	0	1	0	1	1	0	1	0	1	0	Grwd1		Grwd1		Grwd1				Grwd1	Mex3b
Rnh1	ribonuclease/angiogenin inhibitor 1	NM_001172100	chr7	148357250	148360250	-	0	8.55	14.68	20.18	17.06	13.09	27.92	27.01	24.21	1.71696	2.36023	1.99532	2.13293	2.06341	1.8495	0	1	0	1	1	0	1	0	1	0	Rnh1		Rnh1		Rnh1				Rnh1	Mir6241
Ssna1	Sjogren's syndrome nuclear autoantigen 1	NM_023464	chr2	25126438	25129438	-	0	12.07	19.89	25.68	20.78	15.95	35.31	35.9	29.45	1.64789	2.12759	1.72162	2.21379	2.25078	1.84639	0	1	0	1	1	0	1	0	1	0	Ssna1		Ssna1		Ssna1				Ssna1	Mir6965
Sssca1	Sjogren's syndrome/scleroderma autoantigen 1 homolog (human)	NM_020491	chr19	5730232	5733232	-	0	15.14	23.48	31.13	23.82	19.72	42.6	43.31	33.95	1.55086	2.05614	1.57332	2.16024	2.19625	1.7216	0	1	0	1	1	0	1	0	1	0	Sssca1		Sssca1		Sssca1				Sssca1	Nol4l
Syt1	synaptotagmin I	NM_001252341	chr10	108446531	108449531	-	0	9.11	13.73	18.9	11.77	7.89	18.35	15.97	12.58	1.50714	2.07464	1.29199	2.32573	2.02408	1.59442	0	1	0	1	1	0	1	0	1	0	Syt1		Syt1		Syt1				Syt1	Npy4r
Syt1	synaptotagmin I	NM_009306	chr10	108446531	108449531	-	0	9.11	13.73	18.9	11.77	7.89	18.35	15.97	12.58	1.50714	2.07464	1.29199	2.32573	2.02408	1.59442	0	1	0	1	1	0	1	0	1	0	Syt1		Syt1		Syt1				Syt1	Olfr1318
Syt1	synaptotagmin I	NM_001252342	chr10	108446531	108449531	-	0	9.11	13.73	18.9	11.77	7.89	18.35	15.97	12.58	1.50714	2.07464	1.29199	2.32573	2.02408	1.59442	0	1	0	1	1	0	1	0	1	0	Syt1		Syt1		Syt1				Syt1	Olfr1462
Tmem170b	transmembrane protein 170B	NM_001163572	chr13	41700085	41703085	+	0	9.93	12.38	23.18	13.29	11.55	23.96	25.78	19.43	1.24673	2.33434	1.33837	2.07446	2.23203	1.68225	0	1	0	1	1	0	1	0	1	0	Tmem170b		Tmem170b		Tmem170b				Tmem170b	Olfr1475
Wdr70	WD repeat domain 70	NM_001081402	chr15	8047709	8050709	-	0	11.94	20.03	26.11	19.26	10.63	21.72	28.05	20.28	1.67755	2.18677	1.61307	2.04327	2.63876	1.90781	0	1	0	1	1	0	1	0	1	0	Wdr70		Wdr70		Wdr70				Wdr70	Olfr149
Zc3h3	zinc finger CCCH type containing 3	NM_172121	chr15	75670838	75673838	-	0	10.37	14.34	23.54	16.55	11.38	23.26	24.54	21.98	1.38284	2.27001	1.59595	2.04394	2.15641	1.93146	0	1	0	1	1	0	1	0	1	0	Zc3h3		Zc3h3		Zc3h3				Zc3h3	Olfr1507
Armc7	armadillo repeat containing 7	NM_177778	chr11	115335491	115338491	+	0	12.13	23.21	25.07	19.26	17.38	37.74	34.61	28.84	1.91344	2.06678	1.5878	2.17146	1.99137	1.65938	0	1	0	1	0	0	1	0	1	0	Armc7		Armc7		Armc7				Armc7	Olfr724
Atpaf2	ATP synthase mitochondrial F1 complex assembly factor 2	NM_145427	chr11	60229101	60232101	-	0	10.05	18.94	20.3	16.21	12.75	29.71	19.61	23.4	1.88458	2.0199	1.61294	2.3302	1.53804	1.83529	0	1	0	1	0	0	1	0	1	0	Atpaf2		Atpaf2		Atpaf2				Atpaf2	Olfr741
BC029214	cDNA sequence BC029214	NM_153557	chr2	25315114	25318114	-	0	10.75	19.28	24.58	17.96	16.35	35.81	27.53	32.01	1.79349	2.28651	1.6707	2.19021	1.68379	1.9578	0	1	0	1	0	0	1	0	1	0	BC029214		BC029214		BC029214				BC029214	Olfr746
Bcat2	branched chain aminotransferase 2, mitochondrial	NM_001243052	chr7	52825149	52828149	+	0	8.8	13.73	18.47	14.13	14.12	28.52	22.46	22.55	1.56023	2.09886	1.60568	2.01983	1.59065	1.59703	0	1	0	1	0	0	1	0	1	0	Bcat2		Bcat2		Bcat2				Bcat2	Olfr747
Bcat2	branched chain aminotransferase 2, mitochondrial	NM_009737	chr7	52824023	52827023	+	0	8.3	14.61	21.28	15.26	15.04	30.25	26.94	23.07	1.76024	2.56386	1.83855	2.0113	1.79122	1.53391	0	1	0	1	0	0	1	0	1	0	Bcat2		Bcat2		Bcat2				Bcat2	Otop1
Ccdc57	coiled-coil domain containing 57	NM_027745	chr11	120792686	120795686	-	0	12.32	23.75	25.38	16.16	14.41	37.15	27.27	23.26	1.92776	2.06006	1.31169	2.57807	1.89244	1.61416	0	1	0	1	0	0	1	0	1	0	Ccdc57		Ccdc57		Ccdc57				Ccdc57	Oxnad1
Gid4	GID complex subunit 4, VID24 homolog (S. cerevisiae)	NM_025757	chr11	60229147	60232147	+	0	10.18	18.81	20.49	16.21	13.09	29.96	19.8	23.59	1.84774	2.01277	1.59234	2.28877	1.51261	1.80214	0	1	0	1	0	0	1	0	1	0	Gid4		Gid4		Gid4				Gid4	Plxnb1
Gpaa1	GPI anchor attachment protein 1	NM_010331	chr15	76160224	76163224	+	0	12.95	18.13	28.8	21.56	20.53	42.21	36.29	35.27	1.4	2.22394	1.66486	2.05602	1.76766	1.71797	0	1	0	1	0	0	1	0	1	0	Gpaa1		Gpaa1		Gpaa1				Gpaa1	Prop1
Gtf3c5	general transcription factor IIIC, polypeptide 5	NM_148928	chr2	28437299	28440299	-	0	10.37	16.51	21.71	17.12	12.86	28.47	21.82	22.36	1.59209	2.09354	1.65092	2.21384	1.69673	1.73872	0	1	0	1	0	0	1	0	1	0	Gtf3c5		Gtf3c5		Gtf3c5				Gtf3c5	Ptgdr
Gtf3c5	general transcription factor IIIC, polypeptide 5	NM_001290484	chr2	28437299	28440299	-	0	10.37	16.51	21.71	17.12	12.86	28.52	21.82	22.36	1.59209	2.09354	1.65092	2.21773	1.69673	1.73872	0	1	0	1	0	0	1	0	1	0	Gtf3c5		Gtf3c5		Gtf3c5				Gtf3c5	Sall2
Mrps15	mitochondrial ribosomal protein S15	NM_025544	chr4	125722672	125725672	+	0	9.74	16.71	19.81	17.79	14.12	29.46	24.74	23.64	1.71561	2.03388	1.82649	2.0864	1.75212	1.67422	0	1	0	1	0	0	1	0	1	0	Mrps15		Mrps15		Mrps15				Mrps15	Sall2
Ninj2	ninjurin 2	NM_016718	chr6	120041898	120044898	+	0	10.12	16.85	22.75	17.12	11.26	24.9	20.78	20.8	1.66502	2.24802	1.6917	2.21137	1.84547	1.84725	0	1	0	1	0	0	1	0	1	0	Ninj2		Ninj2		Ninj2				Ninj2	Sh3d21
Osbpl8	oxysterol binding protein-like 8	NM_001003717	chr10	110600358	110603358	+	0	6.47	11.43	15.47	12.39	13.04	26.53	21.88	22.13	1.76662	2.39104	1.91499	2.03451	1.67791	1.69709	0	1	0	1	0	0	1	0	1	0	Osbpl8		Osbpl8		Osbpl8				Osbpl8	Sh3d21
Osbpl8	oxysterol binding protein-like 8	NM_175489	chr10	110600358	110603358	+	0	6.47	11.43	15.47	12.39	13.04	26.53	21.88	22.13	1.76662	2.39104	1.91499	2.03451	1.67791	1.69709	0	1	0	1	0	0	1	0	1	0	Osbpl8		Osbpl8		Osbpl8				Osbpl8	Slc15a1
Pinlyp	phospholipase A2 inhibitor and LY6/PLAUR domain containing	NM_001037143	chr7	25329524	25332524	-	0	10.75	17.86	21.83	17.79	14.46	29.86	25.52	27.04	1.6614	2.0307	1.65488	2.06501	1.76487	1.86999	0	1	0	1	0	0	1	0	1	0	Pinlyp		Pinlyp		Pinlyp				Pinlyp	Slc35d3
Ppcdc	phosphopantothenoylcysteine decarboxylase	NM_176831	chr9	57286421	57289421	-	0	8.17	13.46	16.69	14.08	12.18	25.29	18.63	18.39	1.64749	2.04284	1.72338	2.07635	1.52956	1.50985	0	1	0	1	0	0	1	0	1	0	Ppcdc		Ppcdc		Ppcdc				Ppcdc	Tbx18
Psmc3	proteasome (prosome, macropain) 26S subunit, ATPase 3	NM_008948	chr2	90892673	90895673	+	0	6.54	9.95	14.92	12.56	9.83	19.94	17.01	16.88	1.52141	2.28135	1.92049	2.02848	1.73042	1.71719	0	1	0	1	0	0	1	0	1	0	Psmc3		Psmc3		Psmc3				Psmc3	Tmem29
Slc25a20	solute carrier family 25 (mitochondrial carnitine/acylcarnitine translocase), member 20	NM_020520	chr9	108562929	108565929	+	0	11	18.06	23.6	16.44	13.61	28.57	26.36	23.88	1.64182	2.14545	1.49455	2.09919	1.93681	1.75459	0	1	0	1	0	0	1	0	1	0	Slc25a20		Slc25a20		Slc25a20				Slc25a20	Tmem29
Smug1	single-strand selective monofunctional uracil DNA glycosylase	NM_027885	chr15	102992215	102995215	-	0	15.77	26.32	31.98	29.28	21.44	49.89	37.33	38.91	1.66899	2.0279	1.85669	2.32696	1.74114	1.81483	0	1	0	1	0	0	1	0	1	0	Smug1		Smug1		Smug1				Smug1	Tnfrsf19
Supt4a	suppressor of Ty 4A	NM_009296	chr11	87549567	87552567	+	0	10.31	20.36	22.75	15.26	13.55	28.27	20.52	19.48	1.97478	2.2066	1.48012	2.08635	1.51439	1.43764	0	1	0	1	0	0	1	0	1	0	Supt4a		Supt4a		Supt4a				Supt4a	Vmn2r77
Tpm3	tropomyosin 3, gamma	NM_001253740	chr3	89881943	89884943	+	0	7.6	10.22	15.84	15.09	9.89	19.94	16.49	13.9	1.34474	2.08421	1.98553	2.01618	1.66734	1.40546	0	1	0	1	0	0	1	0	1	0	Tpm3		Tpm3		Tpm3				Tpm3	1700025F24Rik
Tpm3	tropomyosin 3, gamma	NM_001293749	chr3	89881943	89884943	+	0	7.6	10.22	15.84	15.09	9.89	19.94	16.49	13.9	1.34474	2.08421	1.98553	2.01618	1.66734	1.40546	0	1	0	1	0	0	1	0	1	0	Tpm3		Tpm3		Tpm3				Tpm3	2700054A10Rik
Tpm3	tropomyosin 3, gamma	NM_001253738	chr3	89881943	89884943	+	0	7.6	10.22	15.84	15.09	9.89	19.94	16.49	13.9	1.34474	2.08421	1.98553	2.01618	1.66734	1.40546	0	1	0	1	0	0	1	0	1	0	Tpm3		Tpm3		Tpm3				Tpm3	2700054A10Rik
Tpm3	tropomyosin 3, gamma	NM_001271764	chr3	89881943	89884943	+	0	7.6	10.22	15.84	15.09	9.89	19.94	16.49	13.9	1.34474	2.08421	1.98553	2.01618	1.66734	1.40546	0	1	0	1	0	0	1	0	1	0	Tpm3		Tpm3		Tpm3				Tpm3	2810471M01Rik
BC004004	cDNA sequence BC004004	NM_030561	chr17	29404233	29407233	+	0	8.8	15.02	19.69	15.37	11.09	22.12	22.92	23.78	1.70682	2.2375	1.74659	1.99459	2.06673	2.14427	0	1	0	0	1	1	1	0	1	0	BC004004		BC004004		BC004004				BC004004	4930405A10Rik
Hbp1	high mobility group box transcription factor 1	NM_177993	chr12	32633900	32636900	-	0	9.17	10.01	19.51	15.93	10.92	14.98	23.89	24.4	1.0916	2.12759	1.73719	1.37179	2.18773	2.23443	0	1	0	0	1	1	1	0	1	0	Hbp1		Hbp1		Hbp1				Hbp1	4930465M20Rik
Hbp1	high mobility group box transcription factor 1	NM_153198	chr12	32633900	32636900	-	0	9.17	10.01	19.51	15.88	10.92	14.98	23.89	24.4	1.0916	2.12759	1.73173	1.37179	2.18773	2.23443	0	1	0	0	1	1	1	0	1	0	Hbp1		Hbp1		Hbp1				Hbp1	4933402J15Rik
Nol10	nucleolar protein 10	NM_001008421	chr12	17353799	17356799	+	0	11.5	16.03	23.36	21.62	10.75	15.62	28.96	26.52	1.39391	2.0313	1.88	1.45302	2.69395	2.46698	0	1	0	0	1	1	1	0	1	0	Nol10		Nol10		Nol10				Nol10	Agap1
1110038F14Rik	RIKEN cDNA 1110038F14 gene	NM_054099	chr15	76777474	76780474	+	0	9.61	13.8	20.24	14.24	12.29	22.52	26.23	21.32	1.436	2.10614	1.48179	1.83238	2.13426	1.73474	0	1	0	0	1	0	1	0	1	0	1110038F14Rik		1110038F14Rik		1110038F14Rik				1110038F14Rik	Agap1
5530601H04Rik	RIKEN cDNA 5530601H04 gene	NR_015467	chrX	102263963	102266963	-	0	2.64	4.6	5.56	4.73	3.43	5.7	7.66	4.68	1.74242	2.10606	1.79167	1.66181	2.23324	1.36443	0	1	0	0	1	0	1	0	1	0	5530601H04Rik		5530601H04Rik		5530601H04Rik				5530601H04Rik	Amy2b
Agmo	alkylglycerol monooxygenase	NM_178767	chr12	37966726	37969726	+	0	9.74	9.54	19.51	13.06	6.75	12.8	14.67	12.01	0.979466	2.00308	1.34086	1.8963	2.17333	1.77926	0	1	0	0	1	0	1	0	1	0	Agmo		Agmo		Agmo				Agmo	Amy2b
BC005624	cDNA sequence BC005624	NM_144885	chr2	30835961	30838961	-	0	11.44	14.75	24.03	20.94	12.69	20.33	26.23	21.04	1.28934	2.10052	1.83042	1.60205	2.06698	1.658	0	1	0	0	1	0	1	0	1	0	BC005624		BC005624		BC005624				BC005624	Arhgef3
BC025920	zinc finger protein pseudogene	NR_030677	chr10	81067553	81070553	+	0	7.29	10.89	16.02	11.15	12.29	22.96	27.07	21.89	1.49383	2.19753	1.52949	1.86819	2.2026	1.78112	0	1	0	0	1	0	1	0	1	0	BC025920		BC025920		BC025920				BC025920	C730027H18Rik
Copz1	coatomer protein complex, subunit zeta 1	NM_019817	chr15	103101849	103104849	+	0	11.44	19.21	29.41	20.32	13.26	23.31	27.46	24.02	1.6792	2.5708	1.77622	1.75792	2.07089	1.81146	0	1	0	0	1	0	1	0	1	0	Copz1		Copz1		Copz1				Copz1	Cacna1d
Dnajc17	DnaJ (Hsp40) homolog, subfamily C, member 17	NM_139139	chr2	119033031	119036031	-	0	8.86	10.22	17.86	14.02	8.12	12.05	18.7	13.85	1.1535	2.0158	1.58239	1.48399	2.30296	1.70567	0	1	0	0	1	0	1	0	1	0	Dnajc17		Dnajc17		Dnajc17				Dnajc17	Ccdc85a
Fam76a	family with sequence similarity 76, member A	NM_145553	chr4	132476966	132479966	-	0	9.49	15.29	21.89	18.07	13.44	24.55	27.92	23.21	1.61117	2.30664	1.90411	1.82664	2.07738	1.72693	0	1	0	0	1	0	1	0	1	0	Fam76a		Fam76a		Fam76a				Fam76a	Ccdc85a
Fam76a	family with sequence similarity 76, member A	NM_001163792	chr4	132476966	132479966	-	0	9.49	15.29	21.89	18.07	13.44	24.55	27.92	23.21	1.61117	2.30664	1.90411	1.82664	2.07738	1.72693	0	1	0	0	1	0	1	0	1	0	Fam76a		Fam76a		Fam76a				Fam76a	Cdh13
Hnrnpf	heterogeneous nuclear ribonucleoprotein F	NM_001166432	chr6	117848858	117851858	+	0	8.42	12.04	17.61	9.91	9.95	19.64	20.65	15.03	1.42993	2.09145	1.17696	1.97387	2.07538	1.51055	0	1	0	0	1	0	1	0	1	0	Hnrnpf		Hnrnpf		Hnrnpf				Hnrnpf	Cdh26
Lonp1	lon peptidase 1, mitochondrial	NM_028782	chr17	56764826	56767826	-	0	9.3	18	20.73	15.43	12.58	21.43	27.27	19.95	1.93548	2.22903	1.65914	1.7035	2.16773	1.58585	0	1	0	0	1	0	1	0	1	0	Lonp1		Lonp1		Lonp1				Lonp1	Cdh26
Naip5	NLR family, apoptosis inhibitory protein 5	NM_010870	chr13	101015791	101018791	-	0	4.15	6.63	8.32	6.14	5.77	8.58	11.62	8.84	1.59759	2.00482	1.47952	1.487	2.01386	1.53206	0	1	0	0	1	0	1	0	1	0	Naip5		Naip5		Naip5				Naip5	Clec14a
Piga	phosphatidylinositol glycan anchor biosynthesis, class A	NM_011081	chrX	160856219	160859219	+	0	3.77	6.43	8.56	6.98	5.77	9.52	11.69	7.99	1.70557	2.27056	1.85146	1.64991	2.026	1.38475	0	1	0	0	1	0	1	0	1	0	Piga		Piga		Piga				Piga	Cobl
Rnf44	ring finger protein 44	NR_027395	chr13	54793821	54796821	-	0	9.8	17.32	20.49	16.27	12.64	22.72	28.63	24.63	1.76735	2.09082	1.6602	1.79747	2.26503	1.94858	0	1	0	0	1	0	1	0	1	0	Rnf44		Rnf44		Rnf44				Rnf44	Cobl
Rnf44	ring finger protein 44	NR_027396	chr13	54793821	54796821	-	0	9.8	17.32	20.49	16.27	12.64	22.72	28.7	24.63	1.76735	2.09082	1.6602	1.79747	2.27057	1.94858	0	1	0	0	1	0	1	0	1	0	Rnf44		Rnf44		Rnf44				Rnf44	Cytl1
Serpinb9e	serine (or cysteine) peptidase inhibitor, clade B, member 9e	NM_011456	chr13	33339979	33342979	+	0	7.6	12.99	15.23	11.65	7.32	9.82	14.67	10.64	1.70921	2.00395	1.53289	1.34153	2.0041	1.45355	0	1	0	0	1	0	1	0	1	0	Serpinb9e		Serpinb9e		Serpinb9e				Serpinb9e	Dab1
Snx29	sorting nexin 29	NM_028964	chr16	11321497	11324497	+	0	15.9	18.74	36.2	30.85	17.21	25.29	36.81	33.9	1.17862	2.27673	1.94025	1.46949	2.13887	1.96979	0	1	0	0	1	0	1	0	1	0	Snx29		Snx29		Snx29				Snx29	Dab1
Srp19	signal recognition particle 19	NM_025527	chr18	34489299	34492299	+	0	7.79	12.92	16.14	13.12	10.23	19	20.84	16.03	1.65854	2.07189	1.68421	1.85728	2.03715	1.56696	0	1	0	0	1	0	1	0	1	0	Srp19		Srp19		Srp19				Srp19	Dab1
Trappc12	trafficking protein particle complex 12	NM_001161411	chr12	29433818	29436818	-	0	8.42	9.34	19.75	16.72	10.35	15.72	25.52	17.92	1.10926	2.34561	1.98575	1.51884	2.4657	1.7314	0	1	0	0	1	0	1	0	1	0	Trappc12		Trappc12		Trappc12				Trappc12	Egfem1
Trappc12	trafficking protein particle complex 12	NM_178811	chr12	29433818	29436818	-	0	8.42	9.34	19.75	16.72	10.41	15.72	25.52	17.97	1.10926	2.34561	1.98575	1.51009	2.45149	1.72622	0	1	0	0	1	0	1	0	1	0	Trappc12		Trappc12		Trappc12				Trappc12	Egfem1
Tssc1	tumor suppressing subtransferable candidate 1	NM_201357	chr12	29435193	29438193	+	0	11.19	8.93	25.01	22.24	13.89	20.83	30.26	25.62	0.798034	2.23503	1.98749	1.49964	2.17855	1.84449	0	1	0	0	1	0	1	0	1	0	Tssc1		Tssc1		Tssc1				Tssc1	Fam155a
Wdr18	WD repeat domain 18	NM_175450	chr10	79421397	79424397	+	0	9.24	16.17	19.32	13.17	11.78	17.11	23.76	18.86	1.75	2.09091	1.42532	1.45246	2.01698	1.60102	0	1	0	0	1	0	1	0	1	0	Wdr18		Wdr18		Wdr18				Wdr18	Gm11567
Zfyve19	zinc finger, FYVE domain containing 19	NM_001164827	chr2	119032956	119035956	+	0	8.48	10.01	17.24	13.79	7.89	12.35	18.44	13.43	1.18042	2.03302	1.62618	1.56527	2.33714	1.70215	0	1	0	0	1	0	1	0	1	0	Zfyve19		Zfyve19		Zfyve19				Zfyve19	Gm13242
Zfyve19	zinc finger, FYVE domain containing 19	NM_028054	chr2	119032956	119035956	+	0	8.48	10.01	17.24	13.79	7.89	12.35	18.44	13.43	1.18042	2.03302	1.62618	1.56527	2.33714	1.70215	0	1	0	0	1	0	1	0	1	0	Zfyve19		Zfyve19		Zfyve19				Zfyve19	Gm5114
Cenpt	centromere protein T	NM_177150	chr8	108374408	108377408	-	0	8.86	17.18	17.79	15.03	10.75	19.39	18.37	25.1	1.93905	2.0079	1.69639	1.80372	1.70884	2.33488	0	1	0	0	0	1	1	0	1	0	Cenpt		Cenpt		Cenpt				Cenpt	Hecw1
Hif1an	hypoxia-inducible factor 1, alpha subunit inhibitor	NM_176958	chr19	44635844	44638844	+	0	10.62	15.9	21.89	15.03	11.55	18.1	18.24	23.31	1.49718	2.06121	1.41525	1.5671	1.57922	2.01818	0	1	0	0	0	1	1	0	1	0	Hif1an		Hif1an		Hif1an				Hif1an	Hs6st3
Pomt2	protein-O-mannosyltransferase 2	NM_153415	chr12	88487352	88490352	-	0	8.73	13.19	19.32	16.78	10.41	15.92	18.57	22.32	1.51088	2.21306	1.92211	1.5293	1.78386	2.14409	0	1	0	0	0	1	1	0	1	0	Pomt2		Pomt2		Pomt2				Pomt2	Igfbp3
Tax1bp1	Tax1 (human T cell leukemia virus type I) binding protein 1	NM_025816	chr6	52662223	52665223	+	0	8.61	16.91	19.69	15.54	11.09	21.03	21.04	22.55	1.964	2.28688	1.80488	1.8963	1.8972	2.03336	0	1	0	0	0	1	1	0	1	0	Tax1bp1		Tax1bp1		Tax1bp1				Tax1bp1	Kcnip1
A730004F24Rik	RIKEN cDNA A730004F24 gene	NR_131124	chr1	188381060	188384060	-	0	9.05	15.09	17.92	18.69	8	17.36	20.58	24.21	1.6674	1.98011	2.06519	2.17	2.5725	3.02625	0	0	1	1	1	1	1	0	1	0	A730004F24Rik		A730004F24Rik		A730004F24Rik				A730004F24Rik	Kprp
A730004F24Rik	RIKEN cDNA A730004F24 gene	NR_131158	chr1	188381060	188384060	-	0	9.05	15.09	17.92	18.69	8	17.36	20.58	24.21	1.6674	1.98011	2.06519	2.17	2.5725	3.02625	0	0	1	1	1	1	1	0	1	0	A730004F24Rik		A730004F24Rik		A730004F24Rik				A730004F24Rik	Lce3a
Rnf166	ring finger protein 166	NM_001033142	chr8	124998464	125001464	-	0	13.32	25.44	26.29	26.69	14.98	35.41	30.97	38.58	1.90991	1.97372	2.00375	2.36382	2.06742	2.57543	0	0	1	1	1	1	1	0	1	0	Rnf166		Rnf166		Rnf166				Rnf166	Lif
Slf1	SMC5-SMC6 complex localization factor 1	NM_134071	chr13	77273229	77276229	-	0	6.98	12.31	11.68	15.03	7.55	15.47	15.71	13.47	1.76361	1.67335	2.1533	2.04901	2.08079	1.78411	0	0	1	1	1	0	1	0	1	0	Slf1		Slf1		Slf1				Slf1	Lurap1l
Cog2	component of oligomeric golgi complex 2	NM_029746	chr8	127043167	127046167	+	0	14.2	24.15	24.09	28.94	14.92	31.05	25	31.63	1.7007	1.69648	2.03803	2.0811	1.6756	2.11997	0	0	1	1	0	1	1	0	1	0	Cog2		Cog2		Cog2				Cog2	Magi1
Spg7	spastic paraplegia 7 homolog (human)	NM_153176	chr8	125587908	125590908	+	0	9.87	17.59	16.45	19.87	12.81	28.02	24.22	27.14	1.78217	1.66667	2.01317	2.18735	1.89071	2.11866	0	0	1	1	0	1	1	0	1	0	Spg7		Spg7		Spg7				Spg7	Mcpt9
2210408I21Rik	RIKEN cDNA 2210408I21 gene	NM_001145676	chr13	77273297	77276297	+	0	7.23	12.72	11.74	15.26	7.83	16.27	15.65	13.62	1.75934	1.62379	2.11065	2.07791	1.99872	1.73946	0	0	1	1	0	0	1	0	1	0	2210408I21Rik		2210408I21Rik		2210408I21Rik				2210408I21Rik	Mir1193
2210408I21Rik	RIKEN cDNA 2210408I21 gene	NM_001081353	chr13	77273297	77276297	+	0	7.23	12.72	11.74	15.26	7.83	16.27	15.65	13.62	1.75934	1.62379	2.11065	2.07791	1.99872	1.73946	0	0	1	1	0	0	1	0	1	0	2210408I21Rik		2210408I21Rik		2210408I21Rik				2210408I21Rik	Mir124a-1
Gabarapl2	gamma-aminobutyric acid (GABA) A receptor-associated protein-like 2	NM_026693	chr8	114463103	114466103	+	0	12.63	21.78	20.91	27.64	16.75	34.37	27.14	30.59	1.72447	1.65558	2.18844	2.05194	1.6203	1.82627	0	0	1	1	0	0	1	0	1	0	Gabarapl2		Gabarapl2		Gabarapl2				Gabarapl2	Mir216b
Spire2	spire homolog 2 (Drosophila)	NM_172287	chr8	125855113	125858113	+	0	13.07	26.05	20.73	27.25	22.07	44.49	34.22	35.6	1.99311	1.58607	2.08493	2.01586	1.55052	1.61305	0	0	1	1	0	0	1	0	1	0	Spire2		Spire2		Spire2				Spire2	Mir216c
Ap1g1	adaptor protein complex AP-1, gamma 1 subunit	NM_001301211	chr8	112300983	112303983	+	0	8.48	16.37	15.17	17.51	11.49	21.72	23.83	25.34	1.93042	1.78892	2.06486	1.89034	2.07398	2.2054	0	0	1	0	1	1	1	0	1	0	Ap1g1		Ap1g1		Ap1g1				Ap1g1	Mir299a
Ap1g1	adaptor protein complex AP-1, gamma 1 subunit	NM_009677	chr8	112300983	112303983	+	0	8.48	16.37	15.17	17.51	11.49	21.72	23.83	25.34	1.93042	1.78892	2.06486	1.89034	2.07398	2.2054	0	0	1	0	1	1	1	0	1	0	Ap1g1		Ap1g1		Ap1g1				Ap1g1	Mir299b
Fam32a	family with sequence similarity 32, member A	NM_026455	chr8	74742129	74745129	+	0	10.56	18.54	18.96	24.21	11.32	20.63	23.76	24.73	1.75568	1.79545	2.29261	1.82244	2.09894	2.18463	0	0	1	0	1	1	1	0	1	0	Fam32a		Fam32a		Fam32a				Fam32a	Mir3072
Man2b1	mannosidase 2, alpha B1	NM_010764	chr8	87605668	87608668	+	0	11.75	18.06	18.41	23.53	12.92	21.72	26.49	26.71	1.53702	1.56681	2.00255	1.68111	2.05031	2.06734	0	0	1	0	1	1	1	0	1	0	Man2b1		Man2b1		Man2b1				Man2b1	Mir3078
Vma21	VMA21 vacuolar H+-ATPase homolog (S. cerevisiae)	NM_001290780	chrX	69060597	69063597	+	0	3.27	4.26	5.63	7.83	3.66	5.9	7.99	7.75	1.30275	1.72171	2.3945	1.61202	2.18306	2.11749	0	0	1	0	1	1	1	0	1	0	Vma21		Vma21		Vma21				Vma21	Mir30c-1
Vma21	VMA21 vacuolar H+-ATPase homolog (S. cerevisiae)	NM_001081356	chrX	69060597	69063597	+	0	3.27	4.26	5.63	7.83	3.66	5.9	7.99	7.75	1.30275	1.72171	2.3945	1.61202	2.18306	2.11749	0	0	1	0	1	1	1	0	1	0	Vma21		Vma21		Vma21				Vma21	Mir341
Bcl2a1b	B cell leukemia/lymphoma 2 related protein A1b	NM_007534	chr9	89092611	89095611	+	0	1.76	2.84	2.32	4.28	2	3.47	4.16	2.6	1.61364	1.31818	2.43182	1.735	2.08	1.3	0	0	1	0	1	0	1	0	1	0	Bcl2a1b		Bcl2a1b		Bcl2a1b				Bcl2a1b	Mir494
Mau2	MAU2 chromatid cohesion factor homolog (C. elegans)	NM_028993	chr8	72565133	72568133	-	0	11.75	18.4	19.94	25.79	12.24	21.62	25.78	23.83	1.56596	1.69702	2.19489	1.76634	2.10621	1.9469	0	0	1	0	1	0	1	0	1	0	Mau2		Mau2		Mau2				Mau2	Mir544
Mau2	MAU2 chromatid cohesion factor homolog (C. elegans)	NM_001167939	chr8	72565133	72568133	-	0	11.75	18.4	20	25.79	12.24	21.62	25.78	23.83	1.56596	1.70213	2.19489	1.76634	2.10621	1.9469	0	0	1	0	1	0	1	0	1	0	Mau2		Mau2		Mau2				Mau2	Mir6391
Sugp1	SURP and G patch domain containing 1	NM_027481	chr8	72565212	72568212	+	0	11.44	18.4	20.36	25.95	12.41	22.02	26.23	23.36	1.60839	1.77972	2.26836	1.77438	2.11362	1.88235	0	0	1	0	1	0	1	0	1	0	Sugp1		Sugp1		Sugp1				Sugp1	Mir666
1700064M15Rik	RIKEN cDNA 1700064M15 gene	NR_045288	chr12	100864684	100867684	-	0	11.19	15.22	16.39	24.32	14.98	21.57	17.53	30.31	1.36014	1.4647	2.17337	1.43992	1.17023	2.02336	0	0	1	0	0	1	1	0	1	0	1700064M15Rik		1700064M15Rik		1700064M15Rik				1700064M15Rik	Mir679
2700097O09Rik	RIKEN cDNA 2700097O09 gene	NR_030764	chr12	56179597	56182597	-	0	6.54	6.56	10.03	13.57	6.69	12.9	9.22	13.38	1.00306	1.53364	2.07492	1.92825	1.37818	2	0	0	1	0	0	1	1	0	1	0	2700097O09Rik		2700097O09Rik		2700097O09Rik				2700097O09Rik	Mir6971
2700097O09Rik	RIKEN cDNA 2700097O09 gene	NM_028314	chr12	56179597	56182597	-	0	6.54	6.56	10.03	13.57	6.69	12.9	9.22	13.38	1.00306	1.53364	2.07492	1.92825	1.37818	2	0	0	1	0	0	1	1	0	1	0	2700097O09Rik		2700097O09Rik		2700097O09Rik				2700097O09Rik	Mir7210
Abcd4	ATP-binding cassette, sub-family D (ALD), member 4	NM_008992	chr12	85956916	85959916	-	0	11.12	15.22	13.64	23.42	12.86	19.29	16.43	27.19	1.36871	1.22662	2.10612	1.5	1.2776	2.11431	0	0	1	0	0	1	1	0	1	0	Abcd4		Abcd4		Abcd4				Abcd4	Mrgprx1
Asna1	arsA arsenite transporter, ATP-binding, homolog 1 (bacterial)	NM_019652	chr8	87547677	87550677	-	0	10.31	19.42	19.14	21.17	11.49	20.68	20.19	23.92	1.88361	1.85645	2.05335	1.79983	1.75718	2.08181	0	0	1	0	0	1	1	0	1	0	Asna1		Asna1		Asna1				Asna1	Nkx6-1
Cdk10	cyclin-dependent kinase 10	NM_194446	chr8	125747241	125750241	+	0	13.39	21.72	21.89	26.91	17.95	31.64	28.96	38.91	1.62211	1.6348	2.00971	1.76267	1.61337	2.16769	0	0	1	0	0	1	1	0	1	0	Cdk10		Cdk10		Cdk10				Cdk10	Ogfrl1
Cdk10	cyclin-dependent kinase 10	NM_194444	chr8	125747241	125750241	+	0	13.39	21.72	21.89	26.91	17.95	31.64	28.96	38.91	1.62211	1.6348	2.00971	1.76267	1.61337	2.16769	0	0	1	0	0	1	1	0	1	0	Cdk10		Cdk10		Cdk10				Cdk10	Olfr351
Dtd2	D-tyrosyl-tRNA deacylase 2	NM_029545	chr12	53105988	53108988	-	0	11.5	18.06	19.26	25.39	15.89	20.78	17.86	32.72	1.57043	1.67478	2.20783	1.30774	1.12398	2.05916	0	0	1	0	0	1	1	0	1	0	Dtd2		Dtd2		Dtd2				Dtd2	Pappa
E030019B13Rik	RIKEN cDNA E030019B13 gene	NR_045082	chr12	57628907	57631907	-	0	21.62	17.32	21.16	45.49	20.58	21.52	26.43	45.53	0.80111	0.978723	2.10407	1.04568	1.28426	2.21234	0	0	1	0	0	1	1	0	1	0	E030019B13Rik		E030019B13Rik		E030019B13Rik				E030019B13Rik	Ppifos
Gng2	guanine nucleotide binding protein (G protein), gamma 2	NM_001285911	chr14	20794415	20797415	-	0	11.94	16.24	17.67	27.76	15.44	25	20.19	35.18	1.36013	1.4799	2.32496	1.61917	1.30764	2.2785	0	0	1	0	0	1	1	0	1	0	Gng2		Gng2		Gng2				Gng2	Prss37
Gpr65	G-protein coupled receptor 65	NM_008152	chr12	99505345	99508345	+	0	7.98	14.82	12.05	17.62	15.89	20.04	22.08	33	1.85714	1.51003	2.20802	1.26117	1.38955	2.07678	0	0	1	0	0	1	1	0	1	0	Gpr65		Gpr65		Gpr65				Gpr65	Scgb2b3
Gstz1	glutathione transferase zeta 1 (maleylacetoacetate isomerase)	NM_001252555	chr12	88486615	88489615	+	0	11.06	15.22	18.96	24.27	11.32	16.47	19.87	25.2	1.37613	1.71429	2.19439	1.45495	1.7553	2.22615	0	0	1	0	0	1	1	0	1	0	Gstz1		Gstz1		Gstz1				Gstz1	Slc2a4rg-ps
Map1lc3b	microtubule-associated protein 1 light chain 3 beta	NM_026160	chr8	124112868	124115868	+	0	16.15	24.76	27.09	34.06	18.98	37.3	29.74	42.31	1.53313	1.6774	2.10898	1.96523	1.56691	2.22919	0	0	1	0	0	1	1	0	1	0	Map1lc3b		Map1lc3b		Map1lc3b				Map1lc3b	Snora5c
Map1s	microtubule-associated protein 1S	NM_173013	chr8	73428373	73431373	+	0	10.05	15.36	15.72	20.89	15.72	25.44	28.18	34.23	1.52836	1.56418	2.07861	1.61832	1.79262	2.17748	0	0	1	0	0	1	1	0	1	0	Map1s		Map1s		Map1s				Map1s	Tfap2b
Mbip	MAP3K12 binding inhibitory protein 1	NM_145442	chr12	57445381	57448381	-	0	7.42	13.06	11.07	20.72	9.89	15.37	11.1	23.12	1.76011	1.49191	2.79245	1.5541	1.12235	2.33771	0	0	1	0	0	1	1	0	1	0	Mbip		Mbip		Mbip				Mbip	Tlx3
Mir7094-2	microRNA 7094-2	NR_106063	chr12	115750405	115753405	-	0	4.15	3.86	2.94	8.61	2.17	3.17	2.6	5.53	0.93012	0.708434	2.0747	1.46083	1.19816	2.54839	0	0	1	0	0	1	1	0	1	0	Mir7094-2		Mir7094-2		Mir7094-2				Mir7094-2	Usp29
Pnpla8	patatin-like phospholipase domain containing 8	NM_026164	chr12	45368641	45371641	+	0	8.55	11.5	13.88	17.62	10.92	15.18	13.63	23.02	1.34503	1.62339	2.06082	1.39011	1.24817	2.10806	0	0	1	0	0	1	1	0	1	0	Pnpla8		Pnpla8		Pnpla8				Pnpla8	Usp29
Psma3	proteasome (prosome, macropain) subunit, alpha type 3	NM_001310596	chr12	72074110	72077110	+	0	8.99	14	13.15	21.51	8.98	13.64	13.63	20.38	1.55729	1.46274	2.39266	1.51893	1.51782	2.26949	0	0	1	0	0	1	1	0	1	0	Psma3		Psma3		Psma3				Psma3	Vstm2b
Psma3	proteasome (prosome, macropain) subunit, alpha type 3	NM_011184	chr12	72074110	72077110	+	0	8.99	14	13.15	21.51	8.98	13.69	13.63	20.38	1.55729	1.46274	2.39266	1.5245	1.51782	2.26949	0	0	1	0	0	1	1	0	1	0	Psma3		Psma3		Psma3				Psma3	Cts8-ps
Psma3	proteasome (prosome, macropain) subunit, alpha type 3	NM_001310595	chr12	72074110	72077110	+	0	8.99	14	13.15	21.51	8.98	13.64	13.63	20.38	1.55729	1.46274	2.39266	1.51893	1.51782	2.26949	0	0	1	0	0	1	1	0	1	0	Psma3		Psma3		Psma3				Psma3	Fbxo16
Rps6ka5	ribosomal protein S6 kinase, polypeptide 5	NM_153587	chr12	101961738	101964738	-	0	14.83	19.21	27.21	30.46	17.95	25.15	24.09	38.11	1.29535	1.83479	2.05394	1.40111	1.34206	2.12312	0	0	1	0	0	1	1	0	1	0	Rps6ka5		Rps6ka5		Rps6ka5				Rps6ka5	LOC106740
Srp54a	signal recognition particle 54A	NM_011899-HOMER2	chr12	56179983	56182983	+	0	5.72	5.68	8.81	12.1	5.6	10.56	8.38	11.3	0.993007	1.54021	2.11538	1.88571	1.49643	2.01786	0	0	1	0	0	1	1	0	1	0	Srp54a		Srp54a		Srp54a				Srp54a	Slitrk5
Srsf5	serine/arginine-rich splicing factor 5	NM_001079695	chr12	82044991	82047991	+	0	6.41	9.61	11.37	14.92	8.4	10.61	15.26	17.21	1.49922	1.77379	2.32761	1.2631	1.81667	2.04881	0	0	1	0	0	1	1	0	1	0	Srsf5		Srsf5		Srsf5				Srsf5	Vmn2r89
Srsf5	serine/arginine-rich splicing factor 5	NM_001079694	chr12	82044991	82047991	+	0	6.41	9.61	11.37	14.92	8.4	10.61	15.26	17.21	1.49922	1.77379	2.32761	1.2631	1.81667	2.04881	0	0	1	0	0	1	1	0	1	0	Srsf5		Srsf5		Srsf5				Srsf5	Vmn2r89
Srsf5	serine/arginine-rich splicing factor 5	NM_009159	chr12	82044991	82047991	+	0	6.41	9.61	11.37	14.92	8.46	10.61	15.26	17.21	1.49922	1.77379	2.32761	1.25414	1.80378	2.03428	0	0	1	0	0	1	1	0	1	0	Srsf5		Srsf5		Srsf5				Srsf5	Vmn2r89
Tmed10	transmembrane emp24-like trafficking protein 10 (yeast)	NM_026775	chr12	86714167	86717167	-	0	8.61	10.62	14.49	17.34	10.75	13.69	16.1	24.82	1.23345	1.68293	2.01394	1.27349	1.49767	2.30884	0	0	1	0	0	1	1	0	1	0	Tmed10		Tmed10		Tmed10				Tmed10	1600019K03Rik
Ttll5	tubulin tyrosine ligase-like family, member 5	NM_001081423	chr12	87164400	87167400	+	0	10.24	14.07	17.55	20.78	12.46	14.28	19.22	25.2	1.37402	1.71387	2.0293	1.14607	1.54254	2.02247	0	0	1	0	0	1	1	0	1	0	Ttll5		Ttll5		Ttll5				Ttll5	1700116B05Rik
Vipas39	VPS33B interacting protein, apical-basolateral polarity regulator, spe-39 homolog	NM_134044	chr12	88603694	88606694	-	0	10.37	13.6	17.12	23.7	11.61	17.66	17.53	25.29	1.31148	1.65092	2.28544	1.5211	1.50991	2.17829	0	0	1	0	0	1	1	0	1	0	Vipas39		Vipas39		Vipas39				Vipas39	1700116B05Rik
Yy1	YY1 transcription factor	NM_009537	chr12	110030021	110033021	+	0	6.16	9.4	6.24	13.85	9.32	14.43	16.95	23.5	1.52597	1.01299	2.24838	1.54828	1.81867	2.52146	0	0	1	0	0	1	1	0	1	0	Yy1		Yy1		Yy1				Yy1	1700119H24Rik
3632451O06Rik	RIKEN cDNA 3632451O06 gene	NM_026142	chr14	50401542	50404542	-	0	19.1	13.53	11.74	9.18	15.95	13.89	9.54	6.48	0.708377	0.61466	0.480628	0.870846	0.598119	0.40627	0	0	-1	0	0	-1	0	1	0	1		3632451O06Rik		3632451O06Rik		3632451O06Rik			1700049G17Rik	4632428C04Rik
4930434J06Rik	RIKEN cDNA 4930434J06 gene	NR_046274	chr14	72255016	72258016	+	0	13.32	9.07	7.64	5.8	11.89	6.35	6.1	5.91	0.680931	0.573574	0.435435	0.534062	0.513036	0.497056	0	0	-1	0	0	-1	0	1	0	1		4930434J06Rik		4930434J06Rik		4930434J06Rik			2900097C17Rik	4930405J17Rik
Dach1	dachshund 1 (Drosophila)	NM_001038610	chr14	98567484	98570484	-	0	12	9.88	6.79	5.57	10.01	8.88	5.19	4.63	0.823333	0.565833	0.464167	0.887113	0.518482	0.462537	0	0	-1	0	0	-1	0	1	0	1		Dach1		Dach1		Dach1			4930539N22Rik	4930474M22Rik
Dach1	dachshund 1 (Drosophila)	NM_007826	chr14	98567484	98570484	-	0	12	9.95	6.79	5.57	10.01	8.88	5.19	4.63	0.829167	0.565833	0.464167	0.887113	0.518482	0.462537	0	0	-1	0	0	-1	0	1	0	1		Dach1		Dach1		Dach1			Brf2	A630089N07Rik
Mir346	microRNA 346	NR_029774	chr14	35706295	35709295	+	0	16.65	14.07	9.78	6.81	11.15	11.31	8.44	5.11	0.845045	0.587387	0.409009	1.01435	0.756951	0.458296	0	0	-1	0	0	-1	0	1	0	1		Mir346		Mir346		Mir346			Ccdc61	Adam28
Olfr610	olfactory receptor 610	NM_147081	chr7	110653958	110656958	-	0	17.85	10.15	12.11	8.61	17.15	11.7	11.62	8.32	0.568627	0.678431	0.482353	0.682216	0.677551	0.485131	0	0	-1	0	0	-1	0	1	0	1		Olfr610		Olfr610		Olfr610			Csnk1g1	Adam28
Olfr732	olfactory receptor 732	NM_146665	chr14	50900446	50903446	-	0	12.95	7.92	7.58	6.08	11.61	6.4	7.08	5.77	0.611583	0.585328	0.469498	0.551249	0.609819	0.496985	0	0	-1	0	0	-1	0	1	0	1		Olfr732		Olfr732		Olfr732			Ctla4	Adam28
Olfr736	olfactory receptor 736	NM_146666	chr14	51010933	51013933	+	0	13.07	9	11.07	6.25	14.24	8.53	7.27	6.05	0.6886	0.846978	0.478194	0.599017	0.510534	0.42486	0	0	-1	0	0	-1	0	1	0	1		Olfr736		Olfr736		Olfr736			Ctla4	Adam28
Olfr740	olfactory receptor 740	NM_146667	chr14	51071229	51074229	+	0	19.67	11.16	10.15	9.68	14.18	10.66	9.93	6.57	0.567361	0.516014	0.49212	0.751763	0.700282	0.463329	0	0	-1	0	0	-1	0	1	0	1		Olfr740		Olfr740		Olfr740			Cypt14	Amer2
Olfr742	olfactory receptor 742	NM_146430	chr14	51133296	51136296	+	0	15.27	9.07	9.48	7.04	14.92	7.94	8.57	7.19	0.593975	0.620825	0.461035	0.532172	0.574397	0.481903	0	0	-1	0	0	-1	0	1	0	1		Olfr742		Olfr742		Olfr742			Cypt15	Amer2
Fgf14	fibroblast growth factor 14	NM_010201	chr14	124590268	124593268	-	0	23.06	13.73	12.54	9.74	20.35	17.95	8.83	12.48	0.595403	0.543799	0.422376	0.882064	0.433907	0.613268	0	0	-1	0	-1	0	0	1	0	1		Fgf14		Fgf14		Fgf14			D230025D16Rik	Antxrl
Lrit2	leucine-rich repeat, immunoglobulin-like and transmembrane domains 2	NM_173418	chr14	37879735	37882735	+	0	16.09	9.88	8.07	7.99	12.58	8.28	5.84	8.32	0.614046	0.501554	0.496582	0.658188	0.464229	0.661367	0	0	-1	0	-1	0	0	1	0	1		Lrit2		Lrit2		Lrit2			Dcx	App
Cyp2c53-ps	cytochrome P450, family 2, subfamily c, polypeptide 53-ps	NR_033614	chr19	39302244	39305244	+	0	16.09	9	8.99	5.57	14.64	6.3	9.09	8.79	0.559354	0.558732	0.346178	0.430328	0.620902	0.60041	0	0	-1	-1	0	0	0	1	0	1		Cyp2c53-ps		Cyp2c53-ps		Cyp2c53-ps			Dcx	App
Bmp1	bone morphogenetic protein 1	NR_033241	chr14	70918567	70921567	-	0	44.68	22.8	25.19	19.09	59.46	28.17	30.06	27.28	0.510295	0.563787	0.427261	0.473764	0.50555	0.458796	0	0	-1	-1	0	-1	0	1	0	1		Bmp1		Bmp1		Bmp1			Dcx	App
Bmp1	bone morphogenetic protein 1	NM_009755	chr14	70918567	70921567	-	0	44.87	22.8	25.26	19.09	59.46	28.17	30.13	27.28	0.508135	0.56296	0.425451	0.473764	0.506727	0.458796	0	0	-1	-1	0	-1	0	1	0	1		Bmp1		Bmp1		Bmp1			Dcx	App
Slc35f4	solute carrier family 35, member F4	NM_029238	chr14	50144012	50147012	-	0	12.32	9.13	8.13	5.52	13.15	6.25	8.7	5.86	0.741071	0.659903	0.448052	0.475285	0.661597	0.445627	0	0	-1	-1	0	-1	0	1	0	1		Slc35f4		Slc35f4		Slc35f4			Eif4b	App
Stk39	serine/threonine kinase 39	NM_016866	chr2	68308538	68311538	-	0	11.56	7.92	5.38	6.81	8.29	5.31	6.36	3.88	0.685121	0.465398	0.5891	0.640531	0.767189	0.468034	0	-1	0	0	0	-1	0	1	0	1		Stk39		Stk39		Stk39			Fam167b	Arhgap31
4930519K11Rik	RIKEN cDNA 4930519K11 gene	NR_131107	chr14	24822713	24825713	+	0	15.14	15.36	5.32	13.01	14.06	11.85	5.45	10.97	1.01453	0.351387	0.859313	0.842817	0.387624	0.780228	0	-1	0	0	-1	0	0	1	0	1		4930519K11Rik		4930519K11Rik		4930519K11Rik			Fbxo22	Arvcf
Abca13	ATP-binding cassette, sub-family A (ABC1), member 13	NM_178259	chr11	9090445	9093445	+	0	16.34	11.91	6.79	10.64	13.04	12.3	5.97	11.11	0.728886	0.415545	0.651163	0.943252	0.457822	0.851994	0	-1	0	0	-1	0	0	1	0	1		Abca13		Abca13		Abca13			Gan	Arvcf
Adcy1	adenylate cyclase 1	NM_009622	chr11	6961992	6964992	+	0	15.58	11.23	5.38	10.25	8.98	8.08	3.64	6.43	0.720796	0.345315	0.657895	0.899777	0.405345	0.716036	0	-1	0	0	-1	0	0	1	0	1		Adcy1		Adcy1		Adcy1			Glipr1	Asxl3
Cnrip1	cannabinoid receptor interacting protein 1	NM_029861	chr11	16950437	16953437	+	0	36.32	37.55	17.24	26.01	33.27	38.29	15.45	26.38	1.03387	0.47467	0.716134	1.15089	0.464382	0.792907	0	-1	0	0	-1	0	0	1	0	1		Cnrip1		Cnrip1		Cnrip1			Gm13546	Atrnl1
Gm12070	glyceraldehyde-3-phosphate dehydrogenase pseudogene	NR_002890	chr11	26683608	26686608	+	0	35.76	26.52	12.41	23.53	33.85	33.33	12.73	30.68	0.741611	0.347036	0.657998	0.984638	0.376071	0.906352	0	-1	0	0	-1	0	0	1	0	1		Gm12070		Gm12070		Gm12070			Gm13546	AU021092
Kcnma1	potassium large conductance calcium-activated channel, subfamily M, alpha member 1	NM_001253369	chr14	24821927	24824927	-	0	15.33	17.46	4.83	12.22	13.15	12.7	4.8	11.54	1.13894	0.315068	0.79713	0.965779	0.365019	0.877567	0	-1	0	0	-1	0	0	1	0	1		Kcnma1		Kcnma1		Kcnma1			Gmfg	Awat1
Kcnma1	potassium large conductance calcium-activated channel, subfamily M, alpha member 1	NM_001253370	chr14	24821927	24824927	-	0	15.33	17.46	4.83	12.22	13.15	12.7	4.8	11.54	1.13894	0.315068	0.79713	0.965779	0.365019	0.877567	0	-1	0	0	-1	0	0	1	0	1		Kcnma1		Kcnma1		Kcnma1			Gmfg	B020004C17Rik
Kcnma1	potassium large conductance calcium-activated channel, subfamily M, alpha member 1	NM_001253376	chr14	24821927	24824927	-	0	15.33	17.46	4.83	12.22	13.15	12.7	4.8	11.54	1.13894	0.315068	0.79713	0.965779	0.365019	0.877567	0	-1	0	0	-1	0	0	1	0	1		Kcnma1		Kcnma1		Kcnma1			Gpatch2	B3galt5
Kcnma1	potassium large conductance calcium-activated channel, subfamily M, alpha member 1	NM_001253362	chr14	24821927	24824927	-	0	15.33	17.46	4.83	12.22	13.15	12.7	4.8	11.54	1.13894	0.315068	0.79713	0.965779	0.365019	0.877567	0	-1	0	0	-1	0	0	1	0	1		Kcnma1		Kcnma1		Kcnma1			Gpr31b	B3gnt5
Kcnma1	potassium large conductance calcium-activated channel, subfamily M, alpha member 1	NM_001253364	chr14	24821927	24824927	-	0	15.33	17.46	4.83	12.22	13.15	12.7	4.8	11.54	1.13894	0.315068	0.79713	0.965779	0.365019	0.877567	0	-1	0	0	-1	0	0	1	0	1		Kcnma1		Kcnma1		Kcnma1			Hemk1	B3gnt5
Kcnma1	potassium large conductance calcium-activated channel, subfamily M, alpha member 1	NM_010610	chr14	24821927	24824927	-	0	15.33	17.46	4.83	12.22	13.15	12.7	4.8	11.54	1.13894	0.315068	0.79713	0.965779	0.365019	0.877567	0	-1	0	0	-1	0	0	1	0	1		Kcnma1		Kcnma1		Kcnma1			Hepacam2	B3gnt5
Kcnma1	potassium large conductance calcium-activated channel, subfamily M, alpha member 1	NM_001253371	chr14	24821927	24824927	-	0	15.33	17.46	4.83	12.22	13.15	12.7	4.8	11.54	1.13894	0.315068	0.79713	0.965779	0.365019	0.877567	0	-1	0	0	-1	0	0	1	0	1		Kcnma1		Kcnma1		Kcnma1			Ints1	B4galt2
Kcnma1	potassium large conductance calcium-activated channel, subfamily M, alpha member 1	NM_001253377	chr14	24821927	24824927	-	0	15.33	17.46	4.83	12.22	13.15	12.7	4.8	11.54	1.13894	0.315068	0.79713	0.965779	0.365019	0.877567	0	-1	0	0	-1	0	0	1	0	1		Kcnma1		Kcnma1		Kcnma1			Kantr	B4galt2
Kcnma1	potassium large conductance calcium-activated channel, subfamily M, alpha member 1	NM_001253365	chr14	24821927	24824927	-	0	15.33	17.46	4.83	12.22	13.15	12.7	4.8	11.54	1.13894	0.315068	0.79713	0.965779	0.365019	0.877567	0	-1	0	0	-1	0	0	1	0	1		Kcnma1		Kcnma1		Kcnma1			Kantr	B4galt2
Kcnma1	potassium large conductance calcium-activated channel, subfamily M, alpha member 1	NM_001253368	chr14	24821927	24824927	-	0	15.33	17.46	4.83	12.22	13.15	12.7	4.8	11.54	1.13894	0.315068	0.79713	0.965779	0.365019	0.877567	0	-1	0	0	-1	0	0	1	0	1		Kcnma1		Kcnma1		Kcnma1			Katnb1	BC002163
Kcnma1	potassium large conductance calcium-activated channel, subfamily M, alpha member 1	NM_001253373	chr14	24821927	24824927	-	0	15.33	17.46	4.83	12.22	13.15	12.7	4.8	11.54	1.13894	0.315068	0.79713	0.965779	0.365019	0.877567	0	-1	0	0	-1	0	0	1	0	1		Kcnma1		Kcnma1		Kcnma1			Lsm5	Bcl6
Kcnma1	potassium large conductance calcium-activated channel, subfamily M, alpha member 1	NM_001253358	chr14	24821927	24824927	-	0	15.33	17.46	4.83	12.22	13.15	12.7	4.8	11.54	1.13894	0.315068	0.79713	0.965779	0.365019	0.877567	0	-1	0	0	-1	0	0	1	0	1		Kcnma1		Kcnma1		Kcnma1			Mitd1	Btg3
Kcnma1	potassium large conductance calcium-activated channel, subfamily M, alpha member 1	NM_001253361	chr14	24821927	24824927	-	0	15.33	17.46	4.83	12.22	13.15	12.7	4.8	11.54	1.13894	0.315068	0.79713	0.965779	0.365019	0.877567	0	-1	0	0	-1	0	0	1	0	1		Kcnma1		Kcnma1		Kcnma1			Mmp8	Btg3
Kcnma1	potassium large conductance calcium-activated channel, subfamily M, alpha member 1	NM_001253374	chr14	24821927	24824927	-	0	15.33	17.46	4.83	12.22	13.15	12.7	4.8	11.54	1.13894	0.315068	0.79713	0.965779	0.365019	0.877567	0	-1	0	0	-1	0	0	1	0	1		Kcnma1		Kcnma1		Kcnma1			Mrpl30	Cdc42ep3
Kcnma1	potassium large conductance calcium-activated channel, subfamily M, alpha member 1	NM_001253366	chr14	24821927	24824927	-	0	15.33	17.46	4.83	12.22	13.15	12.7	4.8	11.54	1.13894	0.315068	0.79713	0.965779	0.365019	0.877567	0	-1	0	0	-1	0	0	1	0	1		Kcnma1		Kcnma1		Kcnma1			Mrpl42	Cldn1
Kcnma1	potassium large conductance calcium-activated channel, subfamily M, alpha member 1	NM_001253372	chr14	24821927	24824927	-	0	15.33	17.46	4.83	12.22	13.15	12.7	4.8	11.54	1.13894	0.315068	0.79713	0.965779	0.365019	0.877567	0	-1	0	0	-1	0	0	1	0	1		Kcnma1		Kcnma1		Kcnma1			Mthfsd	Cma1
Kcnma1	potassium large conductance calcium-activated channel, subfamily M, alpha member 1	NM_001253360	chr14	24821927	24824927	-	0	15.33	17.46	4.83	12.22	13.15	12.7	4.8	11.54	1.13894	0.315068	0.79713	0.965779	0.365019	0.877567	0	-1	0	0	-1	0	0	1	0	1		Kcnma1		Kcnma1		Kcnma1			Mthfsd	Cpa2
Kcnma1	potassium large conductance calcium-activated channel, subfamily M, alpha member 1	NM_001253363	chr14	24821927	24824927	-	0	15.33	17.46	4.83	12.22	13.15	12.7	4.8	11.54	1.13894	0.315068	0.79713	0.965779	0.365019	0.877567	0	-1	0	0	-1	0	0	1	0	1		Kcnma1		Kcnma1		Kcnma1			Mtmr1	Ctbp2
Kcnma1	potassium large conductance calcium-activated channel, subfamily M, alpha member 1	NM_001253378	chr14	24821927	24824927	-	0	15.33	17.46	4.83	12.22	13.15	12.7	4.8	11.54	1.13894	0.315068	0.79713	0.965779	0.365019	0.877567	0	-1	0	0	-1	0	0	1	0	1		Kcnma1		Kcnma1		Kcnma1			Mtmr1	Cyp2c50
Kcnma1	potassium large conductance calcium-activated channel, subfamily M, alpha member 1	NM_001253375	chr14	24821927	24824927	-	0	15.33	17.46	4.83	12.22	13.15	12.7	4.8	11.54	1.13894	0.315068	0.79713	0.965779	0.365019	0.877567	0	-1	0	0	-1	0	0	1	0	1		Kcnma1		Kcnma1		Kcnma1			Mtmr1	Cyp2c50
Kcnma1	potassium large conductance calcium-activated channel, subfamily M, alpha member 1	NM_001253367	chr14	24821927	24824927	-	0	15.33	17.46	4.83	12.22	13.15	12.75	4.8	11.54	1.13894	0.315068	0.79713	0.969582	0.365019	0.877567	0	-1	0	0	-1	0	0	1	0	1		Kcnma1		Kcnma1		Kcnma1			Mtmr1	Cyp2c50
Kcnma1	potassium large conductance calcium-activated channel, subfamily M, alpha member 1	NM_001253359	chr14	24821927	24824927	-	0	15.33	17.46	4.83	12.22	13.15	12.7	4.8	11.54	1.13894	0.315068	0.79713	0.965779	0.365019	0.877567	0	-1	0	0	-1	0	0	1	0	1		Kcnma1		Kcnma1		Kcnma1			Mtmr1	Defb30
Mir6947	microRNA 6947	NR_105912	chr14	30800574	30803574	+	0	17.85	14.48	8.07	19.2	18.64	12.4	9.15	19.43	0.811204	0.452101	1.07563	0.665236	0.49088	1.04238	0	-1	0	0	-1	0	0	1	0	1		Mir6947		Mir6947		Mir6947			Mtmr1	Defb48
Morc2a	microrchidia 2A	NM_198162	chr11	3557203	3560203	+	0	15.33	16.98	7.34	16.27	17.09	14.63	7.66	14.8	1.10763	0.4788	1.06132	0.856056	0.448215	0.866004	0	-1	0	0	-1	0	0	1	0	1		Morc2a		Morc2a		Morc2a			Nrbp1	Dlc1
Wnt5a	wingless-type MMTV integration site family, member 5A	NM_001256224	chr14	29323091	29326091	+	0	12	13.73	5.26	13.23	9.89	7.89	4.54	11.82	1.14417	0.438333	1.1025	0.797776	0.45905	1.19515	0	-1	0	0	-1	0	0	1	0	1		Wnt5a		Wnt5a		Wnt5a			Parp11	Ear2
Zfp503	zinc finger protein 503	NM_145459	chr14	22807323	22810323	-	0	16.4	14	6.73	19.93	12.41	9.42	6.04	11.82	0.853659	0.410366	1.21524	0.759065	0.486704	0.952458	0	-1	0	0	-1	0	0	1	0	1		Zfp503		Zfp503		Zfp503			Phka2	Ear3
Ctnnd2	catenin (cadherin associated protein), delta 2	NM_008729	chr15	30100848	30103848	+	0	9.87	6.9	4.89	6.19	9.15	4.56	6.36	5.3	0.699088	0.495441	0.627153	0.498361	0.695082	0.579235	0	-1	0	-1	0	0	0	1	0	1		Ctnnd2		Ctnnd2		Ctnnd2			Phka2	Ear3
Gm16973	predicted gene, 16973	NR_046209	chr14	57318337	57321337	-	0	17.28	9.88	8.56	9.23	17.04	6.5	8.77	9.12	0.571759	0.49537	0.534144	0.381455	0.514671	0.535211	0	-1	0	-1	0	0	0	1	0	1		Gm16973		Gm16973		Gm16973			Phka2	Emp2
Gm16973	predicted gene, 16973	NR_046210	chr14	57318337	57321337	-	0	17.28	9.88	8.56	9.23	17.04	6.5	8.77	9.12	0.571759	0.49537	0.534144	0.381455	0.514671	0.535211	0	-1	0	-1	0	0	0	1	0	1		Gm16973		Gm16973		Gm16973			Polr2g	Ephx2
Olfr725	olfactory receptor 725	NM_146317	chr14	50653675	50656675	-	0	10.12	7.1	4.89	7.38	10.35	4.66	6.1	6.1	0.701581	0.483202	0.729249	0.450242	0.589372	0.589372	0	-1	0	-1	0	0	0	1	0	1		Olfr725		Olfr725		Olfr725			Rad23b	Erich6b
1700006F04Rik	RIKEN cDNA 1700006F04 gene	NR_045621	chr14	120146949	120149949	+	0	11.56	8.8	5.44	6.31	12.46	6	7.01	6.15	0.761246	0.470588	0.545848	0.481541	0.5626	0.493579	0	-1	0	-1	0	-1	0	1	0	1		1700006F04Rik		1700006F04Rik		1700006F04Rik			Rbfa	Fam124a
4930474N05Rik	RIKEN cDNA 4930474N05 gene	NM_175008	chr14	36906651	36909651	+	0	14.64	8.25	6.6	7.94	10.18	4.61	5.78	5.01	0.563525	0.45082	0.54235	0.452849	0.56778	0.492141	0	-1	0	-1	0	-1	0	1	0	1		4930474N05Rik		4930474N05Rik		4930474N05Rik			Rdh11	Fgd4
Adamts6	a disintegrin-like and metallopeptidase (reprolysin type) with thrombospondin type 1 motif, 6	NM_001081020	chr13	105076453	105079453	+	0	16.28	8.93	7.28	16.1	21.04	9.47	10.52	19.05	0.548526	0.447174	0.988943	0.450095	0.5	0.905418	0	-1	0	-1	-1	0	0	1	0	1		Adamts6		Adamts6		Adamts6			Rnf138	Fnip2
4930596D02Rik	RIKEN cDNA 4930596D02 gene	NM_001033766	chr14	36623664	36626664	-	0	13.95	7.71	4.34	7.09	10.46	4.56	4.09	4.92	0.552688	0.311111	0.508244	0.435946	0.391013	0.470363	0	-1	0	-1	-1	-1	0	1	0	1		4930596D02Rik		4930596D02Rik		4930596D02Rik			Rnf138	Frmd6
Olfr723	olfactory receptor 723	NM_001011530	chr14	50547743	50550743	-	0	7.67	4.53	3.73	6.81	8.52	3.22	4.03	3.88	0.590613	0.48631	0.887875	0.377934	0.473005	0.455399	0	-1	0	-1	-1	-1	0	1	0	1		Olfr723		Olfr723		Olfr723			Rp2	Gata4
Olfr1512	olfactory receptor 1512	NM_146432	chr14	52991226	52994226	-	0	25.89	15.09	12.35	12.84	20.7	15.08	10.78	9.79	0.582851	0.477018	0.495944	0.728502	0.520773	0.472947	0	-1	-1	0	0	-1	0	1	0	1		Olfr1512		Olfr1512		Olfr1512			Rp2	Gata4
Fgf14	fibroblast growth factor 14	NM_207667	chr14	125074849	125077849	-	0	20.55	12.11	10.09	10.13	21.55	11.9	9.48	8.94	0.589294	0.490998	0.492944	0.552204	0.439907	0.414849	0	-1	-1	0	-1	-1	0	1	0	1		Fgf14		Fgf14		Fgf14			Rp2	Gm10081
Olfr745	olfactory receptor 745	NM_146299	chr14	51260370	51263370	+	0	18.16	9.54	8.81	8.5	17.9	9.47	6.75	7.14	0.52533	0.485132	0.468062	0.52905	0.377095	0.398883	0	-1	-1	0	-1	-1	0	1	0	1		Olfr745		Olfr745		Olfr745			Rp2	Gm15217
Olfr597	olfactory receptor 597	NM_001011845	chr7	110467427	110470427	+	0	9.49	4.4	5.5	5.12	10.18	6.84	5.65	4.63	0.463646	0.579557	0.539515	0.671906	0.55501	0.454813	-1	0	0	0	0	-1	0	1	0	1		Olfr597		Olfr597		Olfr597			Rp2	Gm15299
Mir3070a	microRNA 3070a	NR_037230	chr12	110824653	110827653	+	0	11.5	5.34	7.34	11.88	8.63	6.3	4.22	9.12	0.464348	0.638261	1.03304	0.730012	0.488992	1.05678	-1	0	0	0	-1	0	0	1	0	1		Mir3070a		Mir3070a		Mir3070a			Sgol2a	Gm1600
Slc22a17	solute carrier family 22 (organic cation transporter), member 17	NM_021551	chr14	55530469	55533469	-	0	38.21	16.37	19.45	20.55	37.85	23.51	17.21	22.03	0.428422	0.509029	0.537817	0.621136	0.45469	0.582034	-1	0	0	0	-1	0	0	1	0	1		Slc22a17		Slc22a17		Slc22a17			Slc2a7	Gm19522
2310015D24Rik	RIKEN cDNA 2310015D24 gene	NR_037997	chr16	13519012	13522012	-	0	30.42	12.92	22.99	22.69	29.22	13.89	24.41	24.96	0.424721	0.755753	0.745891	0.475359	0.835387	0.854209	-1	0	0	-1	0	0	0	1	0	1		2310015D24Rik		2310015D24Rik		2310015D24Rik			Snrpb2	Gm20741
4930542D17Rik	RIKEN cDNA 4930542D17 gene	NR_040566	chr16	50589116	50592116	+	0	17.09	7.37	22.63	16.83	18.7	8.68	19.87	16.64	0.431246	1.32417	0.984786	0.464171	1.06257	0.88984	-1	0	0	-1	0	0	0	1	0	1		4930542D17Rik		4930542D17Rik		4930542D17Rik			Spata17	Gm4251
4932412D23Rik	RIKEN cDNA 4932412D23 gene	NR_040522	chr16	42874375	42877375	-	0	23.63	11.7	19.63	24.55	26.41	12.45	21.69	21.75	0.495133	0.830724	1.03893	0.471412	0.82128	0.823552	-1	0	0	-1	0	0	0	1	0	1		4932412D23Rik		4932412D23Rik		4932412D23Rik			Spata17	Gm4251
4932412D23Rik	RIKEN cDNA 4932412D23 gene	NR_040521	chr16	42874200	42877200	-	0	24.01	11.77	20.06	24.1	25.9	11.8	21.56	22.03	0.490212	0.835485	1.00375	0.455598	0.832432	0.850579	-1	0	0	-1	0	0	0	1	0	1		4932412D23Rik		4932412D23Rik		4932412D23Rik			Taf1a	Gm5416
Abat	4-aminobutyrate aminotransferase	NM_172961	chr16	8512022	8515022	+	0	33.24	14.28	30.15	23.87	33.85	14.63	31.23	24.68	0.429603	0.90704	0.718111	0.432201	0.9226	0.729099	-1	0	0	-1	0	0	0	1	0	1		Abat		Abat		Abat			Tceb3	Gm5460
Abat	4-aminobutyrate aminotransferase	NM_001170978	chr16	8512022	8515022	+	0	33.24	14.28	30.15	23.87	33.85	14.63	31.23	24.68	0.429603	0.90704	0.718111	0.432201	0.9226	0.729099	-1	0	0	-1	0	0	0	1	0	1		Abat		Abat		Abat			Tk2	Gm6642
Ccdc54	coiled-coil domain containing 54	NM_027046	chr16	50589767	50592767	-	0	17.16	7.17	22.14	16.21	21.95	8.83	20.45	16.88	0.417832	1.29021	0.944639	0.402278	0.931663	0.769021	-1	0	0	-1	0	0	0	1	0	1		Ccdc54		Ccdc54		Ccdc54			Tk2	Gm7334
Gm10791	predicted gene 10791	NR_045889	chr16	84970956	84973956	+	0	15.84	7.58	15.35	16.33	15.04	7.49	14.48	17.78	0.478535	0.969066	1.03093	0.498005	0.962766	1.18218	-1	0	0	-1	0	0	0	1	0	1		Gm10791		Gm10791		Gm10791			Tmem231	Gm9
Grin2a	glutamate receptor, ionotropic, NMDA2A (epsilon 1)	NM_008170	chr16	9991126	9994126	-	0	19.23	9	15.84	14.02	19.1	8.03	20	15.32	0.468019	0.823713	0.729069	0.420419	1.04712	0.802094	-1	0	0	-1	0	0	0	1	0	1		Grin2a		Grin2a		Grin2a			Tmod3	Gp1bb
Kcnj6	potassium inwardly-rectifying channel, subfamily J, member 6	NM_001025590	chr16	95076797	95079797	-	0	21.55	10.55	16.51	17.12	23.21	11.31	20.39	20.38	0.489559	0.766125	0.794432	0.48729	0.878501	0.87807	-1	0	0	-1	0	0	0	1	0	1		Kcnj6		Kcnj6		Kcnj6			Tnfsf18	Gp1bb
Lgi3	leucine-rich repeat LGI family, member 3	NM_145219	chr14	70929128	70932128	+	0	38.58	15.97	23.48	19.93	44.82	21.28	22.53	23.54	0.413945	0.608605	0.516589	0.474788	0.502677	0.525212	-1	0	0	-1	0	0	0	1	0	1		Lgi3		Lgi3		Lgi3			Tprgl	Gpr137c
Mef2c	myocyte enhancer factor 2C	NM_001170537	chr13	83641533	83644533	+	0	37.77	16.17	20.79	24.83	42.08	17.76	27.01	29.88	0.428118	0.550437	0.6574	0.422053	0.641873	0.710076	-1	0	0	-1	0	0	0	1	0	1		Mef2c		Mef2c		Mef2c			Trip4	Gzmd
Mef2c	myocyte enhancer factor 2C	NM_025282	chr13	83641533	83644533	+	0	37.77	16.17	20.79	24.83	42.08	17.76	27.01	29.88	0.428118	0.550437	0.6574	0.422053	0.641873	0.710076	-1	0	0	-1	0	0	0	1	0	1		Mef2c		Mef2c		Mef2c			Tsnaxip1	Hes1
Mir691	microRNA 691	NR_030464	chr16	74340812	74343812	-	0	12.57	5.21	11.31	11.32	9.55	4.41	8.7	8.94	0.414479	0.899761	0.900557	0.46178	0.910995	0.936126	-1	0	0	-1	0	0	0	1	0	1		Mir691		Mir691		Mir691			Twf2	Hgd
Olfr167	olfactory receptor 167	NM_146935	chr16	19514227	19517227	-	0	27.27	12.65	18.77	17.06	28.13	10.81	14.22	15.46	0.46388	0.688302	0.625596	0.384287	0.50551	0.549591	-1	0	0	-1	0	0	0	1	0	1		Olfr167		Olfr167		Olfr167			Ubl7	Hgd
Olfr171	olfactory receptor 171	NM_146958	chr16	19623694	19626694	-	0	22.81	10.69	16.39	17.34	23.67	10.02	17.79	16.45	0.468654	0.718544	0.760193	0.423321	0.751584	0.694973	-1	0	0	-1	0	0	0	1	0	1		Olfr171		Olfr171		Olfr171			Ubl7	Hist1h2be
Pnoc	prepronociceptin	NM_010932	chr14	66042809	66045809	-	0	40.03	18.06	22.2	20.94	39.22	19.44	22.08	22.17	0.451162	0.554584	0.523108	0.495665	0.562978	0.565273	-1	0	0	-1	0	0	0	1	0	1		Pnoc		Pnoc		Pnoc			Ubxn8	Hist1h2be
Pnoc	prepronociceptin	NM_001205075	chr14	66042809	66045809	-	0	40.03	18.06	22.2	20.94	39.22	19.44	22.08	22.17	0.451162	0.554584	0.523108	0.495665	0.562978	0.565273	-1	0	0	-1	0	0	0	1	0	1		Pnoc		Pnoc		Pnoc			Usf1	Hist1h2bf
Olfr166	olfactory receptor 166	NM_147068	chr16	19485433	19488433	+	0	20.93	7.31	17.06	18.02	27.96	8.08	18.7	13.52	0.349259	0.815098	0.860965	0.288984	0.668813	0.483548	-1	0	0	-1	0	-1	0	1	0	1		Olfr166		Olfr166		Olfr166			Wdr59	Igsf5
Olfr169	olfactory receptor 169	NM_001011855	chr16	19565474	19568474	-	0	27.4	11.16	20.67	17.4	30.02	8.88	14.8	16.64	0.407299	0.75438	0.635036	0.295803	0.493005	0.554297	-1	0	0	-1	-1	0	0	1	0	1		Olfr169		Olfr169		Olfr169			Wdr59	Igsf5
Sftpc	surfactant associated protein C	NM_011359	chr14	70922388	70925388	-	0	37.77	15.15	22.81	18.8	54.77	30.3	22.66	27.42	0.401112	0.603918	0.49775	0.553223	0.41373	0.500639	-1	0	-1	0	-1	0	0	1	0	1		Sftpc		Sftpc		Sftpc			Wdr59	Igsf5
Lmo7	LIM domain only 7	NM_201529	chr14	102127645	102130645	+	0	41.79	20.63	22.01	19.76	48.71	30.4	21.82	23.92	0.493659	0.526681	0.47284	0.624102	0.447957	0.49107	-1	0	-1	0	-1	-1	0	1	0	1		Lmo7		Lmo7		Lmo7			1700030K09Rik	Impg2
Cma2	chymase 2, mast cell	NM_001024714	chr14	56588765	56591765	+	0	18.66	8.25	11.44	8.16	20.47	9.22	10.91	10.16	0.442122	0.613076	0.437299	0.450415	0.532975	0.496336	-1	0	-1	-1	0	-1	0	1	0	1		Cma2		Cma2		Cma2			1700034K08Rik	Ism1
Fgf9	fibroblast growth factor 9	NM_013518	chr14	58690023	58693023	+	0	47.01	20.16	27.27	21.9	83.82	39.43	36.55	35.84	0.428845	0.580089	0.465858	0.470413	0.436053	0.427583	-1	0	-1	-1	-1	-1	0	1	0	1		Fgf9		Fgf9		Fgf9			2810403D21Rik	Kcnj6
Olfr168	olfactory receptor 168	NM_146357	chr16	19529511	19532511	-	0	28.28	9.54	14.13	15.37	23.33	8.03	11.75	12.77	0.337341	0.499646	0.543494	0.344192	0.503643	0.547364	-1	-1	0	-1	0	0	0	1	0	1		Olfr168		Olfr168		Olfr168			A230056J06Rik	Kcnj6
Slc7a8	solute carrier family 7 (cationic amino acid transporter, y+ system), member 8	NM_016972	chr14	55399223	55402223	-	0	37.64	14.55	16.45	22.3	33.33	16.12	19.41	20.76	0.386557	0.437035	0.592455	0.483648	0.582358	0.622862	-1	-1	0	-1	0	0	0	1	0	1		Slc7a8		Slc7a8		Slc7a8			Acox3	Kcnj6
Kctd12	potassium channel tetramerisation domain containing 12	NM_177715	chr14	103380354	103383354	-	0	27.78	13.06	13.82	13.57	53.91	34.12	32.72	26	0.470122	0.49748	0.488481	0.632907	0.606937	0.482285	-1	-1	-1	0	0	-1	0	1	0	1		Kctd12		Kctd12		Kctd12			Aspscr1	Ldb3
Mir5130	microRNA 5130	NR_039592	chr14	103380349	103383349	-	0	27.9	12.92	13.88	13.51	54.09	34.12	32.66	26	0.463082	0.497491	0.484229	0.630801	0.603808	0.48068	-1	-1	-1	0	0	-1	0	1	0	1		Mir5130		Mir5130		Mir5130			Atp2a3	Ldb3
Atp8a2	ATPase, aminophospholipid transporter-like, class I, type 8A, member 2	NM_015803	chr14	60704171	60707171	-	0	25.77	11.57	12.17	12.72	26.53	12.8	17.14	14.09	0.448972	0.472255	0.493597	0.482473	0.646061	0.531097	-1	-1	-1	-1	0	0	0	1	0	1		Atp8a2		Atp8a2		Atp8a2			Atp2a3	Ldb3
Nefl	neurofilament, light polypeptide	NM_010910	chr14	68700441	68703441	+	0	25.45	11.16	12.17	9.18	18.41	8.83	12.34	8.27	0.438507	0.478193	0.360707	0.479631	0.670288	0.449212	-1	-1	-1	-1	0	-1	0	1	0	1		Nefl		Nefl		Nefl			Atp2a3	Ldb3
Arhgef40	Rho guanine nucleotide exchange factor (GEF) 40	NM_001145922	chr14	52603008	52606008	+	0	49.9	21.51	24.15	20.78	61	30.25	25.26	29.93	0.431062	0.483968	0.416433	0.495902	0.414098	0.490656	-1	-1	-1	-1	-1	-1	0	1	0	1		Arhgef40		Arhgef40		Arhgef40			Calr3	Ldb3
Arhgef40	Rho guanine nucleotide exchange factor (GEF) 40	NM_001145921	chr14	52603008	52606008	+	0	49.9	21.51	24.15	20.78	61	30.15	25.26	29.93	0.431062	0.483968	0.416433	0.494262	0.414098	0.490656	-1	-1	-1	-1	-1	-1	0	1	0	1		Arhgef40		Arhgef40		Arhgef40			Ccr1l1	Ldb3
Arhgef40	Rho guanine nucleotide exchange factor (GEF) 40	NM_198249	chr14	52603008	52606008	+	0	49.9	21.51	24.15	20.78	61	30.15	25.26	29.93	0.431062	0.483968	0.416433	0.494262	0.414098	0.490656	-1	-1	-1	-1	-1	-1	0	1	0	1		Arhgef40		Arhgef40		Arhgef40			Cd300lf	Ldb3
1700049G17Rik	RIKEN cDNA 1700049G17 gene	NM_028538	chr7	28712949	28715949	-	0	9.3	20.7	20.91	18.86	13.26	24.15	22.72	24.25	2.22581	2.24839	2.02796	1.82127	1.71342	1.82881	1	1	1	0	0	0	1	0	0	0	1700049G17Rik				1700049G17Rik				Cd300lf	Lpp
2900097C17Rik	RIKEN cDNA 2900097C17 gene	NR_024329	chr2	156217215	156220215	-	0	3.71	9.2	8.13	7.66	9.72	12.35	15.06	12.72	2.47978	2.19137	2.06469	1.27058	1.54938	1.30864	1	1	1	0	0	0	1	0	0	0	2900097C17Rik				2900097C17Rik				Cdkn2aipnl	Lppos
4930539N22Rik	RIKEN cDNA 4930539N22 gene	NR_040598	chr3	13651365	13654365	-	0	4.4	10.55	8.87	9.85	8.12	11.75	8.18	9.46	2.39773	2.01591	2.23864	1.44704	1.00739	1.16502	1	1	1	0	0	0	1	0	0	0	4930539N22Rik				4930539N22Rik				Chmp6	Lrit1
Brf2	BRF2, subunit of RNA polymerase III transcription initiation factor, BRF1-like	NM_025686	chr8	28237604	28240604	-	0	7.1	15.36	15.96	19.76	12.75	22.42	19.09	16.41	2.16338	2.24789	2.7831	1.75843	1.49725	1.28706	1	1	1	0	0	0	1	0	0	0	Brf2				Brf2				Cops4	Masp1
Ccdc61	coiled-coil domain containing 61	NM_001033314	chr7	19494253	19497253	-	0	10.93	23.95	24.4	24.1	20.98	32.34	32.46	26.76	2.19122	2.23239	2.20494	1.54147	1.54719	1.2755	1	1	1	0	0	0	1	0	0	0	Ccdc61				Ccdc61				Cox7a2l	Mcpt4
Csnk1g1	casein kinase 1, gamma 1	NM_173185	chr9	65755317	65758317	+	0	6.98	14.88	14	14.02	8.98	14.43	14.61	15.41	2.13181	2.00573	2.0086	1.6069	1.62695	1.71604	1	1	1	0	0	0	1	0	0	0	Csnk1g1				Csnk1g1				Cox7a2l	Meg3
Ctla4	cytotoxic T-lymphocyte-associated protein 4	NM_009843	chr1	60964369	60967369	+	0	6.1	12.65	19.38	14.41	12.64	22.81	19.74	18.11	2.07377	3.17705	2.3623	1.80459	1.56171	1.43275	1	1	1	0	0	0	1	0	0	0	Ctla4				Ctla4				Cox7c	Meg3
Ctla4	cytotoxic T-lymphocyte-associated protein 4	NM_001281976	chr1	60964369	60967369	+	0	6.1	12.65	19.38	14.41	12.64	22.81	19.74	18.11	2.07377	3.17705	2.3623	1.80459	1.56171	1.43275	1	1	1	0	0	0	1	0	0	0	Ctla4				Ctla4				Ctss	Mir1968
Cypt14	cysteine-rich perinuclear theca 14	NM_001191032	chrX	37215281	37218281	-	0	2.07	5.14	5.87	4.67	3.26	3.32	6.3	5.63	2.48309	2.83575	2.25604	1.0184	1.93252	1.72699	1	1	1	0	0	0	1	0	0	0	Cypt14				Cypt14				Ctss	Mir3070b
Cypt15	cysteine-rich perinuclear theca 15	NM_001177380	chrX	36697943	36700943	+	0	2.83	7.65	6.18	5.91	3.94	4.61	4.09	6.05	2.70318	2.18375	2.08834	1.17005	1.03807	1.53553	1	1	1	0	0	0	1	0	0	0	Cypt15				Cypt15				D17Wsu92e	Mir681
D230025D16Rik	RIKEN cDNA D230025D16 gene	NM_145604	chr8	107747588	107750588	+	0	10.81	23.21	24.52	24.32	16.35	29.06	28.11	26.85	2.14709	2.26827	2.24977	1.77737	1.71927	1.6422	1	1	1	0	0	0	1	0	0	0	D230025D16Rik				D230025D16Rik				D17Wsu92e	Mir7060
Dcx	doublecortin	NM_001110222	chrX	140366167	140369167	-	0	2.77	6.7	5.63	5.69	4.23	5.26	6.17	4.16	2.41877	2.03249	2.05415	1.2435	1.45863	0.983452	1	1	1	0	0	0	1	0	0	0	Dcx				Dcx				D17Wsu92e	Nptx2
Dcx	doublecortin	NM_001110224	chrX	140366262	140369262	-	0	2.58	6.77	5.5	5.74	4.29	5.01	5.91	4.16	2.62403	2.13178	2.22481	1.16783	1.37762	0.969697	1	1	1	0	0	0	1	0	0	0	Dcx				Dcx				Dcaf15	Olfr1444
Dcx	doublecortin	NM_001110223	chrX	140366262	140369262	-	0	2.58	6.77	5.5	5.74	4.29	5.01	5.91	4.16	2.62403	2.13178	2.22481	1.16783	1.37762	0.969697	1	1	1	0	0	0	1	0	0	0	Dcx				Dcx				Dcps	Olfr1510
Dcx	doublecortin	NM_010025	chrX	140366262	140369262	-	0	2.58	6.77	5.5	5.74	4.29	5.01	5.91	4.16	2.62403	2.13178	2.22481	1.16783	1.37762	0.969697	1	1	1	0	0	0	1	0	0	0	Dcx				Dcx				Ddi1	Olfr187
Eif4b	eukaryotic translation initiation factor 4B	NM_145625	chr15	101902704	101905704	+	0	10.18	21.99	27.09	27.42	22.13	38.64	41.23	36.5	2.16012	2.6611	2.69352	1.74605	1.86308	1.64934	1	1	1	0	0	0	1	0	0	0	Eif4b				Eif4b				Dhx40	Olfr192
Fam167b	family with sequence similarity 167, member B	NM_182783	chr4	129254324	129257324	-	0	10.12	20.97	22.81	21.84	18.3	26.88	27.27	29.88	2.07213	2.25395	2.1581	1.46885	1.49016	1.63279	1	1	1	0	0	0	1	0	0	0	Fam167b				Fam167b				Dnajc13	Olfr199
Fbxo22	F-box protein 22	NM_028049	chr9	55055242	55058242	+	0	6.85	16.37	16.45	15.03	16.52	24	22.34	19.24	2.38978	2.40146	2.19416	1.45278	1.3523	1.16465	1	1	1	0	0	0	1	0	0	0	Fbxo22				Fbxo22				Dnpep	Olfr203
Gan	giant axonal neuropathy	NM_001081151	chr8	119680535	119683535	+	0	12	26.66	28.92	26.91	19.38	32.54	32.27	32.53	2.22167	2.41	2.2425	1.67905	1.66512	1.67853	1	1	1	0	0	0	1	0	0	0	Gan				Gan				Drg2	Olfr205
Glipr1	GLI pathogenesis-related 1 (glioma)	NM_028608	chr10	111432820	111435820	-	0	5.34	11.7	10.76	11.99	10.46	15.42	14.22	17.45	2.19101	2.01498	2.24532	1.47419	1.35946	1.66826	1	1	1	0	0	0	1	0	0	0	Glipr1				Glipr1				E130308A19Rik	Olfr6
Gm13546	predicted gene 13546	NR_045896	chr2	58014885	58017885	+	0	8.61	24.02	21.22	20.21	16.18	28.42	27.53	24.49	2.78978	2.46458	2.34727	1.75649	1.70148	1.5136	1	1	1	0	0	0	1	0	0	0	Gm13546				Gm13546				E130308A19Rik	Olfr739
Gm13546	predicted gene 13546	NR_045895	chr2	58014885	58017885	+	0	8.61	24.02	21.22	20.21	16.18	28.42	27.53	24.49	2.78978	2.46458	2.34727	1.75649	1.70148	1.5136	1	1	1	0	0	0	1	0	0	0	Gm13546				Gm13546				Eci2	Olig1
Gmfg	glia maturation factor, gamma	NM_022024	chr7	29220966	29223966	+	0	6.35	13.26	13.94	12.78	11.66	18.95	19.22	16.59	2.08819	2.19528	2.0126	1.62521	1.64837	1.42281	1	1	1	0	0	0	1	0	0	0	Gmfg				Gmfg				Eci2	Osr1
Gmfg	glia maturation factor, gamma	NM_001290550	chr7	29220966	29223966	+	0	6.22	13.26	13.94	12.78	11.66	18.95	19.22	16.59	2.13183	2.24116	2.05466	1.62521	1.64837	1.42281	1	1	1	0	0	0	1	0	0	0	Gmfg				Gmfg				Eci2	Pdia5
Gpatch2	G patch domain containing 2	NM_026367	chr1	189037890	189040890	+	0	7.67	17.52	16.45	15.99	15.09	16.96	20.39	19.53	2.28422	2.14472	2.08475	1.12392	1.35123	1.29423	1	1	1	0	0	0	1	0	0	0	Gpatch2				Gpatch2				Fam214a	Pdlim1
Gpr31b	G protein-coupled receptor 31, D17Leh66b region	NM_001013832	chr17	13243646	13246646	-	0	0.88	3.65	3.67	4.79	2.29	3.03	2.6	2.84	4.14773	4.17045	5.44318	1.32314	1.13537	1.24017	1	1	1	0	0	0	1	0	0	0	Gpr31b				Gpr31b				Fbxl12os	Pla2g10os
Hemk1	HemK methyltransferase family member 1	NM_133984	chr9	107239181	107242181	-	0	10.12	26.05	25.07	21.96	16.52	31.64	28.83	26.67	2.57411	2.47727	2.16996	1.91525	1.74516	1.61441	1	1	1	0	0	0	1	0	0	0	Hemk1				Hemk1				Gdf9	Prrxl1
Hepacam2	HEPACAM family member 2	NM_178899	chr6	3442998	3445998	-	0	5.22	12.79	19.32	11.99	10.63	16.81	18.18	16.78	2.45019	3.70115	2.29693	1.58137	1.71025	1.57855	1	1	1	0	0	0	1	0	0	0	Hepacam2				Hepacam2				Gga3	Pwwp2b
Ints1	integrator complex subunit 1	NM_026748	chr5	140250132	140253132	-	0	8.8	25.24	29.29	24.21	19.04	29.51	37.85	26.38	2.86818	3.32841	2.75114	1.54989	1.98792	1.3855	1	1	1	0	0	0	1	0	0	0	Ints1				Ints1				Gga3	Pwwp2b
Kantr	Kdm5c adjacent non-coding transcript	NR_040269	chrX	148760536	148763536	-	0	4.27	8.86	13.51	9.4	9.26	11.06	11.62	9.22	2.07494	3.16393	2.20141	1.19438	1.25486	0.99568	1	1	1	0	0	0	1	0	0	0	Kantr				Kantr				Gle1	Sacs
Kantr	Kdm5c adjacent non-coding transcript	NR_040270	chrX	148760536	148763536	-	0	4.27	8.86	13.51	9.4	9.26	11.06	11.62	9.22	2.07494	3.16393	2.20141	1.19438	1.25486	0.99568	1	1	1	0	0	0	1	0	0	0	Kantr				Kantr				Ict1	Siah3
Katnb1	katanin p80 (WD40-containing) subunit B 1	NM_028805	chr8	97603601	97606601	+	0	8.92	22.73	19.2	21.9	14.64	25.34	26.56	25.77	2.54821	2.15247	2.45516	1.73087	1.81421	1.76025	1	1	1	0	0	0	1	0	0	0	Katnb1				Katnb1				Idi1	Slc38a11
Lsm5	LSM5 homolog, U6 small nuclear RNA associated (S. cerevisiae)	NM_025520	chr6	56653193	56656193	-	0	6.66	14.07	14.92	14.81	14.41	19.44	21.17	16.07	2.11261	2.24024	2.22372	1.34906	1.46912	1.1152	1	1	1	0	0	0	1	0	0	0	Lsm5				Lsm5				Ifi47	Slco5a1
Mitd1	MIT, microtubule interacting and transport, domain containing 1	NM_026913	chr1	37945756	37948756	-	0	6.6	13.6	13.64	15.09	10.81	16.52	16.23	18.01	2.06061	2.06667	2.28636	1.52821	1.50139	1.66605	1	1	1	0	0	0	1	0	0	0	Mitd1				Mitd1				Ifi47	Stfa1
Mmp8	matrix metallopeptidase 8	NM_008611	chr9	7556929	7559929	+	0	7.86	16.58	16.82	17.68	14.24	22.67	17.21	16.83	2.10941	2.13995	2.24936	1.59199	1.20857	1.18188	1	1	1	0	0	0	1	0	0	0	Mmp8				Mmp8				Il4	Stfa2l1
Mrpl30	mitochondrial ribosomal protein L30	NM_027098	chr1	37945898	37948898	+	0	5.72	13.53	13.82	14.69	11.38	17.36	16.43	18.44	2.36538	2.41608	2.56818	1.52548	1.44376	1.62039	1	1	1	0	0	0	1	0	0	0	Mrpl30				Mrpl30				Ino80b	Tiam1
Mrpl42	mitochondrial ribosomal protein L42	NM_026065	chr10	94963061	94966061	-	0	8.36	19.62	18.1	18.07	15.49	23.56	20.26	20.24	2.34689	2.16507	2.16148	1.52098	1.30794	1.30665	1	1	1	0	0	0	1	0	0	0	Mrpl42				Mrpl42				Jak1	Tmem114
Mthfsd	methenyltetrahydrofolate synthetase domain containing	NM_172761	chr8	123630779	123633779	-	0	9.24	23.21	24.83	26.35	17.72	25.49	30.78	34.75	2.5119	2.68723	2.85173	1.43849	1.73702	1.96106	1	1	1	0	0	0	1	0	0	0	Mthfsd				Mthfsd				Lrrc48	Tmem45a2
Mthfsd	methenyltetrahydrofolate synthetase domain containing	NM_001166482	chr8	123630779	123633779	-	0	9.24	23.21	24.83	26.41	17.72	25.49	30.78	34.75	2.5119	2.68723	2.85823	1.43849	1.73702	1.96106	1	1	1	0	0	0	1	0	0	0	Mthfsd				Mthfsd				Lst1	Tsc22d3
Mtmr1	myotubularin related protein 1	NM_001313704	chrX	68616435	68619435	+	0	2.64	7.65	8.93	6.7	6.57	9.22	10.97	9.41	2.89773	3.38258	2.53788	1.40335	1.66971	1.43227	1	1	1	0	0	0	1	0	0	0	Mtmr1				Mtmr1				Mbd1	Txndc16
Mtmr1	myotubularin related protein 1	NM_001313702	chrX	68616435	68619435	+	0	2.64	7.65	8.93	6.7	6.57	9.22	10.97	9.41	2.89773	3.38258	2.53788	1.40335	1.66971	1.43227	1	1	1	0	0	0	1	0	0	0	Mtmr1				Mtmr1				Mdc1	Txndc16
Mtmr1	myotubularin related protein 1	NM_016985	chrX	68616435	68619435	+	0	2.64	7.65	8.99	6.7	6.57	9.22	10.97	9.41	2.89773	3.4053	2.53788	1.40335	1.66971	1.43227	1	1	1	0	0	0	1	0	0	0	Mtmr1				Mtmr1				Mir1928	Wfdc6b
Mtmr1	myotubularin related protein 1	NM_001313703	chrX	68616435	68619435	+	0	2.64	7.65	8.93	6.7	6.57	9.22	10.97	9.41	2.89773	3.38258	2.53788	1.40335	1.66971	1.43227	1	1	1	0	0	0	1	0	0	0	Mtmr1				Mtmr1				Mmp10	Wfdc8
Mtmr1	myotubularin related protein 1	NM_001313707	chrX	68616435	68619435	+	0	2.64	7.65	8.93	6.7	6.57	9.22	10.97	9.41	2.89773	3.38258	2.53788	1.40335	1.66971	1.43227	1	1	1	0	0	0	1	0	0	0	Mtmr1				Mtmr1				Mrps7	Wfdc8
Mtmr1	myotubularin related protein 1	NM_001313706	chrX	68616435	68619435	+	0	2.64	7.65	8.93	6.7	6.57	9.22	10.97	9.41	2.89773	3.38258	2.53788	1.40335	1.66971	1.43227	1	1	1	0	0	0	1	0	0	0	Mtmr1				Mtmr1				Naa35	Zfyve9
Nrbp1	nuclear receptor binding protein 1	NM_147201	chr5	31541791	31544791	+	0	9.05	19.15	23.91	18.86	17.72	20.14	25.32	20.42	2.11602	2.64199	2.08398	1.13657	1.42889	1.15237	1	1	1	0	0	0	1	0	0	0	Nrbp1				Nrbp1				Nsl1	1700044C05Rik
Parp11	poly (ADP-ribose) polymerase family, member 11	NM_181402	chr6	127402241	127405241	+	0	6.66	14.21	16.39	13.91	12.41	20.68	23.05	19.1	2.13363	2.46096	2.08859	1.6664	1.85737	1.53908	1	1	1	0	0	0	1	0	0	0	Parp11				Parp11				Nsun6	Atp2b2
Phka2	phosphorylase kinase alpha 2	NM_172783	chrX	156938866	156941866	+	0	2.7	7.24	11.56	7.54	8.8	11.51	13.63	9.93	2.68148	4.28148	2.79259	1.30795	1.54886	1.12841	1	1	1	0	0	0	1	0	0	0	Phka2				Phka2				Nsun6	Cdh24
Phka2	phosphorylase kinase alpha 2	NM_001177878	chrX	156938866	156941866	+	0	2.7	7.24	11.56	7.54	8.8	11.56	13.63	9.93	2.68148	4.28148	2.79259	1.31364	1.54886	1.12841	1	1	1	0	0	0	1	0	0	0	Phka2				Phka2				Orc2	Dmtn
Phka2	phosphorylase kinase alpha 2	NM_001177879	chrX	156938598	156941598	+	0	3.46	7.92	12.66	7.66	8.46	11.36	13.89	10.4	2.28902	3.65896	2.21387	1.34279	1.64184	1.22931	1	1	1	0	0	0	1	0	0	0	Phka2				Phka2				Orc2	Galnt15
Polr2g	polymerase (RNA) II (DNA directed) polypeptide G	NM_026329	chr19	8871547	8874547	-	0	7.48	18.61	21.52	18.02	11.72	22.91	22.01	19.72	2.48797	2.87701	2.40909	1.95478	1.87799	1.68259	1	1	1	0	0	0	1	0	0	0	Polr2g				Polr2g				Pemt	Gjb6
Rad23b	RAD23b homolog (S. cerevisiae)	NM_009011	chr4	55361414	55364414	+	0	4.84	10.76	11.31	10.87	12.58	14.73	16.75	16.03	2.22314	2.33678	2.24587	1.17091	1.33148	1.27424	1	1	1	0	0	0	1	0	0	0	Rad23b				Rad23b				Pemt	Gjb6
Rbfa	ribosome binding factor A	NM_199197	chr18	80395858	80398858	-	0	7.73	19.69	20.73	17.73	14.12	24.4	22.85	23.92	2.54722	2.68176	2.29366	1.72805	1.61827	1.69405	1	1	1	0	0	0	1	0	0	0	Rbfa				Rbfa				Plac8	Grtp1
Rdh11	retinol dehydrogenase 11	NM_021557	chr12	80291306	80294306	-	0	7.29	18.74	16.63	17.9	11.83	16.71	16.95	20.9	2.57064	2.28121	2.45542	1.41251	1.4328	1.76669	1	1	1	0	0	0	1	0	0	0	Rdh11				Rdh11				Rpl5	Lifr
Rnf138	ring finger protein 138	NM_207623	chr18	21158958	21161958	+	0	6.91	18.2	14.98	14.41	14.75	20.43	21.82	18.44	2.63386	2.16787	2.08538	1.38508	1.47932	1.25017	1	1	1	0	0	0	1	0	0	0	Rnf138				Rnf138				Rpp30	Olfr1511
Rnf138	ring finger protein 138	NM_001303011	chr18	21158958	21161958	+	0	6.91	18.2	14.92	14.41	14.75	20.43	21.82	18.44	2.63386	2.15919	2.08538	1.38508	1.47932	1.25017	1	1	1	0	0	0	1	0	0	0	Rnf138				Rnf138				Sar1b	Stc1
Rp2	retinitis pigmentosa 2 homolog (human)	NM_001290643	chrX	19940107	19943107	+	0	1.57	5.28	6.12	4.22	5.43	7.54	4.35	5.15	3.36306	3.89809	2.6879	1.38858	0.801105	0.948435	1	1	1	0	0	0	1	0	0	0	Rp2				Rp2				Sdf2	Tas1r2
Rp2	retinitis pigmentosa 2 homolog (human)	NR_110966	chrX	19940107	19943107	+	0	1.57	5.28	6.12	4.22	5.43	7.54	4.35	5.15	3.36306	3.89809	2.6879	1.38858	0.801105	0.948435	1	1	1	0	0	0	1	0	0	0	Rp2				Rp2				Sis	Tnfrsf1a
Rp2	retinitis pigmentosa 2 homolog (human)	NM_133669	chrX	19940107	19943107	+	0	1.57	5.28	6.12	4.22	5.43	7.54	4.35	5.15	3.36306	3.89809	2.6879	1.38858	0.801105	0.948435	1	1	1	0	0	0	1	0	0	0	Rp2				Rp2				Slc25a38	Adra1a
Rp2	retinitis pigmentosa 2 homolog (human)	NR_110967	chrX	19940107	19943107	+	0	1.57	5.28	6.12	4.22	5.43	7.54	4.35	5.15	3.36306	3.89809	2.6879	1.38858	0.801105	0.948435	1	1	1	0	0	0	1	0	0	0	Rp2				Rp2				Slc44a2	Gm16617
Rp2	retinitis pigmentosa 2 homolog (human)	NM_001290644	chrX	19940107	19943107	+	0	1.57	5.28	6.12	4.22	5.43	7.54	4.35	5.15	3.36306	3.89809	2.6879	1.38858	0.801105	0.948435	1	1	1	0	0	0	1	0	0	0	Rp2				Rp2				Supt6	Jazf1
Sgol2a	shugoshin-like 2a (S. pombe)	NM_199007	chr1	58051318	58054318	+	0	6.91	14.21	18.04	16.67	16.52	21.18	21.75	19.01	2.05644	2.61071	2.41245	1.28208	1.31659	1.15073	1	1	1	0	0	0	1	0	0	0	Sgol2a				Sgol2a				Syap1	Mir124a-1hg
Slc2a7	solute carrier family 2 (facilitated glucose transporter), member 7	NM_001085529	chr4	149521581	149524581	+	0	8.48	17.46	18.41	18.19	13.84	16.76	23.31	18.72	2.05896	2.17099	2.14505	1.21098	1.68425	1.3526	1	1	1	0	0	0	1	0	0	0	Slc2a7				Slc2a7				Tatdn3	Mir543
Snrpb2	U2 small nuclear ribonucleoprotein B	NM_021335	chr2	142887305	142890305	+	0	6.98	17.52	14.86	15.65	16.98	23.46	21.75	20.99	2.51003	2.12894	2.24212	1.38163	1.28092	1.23616	1	1	1	0	0	0	1	0	0	0	Snrpb2				Snrpb2				Tatdn3	Olfr1461
Spata17	spermatogenesis associated 17	NM_028848	chr1	189037825	189040825	-	0	7.6	17.46	16.08	16.1	14.87	16.81	20.13	20.19	2.29737	2.11579	2.11842	1.13046	1.35373	1.35777	1	1	1	0	0	0	1	0	0	0	Spata17				Spata17				Tatdn3	Olfr606
Spata17	spermatogenesis associated 17	NM_029067	chr1	189037825	189040825	-	0	7.6	17.46	16.08	16.1	14.87	16.81	20.13	20.19	2.29737	2.11579	2.11842	1.13046	1.35373	1.35777	1	1	1	0	0	0	1	0	0	0	Spata17				Spata17				Tbcd	Adra1a
Taf1a	TATA box binding protein (Tbp)-associated factor, RNA polymerase I, A	NM_001277957	chr1_random	360733	363733	+	0	6.91	13.87	16.63	14.53	11.78	20.09	19.54	17.3	2.00724	2.40666	2.10275	1.70543	1.65874	1.46859	1	1	1	0	0	0	1	0	0	0	Taf1a				Taf1a				Tmem217	Adra1a
Tceb3	transcription elongation factor B (SIII), polypeptide 3	NM_013736	chr4	135576064	135579064	-	0	7.42	15.22	21.16	15.6	10.98	18.25	20.78	18.49	2.05121	2.85175	2.10243	1.66211	1.89253	1.68397	1	1	1	0	0	0	1	0	0	0	Tceb3				Tceb3				Tmem217	Adra1a
Tk2	thymidine kinase 2, mitochondrial	NR_045642	chr8	106770958	106773958	-	0	9.11	21.51	20.79	18.75	18.35	32.63	25.19	28.93	2.36114	2.28211	2.05818	1.7782	1.37275	1.57657	1	1	1	0	0	0	1	0	0	0	Tk2				Tk2				Trim7	Dct
Tk2	thymidine kinase 2, mitochondrial	NM_021028	chr8	106770958	106773958	-	0	9.11	21.51	20.79	18.8	18.35	32.63	25.19	28.93	2.36114	2.28211	2.06367	1.7782	1.37275	1.57657	1	1	1	0	0	0	1	0	0	0	Tk2				Tk2				Trit1	Hck
Tmem231	transmembrane protein 231	NM_001033321	chr8	114456191	114459191	-	0	9.61	23.34	24.77	26.18	19.95	34.82	29.02	36.4	2.42872	2.57752	2.72425	1.74536	1.45464	1.82456	1	1	1	0	0	0	1	0	0	0	Tmem231				Tmem231				Ttk	Hck
Tmod3	tropomodulin 3	NM_016963	chr9	75405964	75408964	-	0	7.42	20.09	22.69	17.62	14.69	26.39	25.91	21.56	2.70755	3.05795	2.37466	1.79646	1.76378	1.46767	1	1	1	0	0	0	1	0	0	0	Tmod3				Tmod3				Ttk	Mir598
Tnfsf18	tumor necrosis factor (ligand) superfamily, member 18	NM_183391	chr1	163423288	163426288	+	0	8.23	18.13	20.42	17.68	12.86	17.36	18.76	15.98	2.20292	2.48117	2.14824	1.34992	1.45879	1.24261	1	1	1	0	0	0	1	0	0	0	Tnfsf18				Tnfsf18				Ttk	Stmn4
Tprgl	transformation related protein 63 regulated like	NM_026388	chr4	153533293	153536293	-	0	8.48	21.18	23.48	17.51	15.67	25.94	30.71	25.39	2.49764	2.76887	2.06486	1.65539	1.9598	1.62029	1	1	1	0	0	0	1	0	0	0	Tprgl				Tprgl				Uqcrc1	Stmn4
Trip4	thyroid hormone receptor interactor 4	NM_019797	chr9	65755101	65758101	-	0	6.1	13.6	13.82	14.13	9.03	13.89	14.61	15.6	2.22951	2.26557	2.31639	1.53821	1.61794	1.72757	1	1	1	0	0	0	1	0	0	0	Trip4				Trip4				Vmn2r4	Stmn4
Tsnaxip1	translin-associated factor X (Tsnax) interacting protein 1	NM_024445	chr8	108350144	108353144	+	0	10.37	20.91	21.89	23.14	15.27	23.31	22.01	24.77	2.01639	2.1109	2.23144	1.52652	1.44139	1.62213	1	1	1	0	0	0	1	0	0	0	Tsnaxip1				Tsnaxip1				Wdr31	Syt15
Twf2	twinfilin, actin-binding protein, homolog 2 (Drosophila)	NM_011876	chr9	106103939	106106939	+	0	9.99	22.26	20.85	20.44	16.12	29.16	26.49	23.5	2.22823	2.08709	2.04605	1.80893	1.6433	1.45782	1	1	1	0	0	0	1	0	0	0	Twf2				Twf2				Wdr31	Syt15
Ubl7	ubiquitin-like 7 (bone marrow stromal cell-derived)	NM_001122873	chr9	57757293	57760293	+	0	7.04	20.5	20.06	17.12	15.32	29.86	27.46	21.42	2.91193	2.84943	2.43182	1.94909	1.79243	1.39817	1	1	1	0	0	0	1	0	0	0	Ubl7				Ubl7				Wdr31	1700009N14Rik
Ubl7	ubiquitin-like 7 (bone marrow stromal cell-derived)	NM_027086	chr9	57757293	57760293	+	0	7.04	20.5	20.06	17.12	15.32	29.86	27.4	21.42	2.91193	2.84943	2.43182	1.94909	1.78851	1.39817	1	1	1	0	0	0	1	0	0	0	Ubl7				Ubl7				Wdr48	1700109I08Rik
Ubxn8	UBX domain protein 8	NM_178648	chr8	34750948	34753948	-	0	7.42	16.44	16.51	15.88	12.52	22.37	23.89	23.73	2.21563	2.22507	2.14016	1.78674	1.90815	1.89537	1	1	1	0	0	0	1	0	0	0	Ubxn8				Ubxn8				Wdr61	1810006J02Rik
Usf1	upstream transcription factor 1	NM_009480	chr1	173340312	173343312	+	0	4.34	9.81	15.59	10.47	10.58	12.99	14.93	11.58	2.26037	3.59217	2.41244	1.22779	1.41115	1.09452	1	1	1	0	0	0	1	0	0	0	Usf1				Usf1				Wdr61	4833423E24Rik
Wdr59	WD repeat domain 59	NM_001170742	chr8	114044507	114047507	-	0	7.98	19.42	19.69	23.25	12.12	17.21	14.87	16.03	2.43358	2.46742	2.91353	1.41997	1.2269	1.32261	1	1	1	0	0	0	1	0	0	0	Wdr59				Wdr59				Wdr61	4930470P17Rik
Wdr59	WD repeat domain 59	NM_001170743	chr8	114044507	114047507	-	0	7.98	19.42	19.69	23.25	12.18	17.21	14.87	16.03	2.43358	2.46742	2.91353	1.41297	1.22085	1.31609	1	1	1	0	0	0	1	0	0	0	Wdr59				Wdr59				Zeb2os	4930474H20Rik
Wdr59	WD repeat domain 59	NM_176923	chr8	114044507	114047507	-	0	7.98	19.42	19.69	23.25	12.12	17.21	14.87	16.03	2.43358	2.46742	2.91353	1.41997	1.2269	1.32261	1	1	1	0	0	0	1	0	0	0	Wdr59				Wdr59				Zfand2a	4930503E14Rik
1700030K09Rik	RIKEN cDNA 1700030K09 gene	NM_028170	chr8	74966279	74969279	+	0	9.43	19.21	19.87	17.23	14.01	23.76	24.74	26.24	2.03712	2.1071	1.82715	1.69593	1.76588	1.87295	1	1	0	0	0	0	1	0	0	0	1700030K09Rik				1700030K09Rik				Zfand2a	5430440P10Rik
1700034K08Rik	RIKEN cDNA 1700034K08 gene	NR_040756	chr9	92899071	92902071	-	0	6.47	16.37	14.55	6.98	6.92	12.99	11.62	8.27	2.53014	2.24884	1.07883	1.87717	1.67919	1.19509	1	1	0	0	0	0	1	0	0	0	1700034K08Rik				1700034K08Rik				Zfp317	9330188P03Rik
2810403D21Rik	RIKEN cDNA 2810403D21 gene	NR_015493	chrX	106028317	106031317	+	0	2.7	5.55	5.63	4.73	5.32	10.32	7.27	7.09	2.05556	2.08519	1.75185	1.93985	1.36654	1.33271	1	1	0	0	0	0	1	0	0	0	2810403D21Rik				2810403D21Rik				Zfp39	9630013A20Rik
A230056J06Rik	RIKEN cDNA A230056J06 gene	NR_045633	chr13	59685084	59688084	-	0	7.67	16.1	16.88	13.57	14.52	25.49	24.48	19.1	2.09909	2.20078	1.76923	1.75551	1.68595	1.31543	1	1	0	0	0	0	1	0	0	0	A230056J06Rik				A230056J06Rik				Zfp830	A230070E04Rik
Acox3	acyl-Coenzyme A oxidase 3, pristanoyl	NM_030721	chr5	35924209	35927209	+	0	7.98	16.71	16.08	13.34	17.21	20.48	20.26	16.93	2.09398	2.01504	1.67168	1.19001	1.17722	0.98373	1	1	0	0	0	0	1	0	0	0	Acox3				Acox3				1700030J22Rik	Adgb
Aspscr1	alveolar soft part sarcoma chromosome region, candidate 1 (human)	NM_026877	chr11	120532787	120535787	+	0	8.73	17.73	19.08	14.47	17.95	31.39	25.13	23.4	2.03093	2.18557	1.6575	1.74875	1.4	1.30362	1	1	0	0	0	0	1	0	0	0	Aspscr1				Aspscr1				2610001J05Rik	Ccdc148
Atp2a3	ATPase, Ca++ transporting, ubiquitous	NM_016745	chr11	72773171	72776171	+	0	13.76	27.6	29.29	19.42	33.62	43.05	43.24	40.09	2.00581	2.12863	1.41134	1.28049	1.28614	1.19244	1	1	0	0	0	0	1	0	0	0	Atp2a3				Atp2a3				A630095N17Rik	Ccdc160
Atp2a3	ATPase, Ca++ transporting, ubiquitous	NM_001163336	chr11	72773171	72776171	+	0	13.76	27.6	29.29	19.42	33.62	43	43.24	40.09	2.00581	2.12863	1.41134	1.279	1.28614	1.19244	1	1	0	0	0	0	1	0	0	0	Atp2a3				Atp2a3				Ccl9	Cyp2c55
Atp2a3	ATPase, Ca++ transporting, ubiquitous	NM_001163337	chr11	72773171	72776171	+	0	13.76	27.6	29.29	19.42	33.62	43	43.24	40.09	2.00581	2.12863	1.41134	1.279	1.28614	1.19244	1	1	0	0	0	0	1	0	0	0	Atp2a3				Atp2a3				Cnep1r1	Cyp3a44
Calr3	calreticulin 3	NM_028500	chr8	74966177	74969177	-	0	9.43	19.35	19.14	18.02	13.84	23.76	25.06	26.57	2.05196	2.02969	1.91092	1.71676	1.81069	1.9198	1	1	0	0	0	0	1	0	0	0	Calr3				Calr3				Dhx30	D030025E07Rik
Ccr1l1	chemokine (C-C motif) receptor 1-like 1	NM_007718	chr9	123891741	123894741	-	0	9.74	19.69	25.13	18.3	12.64	18.75	20.19	16.41	2.02156	2.58008	1.87885	1.48339	1.59731	1.29826	1	1	0	0	0	0	1	0	0	0	Ccr1l1				Ccr1l1				Elmod2	Dsc3
Cd300lf	CD300 antigen like family member F	NM_145634	chr11	114993806	114996806	-	0	13.2	28.69	27.76	21	14.92	28.96	21.82	20.61	2.17348	2.10303	1.59091	1.94102	1.46247	1.38137	1	1	0	0	0	0	1	0	0	0	Cd300lf				Cd300lf				Elmod2	Dsc3
Cd300lf	CD300 antigen like family member F	NM_001169153	chr11	114993806	114996806	-	0	13.13	28.69	27.7	21	14.92	28.96	21.82	20.61	2.18507	2.10967	1.59939	1.94102	1.46247	1.38137	1	1	0	0	0	0	1	0	0	0	Cd300lf				Cd300lf				Gins4	E030003E18Rik
Cdkn2aipnl	CDKN2A interacting protein N-terminal like	NM_029976	chr11	51779633	51782633	+	0	10.56	26.72	25.44	19.2	16.98	32.68	27.2	26.24	2.5303	2.40909	1.81818	1.92462	1.60188	1.54535	1	1	0	0	0	0	1	0	0	0	Cdkn2aipnl				Cdkn2aipnl				Rbm34	F930015N05Rik
Chmp6	charged multivesicular body protein 6	NM_001085498	chr11	119773624	119776624	+	0	12.44	26.66	25.5	19.26	27.33	38.73	31.04	32.53	2.14309	2.04984	1.54823	1.41712	1.13575	1.19027	1	1	0	0	0	0	1	0	0	0	Chmp6				Chmp6				Rnh1	Gad2
Cops4	COP9 (constitutive photomorphogenic) homolog, subunit 4 (Arabidopsis thaliana)	NM_012001	chr5	100945828	100948828	+	0	7.6	15.63	15.96	14.81	13.55	23.06	23.5	26	2.05658	2.1	1.94868	1.70185	1.73432	1.91882	1	1	0	0	0	0	1	0	0	0	Cops4				Cops4				Rnh1	Gm13629
Cox7a2l	cytochrome c oxidase subunit VIIa polypeptide 2-like	NM_001159529	chr17	83912173	83915173	-	0	6.1	16.44	14.74	11.6	10.69	18.45	15.97	15.13	2.69508	2.41639	1.90164	1.72591	1.49392	1.41534	1	1	0	0	0	0	1	0	0	0	Cox7a2l				Cox7a2l				Satb1	Gm1821
Cox7a2l	cytochrome c oxidase subunit VIIa polypeptide 2-like	NM_009187	chr17	83912173	83915173	-	0	6.1	16.44	14.74	11.6	10.69	18.45	15.97	15.13	2.69508	2.41639	1.90164	1.72591	1.49392	1.41534	1	1	0	0	0	0	1	0	0	0	Cox7a2l				Cox7a2l				Satb1	Gm5643
Cox7c	cytochrome c oxidase subunit VIIc	NM_007749	chr13	86184900	86187900	-	0	7.48	15.76	16.82	10.92	11.55	17.81	17.92	13.9	2.10695	2.24866	1.45989	1.54199	1.55152	1.20346	1	1	0	0	0	0	1	0	0	0	Cox7c				Cox7c				Srbd1	Gm94
Ctss	cathepsin S	NM_001267695	chr3	95329208	95332208	+	0	7.42	17.12	16.69	11.04	10.01	11.8	17.47	14.85	2.30728	2.24933	1.48787	1.17882	1.74525	1.48352	1	1	0	0	0	0	1	0	0	0	Ctss				Ctss				Txnl4b	Grpr
Ctss	cathepsin S	NM_021281	chr3	95329208	95332208	+	0	7.42	17.12	16.69	11.04	10.01	11.8	17.47	14.85	2.30728	2.24933	1.48787	1.17882	1.74525	1.48352	1	1	0	0	0	0	1	0	0	0	Ctss				Ctss				0610039H22Rik	Il1rl1
D17Wsu92e	DNA segment, Chr 17, Wayne State University 92, expressed	NM_001271511	chr17	27955987	27958987	-	0	10.56	21.18	25.19	20.89	18.18	27.38	30.91	26.43	2.00568	2.38542	1.97822	1.50605	1.70022	1.4538	1	1	0	0	0	0	1	0	0	0	D17Wsu92e				D17Wsu92e				1700027J07Rik	Il7
D17Wsu92e	DNA segment, Chr 17, Wayne State University 92, expressed	NM_001033279	chr17	27955987	27958987	-	0	10.56	21.18	25.19	20.89	18.18	27.43	30.91	26.43	2.00568	2.38542	1.97822	1.5088	1.70022	1.4538	1	1	0	0	0	0	1	0	0	0	D17Wsu92e				D17Wsu92e				1700112J05Rik	Jakmip2
D17Wsu92e	DNA segment, Chr 17, Wayne State University 92, expressed	NM_001044719	chr17	27955987	27958987	-	0	10.56	21.18	25.19	20.89	18.18	27.38	30.91	26.43	2.00568	2.38542	1.97822	1.50605	1.70022	1.4538	1	1	0	0	0	0	1	0	0	0	D17Wsu92e				D17Wsu92e				4933430N04Rik	Khdrbs3
Dcaf15	DDB1 and CUL4 associated factor 15	NM_172502	chr8	86627161	86630161	-	0	8.48	18.27	18.35	15.31	13.55	20.58	16.95	21.51	2.15448	2.16392	1.80542	1.51882	1.25092	1.58745	1	1	0	0	0	0	1	0	0	0	Dcaf15				Dcaf15				A130077B15Rik	Klf4
Dcps	decapping enzyme, scavenger	NM_027030	chr9	34982072	34985072	-	0	6.35	18.47	14.31	11.54	13.15	22.62	19.15	21.09	2.90866	2.25354	1.81732	1.72015	1.45627	1.6038	1	1	0	0	0	0	1	0	0	0	Dcps				Dcps				Abr	Lce3f
Ddi1	DDI1, DNA-damage inducible 1, homolog 1 (S. cerevisiae)	NM_027942	chr9	6265047	6268047	-	0	6.54	19.48	13.27	9.68	8.35	13.89	12.08	11.35	2.97859	2.02905	1.48012	1.66347	1.44671	1.35928	1	1	0	0	0	0	1	0	0	0	Ddi1				Ddi1				Abra	Limch1
Dhx40	DEAH (Asp-Glu-Ala-His) box polypeptide 40	NM_026191	chr11	86619662	86622662	-	0	10.56	22.33	22.14	18.47	14.01	24.35	18.37	21.13	2.11458	2.09659	1.74905	1.73804	1.31121	1.50821	1	1	0	0	0	0	1	0	0	0	Dhx40				Dhx40				Acadvl	Mir467a-1
Dnajc13	DnaJ (Hsp40) homolog, subfamily C, member 13	NM_001163026	chr9	104163760	104166760	-	0	8.67	19.08	20.18	17.17	16.58	25.39	24.54	22.79	2.20069	2.32757	1.98039	1.53136	1.4801	1.37455	1	1	0	0	0	0	1	0	0	0	Dnajc13				Dnajc13				Acsbg1	Mir467a-5
Dnpep	aspartyl aminopeptidase	NM_001110831	chr1	75312712	75315712	-	0	7.35	14.75	14.92	12.05	14.06	22.27	21.95	21.8	2.0068	2.02993	1.63946	1.58393	1.56117	1.5505	1	1	0	0	0	0	1	0	0	0	Dnpep				Dnpep				Afg3l1	Mir467a-5
Drg2	developmentally regulated GTP binding protein 2	NM_021354	chr11	60266619	60269619	+	0	10.75	30.58	28.56	17.34	17.32	32.54	23.18	21.32	2.84465	2.65674	1.61302	1.87875	1.33834	1.23095	1	1	0	0	0	0	1	0	0	0	Drg2				Drg2				Aktip	Mir467a-5
E130308A19Rik	RIKEN cDNA E130308A19 gene	NM_153158	chr4	59637583	59640583	+	0	7.73	16.37	16.88	14.69	16.75	23.41	23.5	22.03	2.11772	2.1837	1.90039	1.39761	1.40299	1.31522	1	1	0	0	0	0	1	0	0	0	E130308A19Rik				E130308A19Rik				Aktip	Mir467a-5
E130308A19Rik	RIKEN cDNA E130308A19 gene	NM_001015681	chr4	59637583	59640583	+	0	7.73	16.37	16.94	14.69	16.75	23.41	23.5	22.03	2.11772	2.19146	1.90039	1.39761	1.40299	1.31522	1	1	0	0	0	0	1	0	0	0	E130308A19Rik				E130308A19Rik				Aktip	Mir467a-5
Eci2	enoyl-Coenzyme A delta isomerase 2	NM_001110331	chr13	35084513	35087513	-	0	9.17	18.88	21.28	16.21	12.81	22.81	19.28	19.15	2.05889	2.32061	1.76772	1.78064	1.50507	1.49493	1	1	0	0	0	0	1	0	0	0	Eci2				Eci2				Aktip	Mir467a-5
Eci2	enoyl-Coenzyme A delta isomerase 2	NM_011868	chr13	35084513	35087513	-	0	9.17	18.81	21.28	16.21	12.81	22.81	19.28	19.15	2.05125	2.32061	1.76772	1.78064	1.50507	1.49493	1	1	0	0	0	0	1	0	0	0	Eci2				Eci2				Amz2	Mir6390
Eci2	enoyl-Coenzyme A delta isomerase 2	NR_073427	chr13	35084513	35087513	-	0	9.17	18.81	21.28	16.21	12.81	22.81	19.28	19.15	2.05125	2.32061	1.76772	1.78064	1.50507	1.49493	1	1	0	0	0	0	1	0	0	0	Eci2				Eci2				Aqp4	Mir669a-1
Fam214a	family with sequence similarity 214, member A	NM_153584	chr9	74822418	74825418	+	0	11.31	26.05	22.63	18.41	16.18	29.36	23.31	23.78	2.30327	2.00088	1.62776	1.81459	1.44067	1.46972	1	1	0	0	0	0	1	0	0	0	Fam214a				Fam214a				Aqp4	Mir669a-11
Fbxl12os	F-box and leucine-rich repeat protein 12, opposite strand	NR_033729	chr9	20410419	20413419	+	0	7.73	17.05	19.69	11.32	11.78	19.49	16.17	21.09	2.20569	2.54722	1.46442	1.6545	1.37267	1.79032	1	1	0	0	0	0	1	0	0	0	Fbxl12os				Fbxl12os				Arl2bp	Mir669a-11
Gdf9	growth differentiation factor 9	NM_008110	chr11	53245288	53248288	+	0	10.24	28.96	26.6	18.13	17.27	33.97	25	23.88	2.82812	2.59766	1.77051	1.96699	1.4476	1.38274	1	1	0	0	0	0	1	0	0	0	Gdf9				Gdf9				Arl2bp	Mir669a-11
Gga3	golgi associated, gamma adaptin ear containing, ARF binding protein 3	NM_173048	chr11	115463730	115466730	-	0	9.99	21.45	21.95	16.44	16.58	26.58	28.37	24.87	2.14715	2.1972	1.64565	1.60314	1.7111	1.5	1	1	0	0	0	0	1	0	0	0	Gga3				Gga3				Asf1b	Mir669a-11
Gga3	golgi associated, gamma adaptin ear containing, ARF binding protein 3	NM_001252067	chr11	115463730	115466730	-	0	9.99	21.45	21.95	16.44	16.58	26.63	28.37	24.87	2.14715	2.1972	1.64565	1.60615	1.7111	1.5	1	1	0	0	0	0	1	0	0	0	Gga3				Gga3				Atraid	Mir669a-11
Gle1	GLE1 RNA export mediator (yeast)	NM_028923	chr2	29789429	29792429	+	0	9.61	20.43	19.81	17.12	12.29	18.3	17.98	21.51	2.12591	2.06139	1.78148	1.48902	1.46298	1.7502	1	1	0	0	0	0	1	0	0	0	Gle1				Gle1				Atraid	Mir669a-11
Ict1	immature colon carcinoma transcript 1	NM_026729	chr11	115263580	115266580	+	0	9.74	23.34	25.56	18.75	16.81	31.79	29.15	24.44	2.3963	2.62423	1.92505	1.89114	1.73409	1.4539	1	1	0	0	0	0	1	0	0	0	Ict1				Ict1				B230217C12Rik	Mir669a-11
Idi1	isopentenyl-diphosphate delta isomerase	NM_145360	chr13	8883352	8886352	+	0	6.85	14.95	14.31	12.56	11.43	14.58	12.73	12.39	2.18248	2.08905	1.83358	1.27559	1.11374	1.08399	1	1	0	0	0	0	1	0	0	0	Idi1				Idi1				Bbs9	Mir669a-11
Ifi47	interferon gamma inducible protein 47	NM_001271676	chr11	48899019	48902019	+	0	9.11	19.01	18.53	14.24	13.49	26.58	17.08	15.98	2.08672	2.03403	1.56312	1.97035	1.26612	1.18458	1	1	0	0	0	0	1	0	0	0	Ifi47				Ifi47				Bbs9	Mir669a-11
Ifi47	interferon gamma inducible protein 47	NM_008330	chr11	48899019	48902019	+	0	9.11	19.01	18.41	14.24	13.49	26.58	17.08	15.98	2.08672	2.02086	1.56312	1.97035	1.26612	1.18458	1	1	0	0	0	0	1	0	0	0	Ifi47				Ifi47				Brwd3	Mir669a-2
Il4	interleukin 4	NM_021283	chr11	53430667	53433667	-	0	8.55	17.59	17.49	13.62	13.84	18.6	20.32	14.8	2.05731	2.04561	1.59298	1.34393	1.46821	1.06936	1	1	0	0	0	0	1	0	0	0	Il4				Il4				Casc5	Neurod6
Ino80b	INO80 complex subunit B	NM_023547	chr6	83073523	83076523	-	0	7.86	18.27	21.71	15.26	15.78	30.5	24.35	23.97	2.32443	2.76209	1.94148	1.93283	1.54309	1.51901	1	1	0	0	0	0	1	0	0	0	Ino80b				Ino80b				Casp8	Nkain2
Jak1	Janus kinase 1	NM_146145	chr4	100936387	100939387	-	0	10.75	21.72	21.59	17.9	20.24	25.44	26.75	24.54	2.02047	2.00837	1.66512	1.25692	1.32164	1.21245	1	1	0	0	0	0	1	0	0	0	Jak1				Jak1				Cd36	Nkain2
Lrrc48	leucine rich repeat containing 48	NM_029044	chr11	60165382	60168382	+	0	10.68	24.69	23.6	13.96	15.44	27.28	19.02	19.29	2.3118	2.20974	1.30712	1.76684	1.23187	1.24935	1	1	0	0	0	0	1	0	0	0	Lrrc48				Lrrc48				Cd36	Olfr1093
Lst1	leukocyte specific transcript 1	NM_010734	chr17	35323885	35326885	-	0	7.29	15.49	19.2	13.34	17.78	28.42	24.54	22.36	2.12483	2.63374	1.8299	1.59843	1.3802	1.25759	1	1	0	0	0	0	1	0	0	0	Lst1				Lst1				Cd53	Olfr122
Mbd1	methyl-CpG binding domain protein 1	NM_013594	chr18	74426442	74429442	+	0	7.48	15.02	15.84	10.98	12.64	16.47	13.76	18.91	2.00802	2.11765	1.46791	1.30301	1.08861	1.49604	1	1	0	0	0	0	1	0	0	0	Mbd1				Mbd1				Cd69	Olfr1288
Mdc1	mediator of DNA damage checkpoint 1	NM_001010833	chr17	35976943	35979943	+	0	4.46	11.1	11.5	8.11	9.72	17.21	14.8	15.03	2.48879	2.57848	1.81839	1.77058	1.52263	1.5463	1	1	0	0	0	0	1	0	0	0	Mdc1				Mdc1				Cdc27	Olfr1465
Mir1928	microRNA 1928	NR_035449	chr1	74251694	74254694	-	0	11.31	23.27	22.99	21.11	17.44	24.2	21.1	28.41	2.05747	2.03271	1.86649	1.38761	1.20986	1.62901	1	1	0	0	0	0	1	0	0	0	Mir1928				Mir1928				Cdc27	Olfr228
Mmp10	matrix metallopeptidase 10	NM_019471	chr9	7500842	7503842	+	0	7.67	16.51	16.2	15.26	9.83	16.17	14.74	14.66	2.15254	2.11213	1.98957	1.64496	1.49949	1.49135	1	1	0	0	0	0	1	0	0	0	Mmp10				Mmp10				Cdc27	Olfr478
Mrps7	mitchondrial ribosomal protein S7	NM_025305	chr11	115463965	115466965	+	0	9.87	20.77	22.63	17.62	16.41	27.18	28.18	24.4	2.10436	2.29281	1.78521	1.65631	1.71725	1.4869	1	1	0	0	0	0	1	0	0	0	Mrps7				Mrps7				Cdc27	Olfr576
Naa35	N(alpha)-acetyltransferase 35, NatC auxiliary subunit	NM_030153	chr13	59685194	59688194	+	0	7.67	16.37	17.67	13.29	14.52	25.2	24.41	18.96	2.13429	2.30378	1.73272	1.73554	1.68113	1.30579	1	1	0	0	0	0	1	0	0	0	Naa35				Naa35				Col11a1	Olfr688
Nsl1	NSL1, MIND kinetochore complex component, homolog (S. cerevisiae)	NM_198654	chr1	192885400	192888400	+	0	8.86	18.67	24.09	14.47	12.69	18	22.72	22.41	2.10722	2.71896	1.63318	1.41844	1.79039	1.76596	1	1	0	0	0	0	1	0	0	0	Nsl1				Nsl1				Cox7a2	Olfr726
Nsun6	NOL1/NOP2/Sun domain family member 6	NM_028950	chr2	14969439	14972439	-	0	7.67	17.05	16.14	14.53	11.95	21.97	17.86	21.28	2.22295	2.1043	1.89439	1.83849	1.49456	1.78075	1	1	0	0	0	0	1	0	0	0	Nsun6				Nsun6				Ctc1	Olfr733
Nsun6	NOL1/NOP2/Sun domain family member 6	NM_001165942	chr2	14969439	14972439	-	0	7.67	17.05	16.14	14.53	11.95	21.97	17.79	21.28	2.22295	2.1043	1.89439	1.83849	1.4887	1.78075	1	1	0	0	0	0	1	0	0	0	Nsun6				Nsun6				Ctc1	Olfr734
Orc2	origin recognition complex, subunit 2	NM_001271526	chr1	58560453	58563453	-	0	6.91	15.63	17.67	11.09	10.46	15.08	17.14	14.8	2.26194	2.55716	1.60492	1.44168	1.63862	1.41491	1	1	0	0	0	0	1	0	0	0	Orc2				Orc2				Ctc1	Olfr735
Orc2	origin recognition complex, subunit 2	NM_008765	chr1	58560453	58563453	-	0	6.91	15.63	17.67	11.09	10.46	15.08	17.14	14.8	2.26194	2.55716	1.60492	1.44168	1.63862	1.41491	1	1	0	0	0	0	1	0	0	0	Orc2				Orc2				Ctc1	Olfr926
Pemt	phosphatidylethanolamine N-methyltransferase	NM_001290011	chr11	59858491	59861491	-	0	11	26.18	23.05	17.62	22.47	40.37	24.22	24.25	2.38	2.09545	1.60182	1.79662	1.07788	1.07922	1	1	0	0	0	0	1	0	0	0	Pemt				Pemt				Dvl2	Olfr978
Pemt	phosphatidylethanolamine N-methyltransferase	NM_001290012	chr11	59858491	59861491	-	0	11	26.18	23.05	17.62	22.41	40.32	24.22	24.25	2.38	2.09545	1.60182	1.7992	1.08077	1.08211	1	1	0	0	0	0	1	0	0	0	Pemt				Pemt				Eral1	Oprk1
Plac8	placenta-specific 8	NM_139198	chr5	100999724	101002724	-	0	6.98	17.32	19.75	13.57	12.75	25.39	19.8	18.3	2.48138	2.82951	1.94413	1.99137	1.55294	1.43529	1	1	0	0	0	0	1	0	0	0	Plac8				Plac8				Exo5	Oprk1
Rpl5	ribosomal protein L5	NM_016980	chr5	108328047	108331047	+	0	6.6	14.68	16.88	12.72	14.87	17.61	15.91	16.88	2.22424	2.55758	1.92727	1.18426	1.06994	1.13517	1	1	0	0	0	0	1	0	0	0	Rpl5				Rpl5				Exo5	Oxr1
Rpp30	ribonuclease P/MRP 30 subunit	NM_019428	chr19	36156706	36159706	+	0	6.98	14.88	16.51	13.85	14.29	16.37	19.15	15.32	2.13181	2.36533	1.98424	1.14556	1.3401	1.07208	1	1	0	0	0	0	1	0	0	0	Rpp30				Rpp30				Fam114a2	Pisd-ps1
Sar1b	SAR1 gene homolog B (S. cerevisiae)	NM_025535	chr11	51575665	51578665	+	0	9.55	19.48	19.75	16.1	12.98	24.95	18.44	18.34	2.03979	2.06806	1.68586	1.92219	1.42065	1.41294	1	1	0	0	0	0	1	0	0	0	Sar1b				Sar1b				Fam114a2	Pisd-ps3
Sdf2	stromal cell derived factor 2	NM_009143	chr11	78057748	78060748	+	0	6.98	16.17	15.65	11.71	10.06	19.69	15.45	14.18	2.31662	2.24212	1.67765	1.95726	1.53579	1.40954	1	1	0	0	0	0	1	0	0	0	Sdf2				Sdf2				Fam114a2	Pkp4
Sis	sucrase isomaltase (alpha-glucosidase)	NM_001081137	chr3	72769288	72772288	-	0	3.64	11.84	7.4	6.47	6.98	9.82	7.34	5.2	3.25275	2.03297	1.77747	1.40688	1.05158	0.744986	1	1	0	0	0	0	1	0	0	0	Sis				Sis				Fxr2	Pkp4
Slc25a38	solute carrier family 25, member 38	NM_144793	chr9	120018017	120021017	+	0	8.42	17.05	17.67	11.6	11.61	17.26	17.14	13	2.02494	2.09857	1.37767	1.48665	1.47631	1.11972	1	1	0	0	0	0	1	0	0	0	Slc25a38				Slc25a38				Gabrb2	Pla2g4a
Slc44a2	solute carrier family 44, member 2	NM_001199186	chr9	21123663	21126663	+	0	7.48	20.91	16.76	14.69	13.61	25.2	20.65	21.28	2.79545	2.24064	1.9639	1.85158	1.51727	1.56356	1	1	0	0	0	0	1	0	0	0	Slc44a2				Slc44a2				Gm12250	Plppr5
Supt6	suppressor of Ty 6	NM_009297	chr11	78057705	78060705	-	0	7.1	15.97	15.59	11.82	10.01	19.59	15.32	14.28	2.2493	2.19577	1.66479	1.95704	1.53047	1.42657	1	1	0	0	0	0	1	0	0	0	Supt6				Supt6				Gm20754	Plppr5
Syap1	synapse associated protein 1	NM_025932	chrX	159324894	159327894	-	0	5.4	11.03	14.49	9.57	9.09	9.37	11.95	9.41	2.04259	2.68333	1.77222	1.0308	1.31463	1.0352	1	1	0	0	0	0	1	0	0	0	Syap1				Syap1				Gm6812	Prl2c3
Tatdn3	TatD DNase domain containing 3	NM_001163422	chr1	192885311	192888311	-	0	8.99	18.88	24.28	14.19	12.81	18.75	22.85	22.88	2.10011	2.70078	1.57842	1.4637	1.78376	1.7861	1	1	0	0	0	0	1	0	0	0	Tatdn3				Tatdn3				Gm7609	Prl2c4
Tatdn3	TatD DNase domain containing 3	NM_026895	chr1	192885311	192888311	-	0	8.99	18.88	24.28	14.19	12.69	18.75	22.79	22.74	2.10011	2.70078	1.57842	1.47754	1.7959	1.79196	1	1	0	0	0	0	1	0	0	0	Tatdn3				Tatdn3				Gm9159	Ptprtos
Tatdn3	TatD DNase domain containing 3	NM_001163421	chr1	192885311	192888311	-	0	8.99	18.88	24.28	14.19	12.69	18.75	22.79	22.74	2.10011	2.70078	1.57842	1.47754	1.7959	1.79196	1	1	0	0	0	0	1	0	0	0	Tatdn3				Tatdn3				Gpatch3	Rn45s
Tbcd	tubulin-specific chaperone d	NM_029878	chr11	121311763	121314763	+	0	12	24.49	26.36	18.97	26.24	39.43	24.22	26.38	2.04083	2.19667	1.58083	1.50267	0.923018	1.00534	1	1	0	0	0	0	1	0	0	0	Tbcd				Tbcd				Gtpbp2	Rxrg
Tmem217	transmembrane protein 217	NM_001162902	chr17	29685038	29688038	-	0	7.92	16.03	17.55	15.65	14.69	22.76	21.56	22.08	2.02399	2.21591	1.97601	1.54935	1.46767	1.50306	1	1	0	0	0	0	1	0	0	0	Tmem217				Tmem217				Gtpbp2	Scn1a
Tmem217	transmembrane protein 217	NM_001162901	chr17	29685038	29688038	-	0	7.92	16.03	17.55	15.65	14.69	22.76	21.56	22.03	2.02399	2.21591	1.97601	1.54935	1.46767	1.49966	1	1	0	0	0	0	1	0	0	0	Tmem217				Tmem217				Guk1	Scn1a
Trim7	tripartite motif-containing 7	NM_053166	chr11	48638140	48641140	+	0	8.99	18.74	18.65	14.47	18.81	28.77	19.74	20.76	2.08454	2.07453	1.60957	1.52951	1.04944	1.10367	1	1	0	0	0	0	1	0	0	0	Trim7				Trim7				H2-M2	Sftpa1
Trit1	tRNA isopentenyltransferase 1	NM_025873	chr4	122692340	122695340	+	0	7.48	17.05	15.1	14.69	13.95	20.19	17.92	23.88	2.27941	2.01872	1.9639	1.44731	1.28459	1.71183	1	1	0	0	0	0	1	0	0	0	Trit1				Trit1				Ift172	Sftpd
Ttk	Ttk protein kinase	NM_001284272	chr9	83726796	83729796	+	0	7.54	21.24	16.14	12.67	12.75	23.11	18.31	16.12	2.81698	2.14058	1.68037	1.81255	1.43608	1.26431	1	1	0	0	0	0	1	0	0	0	Ttk				Ttk				Il13	Slc22a15
Ttk	Ttk protein kinase	NM_009445	chr9	83726796	83729796	+	0	7.54	21.24	16.14	12.67	12.75	23.11	18.31	16.12	2.81698	2.14058	1.68037	1.81255	1.43608	1.26431	1	1	0	0	0	0	1	0	0	0	Ttk				Ttk				Il20rb	Spag16
Ttk	Ttk protein kinase	NM_001110265	chr9	83726796	83729796	+	0	7.54	21.24	16.14	12.67	12.75	23.11	18.37	16.17	2.81698	2.14058	1.68037	1.81255	1.44078	1.26824	1	1	0	0	0	0	1	0	0	0	Ttk				Ttk				Itk	Spink1
Uqcrc1	ubiquinol-cytochrome c reductase core protein 1	NM_025407	chr9	108837161	108840161	+	0	9.36	19.42	21.52	12.95	13.72	21.77	16.82	21.13	2.07479	2.29915	1.38355	1.58673	1.22595	1.54009	1	1	0	0	0	0	1	0	0	0	Uqcrc1				Uqcrc1				Itk	Spink5
Vmn2r4	vomeronasal 2, receptor 4	NM_001104615	chr3	64212479	64215479	-	0	4.96	9.95	10.09	6.25	8.8	8.33	10.26	8.32	2.00605	2.03427	1.26008	0.946591	1.16591	0.945455	1	1	0	0	0	0	1	0	0	0	Vmn2r4				Vmn2r4				Itk	Spinkl
Wdr31	WD repeat domain 31	NM_001290522	chr4	62130429	62133429	-	0	8.8	22.94	19.57	17.45	13.32	24.9	21.69	17.73	2.60682	2.22386	1.98295	1.86937	1.62838	1.33108	1	1	0	0	0	0	1	0	0	0	Wdr31				Wdr31				Itk	Spry2
Wdr31	WD repeat domain 31	NM_023597	chr4	62130429	62133429	-	0	8.8	22.94	19.57	17.45	13.32	24.9	21.69	17.73	2.60682	2.22386	1.98295	1.86937	1.62838	1.33108	1	1	0	0	0	0	1	0	0	0	Wdr31				Wdr31				Itk	Vmn1r66
Wdr31	WD repeat domain 31	NM_001290521	chr4	62130429	62133429	-	0	8.8	22.94	19.57	17.45	13.32	24.9	21.69	17.73	2.60682	2.22386	1.98295	1.86937	1.62838	1.33108	1	1	0	0	0	0	1	0	0	0	Wdr31				Wdr31				Kcnj16	Wnk3
Wdr48	WD repeat domain 48	NM_026236	chr9	119802513	119805513	+	0	11.37	26.72	23.18	18.41	15.67	30.15	26.88	28.56	2.35004	2.0387	1.61917	1.92406	1.71538	1.82259	1	1	0	0	0	0	1	0	0	0	Wdr48				Wdr48				Klhdc10	Wnk3
Wdr61	WD repeat domain 61	NM_001025376	chr9	54580856	54583856	-	0	9.49	20.91	20.18	18.3	11.95	19.39	17.47	20.9	2.20337	2.12645	1.92835	1.62259	1.46192	1.74895	1	1	0	0	0	0	1	0	0	0	Wdr61				Wdr61				Klhdc10	Zic4
Wdr61	WD repeat domain 61	NM_001025375	chr9	54580856	54583856	-	0	9.49	20.91	20.18	18.3	11.95	19.39	17.47	20.9	2.20337	2.12645	1.92835	1.62259	1.46192	1.74895	1	1	0	0	0	0	1	0	0	0	Wdr61				Wdr61				Klhl4	1700008C04Rik
Wdr61	WD repeat domain 61	NM_023191	chr9	54580856	54583856	-	0	9.49	20.91	20.18	18.3	11.95	19.39	17.47	20.9	2.20337	2.12645	1.92835	1.62259	1.46192	1.74895	1	1	0	0	0	0	1	0	0	0	Wdr61				Wdr61				Klhl4	1700046C09Rik
Zeb2os	zinc finger E-box binding homeobox 2, opposite strand	NR_110571	chr2	44966280	44969280	+	0	5.03	10.15	11.01	9.46	14.46	17.21	16.49	17.11	2.01789	2.18887	1.88072	1.19018	1.14039	1.18326	1	1	0	0	0	0	1	0	0	0	Zeb2os				Zeb2os				Klhl4	4930431P03Rik
Zfand2a	zinc finger, AN1-type domain 2A	NM_133349	chr5	139958945	139961945	-	0	9.3	18.67	21.71	18.24	14.92	19.19	20.32	19.1	2.00753	2.33441	1.96129	1.28619	1.36193	1.28016	1	1	0	0	0	0	1	0	0	0	Zfand2a				Zfand2a				Mapk9	4930553C11Rik
Zfand2a	zinc finger, AN1-type domain 2A	NM_001159908	chr5	139958945	139961945	-	0	9.3	18.67	21.71	18.24	14.92	19.19	20.32	19.1	2.00753	2.33441	1.96129	1.28619	1.36193	1.28016	1	1	0	0	0	0	1	0	0	0	Zfand2a				Zfand2a				Mapk9	4930554G24Rik
Zfp317	zinc finger protein 317	NM_172918	chr9	19425035	19428035	+	0	4.21	8.46	8.5	6.42	5.15	8.33	7.92	6.62	2.0095	2.019	1.52494	1.61748	1.53786	1.28544	1	1	0	0	0	0	1	0	0	0	Zfp317				Zfp317				Mapk9	4931429P17Rik
Zfp39	zinc finger protein 39	NM_011758	chr11	58716227	58719227	-	0	9.8	20.36	23.48	16.33	16.29	31.3	26.17	19.95	2.07755	2.39592	1.66633	1.92142	1.60651	1.22468	1	1	0	0	0	0	1	0	0	0	Zfp39				Zfp39				Mapk9	4932414J04Rik
Zfp830	zinc finger protein 830	NM_025884	chr11	82576347	82579347	+	0	9.17	19.82	18.35	14.53	13.72	27.28	22.4	20.94	2.1614	2.00109	1.58451	1.98834	1.63265	1.52624	1	1	0	0	0	0	1	0	0	0	Zfp830				Zfp830				Mfap3	4933430M04Rik
1700030J22Rik	RIKEN cDNA 1700030J22 gene	NM_027103	chr8	119501343	119504343	-	0	10.87	24.15	17.12	22.97	19.78	27.58	19.09	26.95	2.22171	1.57498	2.11316	1.39434	0.965116	1.36249	1	0	1	0	0	0	1	0	0	0	1700030J22Rik				1700030J22Rik				Mfap3	Apcdd1
2610001J05Rik	RIKEN cDNA 2610001J05 gene	NR_024619	chr6	13819983	13822983	-	0	5.97	12.99	10.15	12.22	12.41	10.56	10.52	13.81	2.17588	1.70017	2.0469	0.850927	0.847703	1.11281	1	0	1	0	0	0	1	0	0	0	2610001J05Rik				2610001J05Rik				Mgat1	Appl1
A630095N17Rik	RIKEN cDNA A630095N17 gene	NM_001243091	chr1	75218729	75221729	-	0	9.8	23.14	18.96	19.65	17.9	31.54	27.01	26.85	2.36122	1.93469	2.0051	1.76201	1.50894	1.5	1	0	1	0	0	0	1	0	0	0	A630095N17Rik				A630095N17Rik				Mgat1	Bnc2
Ccl9	chemokine (C-C motif) ligand 9	NM_011338	chr11	83390638	83393638	-	0	8.42	20.36	16.08	17.9	15.78	26.43	18.96	14.33	2.41805	1.90974	2.12589	1.6749	1.20152	0.908112	1	0	1	0	0	0	1	0	0	0	Ccl9				Ccl9				Mir695	Cbln4
Cnep1r1	CTD nuclear envelope phosphatase 1 regulatory subunit 1	NM_029074	chr8	90641158	90644158	+	0	8.92	19.08	15.84	18.75	10.18	19.89	16.36	18.34	2.13901	1.77578	2.10202	1.95383	1.60707	1.80157	1	0	1	0	0	0	1	0	0	0	Cnep1r1				Cnep1r1				Mon1a	Ccdc141
Dhx30	DEAH (Asp-Glu-Ala-His) box polypeptide 30	NM_133347	chr9	110016586	110019586	-	0	6.85	14.28	13.58	14.41	10.12	13.39	16.17	12.01	2.08467	1.98248	2.10365	1.32312	1.59783	1.18676	1	0	1	0	0	0	1	0	0	0	Dhx30				Dhx30				Mrpl1	Ccnjl
Elmod2	ELMO/CED-12 domain containing 2	NM_001170691	chr8	85854885	85857885	-	0	12	24.02	21.65	24.15	18.98	23.21	23.7	25.62	2.00167	1.80417	2.0125	1.22287	1.24868	1.34984	1	0	1	0	0	0	1	0	0	0	Elmod2				Elmod2				Mrpl1	Chrna2
Elmod2	ELMO/CED-12 domain containing 2	NM_178736	chr8	85854885	85857885	-	0	12	24.22	21.65	24.15	18.98	23.21	23.7	25.62	2.01833	1.80417	2.0125	1.22287	1.24868	1.34984	1	0	1	0	0	0	1	0	0	0	Elmod2				Elmod2				Mrps23	Cntn1
Gins4	GINS complex subunit 4 (Sld5 homolog)	NM_024240	chr8	24346640	24349640	-	0	6.98	17.46	13.88	17.73	10.92	16.66	18.57	17.92	2.50143	1.98854	2.54011	1.52564	1.70055	1.64103	1	0	1	0	0	0	1	0	0	0	Gins4				Gins4				Mrps23	Cntnap2
Rbm34	RNA binding motif protein 34	NM_172762	chr8	129493479	129496479	-	0	11.12	24.96	19.32	26.41	17.78	31.15	24.87	34.89	2.2446	1.73741	2.375	1.75197	1.39876	1.96232	1	0	1	0	0	0	1	0	0	0	Rbm34				Rbm34				Mrps23	Defb35
Rnh1	ribonuclease/angiogenin inhibitor 1	NM_001172101	chr7	148353085	148356085	-	0	10.81	23.34	20.97	23.7	19.44	35.76	35.19	28.93	2.15911	1.93987	2.19241	1.83951	1.81019	1.48817	1	0	1	0	0	0	1	0	0	0	Rnh1				Rnh1				Mrps23	Dhrs2
Rnh1	ribonuclease/angiogenin inhibitor 1	NM_145135	chr7	148353335	148356335	-	0	10.75	22.94	19.94	24.83	19.78	36.06	31.88	28.37	2.13395	1.85488	2.30977	1.82305	1.61173	1.43428	1	0	1	0	0	0	1	0	0	0	Rnh1				Rnh1				Mrps23	Dock1
Satb1	special AT-rich sequence binding protein 1	NM_009122	chr17	51970472	51973472	-	0	7.16	16.98	11.8	16.78	7.2	10.66	8.77	14.37	2.37151	1.64804	2.34358	1.48056	1.21806	1.99583	1	0	1	0	0	0	1	0	0	0	Satb1				Satb1				Msr1	Ehbp1
Satb1	special AT-rich sequence binding protein 1	NM_001163632	chr17	51971115	51974115	-	0	6.16	15.43	8.93	14.08	7.43	10.96	10.45	12.95	2.50487	1.44968	2.28571	1.4751	1.40646	1.74293	1	0	1	0	0	0	1	0	0	0	Satb1				Satb1				Msr1	Ehbp1
Srbd1	S1 RNA binding domain 1	NM_030133	chr17	86543015	86546015	-	0	8.73	18.81	16.88	18.35	13.32	22.76	24.93	21.04	2.15464	1.93356	2.10195	1.70871	1.87162	1.57958	1	0	1	0	0	0	1	0	0	0	Srbd1				Srbd1				Myl4	Enpep
Txnl4b	thioredoxin-like 4B	NM_175646	chr8	112088386	112091386	+	0	7.04	15.76	12.41	16.5	10.18	16.22	17.14	17.59	2.23864	1.76278	2.34375	1.59332	1.68369	1.7279	1	0	1	0	0	0	1	0	0	0	Txnl4b				Txnl4b				Neurl4	Erbb4
0610039H22Rik	RIKEN cDNA 0610039H22 gene	NR_131025	chr11	88479065	88482065	+	0	6.85	14.07	10.52	8.9	10.58	15.97	11.23	12.81	2.05401	1.53577	1.29927	1.50945	1.06144	1.21078	1	0	0	0	0	0	1	0	0	0	0610039H22Rik				0610039H22Rik				Nf2	Fam217b
1700027J07Rik	RIKEN cDNA 1700027J07 gene	NR_040581	chr10	43464464	43467464	+	0	7.35	15.22	12.47	10.87	13.15	22.76	21.69	19.05	2.07075	1.6966	1.47891	1.7308	1.64943	1.44867	1	0	0	0	0	0	1	0	0	0	1700027J07Rik				1700027J07Rik				Nf2	Fam83b
1700112J05Rik	RIKEN cDNA 1700112J05 gene	NR_077218	chr5	77446388	77449388	-	0	4.96	10.01	9.23	7.21	5.72	6.94	6.88	8.98	2.01815	1.86089	1.45363	1.21329	1.2028	1.56993	1	0	0	0	0	0	1	0	0	0	1700112J05Rik				1700112J05Rik				Nf2	Foxg1
4933430N04Rik	RIKEN cDNA 4933430N04 gene	NR_045854	chr8	9130788	9133788	-	0	3.71	8.66	5.99	6.02	6.35	8.38	5.84	5.86	2.33423	1.61456	1.62264	1.31969	0.919685	0.922835	1	0	0	0	0	0	1	0	0	0	4933430N04Rik				4933430N04Rik				Nf2	Foxg1
A130077B15Rik	RIKEN cDNA A130077B15 gene	NR_040616	chr10	122005447	122008447	-	0	6.35	13.13	10.64	10.13	8.8	12.94	12.6	8.84	2.06772	1.67559	1.59528	1.47045	1.43182	1.00455	1	0	0	0	0	0	1	0	0	0	A130077B15Rik				A130077B15Rik				Nln	Fscb
Abr	active BCR-related gene	NM_198894	chr11	76389741	76392741	-	0	12.57	26.79	22.93	17.68	26.53	34.02	26.36	25.91	2.13126	1.82418	1.40652	1.28232	0.993592	0.97663	1	0	0	0	0	0	1	0	0	0	Abr				Abr				Nt5e	Fzd10
Abra	actin-binding Rho activating protein	NM_175456	chr15	41699766	41702766	-	0	14.83	30.65	22.56	23.7	23.1	31.49	27.46	25.86	2.06676	1.52124	1.59811	1.3632	1.18874	1.11948	1	0	0	0	0	0	1	0	0	0	Abra				Abra				Olfr830	Fzd3
Acadvl	acyl-Coenzyme A dehydrogenase, very long chain	NM_017366	chr11	69827430	69830430	-	0	11.75	24.56	18.28	14.81	18.87	36.11	23.83	23.88	2.09021	1.55574	1.26043	1.91362	1.26285	1.2655	1	0	0	0	0	0	1	0	0	0	Acadvl				Acadvl				Pcdh11x	Gabrg2
Acsbg1	acyl-CoA synthetase bubblegum family member 1	NM_053178	chr9	54508192	54511192	-	0	8.17	17.93	15.65	13.85	14.35	20.09	21.3	16.41	2.19461	1.91554	1.69523	1.4	1.48432	1.14355	1	0	0	0	0	0	1	0	0	0	Acsbg1				Acsbg1				Pcdh11x	Gabrg2
Afg3l1	AFG3-like AAA ATPase 1	NR_028260	chr8	126000262	126003262	+	0	10.56	21.31	15.23	19.87	14.87	25.84	28.37	28.27	2.01799	1.44223	1.88163	1.73773	1.90787	1.90114	1	0	0	0	0	0	1	0	0	0	Afg3l1				Afg3l1				Pcdh11x	Gm10466
Aktip	thymoma viral proto-oncogene 1 interacting protein	NM_001302268	chr8	93656426	93659426	-	0	11.31	26.11	18.04	19.65	16.47	31.05	25.39	25.01	2.30858	1.59505	1.7374	1.88525	1.54159	1.51852	1	0	0	0	0	0	1	0	0	0	Aktip				Aktip				Pcdh11x	Gm11985
Aktip	thymoma viral proto-oncogene 1 interacting protein	NM_001302337	chr8	93656426	93659426	-	0	11.31	26.32	18.04	19.65	16.47	31.05	25.39	25.06	2.32714	1.59505	1.7374	1.88525	1.54159	1.52155	1	0	0	0	0	0	1	0	0	0	Aktip				Aktip				Pcsk7	Gm12018
Aktip	thymoma viral proto-oncogene 1 interacting protein	NM_001302267	chr8	93656426	93659426	-	0	11.31	26.11	18.04	19.65	16.47	31.05	25.39	25.01	2.30858	1.59505	1.7374	1.88525	1.54159	1.51852	1	0	0	0	0	0	1	0	0	0	Aktip				Aktip				Pcsk7	Gm12130
Aktip	thymoma viral proto-oncogene 1 interacting protein	NM_001302266	chr8	93656426	93659426	-	0	11.31	26.11	18.04	19.65	16.47	31.05	25.39	25.01	2.30858	1.59505	1.7374	1.88525	1.54159	1.51852	1	0	0	0	0	0	1	0	0	0	Aktip				Aktip				Pcsk7	Gm14393
Amz2	archaelysin family metallopeptidase 2	NM_001252193	chr11	109286034	109289034	+	0	6.79	17.86	12.35	10.87	11.38	22.42	19.15	17.02	2.63034	1.81885	1.60088	1.97012	1.68278	1.49561	1	0	0	0	0	0	1	0	0	0	Amz2				Amz2				Per1	Hgf
Aqp4	aquaporin 4	NM_009700	chr18	15560693	15563693	-	0	7.86	15.76	12.11	10.25	9.95	18.1	11.62	8.18	2.00509	1.54071	1.30407	1.8191	1.16784	0.822111	1	0	0	0	0	0	1	0	0	0	Aqp4				Aqp4				Pfas	Hgf
Aqp4	aquaporin 4	NM_001308647	chr18	15560025	15563025	-	0	6.66	15.56	11.56	10.25	9.83	18.75	11.82	9.12	2.33634	1.73574	1.53904	1.90743	1.20244	0.927772	1	0	0	0	0	0	1	0	0	0	Aqp4				Aqp4				Pfkfb4	Hgf
Arl2bp	ADP-ribosylation factor-like 2 binding protein	NM_024269	chr8	97189491	97192491	+	0	9.55	19.21	15.53	14.08	14.81	21.48	19.22	20.61	2.01152	1.62618	1.47435	1.45037	1.29777	1.39163	1	0	0	0	0	0	1	0	0	0	Arl2bp				Arl2bp				Pgap3	Hgf
Arl2bp	ADP-ribosylation factor-like 2 binding protein	NM_024191	chr8	97189000	97192000	+	0	9.24	20.43	15.1	11.71	14.35	21.43	19.54	21.65	2.21104	1.6342	1.26732	1.49338	1.36167	1.50871	1	0	0	0	0	0	1	0	0	0	Arl2bp				Arl2bp				Pik3r6	Hgf
Asf1b	anti-silencing function 1B histone chaperone	NM_024184	chr8	86478093	86481093	+	0	8.99	18	14.13	15.54	13.49	19.34	20.39	20.09	2.00222	1.57175	1.72859	1.43365	1.51149	1.48925	1	0	0	0	0	0	1	0	0	0	Asf1b				Asf1b				Pik3r6	Hs3st3a1
Atraid	all-trans retinoic acid induced differentiation factor	NM_027855	chr5	31349513	31352513	+	0	7.67	15.36	13.94	10.19	13.21	18	18.05	18.44	2.00261	1.81747	1.32855	1.3626	1.36639	1.39591	1	0	0	0	0	0	1	0	0	0	Atraid				Atraid				Pik3r6	Kcnip4
Atraid	all-trans retinoic acid induced differentiation factor	NM_212470	chr5	31349513	31352513	+	0	7.67	15.36	13.94	10.19	13.15	18	18.05	18.44	2.00261	1.81747	1.32855	1.36882	1.37262	1.40228	1	0	0	0	0	0	1	0	0	0	Atraid				Atraid				Pik3r6	Kcnk16
B230217C12Rik	RIKEN cDNA B230217C12 gene	NM_001080935	chr11	97700594	97703594	+	0	8.99	22.66	15.04	12.05	15.49	22.27	18.11	15.27	2.52058	1.67297	1.34038	1.4377	1.16914	0.985797	1	0	0	0	0	0	1	0	0	0	B230217C12Rik				B230217C12Rik				Pogz	Klhl1
Bbs9	Bardet-Biedl syndrome 9 (human)	NM_181316	chr9	22278659	22281659	+	0	10.43	22.39	18.04	14.13	11.78	23.11	18.89	16.12	2.14669	1.72963	1.35475	1.9618	1.60357	1.36842	1	0	0	0	0	0	1	0	0	0	Bbs9				Bbs9				Pogz	Ktn1
Bbs9	Bardet-Biedl syndrome 9 (human)	NM_178415	chr9	22278659	22281659	+	0	10.43	22.39	18.04	14.13	11.78	23.11	18.89	16.07	2.14669	1.72963	1.35475	1.9618	1.60357	1.36418	1	0	0	0	0	0	1	0	0	0	Bbs9				Bbs9				Polg2	Lce6a
Brwd3	bromodomain and WD repeat domain containing 3	NM_001081477	chrX	106028194	106031194	-	0	2.58	5.28	5.08	4.56	5.6	9.92	7.27	6.48	2.04651	1.96899	1.76744	1.77143	1.29821	1.15714	1	0	0	0	0	0	1	0	0	0	Brwd3				Brwd3				Polg2	Lor
Casc5	cancer susceptibility candidate 5	NM_029617	chr2	118871355	118874355	+	0	5.34	10.96	9.54	8.78	10.29	12.9	13.25	13.29	2.05243	1.78652	1.64419	1.25364	1.28766	1.29155	1	0	0	0	0	0	1	0	0	0	Casc5				Casc5				Rad18	Lpar2
Casp8	caspase 8	NM_009812	chr1	58850718	58853718	+	0	8.67	17.66	13.09	15.48	14.12	18.35	14.61	15.03	2.03691	1.5098	1.78547	1.29958	1.0347	1.06445	1	0	0	0	0	0	1	0	0	0	Casp8				Casp8				Rad18	Lrtm1
Cd36	CD36 antigen	NM_001159557	chr5	17354110	17357110	-	0	6.79	15.83	10.52	11.88	7.89	10.81	14.74	10.21	2.33137	1.54934	1.74963	1.37009	1.86819	1.29404	1	0	0	0	0	0	1	0	0	0	Cd36				Cd36				Rapgef6	Mir667
Cd36	CD36 antigen	NM_001159556	chr5	17354110	17357110	-	0	6.79	15.83	10.52	11.88	7.89	10.81	14.74	10.21	2.33137	1.54934	1.74963	1.37009	1.86819	1.29404	1	0	0	0	0	0	1	0	0	0	Cd36				Cd36				Rapgef6	Mir6946
Cd53	CD53 antigen	NM_007651	chr3	106591567	106594567	-	0	5.4	10.96	9.17	7.71	11.38	11.31	8.57	8.27	2.02963	1.69815	1.42778	0.993849	0.753076	0.726714	1	0	0	0	0	0	1	0	0	0	Cd53				Cd53				Rapgef6	Mir719
Cd69	CD69 antigen	NM_001033122	chr6	129223887	129226887	-	0	6.98	14.28	9.42	13.68	8.23	12.75	9.74	11.25	2.04585	1.34957	1.95989	1.54921	1.18348	1.36695	1	0	0	0	0	0	1	0	0	0	Cd69				Cd69				Rhebl1	Mir873a
Cdc27	cell division cycle 27	NM_001285989	chr11	104410434	104413434	-	0	7.98	15.97	15.04	13.01	13.49	22.27	19.74	17.49	2.00125	1.88471	1.63033	1.65085	1.46331	1.29652	1	0	0	0	0	0	1	0	0	0	Cdc27				Cdc27				Rnf138	Nrg3os
Cdc27	cell division cycle 27	NM_145436	chr11	104410434	104413434	-	0	7.98	15.97	15.04	13.01	13.49	22.27	19.74	17.49	2.00125	1.88471	1.63033	1.65085	1.46331	1.29652	1	0	0	0	0	0	1	0	0	0	Cdc27				Cdc27				Rnf138	Olfr1156
Cdc27	cell division cycle 27	NM_001285988	chr11	104410434	104413434	-	0	7.98	15.97	15.04	13.01	13.49	22.27	19.74	17.49	2.00125	1.88471	1.63033	1.65085	1.46331	1.29652	1	0	0	0	0	0	1	0	0	0	Cdc27				Cdc27				Rnf214	Olfr1426
Cdc27	cell division cycle 27	NM_001285990	chr11	104410434	104413434	-	0	7.98	15.97	15.04	13.01	13.49	22.27	19.74	17.49	2.00125	1.88471	1.63033	1.65085	1.46331	1.29652	1	0	0	0	0	0	1	0	0	0	Cdc27				Cdc27				Rnf214	Olfr298
Col11a1	collagen, type XI, alpha 1	NM_007729	chr3	113731958	113734958	+	0	6.28	13.67	9.36	7.83	8.98	9.87	7.86	6.86	2.17675	1.49045	1.24682	1.09911	0.875278	0.76392	1	0	0	0	0	0	1	0	0	0	Col11a1				Col11a1				Rnf214	Olfr342
Cox7a2	cytochrome c oxidase subunit VIIa 2	NM_009945	chr9	79606160	79609160	-	0	6.16	16.24	10.64	10.7	9.66	15.13	13.7	13.57	2.63636	1.72727	1.73701	1.56625	1.41822	1.40476	1	0	0	0	0	0	1	0	0	0	Cox7a2				Cox7a2				Rnpc3	Olfr401
Ctc1	CTS telomere maintenance complex component 1	NM_001013256	chr11	68827913	68830913	+	0	8.92	19.35	17.79	15.93	15.89	28.96	22.14	18.82	2.16928	1.99439	1.78587	1.82253	1.39333	1.18439	1	0	0	0	0	0	1	0	0	0	Ctc1				Ctc1				Rnpc3	Olfr53
Ctc1	CTS telomere maintenance complex component 1	NM_001143790	chr11	68827913	68830913	+	0	8.92	19.28	17.79	15.93	15.84	28.96	22.14	18.82	2.16143	1.99439	1.78587	1.82828	1.39773	1.18813	1	0	0	0	0	0	1	0	0	0	Ctc1				Ctc1				Rnpc3	Olfr731
Ctc1	CTS telomere maintenance complex component 1	NM_001281464	chr11	68827913	68830913	+	0	8.92	19.28	17.79	15.93	15.84	28.96	22.14	18.82	2.16143	1.99439	1.78587	1.82828	1.39773	1.18813	1	0	0	0	0	0	1	0	0	0	Ctc1				Ctc1				Rpa1	Olfr744
Ctc1	CTS telomere maintenance complex component 1	NM_001281465	chr11	68827913	68830913	+	0	8.92	19.28	17.79	15.93	15.84	28.96	22.14	18.82	2.16143	1.99439	1.78587	1.82828	1.39773	1.18813	1	0	0	0	0	0	1	0	0	0	Ctc1				Ctc1				Rpa1	Pcsk1n
Dvl2	dishevelled 2, dsh homolog (Drosophila)	NM_007888	chr11	69812628	69815628	+	0	12.44	25.3	23.91	17.79	18.58	28.27	25.26	21.98	2.03376	1.92203	1.43006	1.52153	1.35953	1.18299	1	0	0	0	0	0	1	0	0	0	Dvl2				Dvl2				Rpl4	Pom121l12
Eral1	Era (G-protein)-like 1 (E. coli)	NM_022313	chr11	77892385	77895385	-	0	10.18	20.91	20.06	15.54	13.04	21.92	17.98	17.73	2.05403	1.97053	1.52652	1.68098	1.37883	1.35966	1	0	0	0	0	0	1	0	0	0	Eral1				Eral1				Slc25a36	Ppp1r3d
Exo5	exonuclease 5	NM_001160043	chr4	120596110	120599110	-	0	5.91	11.84	11.31	9.35	8.98	14.33	12.21	11.91	2.00338	1.91371	1.58206	1.59577	1.35969	1.32628	1	0	0	0	0	0	1	0	0	0	Exo5				Exo5				Slc36a3	Rgn
Exo5	exonuclease 5	NM_028457	chr4	120596110	120599110	-	0	5.91	11.84	11.31	9.35	8.98	14.38	12.27	11.91	2.00338	1.91371	1.58206	1.60134	1.36637	1.32628	1	0	0	0	0	0	1	0	0	0	Exo5				Exo5				Slc5a6	Samt4
Fam114a2	family with sequence similarity 114, member A2	NM_001168668	chr11	57330646	57333646	-	0	6.66	14.82	12.35	9.63	8.8	14.83	8.51	11.02	2.22523	1.85435	1.44595	1.68523	0.967045	1.25227	1	0	0	0	0	0	1	0	0	0	Fam114a2				Fam114a2				Smg6	Sema3e
Fam114a2	family with sequence similarity 114, member A2	NM_026342	chr11	57330646	57333646	-	0	6.66	14.82	12.41	9.63	8.8	14.83	8.51	11.02	2.22523	1.86336	1.44595	1.68523	0.967045	1.25227	1	0	0	0	0	0	1	0	0	0	Fam114a2				Fam114a2				Smyd4	Sult2a8
Fam114a2	family with sequence similarity 114, member A2	NM_001168667	chr11	57330646	57333646	-	0	6.66	14.82	12.35	9.63	8.8	14.83	8.51	11.02	2.22523	1.85435	1.44595	1.68523	0.967045	1.25227	1	0	0	0	0	0	1	0	0	0	Fam114a2				Fam114a2				Snrnp48	Tmem17
Fxr2	fragile X mental retardation, autosomal homolog 2	NM_011814	chr11	69444973	69447973	+	0	6.47	13.26	12.78	8.5	12.24	18.2	11.23	13	2.04946	1.97527	1.31376	1.48693	0.917484	1.06209	1	0	0	0	0	0	1	0	0	0	Fxr2				Fxr2				Snx11	Vmn1r167
Gabrb2	gamma-aminobutyric acid (GABA) A receptor, subunit beta 2	NM_008070	chr11	42231759	42234759	+	0	10.05	20.7	7.09	12.72	9.95	19	5.19	8.08	2.0597	0.705473	1.26567	1.90955	0.521608	0.81206	1	0	0	0	0	0	1	0	0	0	Gabrb2				Gabrb2				Snx11	Wnt5a
Gm12250	predicted gene 12250	NM_001135115	chr11	57995845	57998845	+	0	10.12	22.66	17.61	17.17	14.64	26.58	19.09	16.41	2.23913	1.74012	1.69664	1.81557	1.30396	1.1209	1	0	0	0	0	0	1	0	0	0	Gm12250				Gm12250				Specc1	Zc3h12c
Gm20754	predicted gene, 20754	NR_040557	chr3	72868773	72871773	+	0	6.6	16.17	10.52	8.11	8.35	13.84	8.12	6.67	2.45	1.59394	1.22879	1.65749	0.972455	0.798802	1	0	0	0	0	0	1	0	0	0	Gm20754				Gm20754				Specc1	Ear1
Gm6812	predicted gene 6812	NM_001098842	chrX	66144728	66147728	-	0	1.76	4.4	3.49	1.69	2.06	2.63	1.95	1.56	2.5	1.98295	0.960227	1.2767	0.946602	0.757282	1	0	0	0	0	0	1	0	0	0	Gm6812				Gm6812				Spg21	Olfr1474
Gm7609	predicted pseudogene 7609	NM_001081746	chr1	85194686	85197686	+	0	5.28	11.03	10.27	8.28	7.32	6	8.51	8.7	2.08902	1.94508	1.56818	0.819672	1.16257	1.18852	1	0	0	0	0	0	1	0	0	0	Gm7609				Gm7609				Srr	Olfr1508
Gm9159	predicted gene 9159	NR_033398	chrX	100739339	100742339	+	0	2.77	6.22	5.26	4.62	6.29	6.94	4.35	6.29	2.24549	1.89892	1.66787	1.10334	0.691574	1	1	0	0	0	0	0	1	0	0	0	Gm9159				Gm9159				Srr	Tro
Gpatch3	G patch domain containing 3	NM_172876	chr4	133129160	133132160	+	0	9.3	20.57	17.73	16.27	12.01	21.52	20.39	21.89	2.21183	1.90645	1.74946	1.79184	1.69775	1.82265	1	0	0	0	0	0	1	0	0	0	Gpatch3				Gpatch3				Stard3nl	Tro
Gtpbp2	GTP binding protein 2	NM_001145979	chr17	46296481	46299481	+	0	9.11	18.81	16.88	13.62	18.52	28.67	30.58	23.83	2.06476	1.85291	1.49506	1.54806	1.65119	1.28672	1	0	0	0	0	0	1	0	0	0	Gtpbp2				Gtpbp2				Taco1	Tro
Gtpbp2	GTP binding protein 2	NM_019581	chr17	46296481	46299481	+	0	9.11	18.74	16.88	13.62	18.52	28.67	30.58	23.83	2.05708	1.85291	1.49506	1.54806	1.65119	1.28672	1	0	0	0	0	0	1	0	0	0	Gtpbp2				Gtpbp2				Tex16	Tro
Guk1	guanylate kinase 1	NM_001159410	chr11	58999743	59002743	-	0	10.62	21.24	17	13.68	18.92	25.29	19.41	20.94	2	1.60075	1.28814	1.33668	1.0259	1.10677	1	0	0	0	0	0	1	0	0	0	Guk1				Guk1				Tgtp2	Tro
H2-M2	histocompatibility 2, M region locus 2	NM_008204	chr17	37618974	37621974	-	0	5.47	11.64	7.7	8.9	7.2	9.67	8.12	5.48	2.12797	1.40768	1.62706	1.34306	1.12778	0.761111	1	0	0	0	0	0	1	0	0	0	H2-M2				H2-M2				Tlr4	1700027I24Rik
Ift172	intraflagellar transport 172	NM_026298	chr5	31591987	31594987	-	0	7.98	16.85	15.84	13.4	16.87	21.67	19.15	18.67	2.11153	1.98496	1.6792	1.28453	1.13515	1.1067	1	0	0	0	0	0	1	0	0	0	Ift172				Ift172				Tmub2	1700067G17Rik
Il13	interleukin 13	NM_008355	chr11	53446704	53449704	-	0	15.52	31.26	23.97	21	29.16	43.79	32.33	30.64	2.01418	1.54446	1.35309	1.50171	1.10871	1.05075	1	0	0	0	0	0	1	0	0	0	Il13				Il13				Trim11	1700129C05Rik
Il20rb	interleukin 20 receptor beta	NM_001033543	chr9	100385392	100388392	-	0	6.22	12.65	9.17	8.28	10.01	9.92	8.38	7.85	2.03376	1.47428	1.33119	0.991009	0.837163	0.784216	1	0	0	0	0	0	1	0	0	0	Il20rb				Il20rb				Trim11	2900011O08Rik
Itk	IL2 inducible T cell kinase	NM_001281966	chr11	46201517	46204517	-	0	11.94	30.99	22.93	20.04	16.41	31.94	25.91	22.36	2.59548	1.92044	1.67839	1.94637	1.57892	1.36258	1	0	0	0	0	0	1	0	0	0	Itk				Itk				Trp53cor1	4930548H24Rik
Itk	IL2 inducible T cell kinase	NM_001281967	chr11	46201517	46204517	-	0	11.94	30.99	22.93	20.04	16.41	31.94	25.91	22.36	2.59548	1.92044	1.67839	1.94637	1.57892	1.36258	1	0	0	0	0	0	1	0	0	0	Itk				Itk				Trpv2	Acrv1
Itk	IL2 inducible T cell kinase	NM_010583	chr11	46201517	46204517	-	0	11.94	31.05	22.93	20.04	16.41	31.94	25.91	22.36	2.6005	1.92044	1.67839	1.94637	1.57892	1.36258	1	0	0	0	0	0	1	0	0	0	Itk				Itk				Ttc33	Adarb2
Itk	IL2 inducible T cell kinase	NM_001281968	chr11	46201517	46204517	-	0	11.94	30.99	22.93	20.04	16.41	31.94	25.91	22.36	2.59548	1.92044	1.67839	1.94637	1.57892	1.36258	1	0	0	0	0	0	1	0	0	0	Itk				Itk				Ublcp1	Adarb2
Itk	IL2 inducible T cell kinase	NM_001281965	chr11	46201517	46204517	-	0	11.94	30.99	22.93	20.04	16.41	31.94	25.91	22.36	2.59548	1.92044	1.67839	1.94637	1.57892	1.36258	1	0	0	0	0	0	1	0	0	0	Itk				Itk				Vmn1r238	Adarb2
Kcnj16	potassium inwardly-rectifying channel, subfamily J, member 16	NM_001252209	chr11	110857301	110860301	+	0	11.37	23.21	15.84	17.4	17.15	21.87	16.62	16.93	2.04134	1.39314	1.53034	1.27522	0.969096	0.987172	1	0	0	0	0	0	1	0	0	0	Kcnj16				Kcnj16				Vps11	Bbx
Klhdc10	kelch domain containing 10	NM_029742	chr6	30350355	30353355	+	0	6.91	14.21	13.09	13.46	12.46	16.02	16.3	12.29	2.05644	1.89436	1.9479	1.28571	1.30819	0.986356	1	0	0	0	0	0	1	0	0	0	Klhdc10				Klhdc10				Vps50	Ccdc60
Klhdc10	kelch domain containing 10	NM_001311087	chr6	30350355	30353355	+	0	6.91	14.21	13.03	13.46	12.46	16.02	16.3	12.29	2.05644	1.88567	1.9479	1.28571	1.30819	0.986356	1	0	0	0	0	0	1	0	0	0	Klhdc10				Klhdc10				Vps50	Cldn8
Klhl4	kelch-like 4	NM_001290477	chrX	111586442	111589442	+	0	2.58	6.83	3.49	3.77	4.12	4.36	3.44	2.03	2.64729	1.35271	1.46124	1.05825	0.834951	0.492718	1	0	0	0	0	0	1	0	0	0	Klhl4				Klhl4				Vps50	Dbx1
Klhl4	kelch-like 4	NM_001290478	chrX	111586442	111589442	+	0	2.58	6.83	3.49	3.77	4.12	4.36	3.44	2.03	2.64729	1.35271	1.46124	1.05825	0.834951	0.492718	1	0	0	0	0	0	1	0	0	0	Klhl4				Klhl4				Wipf2	Dock7
Klhl4	kelch-like 4	NM_172781	chrX	111586442	111589442	+	0	2.58	6.83	3.49	3.77	4.12	4.36	3.44	2.03	2.64729	1.35271	1.46124	1.05825	0.834951	0.492718	1	0	0	0	0	0	1	0	0	0	Klhl4				Klhl4				Xcr1	Dock7
Mapk9	mitogen-activated protein kinase 9	NM_001163671	chr11	49658753	49661753	+	0	12.63	27.6	24.34	17.06	22.13	37.64	32.4	25.06	2.18527	1.92716	1.35075	1.70086	1.46408	1.1324	1	0	0	0	0	0	1	0	0	0	Mapk9				Mapk9				Zbtb4	G730013B05Rik
Mapk9	mitogen-activated protein kinase 9	NM_016961	chr11	49658753	49661753	+	0	12.63	27.6	24.34	17.06	22.13	37.64	32.4	25.06	2.18527	1.92716	1.35075	1.70086	1.46408	1.1324	1	0	0	0	0	0	1	0	0	0	Mapk9				Mapk9				Zfp658	Gm10229
Mapk9	mitogen-activated protein kinase 9	NM_001163672	chr11	49658753	49661753	+	0	12.63	27.67	24.34	17.06	22.13	37.69	32.46	25.06	2.19082	1.92716	1.35075	1.70312	1.46679	1.1324	1	0	0	0	0	0	1	0	0	0	Mapk9				Mapk9				Zfp867	Gm14015
Mapk9	mitogen-activated protein kinase 9	NM_207692	chr11	49658753	49661753	+	0	12.63	27.6	24.34	17.06	22.13	37.64	32.4	25.06	2.18527	1.92716	1.35075	1.70086	1.46408	1.1324	1	0	0	0	0	0	1	0	0	0	Mapk9				Mapk9				1700097N02Rik	Gm14851
Mfap3	microfibrillar-associated protein 3	NM_145426	chr11	57330667	57333667	+	0	7.1	14.88	12.17	9.68	8.8	14.73	8.44	10.92	2.09577	1.71408	1.36338	1.67386	0.959091	1.24091	1	0	0	0	0	0	1	0	0	0	Mfap3				Mfap3				4930519D14Rik	Gm9866
Mfap3	microfibrillar-associated protein 3	NM_180599	chr11	57330667	57333667	+	0	7.1	14.95	12.23	9.68	8.8	14.73	8.44	10.92	2.10563	1.72254	1.36338	1.67386	0.959091	1.24091	1	0	0	0	0	0	1	0	0	0	Mfap3				Mfap3				9130015A21Rik	Gm9866
Mgat1	mannoside acetylglucosaminyltransferase 1	NM_010794	chr11	49056193	49059193	+	0	6.79	15.83	12.84	12.44	11.21	21.57	20	14.47	2.33137	1.89102	1.83211	1.92417	1.78412	1.29081	1	0	0	0	0	0	1	0	0	0	Mgat1				Mgat1				9130015A21Rik	Gm9866
Mgat1	mannoside acetylglucosaminyltransferase 1	NM_001110148	chr11	49056193	49059193	+	0	6.98	15.83	12.84	12.44	11.21	21.57	20	14.47	2.26791	1.83954	1.78223	1.92417	1.78412	1.29081	1	0	0	0	0	0	1	0	0	0	Mgat1				Mgat1				Atf7ip	Ifitm7
Mir695	microRNA 695	NR_030475	chr2	155181053	155184053	+	0	7.79	15.97	14.43	14.36	11.21	17.16	15.78	16.74	2.05006	1.85237	1.84339	1.53078	1.40767	1.49331	1	0	0	0	0	0	1	0	0	0	Mir695				Mir695				Bre	Inadl
Mon1a	MON1 homolog A (yeast)	NM_028369	chr9	107788960	107791960	+	0	9.68	21.24	18.77	14.53	14.18	26.34	27.07	22.03	2.19421	1.93905	1.50103	1.85755	1.90903	1.5536	1	0	0	0	0	0	1	0	0	0	Mon1a				Mon1a				Bre	Inadl
Mrpl1	mitochondrial ribosomal protein L1	NM_001039084	chr5	96637634	96640634	+	0	7.04	15.02	12.23	10.47	9.78	13.99	14.09	18.06	2.13352	1.73722	1.48722	1.43047	1.4407	1.84663	1	0	0	0	0	0	1	0	0	0	Mrpl1				Mrpl1				Bre	Kcnk9
Mrpl1	mitochondrial ribosomal protein L1	NM_053158	chr5	96637634	96640634	+	0	7.04	15.02	12.23	10.47	9.78	14.04	14.09	18.06	2.13352	1.73722	1.48722	1.43558	1.4407	1.84663	1	0	0	0	0	0	1	0	0	0	Mrpl1				Mrpl1				Bre	Kcns3
Mrps23	mitochondrial ribosomal protein S23	NR_111902	chr11	88016390	88019390	+	0	11.63	24.96	22.87	14.92	20.81	35.26	35	29.93	2.14617	1.96647	1.28289	1.69438	1.68188	1.43825	1	0	0	0	0	0	1	0	0	0	Mrps23				Mrps23				Bre	Kcns3
Mrps23	mitochondrial ribosomal protein S23	NM_001291272	chr11	88016390	88019390	+	0	11.63	24.96	22.87	14.92	20.81	35.26	35	29.93	2.14617	1.96647	1.28289	1.69438	1.68188	1.43825	1	0	0	0	0	0	1	0	0	0	Mrps23				Mrps23				Btrc	Krtap21-1
Mrps23	mitochondrial ribosomal protein S23	NM_024174	chr11	88016390	88019390	+	0	11.63	24.96	22.87	14.92	20.81	35.26	35	29.93	2.14617	1.96647	1.28289	1.69438	1.68188	1.43825	1	0	0	0	0	0	1	0	0	0	Mrps23				Mrps23				Btrc	Krtap22-2
Mrps23	mitochondrial ribosomal protein S23	NM_001291273	chr11	88016390	88019390	+	0	11.63	24.96	22.87	14.92	20.81	35.26	35	29.93	2.14617	1.96647	1.28289	1.69438	1.68188	1.43825	1	0	0	0	0	0	1	0	0	0	Mrps23				Mrps23				Btrc	Mb21d2
Mrps23	mitochondrial ribosomal protein S23	NM_001291271	chr11	88016390	88019390	+	0	11.63	24.96	22.87	14.92	20.81	35.31	35	29.93	2.14617	1.96647	1.28289	1.69678	1.68188	1.43825	1	0	0	0	0	0	1	0	0	0	Mrps23				Mrps23				Btrc	Mir1895
Msr1	macrophage scavenger receptor 1	NM_001113326	chr8	40726532	40729532	-	0	4.27	9.88	3.85	3.88	5.66	7.54	2.92	4.3	2.31382	0.901639	0.908665	1.33216	0.515901	0.759717	1	0	0	0	0	0	1	0	0	0	Msr1				Msr1				C330018D20Rik	Mir376c
Msr1	macrophage scavenger receptor 1	NM_031195	chr8	40726532	40729532	-	0	4.27	9.88	3.85	3.88	5.66	7.54	2.92	4.3	2.31382	0.901639	0.908665	1.33216	0.515901	0.759717	1	0	0	0	0	0	1	0	0	0	Msr1				Msr1				Cnot7	Mir432
Myl4	myosin, light polypeptide 4	NM_010858	chr11	104410477	104413477	+	0	7.98	16.03	15.04	13.46	13.89	23.06	19.67	17.82	2.00877	1.88471	1.68672	1.66019	1.41613	1.28294	1	0	0	0	0	0	1	0	0	0	Myl4				Myl4				Cnot7	Mir434
Neurl4	neuralized E3 ubiquitin protein ligase 4	NM_001013414	chr11	69713818	69716818	+	0	14.01	28.08	22.08	18.24	20.98	40.67	31.42	25.48	2.00428	1.57602	1.30193	1.93851	1.49762	1.21449	1	0	0	0	0	0	1	0	0	0	Neurl4				Neurl4				Coro7	Mir496a
Nf2	neurofibromatosis 2	NM_001252250	chr11	4748047	4751047	-	0	12.07	27.13	17.86	23.08	22.35	32.44	21.43	22.84	2.24772	1.4797	1.91218	1.45145	0.958837	1.02192	1	0	0	0	0	0	1	0	0	0	Nf2				Nf2				Ctnnbl1	Mir6353
Nf2	neurofibromatosis 2	NM_001252251	chr11	4748047	4751047	-	0	12.07	27.13	17.86	23.08	22.35	32.44	21.43	22.84	2.24772	1.4797	1.91218	1.45145	0.958837	1.02192	1	0	0	0	0	0	1	0	0	0	Nf2				Nf2				Dido1	Mir6370
Nf2	neurofibromatosis 2	NM_010898	chr11	4748047	4751047	-	0	12.07	27.13	17.86	23.08	22.35	32.44	21.43	22.84	2.24772	1.4797	1.91218	1.45145	0.958837	1.02192	1	0	0	0	0	0	1	0	0	0	Nf2				Nf2				Dido1	Nppa
Nf2	neurofibromatosis 2	NM_001252252	chr11	4748047	4751047	-	0	12.07	27.13	17.86	23.08	22.35	32.44	21.43	22.84	2.24772	1.4797	1.91218	1.45145	0.958837	1.02192	1	0	0	0	0	0	1	0	0	0	Nf2				Nf2				Dido1	Olfr1008
Nln	neurolysin (metallopeptidase M3 family)	NM_029447	chr13	104898194	104901194	-	0	9.17	18.61	17.37	14.81	15.84	25	28.24	23.17	2.02944	1.89422	1.61505	1.57828	1.78283	1.46275	1	0	0	0	0	0	1	0	0	0	Nln				Nln				Dnah8	Olfr1032
Nt5e	5' nucleotidase, ecto	NM_011851	chr9	88220947	88223947	+	0	9.99	20.16	15.72	13.23	10.92	19.79	16.36	19.2	2.01802	1.57357	1.32432	1.81227	1.49817	1.75824	1	0	0	0	0	0	1	0	0	0	Nt5e				Nt5e				Dpep2	Olfr1045
Olfr830	olfactory receptor 830	NM_146566	chr9	18678273	18681273	+	0	5.84	12.38	5.38	7.66	7.55	7.09	8.83	4.73	2.11986	0.921233	1.31164	0.939073	1.16954	0.62649	1	0	0	0	0	0	1	0	0	0	Olfr830				Olfr830				Fcgr3	Olfr1066
Pcdh11x	protocadherin 11 X-linked	NR_073452	chrX	117402436	117405436	+	0	2.58	6.56	3.18	3.27	3.77	4.17	4.09	2.41	2.54264	1.23256	1.26744	1.1061	1.08488	0.639257	1	0	0	0	0	0	1	0	0	0	Pcdh11x				Pcdh11x				Gm6936	Olfr1085
Pcdh11x	protocadherin 11 X-linked	NM_001271809	chrX	117402436	117405436	+	0	2.58	6.56	3.18	3.27	3.77	4.17	4.09	2.41	2.54264	1.23256	1.26744	1.1061	1.08488	0.639257	1	0	0	0	0	0	1	0	0	0	Pcdh11x				Pcdh11x				Gpr82	Olfr1097
Pcdh11x	protocadherin 11 X-linked	NR_073451	chrX	117402436	117405436	+	0	2.58	6.56	3.18	3.27	3.77	4.17	4.09	2.41	2.54264	1.23256	1.26744	1.1061	1.08488	0.639257	1	0	0	0	0	0	1	0	0	0	Pcdh11x				Pcdh11x				Grk6	Olfr1105
Pcdh11x	protocadherin 11 X-linked	NM_001271810	chrX	117402436	117405436	+	0	2.58	6.56	3.18	3.27	3.77	4.17	4.09	2.41	2.54264	1.23256	1.26744	1.1061	1.08488	0.639257	1	0	0	0	0	0	1	0	0	0	Pcdh11x				Pcdh11x				Ldah	Olfr1107
Pcsk7	proprotein convertase subtilisin/kexin type 7	NM_001281934	chr9	45713152	45716152	+	0	9.49	19.42	16.33	12.05	12.24	20.73	20.58	19.05	2.04636	1.72076	1.26976	1.69363	1.68137	1.55637	1	0	0	0	0	0	1	0	0	0	Pcsk7				Pcsk7				Ldah	Olfr1115
Pcsk7	proprotein convertase subtilisin/kexin type 7	NR_104055	chr9	45713152	45716152	+	0	9.49	19.42	16.33	12.05	12.24	20.73	20.58	19.05	2.04636	1.72076	1.26976	1.69363	1.68137	1.55637	1	0	0	0	0	0	1	0	0	0	Pcsk7				Pcsk7				Ldah	Olfr1123
Pcsk7	proprotein convertase subtilisin/kexin type 7	NM_008794	chr9	45713152	45716152	+	0	9.49	19.42	16.33	12.05	12.24	20.73	20.58	19.05	2.04636	1.72076	1.26976	1.69363	1.68137	1.55637	1	0	0	0	0	0	1	0	0	0	Pcsk7				Pcsk7				Lonp2	Olfr1280
Per1	period circadian clock 1	NM_001159367	chr11	68912160	68915160	+	0	13.64	27.47	17.49	14.98	21.5	37.79	34.93	25.48	2.01393	1.28226	1.09824	1.75767	1.62465	1.18512	1	0	0	0	0	0	1	0	0	0	Per1				Per1				Lrmp	Olfr170
Pfas	phosphoribosylformylglycinamidine synthase (FGAR amidotransferase)	NM_001159519	chr11	68820462	68823462	-	0	6.03	15.22	11.74	11.99	11.89	20.98	16.43	12.86	2.52405	1.94693	1.98839	1.76451	1.38183	1.08158	1	0	0	0	0	0	1	0	0	0	Pfas				Pfas				Lrmp	Olfr172
Pfkfb4	6-phosphofructo-2-kinase/fructose-2,6-biphosphatase 4	NM_173019	chr9	108892447	108895447	+	0	10.68	24.29	19.87	17.68	18.47	30.55	33.83	29.79	2.27434	1.86049	1.65543	1.65403	1.83162	1.61289	1	0	0	0	0	0	1	0	0	0	Pfkfb4				Pfkfb4				Lrr1	Olfr181
Pgap3	post-GPI attachment to proteins 3	NM_001033537	chr11	98260304	98263304	-	0	7.92	15.9	13.82	14.58	13.26	22.86	18.89	19.57	2.00758	1.74495	1.84091	1.72398	1.42459	1.47587	1	0	0	0	0	0	1	0	0	0	Pgap3				Pgap3				Mast3	Olfr196
Pik3r6	phosphoinositide-3-kinase, regulatory subunit 6	NM_001081566	chr11	68315021	68318021	+	0	10.18	20.77	14.61	16.38	13.55	22.07	18.24	17.59	2.04028	1.43517	1.60904	1.62878	1.34613	1.29815	1	0	0	0	0	0	1	0	0	0	Pik3r6				Pik3r6				Mcee	Olfr267
Pik3r6	phosphoinositide-3-kinase, regulatory subunit 6	NR_126154	chr11	68315021	68318021	+	0	10.18	20.77	14.61	16.38	13.55	22.07	18.24	17.59	2.04028	1.43517	1.60904	1.62878	1.34613	1.29815	1	0	0	0	0	0	1	0	0	0	Pik3r6				Pik3r6				Mrpl37	Olfr3
Pik3r6	phosphoinositide-3-kinase, regulatory subunit 6	NR_126153	chr11	68315021	68318021	+	0	10.18	20.77	14.61	16.38	13.55	22.07	18.24	17.59	2.04028	1.43517	1.60904	1.62878	1.34613	1.29815	1	0	0	0	0	0	1	0	0	0	Pik3r6				Pik3r6				Nek2	Olfr301
Pik3r6	phosphoinositide-3-kinase, regulatory subunit 6	NM_001004435	chr11	68315021	68318021	+	0	10.18	20.77	14.61	16.38	13.55	22.07	18.24	17.63	2.04028	1.43517	1.60904	1.62878	1.34613	1.30111	1	0	0	0	0	0	1	0	0	0	Pik3r6				Pik3r6				Nkiras1	Olfr308
Pogz	pogo transposable element with ZNF domain	NM_001165948	chr3	94639989	94642989	+	0	6.16	12.99	10.95	9.18	11.78	11.56	17.86	15.08	2.10877	1.7776	1.49026	0.981324	1.51613	1.28014	1	0	0	0	0	0	1	0	0	0	Pogz				Pogz				Otud5	Olfr353
Pogz	pogo transposable element with ZNF domain	NM_172683	chr3	94639989	94642989	+	0	6.16	12.99	10.95	9.18	11.78	11.51	17.86	15.08	2.10877	1.7776	1.49026	0.97708	1.51613	1.28014	1	0	0	0	0	0	1	0	0	0	Pogz				Pogz				Plrg1	Olfr729
Polg2	polymerase (DNA directed), gamma 2, accessory subunit	NM_015810	chr11	106639351	106642351	-	0	8.04	16.85	9.91	12.33	8.86	9.37	10.39	9.36	2.09577	1.23259	1.53358	1.05756	1.17269	1.05643	1	0	0	0	0	0	1	0	0	0	Polg2				Polg2				Pold3	Prickle2
Polg2	polymerase (DNA directed), gamma 2, accessory subunit	NR_027785	chr11	106639329	106642329	-	0	8.04	16.64	9.85	12.39	8.86	9.37	10.52	9.27	2.06965	1.22512	1.54104	1.05756	1.18736	1.04628	1	0	0	0	0	0	1	0	0	0	Polg2				Polg2				Ppp1r11	Reg3a
Rad18	RAD18 E3 ubiquitin protein ligase	NM_001167730	chr6	112645164	112648164	-	0	9.3	20.09	15.53	16.16	14.06	20.04	18.24	14.75	2.16022	1.66989	1.73763	1.42532	1.2973	1.04908	1	0	0	0	0	0	1	0	0	0	Rad18				Rad18				Prpf19	Rfx3
Rad18	RAD18 E3 ubiquitin protein ligase	NM_021385	chr6	112645164	112648164	-	0	9.3	20.09	15.53	16.16	14.06	20.04	18.24	14.75	2.16022	1.66989	1.73763	1.42532	1.2973	1.04908	1	0	0	0	0	0	1	0	0	0	Rad18				Rad18				Prpf19	Rxfp2
Rapgef6	Rap guanine nucleotide exchange factor (GEF) 6	NM_001252494	chr11	54334847	54337847	+	0	6.41	14	10.64	8.45	9.95	17.71	12.34	11.54	2.18409	1.65991	1.31825	1.7799	1.2402	1.1598	1	0	0	0	0	0	1	0	0	0	Rapgef6				Rapgef6				Rab39	Rxfp2
Rapgef6	Rap guanine nucleotide exchange factor (GEF) 6	NM_175258	chr11	54334847	54337847	+	0	6.41	14	10.64	8.45	9.95	17.76	12.34	11.54	2.18409	1.65991	1.31825	1.78492	1.2402	1.1598	1	0	0	0	0	0	1	0	0	0	Rapgef6				Rapgef6				Rpp14	Rxfp2
Rapgef6	Rap guanine nucleotide exchange factor (GEF) 6	NM_001252496	chr11	54334847	54337847	+	0	6.41	14	10.64	8.45	9.95	17.71	12.34	11.54	2.18409	1.65991	1.31825	1.7799	1.2402	1.1598	1	0	0	0	0	0	1	0	0	0	Rapgef6				Rapgef6				Rwdd4a	Sh3kbp1
Rhebl1	Ras homolog enriched in brain like 1	NM_026967	chr15	98710345	98713345	-	0	9.49	20.16	17.43	14.81	15.27	27.13	27.01	27.37	2.12434	1.83667	1.56059	1.77669	1.76883	1.7924	1	0	0	0	0	0	1	0	0	0	Rhebl1				Rhebl1				Scml4	Sh3kbp1
Rnf138	ring finger protein 138	NM_019706	chr18	21158301	21161301	+	0	7.98	16.44	13.45	13.74	16.18	21.18	21.04	20.24	2.06015	1.68546	1.7218	1.30902	1.30037	1.25093	1	0	0	0	0	0	1	0	0	0	Rnf138				Rnf138				Sgta	Snord2
Rnf138	ring finger protein 138	NM_001303005	chr18	21158301	21161301	+	0	7.98	16.3	13.45	13.74	16.18	21.18	21.04	20.24	2.04261	1.68546	1.7218	1.30902	1.30037	1.25093	1	0	0	0	0	0	1	0	0	0	Rnf138				Rnf138				Slc25a26	Sult2a6
Rnf214	ring finger protein 214	NM_001310839	chr9	45713460	45716460	-	0	9.8	19.96	15.65	12.72	12.58	20.04	19.87	19.38	2.03673	1.59694	1.29796	1.593	1.57949	1.54054	1	0	0	0	0	0	1	0	0	0	Rnf214				Rnf214				Spata7	Tiam1
Rnf214	ring finger protein 214	NM_178709	chr9	45713460	45716460	-	0	9.8	19.96	15.65	12.72	12.58	20.04	19.93	19.38	2.03673	1.59694	1.29796	1.593	1.58426	1.54054	1	0	0	0	0	0	1	0	0	0	Rnf214				Rnf214				Spata7	Tpbpb
Rnf214	ring finger protein 214	NM_001310840	chr9	45713494	45716494	-	0	9.87	19.76	15.35	12.89	12.75	19.94	19.54	19.29	2.00203	1.55522	1.30598	1.56392	1.53255	1.51294	1	0	0	0	0	0	1	0	0	0	Rnf214				Rnf214				Spata7	Vmn1r78
Rnpc3	RNA-binding region (RNP1, RRM) containing 3	NM_001287015	chr3	113331567	113334567	-	0	3.58	10.08	6.18	5.86	8.58	7.04	10.58	9.55	2.81564	1.72626	1.63687	0.820513	1.2331	1.11305	1	0	0	0	0	0	1	0	0	0	Rnpc3				Rnpc3				Spata7	Vmn2r61
Rnpc3	RNA-binding region (RNP1, RRM) containing 3	NM_001038696	chr3	113331567	113334567	-	0	3.58	10.08	6.18	5.86	8.58	7.04	10.58	9.55	2.81564	1.72626	1.63687	0.820513	1.2331	1.11305	1	0	0	0	0	0	1	0	0	0	Rnpc3				Rnpc3				Sugp2	Armc4
Rnpc3	RNA-binding region (RNP1, RRM) containing 3	NM_026043	chr3	113331567	113334567	-	0	3.58	10.08	6.18	5.86	8.58	7.04	10.58	9.55	2.81564	1.72626	1.63687	0.820513	1.2331	1.11305	1	0	0	0	0	0	1	0	0	0	Rnpc3				Rnpc3				Sugp2	Gm17066
Rpa1	replication protein A1	NM_001164223	chr11	75160385	75163385	-	0	9.11	18.54	17.98	17.23	14.64	27.53	24.87	18.77	2.03513	1.97366	1.89133	1.88046	1.69877	1.2821	1	0	0	0	0	0	1	0	0	0	Rpa1				Rpa1				Taf1a	Mir362
Rpa1	replication protein A1	NM_026653	chr11	75160385	75163385	-	0	9.11	18.54	17.98	17.23	14.64	27.53	24.87	18.77	2.03513	1.97366	1.89133	1.88046	1.69877	1.2821	1	0	0	0	0	0	1	0	0	0	Rpa1				Rpa1				Taf1a	Olfr1463
Rpl4	ribosomal protein L4	NM_024212	chr9	64019694	64022694	+	0	5.03	10.82	7.4	8.5	9.09	11.46	11.95	10.59	2.15109	1.47117	1.68986	1.26073	1.31463	1.16502	1	0	0	0	0	0	1	0	0	0	Rpl4				Rpl4				Taf1a	Olfr593
Slc25a36	solute carrier family 25, member 36	NM_138756	chr9	97009960	97012960	-	0	8.99	18.81	15.29	14.92	20.01	20.19	26.36	22.32	2.09232	1.70078	1.65962	1.009	1.31734	1.11544	1	0	0	0	0	0	1	0	0	0	Slc25a36				Slc25a36				Tmem242	Olfr727
Slc36a3	solute carrier family 36 (proton/amino acid symporter), member 3	NM_172258	chr11	54963708	54966708	-	0	12.07	26.86	20.06	19.87	13.95	27.13	22.53	21.23	2.22535	1.66197	1.64623	1.9448	1.61505	1.52186	1	0	0	0	0	0	1	0	0	0	Slc36a3				Slc36a3				Tmem39a	Oxgr1
Slc5a6	solute carrier family 5 (sodium-dependent vitamin transporter), member 6	NM_001177621	chr5	31349435	31352435	-	0	7.67	15.97	13.94	10.19	13.49	18.85	17.79	19.01	2.08214	1.81747	1.32855	1.39733	1.31875	1.40919	1	0	0	0	0	0	1	0	0	0	Slc5a6				Slc5a6				Tmem39a	Tas2r113
Smg6	Smg-6 homolog, nonsense mediated mRNA decay factor (C. elegans)	NM_001002764	chr11	74737874	74740874	+	0	8.99	18.4	14.25	12.78	11.66	21.82	19.54	16.31	2.04672	1.58509	1.42158	1.87136	1.67581	1.3988	1	0	0	0	0	0	1	0	0	0	Smg6				Smg6				Tmsb15l	8430436N08Rik
Smyd4	SET and MYND domain containing 4	NM_001102611	chr11	75160435	75163435	+	0	9.17	18.54	18.04	17	14.75	26.98	24.48	18.77	2.02181	1.96728	1.85387	1.82915	1.65966	1.27254	1	0	0	0	0	0	1	0	0	0	Smyd4				Smyd4				Tmsb15l	Cyp2c29
Snrnp48	small nuclear ribonucleoprotein 48 (U11/U12)	NM_026382	chr13	38295308	38298308	+	0	8.23	16.58	15.65	14.64	12.92	18.3	20	14.94	2.01458	1.90158	1.77886	1.41641	1.54799	1.15635	1	0	0	0	0	0	1	0	0	0	Snrnp48				Snrnp48				Trappc11	Gm5801
Snx11	sorting nexin 11	NM_028965	chr11	96637369	96640369	-	0	9.99	21.72	18.47	14.24	17.09	30.01	24.22	19.38	2.17417	1.84885	1.42543	1.756	1.4172	1.134	1	0	0	0	0	0	1	0	0	0	Snx11				Snx11				Trp63	Mir136
Snx11	sorting nexin 11	NM_001163389	chr11	96637369	96640369	-	0	9.99	21.72	18.47	14.24	17.09	30.01	24.28	19.38	2.17417	1.84885	1.42543	1.756	1.42071	1.134	1	0	0	0	0	0	1	0	0	0	Snx11				Snx11				Trp63	Mir3071
Specc1	sperm antigen with calponin homology and coiled-coil domains 1	NM_001310526	chr11	61768765	61771765	+	0	12.82	25.64	19.14	15.71	14.69	21.23	19.35	19.62	2	1.49298	1.22543	1.4452	1.31722	1.3356	1	0	0	0	0	0	1	0	0	0	Specc1				Specc1				Trp63	Olfr722
Specc1	sperm antigen with calponin homology and coiled-coil domains 1	NM_001281818	chr11	61768765	61771765	+	0	12.82	25.64	19.14	15.71	14.69	21.23	19.35	19.62	2	1.49298	1.22543	1.4452	1.31722	1.3356	1	0	0	0	0	0	1	0	0	0	Specc1				Specc1				Trp63	Rtl1
Spg21	spastic paraplegia 21 homolog (human)	NM_138584	chr9	65307244	65310244	+	0	10.62	22.39	18.22	16.16	13.32	23.41	23.76	20.99	2.10829	1.71563	1.52166	1.75751	1.78378	1.57583	1	0	0	0	0	0	1	0	0	0	Spg21				Spg21				Trp63	Olfr1084
Srr	serine racemase	NM_013761	chr11	74737800	74740800	-	0	8.92	18.67	13.64	12.05	11.72	22.52	19.74	16.22	2.09305	1.52915	1.3509	1.9215	1.6843	1.38396	1	0	0	0	0	0	1	0	0	0	Srr				Srr				Uggt1	Olfr730
Srr	serine racemase	NM_001163311	chr11	74737800	74740800	-	0	8.92	18.67	13.64	12.05	11.72	22.47	19.74	16.22	2.09305	1.52915	1.3509	1.91724	1.6843	1.38396	1	0	0	0	0	0	1	0	0	0	Srr				Srr				Usf1	Reg3g
Stard3nl	STARD3 N-terminal like	NM_024270	chr13	19486182	19489182	-	0	8.8	17.66	14.86	16.05	16.35	25.59	22.27	21.09	2.00682	1.68864	1.82386	1.56514	1.36208	1.28991	1	0	0	0	0	0	1	0	0	0	Stard3nl				Stard3nl				Usf1
Taco1	translational activator of mitochondrially encoded cytochrome c oxidase I	NM_027346	chr11	105925921	105928921	+	0	8.86	20.43	15.78	13.62	13.72	20.33	21.82	17.26	2.30587	1.78104	1.53725	1.48178	1.59038	1.25802	1	0	0	0	0	0	1	0	0	0	Taco1				Taco1				Usf1
Tex16	testis expressed gene 16	NM_031382	chrX	109205629	109208629	+	0	2.89	5.82	4.65	4.11	4.4	4.31	5	4.26	2.01384	1.609	1.42215	0.979545	1.13636	0.968182	1	0	0	0	0	0	1	0	0	0	Tex16				Tex16				Vps37a
Tgtp2	T cell specific GTPase 2	NM_001145164-HOMER2	chr11	48876214	48879214	-	0	4.65	10.08	7.89	6.81	8.06	10.71	9.8	11.68	2.16774	1.69677	1.46452	1.32878	1.21588	1.44913	1	0	0	0	0	0	1	0	0	0	Tgtp2				Tgtp2				Vps51
Tlr4	toll-like receptor 4	NM_021297	chr4	66487085	66490085	+	0	5.28	11.57	8.68	9.85	10.29	14.33	14.41	12.86	2.19129	1.64394	1.86553	1.39261	1.40039	1.24976	1	0	0	0	0	0	1	0	0	0	Tlr4				Tlr4				Wdr35
Tmub2	transmembrane and ubiquitin-like domain containing 2	NM_001302506	chr11	102144634	102147634	+	0	10.68	21.72	16.94	13.4	14.01	24.65	15.78	13.71	2.03371	1.58614	1.25468	1.75946	1.12634	0.978587	1	0	0	0	0	0	1	0	0	0	Tmub2				Tmub2				Wdr35
Trim11	tripartite motif-containing 11	NM_053168	chr11	58790095	58793095	+	0	14.58	31.8	20.79	19.59	23.21	36.9	32.59	31.49	2.18107	1.42593	1.34362	1.58983	1.40414	1.35674	1	0	0	0	0	0	1	0	0	0	Trim11				Trim11				Wdr4
Trim11	tripartite motif-containing 11	NM_001290988	chr11	58790095	58793095	+	0	14.58	31.8	20.79	19.59	23.21	36.9	32.59	31.49	2.18107	1.42593	1.34362	1.58983	1.40414	1.35674	1	0	0	0	0	0	1	0	0	0	Trim11				Trim11				Zfp68
Trp53cor1	tumor protein p53 pathway corepressor 1	NR_036469	chr17	29214571	29217571	-	0	7.29	17.46	10.09	11.99	18.12	23.06	17.6	17.87	2.39506	1.38409	1.64472	1.27263	0.971302	0.986203	1	0	0	0	0	0	1	0	0	0	Trp53cor1				Trp53cor1				Zfp68
Trpv2	transient receptor potential cation channel, subfamily V, member 2	NM_011706	chr11	62386488	62389488	+	0	9.93	20.16	13.76	10.7	14.29	18.6	15.45	16.17	2.03021	1.3857	1.07754	1.30161	1.08118	1.13156	1	0	0	0	0	0	1	0	0	0	Trpv2				Trpv2				Zfp68
Ttc33	tetratricopeptide repeat domain 33	NM_026213	chr15	5134060	5137060	+	0	10.12	20.84	20.18	19.03	13.32	24.8	25.84	24.06	2.05929	1.99407	1.88043	1.86186	1.93994	1.80631	1	0	0	0	0	0	1	0	0	0	Ttc33				Ttc33				Zfp804b
Ublcp1	ubiquitin-like domain containing CTD phosphatase 1	NM_024475	chr11	44282550	44285550	-	0	18.22	39.92	24.03	24.1	36.76	55.3	33.18	40.23	2.191	1.31888	1.32272	1.50435	0.902612	1.0944	1	0	0	0	0	0	1	0	0	0	Ublcp1				Ublcp1				1110037F02Rik
Vmn1r238	vomeronasal 1 receptor, 238	NM_001167539	chr18	3121912	3124912	-	0	2.64	6.09	3.24	3.55	2.63	3.42	4.29	2.36	2.30682	1.22727	1.3447	1.30038	1.63118	0.897338	1	0	0	0	0	0	1	0	0	0	Vmn1r238				Vmn1r238				1700011B04Rik
Vps11	vacuolar protein sorting 11 (yeast)	NM_027889	chr9	44168253	44171253	-	0	11.94	24.15	21.34	19.71	14.69	24.75	21.56	19.15	2.02261	1.78727	1.65075	1.68482	1.46767	1.30361	1	0	0	0	0	0	1	0	0	0	Vps11				Vps11				1700022H01Rik
Vps50	VPS50 EARP/GARPII complex subunit	NM_001167751	chr6	3446893	3449893	+	0	8.67	18.74	12.6	15.15	10.69	16.61	14.22	16.97	2.16148	1.45329	1.7474	1.55379	1.33022	1.58746	1	0	0	0	0	0	1	0	0	0	Vps50				Vps50				1700028I16Rik
Vps50	VPS50 EARP/GARPII complex subunit	NM_001167750	chr6	3446893	3449893	+	0	8.67	18.74	12.6	15.15	10.69	16.61	14.22	17.02	2.16148	1.45329	1.7474	1.55379	1.33022	1.59214	1	0	0	0	0	0	1	0	0	0	Vps50				Vps50				1700122O11Rik
Vps50	VPS50 EARP/GARPII complex subunit	NM_024260	chr6	3446893	3449893	+	0	8.67	18.74	12.6	15.15	10.69	16.61	14.22	16.97	2.16148	1.45329	1.7474	1.55379	1.33022	1.58746	1	0	0	0	0	0	1	0	0	0	Vps50				Vps50				1810026J23Rik
Wipf2	WAS/WASL interacting protein family, member 2	NM_197940	chr11	98723412	98726412	+	0	12.44	25.44	22.56	17.79	16.98	33.33	25.52	24.82	2.04502	1.8135	1.43006	1.9629	1.50294	1.46172	1	0	0	0	0	0	1	0	0	0	Wipf2				Wipf2				1810034E14Rik
Xcr1	chemokine (C motif) receptor 1	NM_011798	chr9	123769746	123772746	-	0	6.03	12.52	8.93	8.84	7.78	11.95	10.58	12.25	2.07629	1.48093	1.466	1.53599	1.3599	1.57455	1	0	0	0	0	0	1	0	0	0	Xcr1				Xcr1				2310036O22Rik
Zbtb4	zinc finger and BTB domain containing 4	NM_029348	chr11	69577914	69580914	+	0	13.13	26.59	23.48	22.41	24.01	47.61	31.23	32.24	2.02513	1.78827	1.70678	1.98292	1.30071	1.34277	1	0	0	0	0	0	1	0	0	0	Zbtb4				Zbtb4				2700029M09Rik
Zfp658	zinc finger protein 658	NM_001008549	chr7	50816240	50819240	+	0	10.12	20.84	19.57	16.89	16.35	22.52	22.46	20.66	2.05929	1.93379	1.66897	1.37737	1.3737	1.26361	1	0	0	0	0	0	1	0	0	0	Zfp658				Zfp658				2700069I18Rik
Zfp867	zinc finger protein 867	NM_178417	chr11	59284476	59287476	-	0	12.38	25.91	24.03	16.27	21.21	33.08	24.48	21.75	2.09289	1.94103	1.31422	1.55964	1.15417	1.02546	1	0	0	0	0	0	1	0	0	0	Zfp867				Zfp867				2810474O19Rik
1700097N02Rik	RIKEN cDNA 1700097N02 gene	NR_045287	chr17	30762350	30765350	-	0	2.14	3.72	4.65	5.91	3.49	3.97	5.97	4.26	1.73832	2.1729	2.76168	1.13754	1.7106	1.22063	0	1	1	0	0	0	1	0	0	0	1700097N02Rik				1700097N02Rik				2810474O19Rik
4930519D14Rik	RIKEN cDNA 4930519D14 gene	NR_045975	chr13	30705412	30708412	+	0	10.68	15.7	23.48	22.69	12.52	17.36	21.49	19.76	1.47004	2.1985	2.12453	1.38658	1.71645	1.57827	0	1	1	0	0	0	1	0	0	0	4930519D14Rik				4930519D14Rik				2810474O19Rik
9130015A21Rik	RIKEN cDNA 9130015A21 gene	NR_045051	chr12	36369476	36372476	-	0	9.24	16.1	20.36	22.18	12.18	14.58	16.43	21.09	1.74242	2.20346	2.40043	1.19704	1.34893	1.73153	0	1	1	0	0	0	1	0	0	0	9130015A21Rik				9130015A21Rik				4930429F24Rik
9130015A21Rik	RIKEN cDNA 9130015A21 gene	NR_045050	chr12	36378290	36381290	-	0	8.23	16.24	20.36	19.31	10.52	13.14	19.61	14.8	1.97327	2.47388	2.34629	1.24905	1.86407	1.40684	0	1	1	0	0	0	1	0	0	0	9130015A21Rik				9130015A21Rik				4930451G09Rik
Atf7ip	activating transcription factor 7 interacting protein	NM_019426	chr6	136465872	136468872	+	0	7.92	13.53	16.88	16.55	8.58	11.11	12.01	11.11	1.70833	2.13131	2.08965	1.29487	1.39977	1.29487	0	1	1	0	0	0	1	0	0	0	Atf7ip				Atf7ip				4930451G09Rik
Bre	brain and reproductive organ-expressed protein	NM_181280	chr5	31998923	32001923	+	0	5.66	10.96	12.9	11.77	10.12	13.64	16.3	16.12	1.9364	2.27915	2.07951	1.34783	1.61067	1.59289	0	1	1	0	0	0	1	0	0	0	Bre				Bre				4930481A15Rik
Bre	brain and reproductive organ-expressed protein	NM_181279	chr5	31998923	32001923	+	0	5.66	10.96	12.9	11.77	10.12	13.64	16.3	16.12	1.9364	2.27915	2.07951	1.34783	1.61067	1.59289	0	1	1	0	0	0	1	0	0	0	Bre				Bre				4930481A15Rik
Bre	brain and reproductive organ-expressed protein	NM_144541	chr5	31998923	32001923	+	0	5.66	10.96	12.9	11.77	10.12	13.64	16.3	16.12	1.9364	2.27915	2.07951	1.34783	1.61067	1.59289	0	1	1	0	0	0	1	0	0	0	Bre				Bre				4930506C21Rik
Bre	brain and reproductive organ-expressed protein	NM_181281	chr5	31998923	32001923	+	0	5.66	10.96	12.9	11.77	10.12	13.64	16.3	16.12	1.9364	2.27915	2.07951	1.34783	1.61067	1.59289	0	1	1	0	0	0	1	0	0	0	Bre				Bre				4930513D17Rik
Bre	brain and reproductive organ-expressed protein	NM_181282	chr5	31998923	32001923	+	0	5.66	10.96	12.9	11.77	10.12	13.64	16.3	16.12	1.9364	2.27915	2.07951	1.34783	1.61067	1.59289	0	1	1	0	0	0	1	0	0	0	Bre				Bre				4930555K05Rik
Btrc	beta-transducin repeat containing protein	NM_001286465	chr19	45436724	45439724	+	0	8.42	10.42	18.41	17	14.06	20.58	24.93	23.07	1.23753	2.18646	2.019	1.46373	1.77312	1.64083	0	1	1	0	0	0	1	0	0	0	Btrc				Btrc				4930577N17Rik
Btrc	beta-transducin repeat containing protein	NM_001286466	chr19	45436724	45439724	+	0	8.42	10.42	18.41	17	14.06	20.58	24.93	23.07	1.23753	2.18646	2.019	1.46373	1.77312	1.64083	0	1	1	0	0	0	1	0	0	0	Btrc				Btrc				6330549D23Rik
Btrc	beta-transducin repeat containing protein	NM_001037758	chr19	45436724	45439724	+	0	8.42	10.42	18.41	17	14.06	20.58	24.93	23.07	1.23753	2.18646	2.019	1.46373	1.77312	1.64083	0	1	1	0	0	0	1	0	0	0	Btrc				Btrc				9030624J02Rik
Btrc	beta-transducin repeat containing protein	NM_009771	chr19	45436724	45439724	+	0	8.42	10.42	18.41	17	14.06	20.63	25.06	23.07	1.23753	2.18646	2.019	1.46728	1.78236	1.64083	0	1	1	0	0	0	1	0	0	0	Btrc				Btrc				9130011E15Rik
C330018D20Rik	RIKEN cDNA C330018D20 gene	NM_029909	chr18	57133533	57136533	-	0	7.1	10.28	15.96	14.81	14.01	20.09	16.75	16.83	1.44789	2.24789	2.08592	1.43398	1.19557	1.20128	0	1	1	0	0	0	1	0	0	0	C330018D20Rik				C330018D20Rik				9330020H09Rik
Cnot7	CCR4-NOT transcription complex, subunit 7	NM_011135	chr8	41595608	41598608	-	0	7.23	9.54	16.08	16.21	10.06	13.99	12.6	14.8	1.3195	2.22407	2.24205	1.39066	1.25249	1.47117	0	1	1	0	0	0	1	0	0	0	Cnot7				Cnot7				A530032D15Rik
Cnot7	CCR4-NOT transcription complex, subunit 7	NM_001271543	chr8	41595608	41598608	-	0	7.23	9.54	16.08	16.21	10.06	13.99	12.6	14.8	1.3195	2.22407	2.24205	1.39066	1.25249	1.47117	0	1	1	0	0	0	1	0	0	0	Cnot7				Cnot7				A530072M11Rik
Coro7	coronin 7	NM_030205	chr16	4678220	4681220	-	0	11.37	17.46	29.54	24.38	20.24	28.22	28.76	31.49	1.53562	2.59807	2.14424	1.39427	1.42095	1.55583	0	1	1	0	0	0	1	0	0	0	Coro7				Coro7				A630020A06
Ctnnbl1	catenin, beta like 1	NM_025680	chr2	157561637	157564637	+	0	9.05	16.3	22.93	18.64	14.46	18.8	18.63	16.55	1.8011	2.5337	2.05967	1.30014	1.28838	1.14454	0	1	1	0	0	0	1	0	0	0	Ctnnbl1				Ctnnbl1				A630066F11Rik
Dido1	death inducer-obliterator 1	NM_001291433	chr2	180435307	180438307	-	0	7.29	10.69	16.08	15.43	13.84	17.61	23.37	20.76	1.46639	2.20576	2.1166	1.2724	1.68858	1.5	0	1	1	0	0	0	1	0	0	0	Dido1				Dido1				Aagab
Dido1	death inducer-obliterator 1	NM_011805	chr2	180435307	180438307	-	0	7.29	10.69	16.08	15.43	13.84	17.61	23.37	20.76	1.46639	2.20576	2.1166	1.2724	1.68858	1.5	0	1	1	0	0	0	1	0	0	0	Dido1				Dido1				Aamp
Dido1	death inducer-obliterator 1	NM_175551	chr2	180435307	180438307	-	0	7.29	10.69	16.08	15.43	13.84	17.61	23.37	20.76	1.46639	2.20576	2.1166	1.2724	1.68858	1.5	0	1	1	0	0	0	1	0	0	0	Dido1				Dido1				Aamp
Dnah8	dynein, axonemal, heavy chain 8	NM_013811	chr17	30762381	30765381	+	0	2.14	3.72	4.65	5.91	3.49	3.97	5.97	4.26	1.73832	2.1729	2.76168	1.13754	1.7106	1.22063	0	1	1	0	0	0	1	0	0	0	Dnah8				Dnah8				Abhd17a
Dpep2	dipeptidase 2	NM_176913	chr8	108518823	108521823	-	0	11.06	21.85	23.79	23.2	19.32	28.72	26.56	32.62	1.97559	2.15099	2.09765	1.48654	1.37474	1.68841	0	1	1	0	0	0	1	0	0	0	Dpep2				Dpep2				Ablim1
Fcgr3	Fc receptor, IgG, low affinity III	NM_010188	chr1	172988034	172991034	-	0	9.3	14.48	19.94	18.75	13.04	20.48	20.71	17.11	1.55699	2.14409	2.01613	1.57055	1.58819	1.31212	0	1	1	0	0	0	1	0	0	0	Fcgr3				Fcgr3				Acvr1b
Gm6936	predicted gene 6936	NR_045001	chr16	49979073	49982073	+	0	11.63	16.85	31.92	26.35	17.21	19.19	26.88	30.35	1.44884	2.74463	2.26569	1.11505	1.56188	1.76351	0	1	1	0	0	0	1	0	0	0	Gm6936				Gm6936				Adar
Gpr82	G protein-coupled receptor 82	NM_175669	chrX	13236989	13239989	+	0	4.65	8.19	10.46	11.2	6.69	11.41	7.73	10.92	1.76129	2.24946	2.4086	1.70553	1.15546	1.63229	0	1	1	0	0	0	1	0	0	0	Gpr82				Gpr82				Adck5
Grk6	G protein-coupled receptor kinase 6	NM_001286063	chr13	55544933	55547933	+	0	6.98	13.67	15.41	15.09	17.84	25.29	26.43	25.39	1.95845	2.20774	2.16189	1.4176	1.4815	1.42321	0	1	1	0	0	0	1	0	0	0	Grk6				Grk6				Adck5
Ldah	lipid droplet associated hydrolase	NM_001167768	chr12	8213432	8216432	+	0	8.3	11.57	20.61	18.64	13.84	12.4	18.63	23.78	1.39398	2.48313	2.24578	0.895954	1.3461	1.71821	0	1	1	0	0	0	1	0	0	0	Ldah				Ldah				Aggf1
Ldah	lipid droplet associated hydrolase	NM_172401	chr12	8213413	8216413	+	0	8.3	11.64	20.67	18.52	14.01	12.5	18.63	23.69	1.40241	2.49036	2.23133	0.89222	1.32976	1.69094	0	1	1	0	0	0	1	0	0	0	Ldah				Ldah				Agps
Ldah	lipid droplet associated hydrolase	NM_001167767	chr12	8213433	8216433	+	0	8.3	11.5	20.61	18.64	13.84	12.4	18.63	23.78	1.38554	2.48313	2.24578	0.895954	1.3461	1.71821	0	1	1	0	0	0	1	0	0	0	Ldah				Ldah				Ahi1
Lonp2	lon peptidase 2, peroxisomal	NM_025827	chr8	89146442	89149442	+	0	8.67	16.51	18.83	19.2	13.78	21.77	19.09	23.64	1.90427	2.17186	2.21453	1.57983	1.38534	1.71553	0	1	1	0	0	0	1	0	0	0	Lonp2				Lonp2				Aif1
Lrmp	lymphoid-restricted membrane protein	NM_001281981	chr6	145062656	145065656	+	0	7.86	15.36	20.79	15.82	12.29	21.62	19.09	18.82	1.9542	2.64504	2.01272	1.75915	1.5533	1.53133	0	1	1	0	0	0	1	0	0	0	Lrmp				Lrmp				Als2cr12
Lrmp	lymphoid-restricted membrane protein	NM_001281980	chr6	145062656	145065656	+	0	7.86	15.36	20.79	15.82	12.29	21.62	19.02	18.77	1.9542	2.64504	2.01272	1.75915	1.5476	1.52726	0	1	1	0	0	0	1	0	0	0	Lrmp				Lrmp				Anks3
Lrr1	leucine rich repeat protein 1	NM_001081406	chr12	70268301	70271301	+	0	9.36	14	21.59	28.09	18.98	19.99	22.46	25.25	1.49573	2.30662	3.00107	1.05321	1.18335	1.33035	0	1	1	0	0	0	1	0	0	0	Lrr1				Lrr1				Ankub1
Mast3	microtubule associated serine/threonine kinase 3	NM_199308	chr8	73314832	73317832	-	0	13.89	19.89	30.02	28.43	16.87	30.9	33.24	28.98	1.43197	2.16127	2.0468	1.83165	1.97036	1.71784	0	1	1	0	0	0	1	0	0	0	Mast3				Mast3				Apool
Mcee	methylmalonyl CoA epimerase	NM_028626	chr7	71536157	71539157	+	0	6.28	11.23	12.6	12.67	9.66	17.71	13.76	15.22	1.78822	2.00637	2.01752	1.83333	1.42443	1.57557	0	1	1	0	0	0	1	0	0	0	Mcee				Mcee				Apool
Mrpl37	mitochondrial ribosomal protein L37	NM_025500	chr4	106737971	106740971	-	0	11.56	22.19	23.36	26.63	17.72	27.58	25.97	25.77	1.91955	2.02076	2.30363	1.55643	1.46558	1.45429	0	1	1	0	0	0	1	0	0	0	Mrpl37				Mrpl37				Apool
Nek2	NIMA (never in mitosis gene a)-related expressed kinase 2	NM_010892	chr1	193643852	193646852	+	0	10.24	17.18	26.36	21.62	16.29	28.62	23.63	23.21	1.67773	2.57422	2.11133	1.75691	1.45058	1.4248	0	1	1	0	0	0	1	0	0	0	Nek2				Nek2				Arfgef2
Nkiras1	NFKB inhibitor interacting Ras-like protein 1	NM_023526	chr14	19102156	19105156	+	0	5.97	9.88	12.41	12.78	12.69	10.32	15.19	17.92	1.65494	2.07873	2.1407	0.813239	1.19701	1.41214	0	1	1	0	0	0	1	0	0	0	Nkiras1				Nkiras1				Arhgef1
Otud5	OTU domain containing 5	NM_001290537	chrX	7417708	7420708	+	0	3.33	5.14	9.05	8.05	4.92	7.29	8.38	8.79	1.54354	2.71772	2.41742	1.48171	1.70325	1.78659	0	1	1	0	0	0	1	0	0	0	Otud5				Otud5				Armc8
Plrg1	pleiotropic regulator 1, PRL1 homolog (Arabidopsis)	NM_016784	chr3	82857960	82860960	+	0	8.8	14.82	19.51	17.9	15.15	18.8	20.26	19.48	1.68409	2.21705	2.03409	1.24092	1.33729	1.28581	0	1	1	0	0	0	1	0	0	0	Plrg1				Plrg1				Armc8
Pold3	polymerase (DNA-directed), delta 3, accessory subunit	NM_133692	chr7	107268510	107271510	-	0	6.16	9.61	15.17	12.33	12.86	20.88	17.66	21.42	1.56006	2.46266	2.00162	1.62364	1.37325	1.66563	0	1	1	0	0	0	1	0	0	0	Pold3				Pold3				Atad5
Ppp1r11	protein phosphatase 1, regulatory (inhibitor) subunit 11	NM_029632	chr17	37087237	37090237	-	0	4.46	7.85	12.9	10.13	9.43	11.8	13.05	11.54	1.76009	2.89238	2.2713	1.25133	1.38388	1.22375	0	1	1	0	0	0	1	0	0	0	Ppp1r11				Ppp1r11				Atg101
Prpf19	PRP19/PSO4 pre-mRNA processing factor 19 homolog (S. cerevisiae)	NM_001253843	chr19	10968221	10971221	+	0	9.3	18.13	19.57	18.64	17.55	26.93	20.84	20.85	1.94946	2.1043	2.0043	1.53447	1.18746	1.18803	0	1	1	0	0	0	1	0	0	0	Prpf19				Prpf19				Atg13
Prpf19	PRP19/PSO4 pre-mRNA processing factor 19 homolog (S. cerevisiae)	NM_134129	chr19	10968221	10971221	+	0	9.3	18.13	19.57	18.64	17.55	26.93	20.84	20.85	1.94946	2.1043	2.0043	1.53447	1.18746	1.18803	0	1	1	0	0	0	1	0	0	0	Prpf19				Prpf19				Atg9b
Rab39	RAB39, member RAS oncogene family	NM_175562	chr9	53512837	53515837	-	0	10.49	16.71	21.1	21.23	14.35	25.59	28.05	19.48	1.59295	2.01144	2.02383	1.78328	1.9547	1.35749	0	1	1	0	0	0	1	0	0	0	Rab39				Rab39				Atp13a2
Rpp14	ribonuclease P 14 subunit	NM_025938	chr14	8911327	8914327	+	0	6.91	13.67	20.67	23.2	14.69	18.8	18.83	28.08	1.97829	2.99132	3.35745	1.27978	1.28182	1.9115	0	1	1	0	0	0	1	0	0	0	Rpp14				Rpp14				Atp13a2
Rwdd4a	RWD domain containing 4A	NM_203507	chr8	48617499	48620499	+	0	7.42	14.34	18.71	15.82	13.09	18.1	18.89	19.29	1.93261	2.52156	2.13208	1.38273	1.44309	1.47364	0	1	1	0	0	0	1	0	0	0	Rwdd4a				Rwdd4a				Atp5k
Scml4	sex comb on midleg-like 4 (Drosophila)	NM_172938	chr10	42578818	42581818	+	0	7.42	9.74	15.78	15.99	16.24	16.96	16.69	14.99	1.31267	2.12668	2.15499	1.04433	1.02771	0.92303	0	1	1	0	0	0	1	0	0	0	Scml4				Scml4				Atp7a
Sgta	small glutamine-rich tetratricopeptide repeat (TPR)-containing, alpha	NM_024499	chr10	80521399	80524399	-	0	7.98	11.37	16.45	16.55	10.06	15.82	19.61	19.67	1.42481	2.0614	2.07393	1.57256	1.9493	1.95527	0	1	1	0	0	0	1	0	0	0	Sgta				Sgta				Atp7a
Slc25a26	solute carrier family 25 (mitochondrial carrier, phosphate carrier), member 26	NM_026255	chr6	94448808	94451808	+	0	6.91	11.7	15.41	14.3	10.81	18.75	16.69	18.49	1.6932	2.2301	2.06946	1.73451	1.54394	1.71045	0	1	1	0	0	0	1	0	0	0	Slc25a26				Slc25a26				Atxn10
Spata7	spermatogenesis associated 7	NM_178914	chr12	99864852	99867852	+	0	7.98	13.87	21.77	22.58	13.72	19.54	17.79	25.06	1.7381	2.72807	2.82957	1.4242	1.29665	1.82653	0	1	1	0	0	0	1	0	0	0	Spata7				Spata7				Atxn7l1
Spata7	spermatogenesis associated 7	NM_001289572	chr12	99864852	99867852	+	0	7.98	13.87	21.77	22.58	13.72	19.54	17.79	25.06	1.7381	2.72807	2.82957	1.4242	1.29665	1.82653	0	1	1	0	0	0	1	0	0	0	Spata7				Spata7				AW549877
Spata7	spermatogenesis associated 7	NM_001289574	chr12	99864852	99867852	+	0	7.98	13.87	21.77	22.58	13.72	19.54	17.79	25.06	1.7381	2.72807	2.82957	1.4242	1.29665	1.82653	0	1	1	0	0	0	1	0	0	0	Spata7				Spata7				Axin1
Spata7	spermatogenesis associated 7	NM_001289573	chr12	99864852	99867852	+	0	7.98	13.87	21.77	22.58	13.72	19.54	17.79	25.06	1.7381	2.72807	2.82957	1.4242	1.29665	1.82653	0	1	1	0	0	0	1	0	0	0	Spata7				Spata7				Axin1
Sugp2	SURP and G patch domain containing 2	NM_001168290	chr8	72756625	72759625	+	0	7.98	15.76	16.27	21.06	14.92	20.68	25.65	23.59	1.97494	2.03885	2.6391	1.38606	1.71917	1.5811	0	1	1	0	0	0	1	0	0	0	Sugp2				Sugp2				B9d2
Sugp2	SURP and G patch domain containing 2	NM_172755	chr8	72756625	72759625	+	0	7.98	15.76	16.27	21.06	14.92	20.68	25.65	23.64	1.97494	2.03885	2.6391	1.38606	1.71917	1.58445	0	1	1	0	0	0	1	0	0	0	Sugp2				Sugp2				Bax
Taf1a	TATA box binding protein (Tbp)-associated factor, RNA polymerase I, A	NM_001277959	chr1_random	360833	363833	+	0	6.98	12.85	16.57	14.08	11.78	19.64	18.83	16.83	1.84097	2.37393	2.01719	1.66723	1.59847	1.42869	0	1	1	0	0	0	1	0	0	0	Taf1a				Taf1a				Bbs4
Taf1a	TATA box binding protein (Tbp)-associated factor, RNA polymerase I, A	NM_021466	chr1_random	360733	363733	+	0	6.91	13.8	16.63	14.53	11.78	20.09	19.54	17.3	1.99711	2.40666	2.10275	1.70543	1.65874	1.46859	0	1	1	0	0	0	1	0	0	0	Taf1a				Taf1a				BC030867
Taf1a	TATA box binding protein (Tbp)-associated factor, RNA polymerase I, A	NM_001277958	chr1_random	360833	363833	+	0	6.98	12.85	16.57	14.08	11.78	19.59	18.76	16.83	1.84097	2.37393	2.01719	1.66299	1.59253	1.42869	0	1	1	0	0	0	1	0	0	0	Taf1a				Taf1a				BC031181
Tmem242	transmembrane protein 242	NM_027457	chr17	5438760	5441760	-	0	10.43	14.41	21.22	23.65	12.98	21.03	24.93	21.61	1.38159	2.03452	2.2675	1.62018	1.92065	1.66487	0	1	1	0	0	0	1	0	0	0	Tmem242				Tmem242				Bdp1
Tmem39a	transmembrane protein 39a	NM_001205287	chr16	38561427	38564427	+	0	10.43	12.18	23.97	23.76	16.18	18.45	26.88	26.33	1.16779	2.29818	2.27804	1.1403	1.66131	1.62732	0	1	1	0	0	0	1	0	0	0	Tmem39a				Tmem39a				Bex6
Tmem39a	transmembrane protein 39a	NM_026407	chr16	38561427	38564427	+	0	10.43	12.18	23.97	23.76	16.18	18.45	26.88	26.29	1.16779	2.29818	2.27804	1.1403	1.66131	1.62485	0	1	1	0	0	0	1	0	0	0	Tmem39a				Tmem39a				Borcs8
Tmsb15l	thymosin beta 15b like	NM_001081983	chrX	133509913	133512913	-	0	4.02	7.65	10.15	8.78	5.55	7.34	10.65	6.71	1.90299	2.52488	2.18408	1.32252	1.91892	1.20901	0	1	1	0	0	0	1	0	0	0	Tmsb15l				Tmsb15l				Borcs8
Tmsb15l	thymosin beta 15b like	NM_207267	chrX	133509913	133512913	-	0	4.02	7.65	10.15	8.78	5.55	7.34	10.65	6.71	1.90299	2.52488	2.18408	1.32252	1.91892	1.20901	0	1	1	0	0	0	1	0	0	0	Tmsb15l				Tmsb15l				Borcs8
Trappc11	trafficking protein particle complex 11	NM_177240	chr8	48617324	48620324	-	0	8.11	13.67	19.02	16.27	12.69	19.05	19.15	19.24	1.68557	2.34525	2.00617	1.50118	1.50906	1.51615	0	1	1	0	0	0	1	0	0	0	Trappc11				Trappc11				Borcs8
Trp63	transformation related protein 63	NM_001127263	chr16	25800502	25803502	+	0	10.24	13.19	23.97	23.14	15.15	13.44	22.08	19.72	1.28809	2.34082	2.25977	0.887129	1.45743	1.30165	0	1	1	0	0	0	1	0	0	0	Trp63				Trp63				Borcs8
Trp63	transformation related protein 63	NM_001127264	chr16	25800502	25803502	+	0	10.24	13.19	23.97	23.14	15.15	13.44	22.08	19.72	1.28809	2.34082	2.25977	0.887129	1.45743	1.30165	0	1	1	0	0	0	1	0	0	0	Trp63				Trp63				Borcs8
Trp63	transformation related protein 63	NM_001127262	chr16	25800502	25803502	+	0	10.24	13.19	23.97	23.14	15.15	13.44	22.08	19.72	1.28809	2.34082	2.25977	0.887129	1.45743	1.30165	0	1	1	0	0	0	1	0	0	0	Trp63				Trp63				Brca1
Trp63	transformation related protein 63	NM_001127265	chr16	25800502	25803502	+	0	10.24	13.19	23.97	23.14	15.15	13.44	22.08	19.72	1.28809	2.34082	2.25977	0.887129	1.45743	1.30165	0	1	1	0	0	0	1	0	0	0	Trp63				Trp63				Brf1
Trp63	transformation related protein 63	NM_011641	chr16	25800502	25803502	+	0	10.24	13.19	23.97	23.14	15.15	13.44	22.08	19.72	1.28809	2.34082	2.25977	0.887129	1.45743	1.30165	0	1	1	0	0	0	1	0	0	0	Trp63				Trp63				Brms1
Uggt1	UDP-glucose glycoprotein glucosyltransferase 1	NM_198899	chr1	36299647	36302647	-	0	8.86	15.36	21.4	18.24	13.95	22.62	22.72	20.66	1.73363	2.41535	2.05869	1.62151	1.62867	1.481	0	1	1	0	0	0	1	0	0	0	Uggt1				Uggt1				Bspry
Usf1	upstream transcription factor 1	NM_001305676	chr1	173339944	173342944	+	0	4.71	8.19	14.49	10.75	11.61	12.25	15.32	11.68	1.73885	3.07643	2.28238	1.05512	1.31955	1.00603	0	1	1	0	0	0	1	0	0	0	Usf1				Usf1				Btnl2
Usf1	upstream transcription factor 1	NM_001305677	chr1	173339944	173342944	+	0	4.71	8.19	14.49	10.75	11.61	12.25	15.32	11.68	1.73885	3.07643	2.28238	1.05512	1.31955	1.00603	0	1	1	0	0	0	1	0	0	0	Usf1				Usf1				C130046K22Rik
Usf1	upstream transcription factor 1	NM_001305678	chr1	173339944	173342944	+	0	4.71	8.19	14.49	10.75	11.61	12.25	15.32	11.68	1.73885	3.07643	2.28238	1.05512	1.31955	1.00603	0	1	1	0	0	0	1	0	0	0	Usf1				Usf1				C130046K22Rik
Vps37a	vacuolar protein sorting 37A (yeast)	NM_033560	chr8	41595637	41598637	+	0	7.16	9.61	15.96	16.27	10.06	13.99	12.47	14.99	1.34218	2.22905	2.27235	1.39066	1.23956	1.49006	0	1	1	0	0	0	1	0	0	0	Vps37a				Vps37a				C130046K22Rik
Vps51	vacuolar protein sorting 51 homolog (S. cerevisiae)	NM_001081041	chr19	6075687	6078687	-	0	5.97	11.37	16.57	13.46	11.55	20.09	18.63	17.02	1.90452	2.77554	2.25461	1.73939	1.61299	1.47359	0	1	1	0	0	0	1	0	0	0	Vps51				Vps51				Capzb
Wdr35	WD repeat domain 35	NM_001159527	chr12	8979307	8982307	+	0	14.58	19.89	38.65	32.65	25.5	28.12	36.1	32.01	1.3642	2.65089	2.23937	1.10275	1.41569	1.25529	0	1	1	0	0	0	1	0	0	0	Wdr35				Wdr35				Capzb
Wdr35	WD repeat domain 35	NM_172470	chr12	8979307	8982307	+	0	14.58	19.82	38.59	32.65	25.44	28.07	36.1	32.01	1.3594	2.64678	2.23937	1.10338	1.41903	1.25825	0	1	1	0	0	0	1	0	0	0	Wdr35				Wdr35				Carkd
Wdr4	WD repeat domain 4	NM_021322	chr17	31647932	31650932	-	0	8.42	14.41	19.02	18.8	13.84	18.7	25.32	24.54	1.7114	2.25891	2.23278	1.35116	1.82948	1.77312	0	1	1	0	0	0	1	0	0	0	Wdr4				Wdr4				Carkd
Zfp68	zinc finger protein 68	NM_001163797	chr5	139059471	139062471	-	0	5.97	10.69	15.35	12.5	10.46	13.94	17.4	13.95	1.79062	2.57119	2.0938	1.3327	1.66348	1.33365	0	1	1	0	0	0	1	0	0	0	Zfp68				Zfp68				Carkd
Zfp68	zinc finger protein 68	NM_001044747	chr5	139059471	139062471	-	0	5.97	10.69	15.35	12.5	10.46	13.94	17.4	13.81	1.79062	2.57119	2.0938	1.3327	1.66348	1.32027	0	1	1	0	0	0	1	0	0	0	Zfp68				Zfp68				Casp8ap2
Zfp68	zinc finger protein 68	NM_013844	chr5	139059471	139062471	-	0	5.97	10.69	15.35	12.5	10.46	13.94	17.4	13.81	1.79062	2.57119	2.0938	1.3327	1.66348	1.32027	0	1	1	0	0	0	1	0	0	0	Zfp68				Zfp68				Casp8ap2
Zfp804b	zinc finger protein 804B	NM_001163223	chr5	7342878	7345878	-	0	7.16	13.33	16.82	15.99	8.8	9.37	10.26	10.78	1.86173	2.34916	2.23324	1.06477	1.16591	1.225	0	1	1	0	0	0	1	0	0	0	Zfp804b				Zfp804b				Ccdc130
1110037F02Rik	RIKEN cDNA 1110037F02 gene	NM_001081183	chr4	11411605	11414605	+	0	7.04	10.28	15.78	9.8	14.24	15.03	17.14	17.82	1.46023	2.24148	1.39205	1.05548	1.20365	1.2514	0	1	0	0	0	0	1	0	0	0	1110037F02Rik				1110037F02Rik				Ccdc130
1700011B04Rik	RIKEN cDNA 1700011B04 gene	NR_045616	chr13	35271992	35274992	+	0	10.56	15.63	21.34	18.8	12.86	15.62	17.21	16.22	1.48011	2.02083	1.7803	1.21462	1.33826	1.26128	0	1	0	0	0	0	1	0	0	0	1700011B04Rik				1700011B04Rik				Ccdc138
1700022H01Rik	RIKEN cDNA 1700022H01 gene	NR_126477	chr10	61141538	61144538	-	0	9.93	15.43	21.77	14.41	11.66	18.25	19.67	20.61	1.55388	2.19235	1.45116	1.56518	1.68696	1.76758	0	1	0	0	0	0	1	0	0	0	1700022H01Rik				1700022H01Rik				Ccdc181
1700028I16Rik	RIKEN cDNA 1700028I16 gene	NR_038042	chr10	82273368	82276368	+	0	10.43	16.1	21.16	18.52	14.01	20.04	20.32	19.81	1.54362	2.02876	1.77565	1.43041	1.45039	1.41399	0	1	0	0	0	0	1	0	0	0	1700028I16Rik				1700028I16Rik				Ccdc32
1700122O11Rik	RIKEN cDNA 1700122O11 gene	NM_029689	chr17	48173743	48176743	-	0	13.01	22.87	28.31	23.87	24.3	26.39	23.96	26.33	1.75788	2.17602	1.83474	1.08601	0.986008	1.08354	0	1	0	0	0	0	1	0	0	0	1700122O11Rik				1700122O11Rik				Ccdc71l
1810026J23Rik	RIKEN cDNA 1810026J23 gene	NM_178619	chr9	21395666	21398666	+	0	9.87	17.05	20.49	13.96	15.15	27.58	24.35	21.46	1.72746	2.07599	1.41439	1.82046	1.60726	1.4165	0	1	0	0	0	0	1	0	0	0	1810026J23Rik				1810026J23Rik				Ccnt1
1810034E14Rik	RIKEN cDNA 1810034E14 gene	NR_045798	chr13	64348508	64351508	+	0	8.17	13.19	16.94	12.39	14.12	21.72	18.05	19.86	1.61444	2.07344	1.51652	1.53824	1.27833	1.40652	0	1	0	0	0	0	1	0	0	0	1810034E14Rik				1810034E14Rik				Ccpg1
2310036O22Rik	RIKEN cDNA 2310036O22 gene	NM_026760	chr8	87549232	87552232	+	0	7.92	12.72	16.94	12.78	9.49	16.42	18.37	17.92	1.60606	2.13889	1.61364	1.73024	1.93572	1.8883	0	1	0	0	0	0	1	0	0	0	2310036O22Rik				2310036O22Rik				Ccpg1
2700029M09Rik	RIKEN cDNA 2700029M09 gene	NM_028299	chr8	63367748	63370748	+	0	10.05	9.4	20.61	17.79	14.12	20.93	24.67	21.42	0.935323	2.05075	1.77015	1.48229	1.74717	1.517	0	1	0	0	0	0	1	0	0	0	2700029M09Rik				2700029M09Rik				Ccpg1
2700069I18Rik	RIKEN cDNA 2700069I18 gene	NR_045905	chr3	5219323	5222323	-	0	9.61	18.94	19.45	17.57	10.58	17.95	17.79	18.63	1.97086	2.02393	1.8283	1.6966	1.68147	1.76087	0	1	0	0	0	0	1	0	0	0	2700069I18Rik				2700069I18Rik				Ccpg1
2810474O19Rik	RIKEN cDNA 2810474O19 gene	NM_026054	chr6	149256436	149259436	+	0	8.92	15.49	18.28	15.15	9.78	17.66	16.43	17.26	1.73655	2.04933	1.69843	1.80573	1.67996	1.76483	0	1	0	0	0	0	1	0	0	0	2810474O19Rik				2810474O19Rik				Ccpg1
2810474O19Rik	RIKEN cDNA 2810474O19 gene	NM_001289661	chr6	149256436	149259436	+	0	8.92	15.49	18.22	15.15	9.78	17.66	16.43	17.26	1.73655	2.0426	1.69843	1.80573	1.67996	1.76483	0	1	0	0	0	0	1	0	0	0	2810474O19Rik				2810474O19Rik				Ccr4
2810474O19Rik	RIKEN cDNA 2810474O19 gene	NM_001289662	chr6	149256436	149259436	+	0	8.92	15.49	18.22	15.15	9.78	17.66	16.43	17.26	1.73655	2.0426	1.69843	1.80573	1.67996	1.76483	0	1	0	0	0	0	1	0	0	0	2810474O19Rik				2810474O19Rik				Ccr6
4930429F24Rik	RIKEN cDNA 4930429F24 gene	NR_040734	chr9	79639948	79642948	+	0	5.59	11.1	11.74	10.13	9.2	16.42	17.6	13.62	1.98569	2.10018	1.81216	1.78478	1.91304	1.48043	0	1	0	0	0	0	1	0	0	0	4930429F24Rik				4930429F24Rik				Ccr6
4930451G09Rik	RIKEN cDNA 4930451G09 gene	NR_073370	chr16	4962882	4965882	+	0	15.08	15.76	30.21	27.31	19.27	20.24	32.01	33	1.04509	2.00332	1.81101	1.05034	1.66113	1.71251	0	1	0	0	0	0	1	0	0	0	4930451G09Rik				4930451G09Rik				Cd274
4930451G09Rik	RIKEN cDNA 4930451G09 gene	NM_001271586	chr16	4962881	4965881	+	0	15.08	15.76	30.21	27.31	19.27	20.24	32.14	33.05	1.04509	2.00332	1.81101	1.05034	1.66788	1.7151	0	1	0	0	0	0	1	0	0	0	4930451G09Rik				4930451G09Rik				Cd86
4930481A15Rik	RIKEN cDNA 4930481A15 gene	NR_015545	chr19	5405315	5408315	+	0	8.55	15.36	19.94	15.15	13.66	26.53	24.02	19.34	1.79649	2.33216	1.77193	1.94217	1.75842	1.41581	0	1	0	0	0	0	1	0	0	0	4930481A15Rik				4930481A15Rik				Cdc14b
4930481A15Rik	RIKEN cDNA 4930481A15 gene	NR_027938	chr19	5405315	5408315	+	0	8.55	15.36	19.94	15.15	13.66	26.58	24.02	19.34	1.79649	2.33216	1.77193	1.94583	1.75842	1.41581	0	1	0	0	0	0	1	0	0	0	4930481A15Rik				4930481A15Rik				Cdc23
4930506C21Rik	RIKEN cDNA 4930506C21 gene	NR_073374	chr17	8502483	8505483	-	0	10.37	16.51	22.63	15.6	13.21	22.52	24.48	23.45	1.59209	2.18226	1.50434	1.70477	1.85314	1.77517	0	1	0	0	0	0	1	0	0	0	4930506C21Rik				4930506C21Rik				Cdkal1
4930513D17Rik	RIKEN cDNA 4930513D17 gene	NR_045416	chr5	39993313	39996313	-	0	5.47	9.34	12.35	9.06	9.38	7.89	9.41	8.79	1.7075	2.25777	1.65631	0.841151	1.0032	0.9371	0	1	0	0	0	0	1	0	0	0	4930513D17Rik				4930513D17Rik				Cdkal1
4930555K05Rik	RIKEN cDNA 4930555K05 gene	NR_126459	chr13	73365048	73368048	-	0	8.67	7.65	18.47	9.85	9.03	11.95	15	10.83	0.882353	2.13033	1.1361	1.32337	1.66113	1.19934	0	1	0	0	0	0	1	0	0	0	4930555K05Rik				4930555K05Rik				Cdkal1
4930577N17Rik	RIKEN cDNA 4930577N17 gene	NR_073429	chr3	51079183	51082183	+	0	6.91	8.73	15.17	12.5	13.21	18.65	18.31	19.2	1.26339	2.19537	1.80897	1.41181	1.38607	1.45344	0	1	0	0	0	0	1	0	0	0	4930577N17Rik				4930577N17Rik				Cenpl
6330549D23Rik	RIKEN cDNA 6330549D23 gene	NR_003619	chr3	96432242	96435242	-	0	8.55	13.67	18.83	13.74	13.84	17.11	21.69	18.06	1.59883	2.20234	1.60702	1.23627	1.5672	1.30491	0	1	0	0	0	0	1	0	0	0	6330549D23Rik				6330549D23Rik				Cenpl
9030624J02Rik	RIKEN cDNA 9030624J02 gene	NM_027815	chr7	125882285	125885285	+	0	8.3	11.64	17.24	12.16	11.89	20.73	19.87	15.93	1.40241	2.07711	1.46506	1.74348	1.67115	1.33978	0	1	0	0	0	0	1	0	0	0	9030624J02Rik				9030624J02Rik				Cenpl
9130011E15Rik	RIKEN cDNA 9130011E15 gene	NM_198296	chr19	46071478	46074478	-	0	9.11	15.63	19.81	15.88	19.15	33.53	24.67	24.82	1.7157	2.17453	1.74314	1.75091	1.28825	1.29608	0	1	0	0	0	0	1	0	0	0	9130011E15Rik				9130011E15Rik				Cenpl
9330020H09Rik	RIKEN cDNA 9330020H09 gene	NR_028442	chr15	98396255	98399255	+	0	5.03	9.4	12.23	9.63	9.66	12	13.63	12.29	1.86879	2.43141	1.91451	1.24224	1.41097	1.27226	0	1	0	0	0	0	1	0	0	0	9330020H09Rik				9330020H09Rik				Chfr
A530032D15Rik	RIKEN cDNA A530032D15Rik gene	NM_213615	chr1	85104928	85107928	-	0	3.27	4.53	7.77	6.42	3.43	4.61	6.82	5.48	1.38532	2.37615	1.9633	1.34402	1.98834	1.59767	0	1	0	0	0	0	1	0	0	0	A530032D15Rik				A530032D15Rik				Chfr
A530072M11Rik	RIKEN cDNA gene A530072M11	NR_045765	chr4	16089757	16092757	+	0	6.1	11.84	12.23	11.94	10.86	13.69	14.02	13.9	1.94098	2.00492	1.95738	1.26059	1.29098	1.27993	0	1	0	0	0	0	1	0	0	0	A530072M11Rik				A530072M11Rik				Chfr
A630020A06	uncharacterized A630020A06	NR_045740	chr15	3944539	3947539	+	0	7.86	14.68	17.31	12.44	12.46	19.74	21.17	21.84	1.86768	2.20229	1.5827	1.58427	1.69904	1.75281	0	1	0	0	0	0	1	0	0	0	A630020A06				A630020A06				Chfr
A630066F11Rik	RIKEN cDNA A630066F11 gene	NR_030698	chr10	7381669	7384669	+	0	7.92	12.99	16.2	12.95	12.52	17.85	19.93	20.47	1.64015	2.04545	1.6351	1.42572	1.59185	1.63498	0	1	0	0	0	0	1	0	0	0	A630066F11Rik				A630066F11Rik				Chfr
Aagab	alpha- and gamma-adaptin binding protein	NM_025857	chr9	63448962	63451962	+	0	12.13	19.42	24.89	18.47	16.52	23.11	22.34	21.56	1.60099	2.05194	1.52267	1.39891	1.3523	1.30508	0	1	0	0	0	0	1	0	0	0	Aagab				Aagab				Chordc1
Aamp	angio-associated migratory protein	NM_146110	chr1	74329812	74332812	-	0	9.55	12.65	20.85	15.82	21.15	25	23.11	23.83	1.32461	2.18325	1.65654	1.18203	1.09267	1.12671	0	1	0	0	0	0	1	0	0	0	Aamp				Aamp				Cirbp
Aamp	angio-associated migratory protein	NM_001190444	chr1	74329812	74332812	-	0	9.55	12.65	20.85	15.82	21.15	25	23.11	23.83	1.32461	2.18325	1.65654	1.18203	1.09267	1.12671	0	1	0	0	0	0	1	0	0	0	Aamp				Aamp				Clcc1
Abhd17a	abhydrolase domain containing 17A	NM_145421	chr10	80051586	80054586	-	0	12.38	19.76	26.85	19.93	18.01	28.22	30.78	28.32	1.59612	2.16882	1.60985	1.56691	1.70905	1.57246	0	1	0	0	0	0	1	0	0	0	Abhd17a				Abhd17a				Clcc1
Ablim1	actin-binding LIM protein 1	NM_001103178	chr19	57192014	57195014	-	0	8.99	14.41	20.79	15.88	17.61	22.47	19.8	20.42	1.60289	2.31257	1.76641	1.27598	1.12436	1.15957	0	1	0	0	0	0	1	0	0	0	Ablim1				Ablim1				Clcc1
Acvr1b	activin A receptor, type 1B	NM_007395	chr15	101003056	101006056	+	0	20.11	36.33	41.4	29.5	40.14	50.74	50.19	46.66	1.80656	2.05868	1.46693	1.26408	1.25037	1.16243	0	1	0	0	0	0	1	0	0	0	Acvr1b				Acvr1b				Cldn14
Adar	adenosine deaminase, RNA-specific	NM_001038587	chr3	89517444	89520444	+	0	11.06	18.47	27.21	17.57	17.84	24.95	26.75	25.77	1.66998	2.46022	1.58861	1.39854	1.49944	1.44451	0	1	0	0	0	0	1	0	0	0	Adar				Adar				Cnbp
Adck5	aarF domain containing kinase 5	NM_172960	chr15	76405289	76408289	+	0	11.44	19.08	24.58	20.04	19.95	26.68	28.37	26.67	1.66783	2.1486	1.75175	1.33734	1.42206	1.33684	0	1	0	0	0	0	1	0	0	0	Adck5				Adck5				Cnbp
Adck5	aarF domain containing kinase 5	NR_073123	chr15	76405289	76408289	+	0	11.44	19.08	24.58	20.04	19.95	26.63	28.37	26.67	1.66783	2.1486	1.75175	1.33484	1.42206	1.33684	0	1	0	0	0	0	1	0	0	0	Adck5				Adck5				Cnbp
Aggf1	angiogenic factor with G patch and FHA domains 1	NM_025630	chr13	96143812	96146812	-	0	9.61	16.58	19.69	15.71	16.12	25.1	25.58	25.81	1.72529	2.04891	1.63476	1.55707	1.58685	1.60112	0	1	0	0	0	0	1	0	0	0	Aggf1				Aggf1				Cnot6l
Agps	alkylglycerone phosphate synthase	NM_172666	chr2	75668734	75671734	+	0	11.31	13.33	25.13	20.61	17.72	24.1	24.15	21.75	1.1786	2.22193	1.82228	1.36005	1.36287	1.22743	0	1	0	0	0	0	1	0	0	0	Agps				Agps				Cnot6l
Ahi1	Abelson helper integration site 1	NM_026203	chr10	20670853	20673853	+	0	6.54	9.27	18.04	12.72	12.24	19.99	15.78	16.97	1.41743	2.75841	1.94495	1.63317	1.28922	1.38644	0	1	0	0	0	0	1	0	0	0	Ahi1				Ahi1				Cnot6l
Aif1	allograft inflammatory factor 1	NM_019467	chr17	35311446	35314446	-	0	9.43	14.82	19.45	14.86	12.92	18.45	19.67	18.39	1.57158	2.06257	1.57582	1.42802	1.52245	1.42337	0	1	0	0	0	0	1	0	0	0	Aif1				Aif1				Coa4
Als2cr12	amyotrophic lateral sclerosis 2 (juvenile) chromosome region, candidate 12 (human)	NM_175370	chr1	58751333	58754333	-	0	7.6	13.4	15.96	14.13	9.72	12.5	16.95	12.95	1.76316	2.1	1.85921	1.28601	1.74383	1.3323	0	1	0	0	0	0	1	0	0	0	Als2cr12				Als2cr12				Cog6
Anks3	ankyrin repeat and sterile alpha motif domain containing 3	NM_028301	chr16	4962830	4965830	-	0	14.96	16.03	30.02	26.69	18.81	19.74	31.1	32.39	1.07152	2.00668	1.78409	1.04944	1.65338	1.72196	0	1	0	0	0	0	1	0	0	0	Anks3				Anks3				Col4a3bp
Ankub1	ankrin repeat and ubiquitin domain containing 1	NM_001033349	chr3	57494959	57497959	-	0	9.87	18.27	20.24	13.85	10.29	14.58	15.58	15.22	1.85106	2.05066	1.40324	1.41691	1.51409	1.47911	0	1	0	0	0	0	1	0	0	0	Ankub1				Ankub1				Col4a3bp
Apool	apolipoprotein O-like	NM_001313733	chrX	109423461	109426461	+	0	2.39	4.4	4.89	4.62	3.6	4.81	5.19	3.64	1.841	2.04603	1.93305	1.33611	1.44167	1.01111	0	1	0	0	0	0	1	0	0	0	Apool				Apool				Cops5
Apool	apolipoprotein O-like	NM_026565	chrX	109423461	109426461	+	0	2.39	4.4	4.89	4.62	3.6	4.81	5.19	3.64	1.841	2.04603	1.93305	1.33611	1.44167	1.01111	0	1	0	0	0	0	1	0	0	0	Apool				Apool				Cops5
Apool	apolipoprotein O-like	NM_001313734	chrX	109423461	109426461	+	0	2.39	4.4	4.89	4.62	3.6	4.81	5.19	3.64	1.841	2.04603	1.93305	1.33611	1.44167	1.01111	0	1	0	0	0	0	1	0	0	0	Apool				Apool				Cops5
Arfgef2	ADP-ribosylation factor guanine nucleotide-exchange factor 2 (brefeldin A-inhibited)	NM_001085495	chr2	166629581	166632581	+	0	12.82	18.81	28.56	19.03	18.87	25.1	29.93	22.98	1.46724	2.22777	1.4844	1.33015	1.58612	1.21781	0	1	0	0	0	0	1	0	0	0	Arfgef2				Arfgef2				Cpsf1
Arhgef1	Rho guanine nucleotide exchange factor (GEF) 1	NM_001130152	chr7	25687865	25690865	+	0	7.04	13.94	14.31	11.09	12.92	14.58	16.82	17.3	1.98011	2.03267	1.57528	1.12848	1.30186	1.33901	0	1	0	0	0	0	1	0	0	0	Arhgef1				Arhgef1				Cpsf1
Armc8	armadillo repeat containing 8	NM_001166138	chr9	99467818	99470818	-	0	11.06	20.57	26.11	20.55	17.55	28.57	20.32	22.08	1.85986	2.36076	1.85805	1.62792	1.15783	1.25812	0	1	0	0	0	0	1	0	0	0	Armc8				Armc8				Creb3
Armc8	armadillo repeat containing 8	NM_028768	chr9	99467818	99470818	-	0	11.06	20.57	26.11	20.55	17.55	28.57	20.45	22.08	1.85986	2.36076	1.85805	1.62792	1.16524	1.25812	0	1	0	0	0	0	1	0	0	0	Armc8				Armc8				Crot
Atad5	ATPase family, AAA domain containing 5	NM_001029856	chr11	79901402	79904402	+	0	9.74	17.79	21.52	15.37	15.38	26.58	21.88	22.08	1.82649	2.20945	1.57803	1.72822	1.42263	1.43563	0	1	0	0	0	0	1	0	0	0	Atad5				Atad5				Cspp1
Atg101	autophagy related 101	NM_026566	chr15	101113232	101116232	+	0	15.58	22.73	32.65	26.29	23.5	37.45	42.53	39.86	1.45892	2.09564	1.68742	1.59362	1.80979	1.69617	0	1	0	0	0	0	1	0	0	0	Atg101				Atg101				Ctdnep1
Atg13	autophagy related 13	NM_145528	chr2	91549249	91552249	-	0	7.16	13.19	14.61	13.57	9.83	15.33	17.79	15.46	1.84218	2.0405	1.89525	1.55951	1.80977	1.57274	0	1	0	0	0	0	1	0	0	0	Atg13				Atg13				Cwc25
Atg9b	autophagy related 9B	NM_001002897	chr5	23896461	23899461	-	0	9.49	16.51	20	14.92	17.61	29.51	20.45	28.41	1.73973	2.10748	1.57218	1.67575	1.16127	1.61329	0	1	0	0	0	0	1	0	0	0	Atg9b				Atg9b				D330023K18Rik
Atp13a2	ATPase type 13A2	NM_029097	chr4	140541288	140544288	+	0	11.06	21.11	22.14	20.1	17.49	27.77	33.96	33.61	1.90868	2.00181	1.81736	1.58776	1.94168	1.92167	0	1	0	0	0	0	1	0	0	0	Atp13a2				Atp13a2				D730005E14Rik
Atp13a2	ATPase type 13A2	NM_001164366	chr4	140541288	140544288	+	0	11.06	21.11	22.14	20.1	17.49	27.77	33.96	33.61	1.90868	2.00181	1.81736	1.58776	1.94168	1.92167	0	1	0	0	0	0	1	0	0	0	Atp13a2				Atp13a2				Dars2
Atp5k	ATP synthase, H+ transporting, mitochondrial F1F0 complex, subunit E	NM_007507	chr5	108861897	108864897	-	0	9.36	18.13	21.52	18.58	13.38	20.53	22.27	18.63	1.93697	2.29915	1.98504	1.53438	1.66442	1.39238	0	1	0	0	0	0	1	0	0	0	Atp5k				Atp5k				Dcaf10
Atp7a	ATPase, Cu++ transporting, alpha polypeptide	NM_001109757	chrX	103221063	103224063	+	0	3.64	4.26	8.32	6.02	6.06	9.42	6.43	8.56	1.17033	2.28571	1.65385	1.55446	1.06106	1.41254	0	1	0	0	0	0	1	0	0	0	Atp7a				Atp7a				Dclre1b
Atp7a	ATPase, Cu++ transporting, alpha polypeptide	NM_009726	chrX	103221063	103224063	+	0	3.64	4.26	8.32	6.02	6.06	9.42	6.43	8.56	1.17033	2.28571	1.65385	1.55446	1.06106	1.41254	0	1	0	0	0	0	1	0	0	0	Atp7a				Atp7a				Dclre1b
Atxn10	ataxin 10	NM_016843	chr15	85165311	85168311	+	0	7.54	11.91	15.41	14.13	12.58	20.88	19.48	15.41	1.57958	2.04377	1.87401	1.65978	1.54849	1.22496	0	1	0	0	0	0	1	0	0	0	Atxn10				Atxn10				Ddost
Atxn7l1	ataxin 7-like 1	NM_001033436	chr12	33985880	33988880	+	0	11.5	11.16	24.52	17.51	13.78	14.93	25.32	26.24	0.970435	2.13217	1.52261	1.08345	1.83745	1.90421	0	1	0	0	0	0	1	0	0	0	Atxn7l1				Atxn7l1				Ddx20
AW549877	expressed sequence AW549877	NM_145930	chr15	3944252	3947252	-	0	8.11	14.61	18.28	12.84	11.72	19.34	19.15	20.19	1.80148	2.25401	1.58323	1.65017	1.63396	1.7227	0	1	0	0	0	0	1	0	0	0	AW549877				AW549877				Ddx58
Axin1	axin 1	NM_009733	chr17	26274131	26277131	+	0	13.01	23.07	27.52	17.34	17.15	31.89	30.06	29.36	1.77325	2.1153	1.33282	1.85948	1.75277	1.71195	0	1	0	0	0	0	1	0	0	0	Axin1				Axin1				Dennd3
Axin1	axin 1	NM_001159598	chr17	26274131	26277131	+	0	13.01	23.07	27.52	17.34	17.15	31.94	30.06	29.36	1.77325	2.1153	1.33282	1.86239	1.75277	1.71195	0	1	0	0	0	0	1	0	0	0	Axin1				Axin1				Dhx16
B9d2	B9 protein domain 2	NM_172148	chr7	26464677	26467677	+	0	8.36	13.6	19.57	13.91	11.66	20.63	18.31	18.25	1.62679	2.34091	1.66388	1.7693	1.57033	1.56518	0	1	0	0	0	0	1	0	0	0	B9d2				B9d2				Dhx34
Bax	BCL2-associated X protein	NM_007527	chr7	52720768	52723768	-	0	9.8	14.75	19.75	15.48	17.04	30.8	32.2	26.85	1.5051	2.01531	1.57959	1.80751	1.88967	1.5757	0	1	0	0	0	0	1	0	0	0	Bax				Bax				Dhx34
Bbs4	Bardet-Biedl syndrome 4 (human)	NM_175325	chr9	59199815	59202815	-	0	11.12	17.73	22.93	18.64	15.21	21.57	18.11	17.97	1.59442	2.06205	1.67626	1.41815	1.19066	1.18146	0	1	0	0	0	0	1	0	0	0	Bbs4				Bbs4				Dhx34
BC030867	cDNA sequence BC030867	NM_153544	chr11	102108696	102111696	+	0	11.88	18.94	23.91	14.69	17.15	27.72	28.83	22.41	1.59428	2.01263	1.23653	1.61633	1.68105	1.30671	0	1	0	0	0	0	1	0	0	0	BC030867				BC030867				Dhx35
BC031181	cDNA sequence BC031181	NM_001001181	chr18	75164054	75167054	+	0	7.92	11.5	16.45	12.39	13.95	14.93	16.3	13.47	1.45202	2.07702	1.56439	1.07025	1.16846	0.965591	0	1	0	0	0	0	1	0	0	0	BC031181				BC031181				Dhx35
Bdp1	B double prime 1, subunit of RNA polymerase III transcription initiation factor IIIB	NM_001081061	chr13	100872525	100875525	-	0	10.24	15.49	20.79	13.29	13.95	18.7	23.44	19.2	1.5127	2.03027	1.29785	1.3405	1.68029	1.37634	0	1	0	0	0	0	1	0	0	0	Bdp1				Bdp1				Dhx8
Bex6	brain expressed gene 6	NM_001033539	chr16	32178386	32181386	+	0	13.13	18.88	27.03	21	20.75	23.21	28.24	30.26	1.43793	2.05864	1.59939	1.11855	1.36096	1.45831	0	1	0	0	0	0	1	0	0	0	Bex6				Bex6				Dohh
Borcs8	BLOC-1 related complex subunit 8	NM_001309645	chr8	72661898	72664898	+	0	9.68	17.05	19.87	17.57	12.81	22.81	22.01	24.02	1.76136	2.05269	1.81508	1.78064	1.71819	1.8751	0	1	0	0	0	0	1	0	0	0	Borcs8				Borcs8				Dolpp1
Borcs8	BLOC-1 related complex subunit 8	NR_132133	chr8	72661898	72664898	+	0	9.68	17.05	19.87	17.57	12.81	22.81	22.01	24.02	1.76136	2.05269	1.81508	1.78064	1.71819	1.8751	0	1	0	0	0	0	1	0	0	0	Borcs8				Borcs8				Dolpp1
Borcs8	BLOC-1 related complex subunit 8	NM_001310055	chr8	72661898	72664898	+	0	9.68	17.05	19.87	17.57	12.81	22.81	22.01	24.02	1.76136	2.05269	1.81508	1.78064	1.71819	1.8751	0	1	0	0	0	0	1	0	0	0	Borcs8				Borcs8				Dolpp1
Borcs8	BLOC-1 related complex subunit 8	NR_132132	chr8	72661898	72664898	+	0	9.68	17.05	19.87	17.57	12.81	22.81	22.01	24.02	1.76136	2.05269	1.81508	1.78064	1.71819	1.8751	0	1	0	0	0	0	1	0	0	0	Borcs8				Borcs8				Dolpp1
Borcs8	BLOC-1 related complex subunit 8	NM_001145552	chr8	72661898	72664898	+	0	9.68	17.18	19.87	17.57	12.81	22.81	22.01	24.02	1.77479	2.05269	1.81508	1.78064	1.71819	1.8751	0	1	0	0	0	0	1	0	0	0	Borcs8				Borcs8				Dstn
Borcs8	BLOC-1 related complex subunit 8	NR_132131	chr8	72661898	72664898	+	0	9.68	17.05	19.87	17.57	12.81	22.81	22.01	24.02	1.76136	2.05269	1.81508	1.78064	1.71819	1.8751	0	1	0	0	0	0	1	0	0	0	Borcs8				Borcs8				Dtwd2
Brca1	breast cancer 1, early onset	NM_009764	chr11	101411769	101414769	-	0	7.23	11.7	15.29	11.77	13.55	19.44	17.79	14.37	1.61826	2.1148	1.62794	1.43469	1.31292	1.06052	0	1	0	0	0	0	1	0	0	0	Brca1				Brca1				Dtwd2
Brf1	BRF1 homolog, subunit of RNA polymerase III transcription initiation factor IIIB (S. cerevisiae)	NM_028193	chr12	114237332	114240332	-	0	14.83	18.94	30.21	27.76	22.7	25.54	28.31	42.13	1.27714	2.03709	1.87188	1.12511	1.24714	1.85595	0	1	0	0	0	0	1	0	0	0	Brf1				Brf1				Dus1l
Brms1	breast cancer metastasis-suppressor 1	NM_134155	chr19	5039904	5042904	+	0	13.76	21.04	27.95	24.43	23.84	34.37	32.72	31.87	1.52907	2.03125	1.77544	1.44169	1.37248	1.33683	0	1	0	0	0	0	1	0	0	0	Brms1				Brms1				Dynlt1b
Bspry	B-box and SPRY domain containing	NM_138653	chr4	62139601	62142601	+	0	10.75	14.75	22.75	14.24	15.84	23.76	22.85	20.19	1.37209	2.11628	1.32465	1.5	1.44255	1.27462	0	1	0	0	0	0	1	0	0	0	Bspry				Bspry				Eaf2
Btnl2	butyrophilin-like 2	NM_079835	chr17	34490267	34493267	+	0	7.35	12.99	17.98	14.24	11.61	16.81	12.27	14.66	1.76735	2.44626	1.93741	1.44789	1.05685	1.2627	0	1	0	0	0	0	1	0	0	0	Btnl2				Btnl2				Echdc3
C130046K22Rik	RIKEN cDNA C130046K22 gene	NR_102389	chr11	103557538	103560538	+	0	5.91	11.43	13.33	11.26	11.21	17.26	16.04	12.29	1.93401	2.2555	1.90525	1.5397	1.43087	1.09634	0	1	0	0	0	0	1	0	0	0	C130046K22Rik				C130046K22Rik				Edc3
C130046K22Rik	RIKEN cDNA C130046K22 gene	NR_102396	chr11	103557538	103560538	+	0	5.91	11.43	13.33	11.26	11.21	17.26	16.04	12.29	1.93401	2.2555	1.90525	1.5397	1.43087	1.09634	0	1	0	0	0	0	1	0	0	0	C130046K22Rik				C130046K22Rik				Eef1e1
C130046K22Rik	RIKEN cDNA C130046K22 gene	NR_102388	chr11	103557538	103560538	+	0	5.91	11.43	13.33	11.26	11.21	17.26	16.1	12.29	1.93401	2.2555	1.90525	1.5397	1.43622	1.09634	0	1	0	0	0	0	1	0	0	0	C130046K22Rik				C130046K22Rik				Efcab14
Capzb	capping protein (actin filament) muscle Z-line, beta	NM_009798	chr4	138747314	138750314	+	0	8.55	15.02	18.1	12.5	12.92	20.33	19.28	23.45	1.75673	2.11696	1.46199	1.57353	1.49226	1.81502	0	1	0	0	0	0	1	0	0	0	Capzb				Capzb				Eif2ak3
Capzb	capping protein (actin filament) muscle Z-line, beta	NM_001037761	chr4	138747314	138750314	+	0	8.55	15.02	18.1	12.5	12.92	20.33	19.28	23.54	1.75673	2.11696	1.46199	1.57353	1.49226	1.82198	0	1	0	0	0	0	1	0	0	0	Capzb				Capzb				Eif2ak3
Carkd	carbohydrate kinase domain containing	NM_001293661	chr8	11496006	11499006	+	0	10.93	16.51	23.42	18.24	19.04	28.37	28.05	30.54	1.51052	2.14273	1.6688	1.49002	1.47321	1.60399	0	1	0	0	0	0	1	0	0	0	Carkd				Carkd				Eif2d
Carkd	carbohydrate kinase domain containing	NM_001190357	chr8	11496006	11499006	+	0	10.93	16.51	23.42	18.24	19.04	28.37	28.05	30.54	1.51052	2.14273	1.6688	1.49002	1.47321	1.60399	0	1	0	0	0	0	1	0	0	0	Carkd				Carkd				Eif2d
Carkd	carbohydrate kinase domain containing	NM_026995	chr8	11496068	11499068	+	0	11.06	16.1	23.11	17.9	18.52	28.27	27.53	30.68	1.4557	2.08951	1.61844	1.52646	1.4865	1.65659	0	1	0	0	0	0	1	0	0	0	Carkd				Carkd				Eif3k
Casp8ap2	caspase 8 associated protein 2	NM_001122978	chr4	32700948	32703948	+	0	7.04	11.57	15.59	13.79	10.23	16.02	18.31	15.03	1.64347	2.21449	1.95881	1.56598	1.78983	1.46921	0	1	0	0	0	0	1	0	0	0	Casp8ap2				Casp8ap2				Eif3k
Casp8ap2	caspase 8 associated protein 2	NM_011997	chr4	32700948	32703948	+	0	7.04	11.57	15.59	13.79	10.23	16.02	18.31	15.03	1.64347	2.21449	1.95881	1.56598	1.78983	1.46921	0	1	0	0	0	0	1	0	0	0	Casp8ap2				Casp8ap2				Eif3k
Ccdc130	coiled-coil domain containing 130	NM_001294281	chr8	86792801	86795801	-	0	8.3	16.3	17.79	16.1	14.41	25.2	21.82	24.35	1.96386	2.14337	1.93976	1.74879	1.51423	1.6898	0	1	0	0	0	0	1	0	0	0	Ccdc130				Ccdc130				Elp5
Ccdc130	coiled-coil domain containing 130	NM_026350	chr8	86792801	86795801	-	0	8.3	16.3	17.79	16.1	14.41	25.2	21.82	24.35	1.96386	2.14337	1.93976	1.74879	1.51423	1.6898	0	1	0	0	0	0	1	0	0	0	Ccdc130				Ccdc130				Elp5
Ccdc138	coiled-coil domain containing 138	NM_001162956	chr10	57959185	57962185	+	0	6.28	11.57	14.19	9.68	8.92	11.36	11.56	11.96	1.84236	2.25955	1.5414	1.27354	1.29596	1.34081	0	1	0	0	0	0	1	0	0	0	Ccdc138				Ccdc138				Emc7
Ccdc181	coiled-coil domain containing 181	NM_029115	chr1	166204229	166207229	+	0	7.35	11.64	16.63	14.36	12.35	17.66	16.56	17.59	1.58367	2.26259	1.95374	1.42996	1.34089	1.42429	0	1	0	0	0	0	1	0	0	0	Ccdc181				Ccdc181				Emg1
Ccdc32	coiled-coil domain containing 32	NM_199310	chr2	118853629	118856629	-	0	10.93	21.38	24.09	21.62	18.3	29.86	24.02	25.62	1.95608	2.20403	1.97804	1.63169	1.31257	1.4	0	1	0	0	0	0	1	0	0	0	Ccdc32				Ccdc32				Etv3
Ccdc71l	coiled-coil domain containing 71 like	NM_001162903	chr12	33062154	33065154	+	0	11.37	13.53	26.11	21.11	20.07	24.7	33.37	26.67	1.18997	2.29639	1.85664	1.23069	1.66268	1.32885	0	1	0	0	0	0	1	0	0	0	Ccdc71l				Ccdc71l				Etv3
Ccnt1	cyclin T1	NM_009833	chr15	98396567	98399567	-	0	5.66	9.61	13.15	9.51	11.21	14.09	14.28	14.42	1.69788	2.32332	1.68021	1.25691	1.27386	1.28635	0	1	0	0	0	0	1	0	0	0	Ccnt1				Ccnt1				Etv3
Ccpg1	cell cycle progression 1	NM_001114328	chr9	72831811	72834811	+	0	12.13	22.26	24.58	20.21	19.72	29.86	28.7	28.37	1.83512	2.02638	1.66612	1.5142	1.45538	1.43864	0	1	0	0	0	0	1	0	0	0	Ccpg1				Ccpg1				Fam103a1
Ccpg1	cell cycle progression 1	NM_001286546	chr9	72831811	72834811	+	0	12.13	22.26	24.58	20.21	19.72	29.86	28.7	28.37	1.83512	2.02638	1.66612	1.5142	1.45538	1.43864	0	1	0	0	0	0	1	0	0	0	Ccpg1				Ccpg1				Fam222b
Ccpg1	cell cycle progression 1	NM_028181	chr9	72831811	72834811	+	0	12.13	22.26	24.58	20.21	19.72	29.86	28.7	28.37	1.83512	2.02638	1.66612	1.5142	1.45538	1.43864	0	1	0	0	0	0	1	0	0	0	Ccpg1				Ccpg1				Fam45a
Ccpg1	cell cycle progression 1	NM_001286545	chr9	72831811	72834811	+	0	12.13	22.26	24.58	20.21	19.72	29.86	28.7	28.37	1.83512	2.02638	1.66612	1.5142	1.45538	1.43864	0	1	0	0	0	0	1	0	0	0	Ccpg1				Ccpg1				Fam45a
Ccpg1	cell cycle progression 1	NM_001286544	chr9	72831811	72834811	+	0	12.13	22.26	24.58	20.21	19.72	29.86	28.7	28.37	1.83512	2.02638	1.66612	1.5142	1.45538	1.43864	0	1	0	0	0	0	1	0	0	0	Ccpg1				Ccpg1				Fbxo21
Ccr4	chemokine (C-C motif) receptor 4	NM_009916	chr9	114404162	114407162	-	0	11	21.92	22.38	14.13	14.69	19.09	16.49	15.18	1.99273	2.03455	1.28455	1.29952	1.12253	1.03336	0	1	0	0	0	0	1	0	0	0	Ccr4				Ccr4				Fbxo45
Ccr6	chemokine (C-C motif) receptor 6	NM_001190338	chr17	8436423	8439423	+	0	13.39	23.54	27.15	18.52	17.27	31.25	27.01	23.54	1.75803	2.02763	1.38312	1.8095	1.56398	1.36306	0	1	0	0	0	0	1	0	0	0	Ccr6				Ccr6				Fcrl1
Ccr6	chemokine (C-C motif) receptor 6	NM_001190333	chr17	8427408	8430408	+	0	11.75	23.48	25.38	21.68	21.95	36.35	28.89	25.29	1.9983	2.16	1.84511	1.65604	1.31617	1.15216	0	1	0	0	0	0	1	0	0	0	Ccr6				Ccr6				Fcrl1
Cd274	CD274 antigen	NM_021893	chr19	29440428	29443428	+	0	8.17	13.26	18.9	14.86	12.01	20.63	21.75	17.73	1.62301	2.31334	1.81885	1.71774	1.81099	1.47627	0	1	0	0	0	0	1	0	0	0	Cd274				Cd274				Fcrl1
Cd86	CD86 antigen	NM_019388	chr16	36664663	36667663	-	0	13.83	14.48	28.56	19.87	17.67	26.68	31.94	30.07	1.047	2.06508	1.43673	1.5099	1.80758	1.70175	0	1	0	0	0	0	1	0	0	0	Cd86				Cd86				Fcrl1
Cdc14b	CDC14 cell division cycle 14B	NM_001122989	chr13	64348346	64351346	-	0	7.73	13.53	16.57	12.72	14.58	21.18	17.98	19.29	1.75032	2.1436	1.64554	1.45267	1.2332	1.32305	0	1	0	0	0	0	1	0	0	0	Cdc14b				Cdc14b				Fkbp1b
Cdc23	CDC23 cell division cycle 23	NM_178347	chr18	34809890	34812890	-	0	9.43	15.63	19.94	15.88	13.32	21.43	25.91	17.16	1.65748	2.11453	1.68399	1.60886	1.9452	1.28829	0	1	0	0	0	0	1	0	0	0	Cdc23				Cdc23				Flt3l
Cdkal1	CDK5 regulatory subunit associated protein 1-like 1	NM_001308486	chr13	29946042	29949042	-	0	6.72	10.01	14.68	11.71	10.75	16.61	17.92	17.92	1.48958	2.18452	1.74256	1.54512	1.66698	1.66698	0	1	0	0	0	0	1	0	0	0	Cdkal1				Cdkal1				Flt3l
Cdkal1	CDK5 regulatory subunit associated protein 1-like 1	NM_144536	chr13	29946042	29949042	-	0	6.72	10.01	14.68	11.71	10.75	16.61	17.92	17.92	1.48958	2.18452	1.74256	1.54512	1.66698	1.66698	0	1	0	0	0	0	1	0	0	0	Cdkal1				Cdkal1				Fmo5
Cdkal1	CDK5 regulatory subunit associated protein 1-like 1	NR_131896	chr13	29946042	29949042	-	0	6.72	10.01	14.68	11.71	10.75	16.61	17.92	17.92	1.48958	2.18452	1.74256	1.54512	1.66698	1.66698	0	1	0	0	0	0	1	0	0	0	Cdkal1				Cdkal1				Fmo5
Cenpl	centromere protein L	NR_131029	chr1	162999398	163002398	+	0	8.48	13.19	19.14	13.46	10.86	15.03	16.49	12.53	1.55542	2.25708	1.58726	1.38398	1.51842	1.15378	0	1	0	0	0	0	1	0	0	0	Cenpl				Cenpl				Fmo5
Cenpl	centromere protein L	NM_001159930	chr1	162999398	163002398	+	0	8.48	13.19	19.14	13.46	10.86	15.03	16.49	12.53	1.55542	2.25708	1.58726	1.38398	1.51842	1.15378	0	1	0	0	0	0	1	0	0	0	Cenpl				Cenpl				Foxp1
Cenpl	centromere protein L	NR_131030	chr1	162999398	163002398	+	0	8.48	13.19	19.14	13.46	10.86	15.03	16.49	12.53	1.55542	2.25708	1.58726	1.38398	1.51842	1.15378	0	1	0	0	0	0	1	0	0	0	Cenpl				Cenpl				Frg1
Cenpl	centromere protein L	NR_131028	chr1	162999398	163002398	+	0	8.48	13.19	19.14	13.46	10.86	15.03	16.49	12.53	1.55542	2.25708	1.58726	1.38398	1.51842	1.15378	0	1	0	0	0	0	1	0	0	0	Cenpl				Cenpl				Fth1
Chfr	checkpoint with forkhead and ring finger domains	NM_001289578	chr5	110563349	110566349	+	0	7.86	12.38	16.39	12.78	10.41	14.53	15.39	12.81	1.57506	2.08524	1.62595	1.39577	1.47839	1.23055	0	1	0	0	0	0	1	0	0	0	Chfr				Chfr				Fyco1
Chfr	checkpoint with forkhead and ring finger domains	NM_172717	chr5	110563349	110566349	+	0	7.86	12.38	16.39	12.78	10.41	14.53	15.39	12.81	1.57506	2.08524	1.62595	1.39577	1.47839	1.23055	0	1	0	0	0	0	1	0	0	0	Chfr				Chfr				G530011O06Rik
Chfr	checkpoint with forkhead and ring finger domains	NM_001289579	chr5	110563349	110566349	+	0	7.86	12.38	16.39	12.78	10.41	14.53	15.39	12.81	1.57506	2.08524	1.62595	1.39577	1.47839	1.23055	0	1	0	0	0	0	1	0	0	0	Chfr				Chfr				Gbp9
Chfr	checkpoint with forkhead and ring finger domains	NM_001289580	chr5	110563349	110566349	+	0	7.86	12.65	16.39	12.78	10.41	14.53	15.39	12.81	1.60941	2.08524	1.62595	1.39577	1.47839	1.23055	0	1	0	0	0	0	1	0	0	0	Chfr				Chfr				Gemin8
Chfr	checkpoint with forkhead and ring finger domains	NM_001289577	chr5	110563349	110566349	+	0	7.86	12.38	16.39	12.78	10.41	14.53	15.39	12.81	1.57506	2.08524	1.62595	1.39577	1.47839	1.23055	0	1	0	0	0	0	1	0	0	0	Chfr				Chfr				Gemin8
Chordc1	cysteine and histidine-rich domain (CHORD)-containing, zinc-binding protein 1	NM_025844	chr9	18095211	18098211	+	0	6.41	12.79	16.39	11.26	9.89	16.76	13.38	14.47	1.99532	2.55694	1.75663	1.69464	1.35288	1.46309	0	1	0	0	0	0	1	0	0	0	Chordc1				Chordc1				Gemin8
Cirbp	cold inducible RNA binding protein	NM_007705	chr10	79629086	79632086	+	0	7.23	11.16	16.69	12.61	10.58	17.81	15.84	19.38	1.54357	2.30844	1.74412	1.68336	1.49716	1.83176	0	1	0	0	0	0	1	0	0	0	Cirbp				Cirbp				Gen1
Clcc1	chloride channel CLIC-like 1	NM_145543	chr3	108455331	108458331	+	0	8.55	13.46	18.77	15.71	12.64	22.81	23.83	19.9	1.57427	2.19532	1.83743	1.80459	1.88528	1.57437	0	1	0	0	0	0	1	0	0	0	Clcc1				Clcc1				Gimap3
Clcc1	chloride channel CLIC-like 1	NM_001177770	chr3	108455408	108458408	+	0	8.67	13.26	17.98	15.2	12.64	22.27	23.44	20	1.52941	2.07382	1.75317	1.76187	1.85443	1.58228	0	1	0	0	0	0	1	0	0	0	Clcc1				Clcc1				Glb1l
Clcc1	chloride channel CLIC-like 1	NM_001177771	chr3	108455358	108458358	+	0	8.67	13.6	18.41	15.65	12.75	22.42	23.63	20.05	1.56863	2.12341	1.80507	1.75843	1.85333	1.57255	0	1	0	0	0	0	1	0	0	0	Clcc1				Clcc1				Glyr1
Cldn14	claudin 14	NM_019500	chr16	94007582	94010582	-	0	20.8	22.66	44.21	41.44	29.79	33.78	53.76	50.21	1.08942	2.12548	1.99231	1.13394	1.80463	1.68546	0	1	0	0	0	0	1	0	0	0	Cldn14				Cldn14				Glyr1
Cnbp	cellular nucleic acid binding protein	NM_001109745	chr6	87799600	87802600	-	0	7.16	11.3	15.78	11.26	16.12	16.76	22.01	17.87	1.57821	2.20391	1.57263	1.0397	1.36538	1.10856	0	1	0	0	0	0	1	0	0	0	Cnbp				Cnbp				Gm10640
Cnbp	cellular nucleic acid binding protein	NM_013493	chr6	87799600	87802600	-	0	7.16	11.3	15.78	11.26	16.12	16.76	22.01	17.87	1.57821	2.20391	1.57263	1.0397	1.36538	1.10856	0	1	0	0	0	0	1	0	0	0	Cnbp				Cnbp				Gm13285
Cnbp	cellular nucleic acid binding protein	NM_001109746	chr6	87799600	87802600	-	0	7.16	11.3	15.78	11.26	16.12	16.76	22.01	17.87	1.57821	2.20391	1.57263	1.0397	1.36538	1.10856	0	1	0	0	0	0	1	0	0	0	Cnbp				Cnbp				Gm13285
Cnot6l	CCR4-NOT transcription complex, subunit 6-like	NM_001285514	chr5	96589274	96592274	-	0	7.92	12.18	16.14	10.87	15.49	17.36	16.88	20.38	1.53788	2.03788	1.37247	1.12072	1.08974	1.31569	0	1	0	0	0	0	1	0	0	0	Cnot6l				Cnot6l				Gm14744
Cnot6l	CCR4-NOT transcription complex, subunit 6-like	NM_144910	chr5	96589509	96592509	-	0	7.73	12.11	15.78	10.02	14.92	17.51	17.4	19.43	1.56662	2.0414	1.29625	1.17359	1.16622	1.30228	0	1	0	0	0	0	1	0	0	0	Cnot6l				Cnot6l				Gm2176
Cnot6l	CCR4-NOT transcription complex, subunit 6-like	NM_178854	chr5	96589274	96592274	-	0	7.92	12.18	16.14	10.87	15.49	17.36	16.88	20.38	1.53788	2.03788	1.37247	1.12072	1.08974	1.31569	0	1	0	0	0	0	1	0	0	0	Cnot6l				Cnot6l				Gm31763
Coa4	cytochrome c oxidase assembly factor 4	NM_183270	chr7	107684114	107687114	+	0	5.84	10.01	12.05	9.74	9.15	14.18	11.75	13.71	1.71404	2.06336	1.66781	1.54973	1.28415	1.49836	0	1	0	0	0	0	1	0	0	0	Coa4				Coa4				Gm4262
Cog6	component of oligomeric golgi complex 6	NM_026225	chr3	52819645	52822645	-	0	10.81	18.54	24.15	14.47	19.44	20.29	18.96	19.57	1.71508	2.23404	1.33858	1.04372	0.975309	1.00669	0	1	0	0	0	0	1	0	0	0	Cog6				Cog6				Gm6377
Col4a3bp	collagen, type IV, alpha 3 (Goodpasture antigen) binding protein	NM_023420	chr13	97311190	97314190	+	0	8.67	13.53	18.35	12.72	15.38	16.81	21.3	18.86	1.56055	2.11649	1.46713	1.09298	1.38492	1.22627	0	1	0	0	0	0	1	0	0	0	Col4a3bp				Col4a3bp				Gm7904
Col4a3bp	collagen, type IV, alpha 3 (Goodpasture antigen) binding protein	NM_001164222	chr13	97311190	97314190	+	0	8.73	13.53	18.35	12.72	15.38	16.81	21.3	18.86	1.54983	2.10195	1.45704	1.09298	1.38492	1.22627	0	1	0	0	0	0	1	0	0	0	Col4a3bp				Col4a3bp				Gm996
Cops5	COP9 (constitutive photomorphogenic) homolog, subunit 5 (Arabidopsis thaliana)	NM_001277101	chr1	10026740	10029740	-	0	6.98	12.18	16.2	11.71	10.46	18.15	14.8	15.27	1.74499	2.32092	1.67765	1.73518	1.41491	1.45985	0	1	0	0	0	0	1	0	0	0	Cops5				Cops5				Gmcl1
Cops5	COP9 (constitutive photomorphogenic) homolog, subunit 5 (Arabidopsis thaliana)	NR_102282	chr1	10026740	10029740	-	0	6.98	12.18	16.2	11.71	10.46	18.15	14.8	15.27	1.74499	2.32092	1.67765	1.73518	1.41491	1.45985	0	1	0	0	0	0	1	0	0	0	Cops5				Cops5				Gmds
Cops5	COP9 (constitutive photomorphogenic) homolog, subunit 5 (Arabidopsis thaliana)	NM_013715	chr1	10026740	10029740	-	0	6.98	12.18	16.2	11.71	10.46	18.15	14.8	15.27	1.74499	2.32092	1.67765	1.73518	1.41491	1.45985	0	1	0	0	0	0	1	0	0	0	Cops5				Cops5				Gnai2
Cpsf1	cleavage and polyadenylation specific factor 1	NM_001164173	chr15	76436521	76439521	-	0	7.92	13.19	15.9	12.78	12.69	16.17	18.31	17.73	1.6654	2.00758	1.61364	1.27423	1.44287	1.39716	0	1	0	0	0	0	1	0	0	0	Cpsf1				Cpsf1				Gne
Cpsf1	cleavage and polyadenylation specific factor 1	NM_053193	chr15	76436521	76439521	-	0	7.92	13.19	15.9	12.78	12.69	16.17	18.31	17.73	1.6654	2.00758	1.61364	1.27423	1.44287	1.39716	0	1	0	0	0	0	1	0	0	0	Cpsf1				Cpsf1				Golph3l
Creb3	cAMP responsive element binding protein 3	NM_013497	chr4	43574006	43577006	+	0	9.49	18.61	19.87	16.33	14.46	23.51	21.23	20.71	1.96101	2.09378	1.72076	1.62586	1.46819	1.43223	0	1	0	0	0	0	1	0	0	0	Creb3				Creb3				Golph3l
Crot	carnitine O-octanoyltransferase	NM_023733	chr5	8995646	8998646	-	0	7.1	12.92	14.49	11.88	11.66	16.47	16.1	18.53	1.81972	2.04085	1.67324	1.41252	1.38079	1.58919	0	1	0	0	0	0	1	0	0	0	Crot				Crot				Golph3l
Cspp1	centrosome and spindle pole associated protein 1	NM_026493	chr1	10026799	10029799	+	0	6.98	11.97	16.08	11.6	10.58	18	14.87	15.18	1.7149	2.30372	1.66189	1.70132	1.40548	1.43478	0	1	0	0	0	0	1	0	0	0	Cspp1				Cspp1				Gosr2
Ctdnep1	CTD nuclear envelope phosphatase 1	NM_026017	chr11	69793170	69796170	+	0	9.68	16.98	19.87	13.4	17.44	29.51	24.48	18.82	1.75413	2.05269	1.3843	1.69209	1.40367	1.07913	0	1	0	0	0	0	1	0	0	0	Ctdnep1				Ctdnep1				Gpr107
Cwc25	CWC25 spliceosome-associated protein homolog (S. cerevisiae)	NM_026186	chr11	97626427	97629427	-	0	9.05	17.39	18.83	13.23	11.78	22.37	21.23	17.54	1.92155	2.08066	1.46188	1.89898	1.80221	1.48896	0	1	0	0	0	0	1	0	0	0	Cwc25				Cwc25				Gpr137b
D330023K18Rik	RIKEN cDNA D330023K18 gene	NR_040334	chr2	31006311	31009311	-	0	11.5	15.22	28.99	15.71	11.83	23.56	23.63	19.72	1.32348	2.52087	1.36609	1.99155	1.99746	1.66695	0	1	0	0	0	0	1	0	0	0	D330023K18Rik				D330023K18Rik				Gpr171
D730005E14Rik	RIKEN cDNA D730005E14 gene	NR_030675	chr15	79722068	79725068	-	0	12.95	15.09	26.42	19.99	18.92	21.77	22.14	23.83	1.16525	2.04015	1.54363	1.15063	1.17019	1.25951	0	1	0	0	0	0	1	0	0	0	D730005E14Rik				D730005E14Rik				Gpr22
Dars2	aspartyl-tRNA synthetase 2 (mitochondrial)	NM_172644	chr1	162999291	163002291	-	0	8.42	12.85	18.83	12.67	11.03	14.63	16.04	12.29	1.52613	2.23634	1.50475	1.32638	1.45422	1.11423	0	1	0	0	0	0	1	0	0	0	Dars2				Dars2				Gsdmc3
Dcaf10	DDB1 and CUL4 associated factor 10	NM_153167	chr4	45353473	45356473	+	0	11.19	18.33	24.09	18.75	14.41	24.05	21.69	23.59	1.63807	2.15282	1.6756	1.66898	1.5052	1.63706	0	1	0	0	0	0	1	0	0	0	Dcaf10				Dcaf10				Gtf3c3
Dclre1b	DNA cross-link repair 1B, PSO2 homolog (S. cerevisiae)	NM_133865	chr3	103611810	103614810	-	0	7.6	12.99	15.53	12.72	12.12	16.37	17.21	17.92	1.70921	2.04342	1.67368	1.35066	1.41997	1.47855	0	1	0	0	0	0	1	0	0	0	Dclre1b				Dclre1b				Gtpbp3
Dclre1b	DNA cross-link repair 1B, PSO2 homolog (S. cerevisiae)	NM_001025312	chr3	103611810	103614810	-	0	7.6	12.99	15.65	12.72	12.12	16.37	17.34	17.92	1.70921	2.05921	1.67368	1.35066	1.43069	1.47855	0	1	0	0	0	0	1	0	0	0	Dclre1b				Dclre1b				H2-Ob
Ddost	dolichyl-di-phosphooligosaccharide-protein glycotransferase	NM_007838	chr4	137859153	137862153	+	0	12.07	12.45	24.7	15.03	13.72	25.44	24.61	22.03	1.03148	2.0464	1.24524	1.85423	1.79373	1.60569	0	1	0	0	0	0	1	0	0	0	Ddost				Ddost				H6pd
Ddx20	DEAD (Asp-Glu-Ala-Asp) box polypeptide 20	NM_017397	chr3	105488989	105491989	-	0	9.24	17.73	21.65	16.61	20.81	21.82	26.69	21.65	1.91883	2.34307	1.79762	1.04853	1.28256	1.04037	0	1	0	0	0	0	1	0	0	0	Ddx20				Ddx20				Hcst
Ddx58	DEAD (Asp-Glu-Ala-Asp) box polypeptide 58	NM_172689	chr4	40185358	40188358	-	0	10.05	12.92	20.61	13.91	17.27	22.22	18.76	19.43	1.28557	2.05075	1.38408	1.28662	1.08628	1.12507	0	1	0	0	0	0	1	0	0	0	Ddx58				Ddx58				Hdac4
Dennd3	DENN/MADD domain containing 3	NM_001081066	chr15	73341490	73344490	+	0	8.99	17.32	18.59	14.13	19.61	21.08	19.41	19.15	1.92659	2.06785	1.57175	1.07496	0.989801	0.976543	0	1	0	0	0	0	1	0	0	0	Dennd3				Dennd3				Hip1r
Dhx16	DEAH (Asp-Glu-Ala-His) box polypeptide 16	NM_026987	chr17	36015223	36018223	+	0	9.68	19.01	23.79	15.88	15.55	18.95	17.66	20.14	1.96384	2.45764	1.6405	1.21865	1.13569	1.29518	0	1	0	0	0	0	1	0	0	0	Dhx16				Dhx16				Hsf2bp
Dhx34	DEAH (Asp-Glu-Ala-His) box polypeptide 34	NM_001285931	chr7	16805842	16808842	-	0	8.48	14.55	19.51	12.16	14.18	22.72	22.79	21.04	1.7158	2.30071	1.43396	1.60226	1.60719	1.48378	0	1	0	0	0	0	1	0	0	0	Dhx34				Dhx34				Iars2
Dhx34	DEAH (Asp-Glu-Ala-His) box polypeptide 34	NM_027883	chr7	16805881	16808881	-	0	8.42	14.68	18.9	11.65	14.41	22.52	22.98	20.85	1.74347	2.24466	1.38361	1.5628	1.59473	1.44691	0	1	0	0	0	0	1	0	0	0	Dhx34				Dhx34				Idh1
Dhx34	DEAH (Asp-Glu-Ala-His) box polypeptide 34	NM_001285932	chr7	16805842	16808842	-	0	8.48	14.55	19.51	12.16	14.18	22.72	22.79	21.04	1.7158	2.30071	1.43396	1.60226	1.60719	1.48378	0	1	0	0	0	0	1	0	0	0	Dhx34				Dhx34				Ifi30
Dhx35	DEAH (Asp-Glu-Ala-His) box polypeptide 35	NM_145742	chr2	158619043	158622043	+	0	8.48	11.1	17.43	11.32	11.38	19.24	18.63	17.4	1.30896	2.05542	1.33491	1.69069	1.63708	1.529	0	1	0	0	0	0	1	0	0	0	Dhx35				Dhx35				Ifnar1
Dhx35	DEAH (Asp-Glu-Ala-His) box polypeptide 35	NM_001291144	chr2	158619043	158622043	+	0	8.48	11.16	17.43	11.32	11.38	19.24	18.63	17.4	1.31604	2.05542	1.33491	1.69069	1.63708	1.529	0	1	0	0	0	0	1	0	0	0	Dhx35				Dhx35				Ikbkg
Dhx8	DEAH (Asp-Glu-Ala-His) box polypeptide 8	NM_144831	chr11	101592770	101595770	+	0	8.17	13.94	16.57	13.85	14.46	28.67	26.23	20.71	1.70624	2.02815	1.69523	1.98271	1.81397	1.43223	0	1	0	0	0	0	1	0	0	0	Dhx8				Dhx8				Ikbkg
Dohh	deoxyhypusine hydroxylase/monooxygenase	NM_133964	chr10	80845673	80848673	+	0	8.48	14.68	21.52	16.33	14.18	23.01	25.26	25.72	1.73113	2.53774	1.92571	1.62271	1.78138	1.81382	0	1	0	0	0	0	1	0	0	0	Dohh				Dohh				Ildr1
Dolpp1	dolichyl pyrophosphate phosphatase 1	NR_110963	chr2	30246274	30249274	+	0	12.44	18.67	29.23	23.37	21.04	27.87	24.61	25.06	1.5008	2.34968	1.87862	1.32462	1.16968	1.19106	0	1	0	0	0	0	1	0	0	0	Dolpp1				Dolpp1				Ildr1
Dolpp1	dolichyl pyrophosphate phosphatase 1	NM_001290509	chr2	30246274	30249274	+	0	12.44	18.67	29.23	23.37	21.04	27.87	24.61	25.06	1.5008	2.34968	1.87862	1.32462	1.16968	1.19106	0	1	0	0	0	0	1	0	0	0	Dolpp1				Dolpp1				Ildr1
Dolpp1	dolichyl pyrophosphate phosphatase 1	NM_001290508	chr2	30246274	30249274	+	0	12.44	18.67	29.23	23.37	21.04	27.87	24.61	25.06	1.5008	2.34968	1.87862	1.32462	1.16968	1.19106	0	1	0	0	0	0	1	0	0	0	Dolpp1				Dolpp1				Ints4
Dolpp1	dolichyl pyrophosphate phosphatase 1	NM_020329	chr2	30246274	30249274	+	0	12.44	18.67	29.23	23.37	21.04	27.87	24.61	25.06	1.5008	2.34968	1.87862	1.32462	1.16968	1.19106	0	1	0	0	0	0	1	0	0	0	Dolpp1				Dolpp1				Ipp
Dstn	destrin	NM_019771	chr2	143739567	143742567	+	0	7.86	13.8	16.02	13.34	15.32	20.78	24.41	21.23	1.75573	2.03817	1.6972	1.3564	1.59334	1.38577	0	1	0	0	0	0	1	0	0	0	Dstn				Dstn				Iqch
Dtwd2	DTW domain containing 2	NM_026854	chr18	49913755	49916755	-	0	6.6	12.31	14.49	10.08	14.41	14.63	14.87	14.61	1.86515	2.19545	1.52727	1.01527	1.03192	1.01388	0	1	0	0	0	0	1	0	0	0	Dtwd2				Dtwd2				Iqch
Dtwd2	DTW domain containing 2	NM_001170960	chr18	49913755	49916755	-	0	6.6	12.31	14.43	10.08	14.41	14.63	14.87	14.61	1.86515	2.18636	1.52727	1.01527	1.03192	1.01388	0	1	0	0	0	0	1	0	0	0	Dtwd2				Dtwd2				Iqgap1
Dus1l	dihydrouridine synthase 1-like (S. cerevisiae)	NM_026824	chr11	120656209	120659209	-	0	11.88	23.21	24.03	20.49	18.98	32.54	28.7	25.25	1.9537	2.02273	1.72475	1.71444	1.51212	1.33035	0	1	0	0	0	0	1	0	0	0	Dus1l				Dus1l				Irak1
Dynlt1b	dynein light chain Tctex-type 1B	NM_009342	chr17	6427760	6430760	+	0	5.22	8.46	10.76	6.93	5.6	10.61	11.17	8.75	1.62069	2.0613	1.32759	1.89464	1.99464	1.5625	0	1	0	0	0	0	1	0	0	0	Dynlt1b				Dynlt1b				Irak1
Eaf2	ELL associated factor 2	NM_134111	chr16	36873412	36876412	-	0	9.17	10.55	18.35	16.38	14.18	14.68	20.91	17.11	1.15049	2.00109	1.78626	1.03526	1.47461	1.20663	0	1	0	0	0	0	1	0	0	0	Eaf2				Eaf2				Irak1
Echdc3	enoyl Coenzyme A hydratase domain containing 3	NM_024208	chr2	6132540	6135540	-	0	11.69	18.33	23.91	19.76	15.84	29.36	30.45	26.85	1.56801	2.04534	1.69033	1.85354	1.92235	1.69508	0	1	0	0	0	0	1	0	0	0	Echdc3				Echdc3				Irak1
Edc3	enhancer of mRNA decapping 3 homolog (S. cerevisiae)	NM_153799	chr9	57554876	57557876	+	0	8.8	15.43	18.1	17.51	11.03	15.18	17.4	18.01	1.75341	2.05682	1.98977	1.37625	1.57752	1.63282	0	1	0	0	0	0	1	0	0	0	Edc3				Edc3				Irak1
Eef1e1	eukaryotic translation elongation factor 1 epsilon 1	NM_025380	chr13	38749397	38752397	-	0	9.05	17.05	19.32	14.92	14.69	20.58	21.1	17.97	1.88398	2.13481	1.64862	1.40095	1.43635	1.22328	0	1	0	0	0	0	1	0	0	0	Eef1e1				Eef1e1				Irgq
Efcab14	EF-hand calcium binding domain 14	NM_172698	chr4	115409178	115412178	+	0	9.24	16.03	19.38	17.12	15.55	19.69	20.78	18.25	1.73485	2.0974	1.85281	1.26624	1.33633	1.17363	0	1	0	0	0	0	1	0	0	0	Efcab14				Efcab14				Isoc2a
Eif2ak3	eukaryotic translation initiation factor 2 alpha kinase 3	NM_001313918	chr6	70793009	70796009	+	0	9.11	14.55	25.07	16.61	14.64	23.36	25.45	21.84	1.59715	2.75192	1.82327	1.59563	1.73839	1.4918	0	1	0	0	0	0	1	0	0	0	Eif2ak3				Eif2ak3				Itpkc
Eif2ak3	eukaryotic translation initiation factor 2 alpha kinase 3	NM_010121	chr6	70793009	70796009	+	0	9.11	14.55	25.07	16.61	14.64	23.36	25.45	21.84	1.59715	2.75192	1.82327	1.59563	1.73839	1.4918	0	1	0	0	0	0	1	0	0	0	Eif2ak3				Eif2ak3				Kcnc1
Eif2d	eukaryotic translation initiation factor 2D	NM_010709	chr1	133048284	133051284	+	0	10.75	19.01	24.64	18.3	16.12	23.26	28.57	25.62	1.76837	2.29209	1.70233	1.44293	1.77233	1.58933	0	1	0	0	0	0	1	0	0	0	Eif2d				Eif2d				Kcnc1
Eif2d	eukaryotic translation initiation factor 2D	NM_001136070	chr1	133048284	133051284	+	0	10.75	19.01	24.64	18.3	16.12	23.26	28.57	25.67	1.76837	2.29209	1.70233	1.44293	1.77233	1.59243	0	1	0	0	0	0	1	0	0	0	Eif2d				Eif2d				Kctd10
Eif3k	eukaryotic translation initiation factor 3, subunit K	NM_001285942	chr7	29765407	29768407	-	0	7.35	10.69	14.98	10.81	10.29	14.78	16.23	13.33	1.45442	2.0381	1.47075	1.43635	1.57726	1.29543	0	1	0	0	0	0	1	0	0	0	Eif3k				Eif3k				Kctd10
Eif3k	eukaryotic translation initiation factor 3, subunit K	NM_028659	chr7	29765407	29768407	-	0	7.35	10.69	14.98	10.81	10.29	14.78	16.23	13.33	1.45442	2.0381	1.47075	1.43635	1.57726	1.29543	0	1	0	0	0	0	1	0	0	0	Eif3k				Eif3k				Kif3c
Eif3k	eukaryotic translation initiation factor 3, subunit K	NM_001285943	chr7	29765407	29768407	-	0	7.35	10.69	14.98	10.81	10.29	14.83	16.3	13.33	1.45442	2.0381	1.47075	1.44121	1.58406	1.29543	0	1	0	0	0	0	1	0	0	0	Eif3k				Eif3k				Klhl20
Elp5	elongator acetyltransferase complex subunit 5	NM_001253700	chr11	69792332	69795332	-	0	7.67	14.88	16.02	11.15	13.78	27.13	21.56	15.32	1.94003	2.08866	1.45372	1.9688	1.56459	1.11176	0	1	0	0	0	0	1	0	0	0	Elp5				Elp5				Kmo
Elp5	elongator acetyltransferase complex subunit 5	NM_018740	chr11	69793237	69796237	-	0	9.68	16.78	19.81	13.51	17.61	29.81	24.35	19.62	1.73347	2.04649	1.39566	1.69279	1.38274	1.11414	0	1	0	0	0	0	1	0	0	0	Elp5				Elp5				Kpna6
Emc7	ER membrane protein complex subunit 7	NM_133749	chr2	112293682	112296682	+	0	6.85	12.38	15.35	12.27	9.38	16.52	16.75	18.11	1.8073	2.24088	1.79124	1.76119	1.78571	1.9307	0	1	0	0	0	0	1	0	0	0	Emc7				Emc7				Lace1
Emg1	EMG1 nucleolar protein homolog (S. cerevisiae)	NM_013536	chr6	124660696	124663696	-	0	8.73	11.5	17.61	7.71	12.58	17.71	23.57	20.76	1.3173	2.01718	0.883162	1.40779	1.87361	1.65024	0	1	0	0	0	0	1	0	0	0	Emg1				Emg1				Lalba
Etv3	ets variant 3	NM_012051	chr3	87328000	87331000	+	0	12.69	14.75	26.17	21.51	18.35	30.9	33.96	28.27	1.16233	2.06225	1.69504	1.68392	1.85068	1.5406	0	1	0	0	0	0	1	0	0	0	Etv3				Etv3				Lclat1
Etv3	ets variant 3	NM_001286844	chr3	87328000	87331000	+	0	12.69	14.75	26.17	21.51	18.35	30.9	33.96	28.27	1.16233	2.06225	1.69504	1.68392	1.85068	1.5406	0	1	0	0	0	0	1	0	0	0	Etv3				Etv3				Lclat1
Etv3	ets variant 3	NM_001083318	chr3	87328000	87331000	+	0	12.69	14.75	26.17	21.51	18.35	30.9	33.96	28.27	1.16233	2.06225	1.69504	1.68392	1.85068	1.5406	0	1	0	0	0	0	1	0	0	0	Etv3				Etv3				Lclat1
Fam103a1	family with sequence similarity 103, member A1	NM_025997	chr7	88906339	88909339	+	0	10.05	17.18	21.22	17.12	15.38	27.13	26.62	20.24	1.70945	2.11144	1.70348	1.76398	1.73082	1.31599	0	1	0	0	0	0	1	0	0	0	Fam103a1				Fam103a1				Letmd1
Fam222b	family with sequence similarity 222, member B	NM_145430	chr11	77906675	77909675	+	0	8.92	15.02	19.87	13.68	13.61	26.43	15.13	18.82	1.68386	2.22758	1.53363	1.94195	1.11168	1.38281	0	1	0	0	0	0	1	0	0	0	Fam222b				Fam222b				Lin54
Fam45a	family with sequence similarity 45, member A	NM_001167829	chr19	60885973	60888973	+	0	8.48	14.14	19.81	15.71	14.01	20.04	21.88	19.15	1.66745	2.33608	1.85259	1.43041	1.56174	1.36688	0	1	0	0	0	0	1	0	0	0	Fam45a				Fam45a				Lin54
Fam45a	family with sequence similarity 45, member A	NM_026437	chr19	60885973	60888973	+	0	8.48	14.14	19.81	15.71	14.01	20.04	21.88	19.15	1.66745	2.33608	1.85259	1.43041	1.56174	1.36688	0	1	0	0	0	0	1	0	0	0	Fam45a				Fam45a				Lin7c
Fbxo21	F-box protein 21	NM_145564	chr5	118425279	118428279	+	0	11.5	20.36	25.26	17.73	18.92	24.25	25.78	23.45	1.77043	2.19652	1.54174	1.28171	1.36258	1.23943	0	1	0	0	0	0	1	0	0	0	Fbxo21				Fbxo21				Lmnb2
Fbxo45	F-box protein 45	NM_173439	chr16	32245611	32248611	-	0	12.38	12.79	27.03	21	18.35	17.01	26.36	27.37	1.03312	2.18336	1.69628	0.926975	1.43651	1.49155	0	1	0	0	0	0	1	0	0	0	Fbxo45				Fbxo45				Lpin1
Fcrl1	Fc receptor-like 1	NM_001136236	chr3	87178809	87181809	+	0	9.11	14.95	18.47	17.06	13.26	26.29	22.98	22.13	1.64105	2.02744	1.87267	1.98265	1.73303	1.66893	0	1	0	0	0	0	1	0	0	0	Fcrl1				Fcrl1				Lpin1
Fcrl1	Fc receptor-like 1	NM_153090	chr3	87178809	87181809	+	0	9.11	14.95	18.47	17.06	13.26	26.29	22.98	22.13	1.64105	2.02744	1.87267	1.98265	1.73303	1.66893	0	1	0	0	0	0	1	0	0	0	Fcrl1				Fcrl1				Lpin1
Fcrl1	Fc receptor-like 1	NM_001310545	chr3	87178809	87181809	+	0	9.11	14.95	18.47	17.06	13.26	26.29	22.98	22.13	1.64105	2.02744	1.87267	1.98265	1.73303	1.66893	0	1	0	0	0	0	1	0	0	0	Fcrl1				Fcrl1				Lrguk
Fcrl1	Fc receptor-like 1	NM_178165	chr3	87178809	87181809	+	0	9.11	14.95	18.47	17.06	13.26	26.29	22.98	22.13	1.64105	2.02744	1.87267	1.98265	1.73303	1.66893	0	1	0	0	0	0	1	0	0	0	Fcrl1				Fcrl1				Lrrc27
Fkbp1b	FK506 binding protein 1b	NM_016863	chr12	4846901	4849901	-	0	16.34	19.82	33.27	23.53	26.24	26.24	44.35	35.03	1.21297	2.03611	1.44002	1	1.69017	1.33498	0	1	0	0	0	0	1	0	0	0	Fkbp1b				Fkbp1b				Magea8
Flt3l	FMS-like tyrosine kinase 3 ligand	NM_013520	chr7	52390302	52393302	-	0	13.01	18.61	26.66	19.59	20.64	29.51	33.37	34.18	1.43044	2.04919	1.50576	1.42975	1.61676	1.65601	0	1	0	0	0	0	1	0	0	0	Flt3l				Flt3l				Mcm2
Flt3l	FMS-like tyrosine kinase 3 ligand	NR_102725	chr7	52390302	52393302	-	0	13.01	18.61	26.66	19.59	20.64	29.51	33.37	34.18	1.43044	2.04919	1.50576	1.42975	1.61676	1.65601	0	1	0	0	0	0	1	0	0	0	Flt3l				Flt3l				Med27
Fmo5	flavin containing monooxygenase 5	NM_001161765	chr3	97431261	97434261	+	0	13.95	20.03	30.58	20.66	25.61	32.98	27.07	26	1.43584	2.19211	1.481	1.28778	1.05701	1.01523	0	1	0	0	0	0	1	0	0	0	Fmo5				Fmo5				Med27
Fmo5	flavin containing monooxygenase 5	NM_010232	chr3	97431261	97434261	+	0	13.89	20.03	30.58	20.66	25.61	32.98	27.07	26	1.44204	2.20158	1.4874	1.28778	1.05701	1.01523	0	1	0	0	0	0	1	0	0	0	Fmo5				Fmo5				Melk
Fmo5	flavin containing monooxygenase 5	NM_001161763	chr3	97431227	97434227	+	0	14.08	20.36	30.27	21.06	26.07	33.43	27.59	26.29	1.44602	2.14986	1.49574	1.28232	1.0583	1.00844	0	1	0	0	0	0	1	0	0	0	Fmo5				Fmo5				Mettl20
Foxp1	forkhead box P1	NM_053202	chr6	99383839	99386839	-	0	10.43	17.39	21.4	16.38	13.49	18.6	14.48	19.86	1.66731	2.05177	1.57047	1.3788	1.07339	1.4722	0	1	0	0	0	0	1	0	0	0	Foxp1				Foxp1				Mettl20
Frg1	FSHD region gene 1	NM_013522	chr8	42500972	42503972	-	0	10.12	13.46	21.04	19.48	13.55	19.84	12.21	20.52	1.33004	2.07905	1.9249	1.46421	0.901107	1.51439	0	1	0	0	0	0	1	0	0	0	Frg1				Frg1				Mettl20
Fth1	ferritin heavy polypeptide 1	NR_073181	chr19	10053590	10056590	+	0	10.31	19.55	23.24	17.9	21.78	30.4	28.96	25.01	1.89622	2.25412	1.73618	1.39578	1.32966	1.1483	0	1	0	0	0	0	1	0	0	0	Fth1				Fth1				Mettl20
Fyco1	FYVE and coiled-coil domain containing 1	NM_148925	chr9	123759282	123762282	-	0	7.1	12.11	14.68	6.98	8.86	15.18	14.48	10.21	1.70563	2.06761	0.983099	1.71332	1.63431	1.15237	0	1	0	0	0	0	1	0	0	0	Fyco1				Fyco1				Mettl20
G530011O06Rik	RIKEN cDNA G530011O06 gene	NR_029457	chrX	166415349	166418349	-	0	21.24	20.5	46.47	36.88	34.48	30.55	56.23	37.21	0.96516	2.18785	1.73635	0.886021	1.6308	1.07918	0	1	0	0	0	0	1	0	0	0	G530011O06Rik				G530011O06Rik				Mfap1b
Gbp9	guanylate-binding protein 9	NM_172777	chr5	105537811	105540811	-	0	7.23	9.81	15.65	12.5	9.43	12.05	12.6	13.14	1.35685	2.16459	1.72891	1.27784	1.33616	1.39343	0	1	0	0	0	0	1	0	0	0	Gbp9				Gbp9				Mgst2
Gemin8	gem (nuclear organelle) associated protein 8	NM_001310724	chrX	162606886	162609886	+	0	4.71	5.62	9.91	4.73	5.6	8.03	9.54	6.57	1.19321	2.10403	1.00425	1.43393	1.70357	1.17321	0	1	0	0	0	0	1	0	0	0	Gemin8				Gemin8				Mgst2
Gemin8	gem (nuclear organelle) associated protein 8	NM_001310722	chrX	162606886	162609886	+	0	4.71	5.62	9.91	4.73	5.6	8.03	9.54	6.57	1.19321	2.10403	1.00425	1.43393	1.70357	1.17321	0	1	0	0	0	0	1	0	0	0	Gemin8				Gemin8				Mir1953
Gemin8	gem (nuclear organelle) associated protein 8	NM_146238	chrX	162606886	162609886	+	0	4.71	5.62	9.91	4.73	5.6	8.03	9.54	6.57	1.19321	2.10403	1.00425	1.43393	1.70357	1.17321	0	1	0	0	0	0	1	0	0	0	Gemin8				Gemin8				Mir5104
Gen1	Gen homolog 1, endonuclease (Drosophila)	NM_177331	chr12	11271093	11274093	-	0	7.79	10.49	16.82	15.15	11.72	12.15	19.87	21.51	1.3466	2.15918	1.9448	1.03669	1.69539	1.83532	0	1	0	0	0	0	1	0	0	0	Gen1				Gen1				Mir5132
Gimap3	GTPase, IMAP family member 3	NM_031247	chr6	48719350	48722350	-	0	11.69	19.21	23.42	21	17.55	20.88	18.76	19.62	1.64328	2.00342	1.79641	1.18974	1.06895	1.11795	0	1	0	0	0	0	1	0	0	0	Gimap3				Gimap3				Mir718
Glb1l	galactosidase, beta 1-like	NM_029010	chr1	75205853	75208853	-	0	11.88	21.04	24.03	19.42	15.38	29.41	29.74	27.14	1.77104	2.02273	1.63468	1.91222	1.93368	1.76463	0	1	0	0	0	0	1	0	0	0	Glb1l				Glb1l				Mir7228
Glyr1	glyoxylate reductase 1 homolog (Arabidopsis)	NM_028720	chr16	5048503	5051503	-	0	15.4	13.73	32.04	21.84	28.42	20.98	37.79	32.53	0.891558	2.08052	1.41818	0.738213	1.3297	1.14462	0	1	0	0	0	0	1	0	0	0	Glyr1				Glyr1				Mir7681
Glyr1	glyoxylate reductase 1 homolog (Arabidopsis)	NM_001079814	chr16	5048503	5051503	-	0	15.4	13.73	32.04	21.84	28.42	20.98	37.79	32.53	0.891558	2.08052	1.41818	0.738213	1.3297	1.14462	0	1	0	0	0	0	1	0	0	0	Glyr1				Glyr1				Mmgt1
Gm10640	predicted gene 10640	NR_046062	chr7	31945877	31948877	+	0	9.55	15.9	19.87	14.75	13.21	17.85	18.5	21.51	1.66492	2.08063	1.5445	1.35125	1.40045	1.62831	0	1	0	0	0	0	1	0	0	0	Gm10640				Gm10640				Morf4l1-ps1
Gm13285	predicted gene 13285	NM_001161609-HOMER7	chr4	88444724	88447724	+	0	1.51	1.15	3.61	1.52	4.63	4.17	3.31	1.89	0.761589	2.39073	1.00662	0.900648	0.714903	0.408207	0	1	0	0	0	0	1	0	0	0	Gm13285				Gm13285				Morn1
Gm13285	predicted gene 13285	NM_001161610	chr4	88444724	88447724	+	0	1.51	1.15	3.61	1.52	4.63	4.17	3.31	1.89	0.761589	2.39073	1.00662	0.900648	0.714903	0.408207	0	1	0	0	0	0	1	0	0	0	Gm13285				Gm13285				Mppe1
Gm14744	predicted gene 14744	NM_001085544	chrX	75108597	75111597	+	0	1.82	2.37	4.4	2.87	2.69	2.73	1.69	1.8	1.3022	2.41758	1.57692	1.01487	0.628253	0.669145	0	1	0	0	0	0	1	0	0	0	Gm14744				Gm14744				Mrpl19
Gm2176	glucosamine-6-phosphate deaminase 1 pseudogene	NR_028424	chr18	80739785	80742785	-	0	11.37	18.81	24.09	19.59	17.15	19.69	16.82	17.4	1.65435	2.11873	1.72296	1.1481	0.980758	1.01458	0	1	0	0	0	0	1	0	0	0	Gm2176				Gm2176				Mrpl43
Gm31763	predicted gene, 31763	NR_110511	chr10	66466323	66469323	+	0	8.73	13.46	17.49	15.26	10.41	14.48	14.28	12.53	1.54181	2.00344	1.748	1.39097	1.37176	1.20365	0	1	0	0	0	0	1	0	0	0	Gm31763				Gm31763				Mrpl45
Gm4262	predicted gene 4262	NR_040518	chr16	11007491	11010491	+	0	12.13	15.76	27.21	20.49	22.7	25.44	33.57	31.35	1.29926	2.2432	1.6892	1.1207	1.47885	1.38106	0	1	0	0	0	0	1	0	0	0	Gm4262				Gm4262				Mrpl46
Gm6377	predicted gene 6377	NM_001037917	chrX	106390595	106393595	+	0	3.96	6.22	7.95	5.91	6.57	7.49	5.71	7.8	1.57071	2.00758	1.49242	1.14003	0.869102	1.18721	0	1	0	0	0	0	1	0	0	0	Gm6377				Gm6377				Mrps11
Gm7904	predicted gene 7904	NR_003372	chr9	21411273	21414273	-	0	10.12	18.61	21.04	16.05	12.46	19.24	17.27	17.68	1.83893	2.07905	1.58597	1.54414	1.38604	1.41894	0	1	0	0	0	0	1	0	0	0	Gm7904				Gm7904				Mrps27
Gm996	predicted gene 996	NM_001005424	chr2	25434119	25437119	-	0	13.76	23.48	29.72	24.83	20.58	35.11	35.19	28.98	1.7064	2.15988	1.80451	1.70603	1.70991	1.40816	0	1	0	0	0	0	1	0	0	0	Gm996				Gm996				Mterf4
Gmcl1	germ cell-less homolog 1 (Drosophila)	NM_011818	chr6	86681872	86684872	-	0	11.12	20.3	24.83	18.97	16.07	24.1	20.58	20.66	1.82554	2.23291	1.70594	1.49969	1.28065	1.28563	0	1	0	0	0	0	1	0	0	0	Gmcl1				Gmcl1				Mterf4
Gmds	GDP-mannose 4, 6-dehydratase	NM_146041	chr13	32428913	32431913	-	0	10.37	15.43	20.91	12.67	12.35	19.94	16.75	18.53	1.48795	2.01639	1.22179	1.61457	1.35628	1.5004	0	1	0	0	0	0	1	0	0	0	Gmds				Gmds				Mxd4
Gnai2	guanine nucleotide binding protein (G protein), alpha inhibiting 2	NM_008138	chr9	107536173	107539173	-	0	9.36	18.2	20.61	16.21	15.95	29.21	25.52	24.96	1.94444	2.20192	1.73184	1.83135	1.6	1.56489	0	1	0	0	0	0	1	0	0	0	Gnai2				Gnai2				Nadk2
Gne	glucosamine (UDP-N-acetyl)-2-epimerase/N-acetylmannosamine kinase	NM_001190414	chr4	44084045	44087045	-	0	9.11	15.49	20.3	16.05	13.84	25.15	25.78	19.81	1.70033	2.22832	1.7618	1.8172	1.86272	1.43136	0	1	0	0	0	0	1	0	0	0	Gne				Gne				Nadk2
Golph3l	golgi phosphoprotein 3-like	NM_001177670	chr3	95391356	95394356	+	0	7.42	9.27	15.23	11.94	7.78	12.55	12.01	13.29	1.24933	2.05256	1.60916	1.61311	1.5437	1.70823	0	1	0	0	0	0	1	0	0	0	Golph3l				Golph3l				Nadk2
Golph3l	golgi phosphoprotein 3-like	NM_001177669	chr3	95391356	95394356	+	0	7.42	9.27	15.23	11.94	7.78	12.55	12.01	13.29	1.24933	2.05256	1.60916	1.61311	1.5437	1.70823	0	1	0	0	0	0	1	0	0	0	Golph3l				Golph3l				Nadk2
Golph3l	golgi phosphoprotein 3-like	NM_146133	chr3	95391356	95394356	+	0	7.42	9.27	15.23	11.94	7.78	12.55	12.01	13.29	1.24933	2.05256	1.60916	1.61311	1.5437	1.70823	0	1	0	0	0	0	1	0	0	0	Golph3l				Golph3l				Nagk
Gosr2	golgi SNAP receptor complex member 2	NM_019650	chr11	103557524	103560524	-	0	5.97	11.43	13.39	11.32	11.21	17.11	16.1	12.2	1.91457	2.24288	1.89615	1.52632	1.43622	1.08831	0	1	0	0	0	0	1	0	0	0	Gosr2				Gosr2				Nagk
Gpr107	G protein-coupled receptor 107	NM_178760	chr2	31006336	31009336	+	0	11.37	15.36	28.8	15.76	11.78	23.51	23.44	19.76	1.35092	2.53298	1.3861	1.99576	1.98981	1.67742	0	1	0	0	0	0	1	0	0	0	Gpr107				Gpr107				Nampt
Gpr137b	G protein-coupled receptor 137B	NM_031999	chr13	13484391	13487391	-	0	2.83	2.84	7.28	4.05	6.23	6.89	5.39	5.39	1.00353	2.57244	1.4311	1.10594	0.865169	0.865169	0	1	0	0	0	0	1	0	0	0	Gpr137b				Gpr137b				Napa
Gpr171	G protein-coupled receptor 171	NM_173398	chr3	58904243	58907243	-	0	7.29	14.41	14.8	13.91	11.43	14.23	17.6	16.26	1.97668	2.03018	1.90809	1.24497	1.53981	1.42257	0	1	0	0	0	0	1	0	0	0	Gpr171				Gpr171				Nars
Gpr22	G protein-coupled receptor 22	NM_175191	chr12	32397291	32400291	-	0	9.24	9.74	18.71	13.06	10.69	8.23	16.49	13.76	1.05411	2.02489	1.41342	0.769878	1.54256	1.28718	0	1	0	0	0	0	1	0	0	0	Gpr22				Gpr22				Nars
Gsdmc3	gasdermin C3	NM_183194	chr15	63708613	63711613	-	0	1.51	2.98	3.06	1.41	0.97	1.93	1.3	1.13	1.97351	2.02649	0.933775	1.98969	1.34021	1.16495	0	1	0	0	0	0	1	0	0	0	Gsdmc3				Gsdmc3				Nars2
Gtf3c3	general transcription factor IIIC, polypeptide 3	NM_001033194	chr1	54494370	54497370	-	0	7.1	12.38	15.47	11.82	14.81	16.52	16.04	19.76	1.74366	2.17887	1.66479	1.11546	1.08305	1.33423	0	1	0	0	0	0	1	0	0	0	Gtf3c3				Gtf3c3				Nbas
Gtpbp3	GTP binding protein 3	NM_032544	chr8	74010502	74013502	+	0	15.65	20.63	32.72	30.52	27.9	38.73	37.46	41.65	1.31821	2.09073	1.95016	1.38817	1.34265	1.49283	0	1	0	0	0	0	1	0	0	0	Gtpbp3				Gtpbp3				Nbr1
H2-Ob	histocompatibility 2, O region beta locus	NM_010389	chr17	34374350	34377350	+	0	6.16	10.01	13.15	10.25	11.32	13.84	15.06	11.11	1.625	2.13474	1.66396	1.22261	1.33039	0.981449	0	1	0	0	0	0	1	0	0	0	H2-Ob				H2-Ob				Nckap1l
H6pd	hexose-6-phosphate dehydrogenase (glucose 1-dehydrogenase)	NM_173371	chr4	149381632	149384632	-	0	10.05	19.08	26.91	19.2	19.21	31.59	30.26	26.33	1.89851	2.67761	1.91045	1.64446	1.57522	1.37064	0	1	0	0	0	0	1	0	0	0	H6pd				H6pd				Ndfip1
Hcst	hematopoietic cell signal transducer	NM_011827	chr7	31203373	31206373	-	0	7.92	15.63	16.82	14.92	14.92	20.78	27.53	21.56	1.97348	2.12374	1.88384	1.39276	1.84517	1.44504	0	1	0	0	0	0	1	0	0	0	Hcst				Hcst				Ndufb6
Hdac4	histone deacetylase 4	NM_207225	chr1	94075418	94078418	-	0	8.61	9.81	17.49	12.78	14.98	16.52	19.74	21.23	1.13937	2.03136	1.48432	1.1028	1.31776	1.41722	0	1	0	0	0	0	1	0	0	0	Hdac4				Hdac4				Ndufs8
Hip1r	huntingtin interacting protein 1 related	NM_145070	chr5	124422137	124425137	+	0	10.31	15.9	21.04	13.46	17.55	25.05	22.34	21.09	1.54219	2.04074	1.30553	1.42735	1.27293	1.20171	0	1	0	0	0	0	1	0	0	0	Hip1r				Hip1r				Ndufs8
Hsf2bp	heat shock transcription factor 2 binding protein	NM_028902	chr17	32169953	32172953	-	0	11.56	20.5	23.79	18.52	17.67	28.32	24.48	23.73	1.77336	2.05796	1.60208	1.60272	1.3854	1.34295	0	1	0	0	0	0	1	0	0	0	Hsf2bp				Hsf2bp				Ndufs8
Iars2	isoleucine-tRNA synthetase 2, mitochondrial	NM_198653	chr1	187151780	187154780	-	0	6.35	11.43	15.65	11.04	13.49	19.14	19.22	18.77	1.8	2.46457	1.73858	1.41883	1.42476	1.3914	0	1	0	0	0	0	1	0	0	0	Iars2				Iars2				Nedd9
Idh1	isocitrate dehydrogenase 1 (NADP+), soluble	NM_001111320	chr1	65231553	65234553	-	0	9.55	18.4	21.77	13.96	20.93	22.22	28.18	23.21	1.9267	2.27958	1.46178	1.06163	1.34639	1.10893	0	1	0	0	0	0	1	0	0	0	Idh1				Idh1				Neu3
Ifi30	interferon gamma inducible protein 30	NM_023065	chr8	73289062	73292062	-	0	13.89	19.55	29.78	24.77	19.15	27.92	25.39	30.35	1.40749	2.14399	1.7833	1.45796	1.32585	1.58486	0	1	0	0	0	0	1	0	0	0	Ifi30				Ifi30				Nfatc2ip
Ifnar1	interferon (alpha and beta) receptor 1	NM_010508	chr16	91483960	91486960	+	0	16.34	17.46	33.76	28.04	20.93	25.69	38.57	35.6	1.06854	2.0661	1.71603	1.22742	1.84281	1.70091	0	1	0	0	0	0	1	0	0	0	Ifnar1				Ifnar1				Nfu1
Ikbkg	inhibitor of kappaB kinase gamma	NM_001161421	chrX	71668451	71671451	+	0	4.71	7.37	10.21	8.22	8.8	6.84	8.51	8.18	1.56476	2.16773	1.74522	0.777273	0.967045	0.929545	0	1	0	0	0	0	1	0	0	0	Ikbkg				Ikbkg				Nfu1
Ikbkg	inhibitor of kappaB kinase gamma	NM_001136067	chrX	71668451	71671451	+	0	4.78	7.37	10.21	8.22	8.8	6.89	8.51	8.18	1.54184	2.13598	1.71967	0.782955	0.967045	0.929545	0	1	0	0	0	0	1	0	0	0	Ikbkg				Ikbkg				Nicn1
Ildr1	immunoglobulin-like domain containing receptor 1	NM_001285788	chr16	36692564	36695564	+	0	18.66	26.66	37.49	31.53	25.16	24.15	32.66	33.99	1.42872	2.00911	1.68971	0.959857	1.29809	1.35095	0	1	0	0	0	0	1	0	0	0	Ildr1				Ildr1				Nifk
Ildr1	immunoglobulin-like domain containing receptor 1	NM_001285791	chr16	36692564	36695564	+	0	18.66	26.66	37.49	31.53	25.16	24.15	32.66	33.99	1.42872	2.00911	1.68971	0.959857	1.29809	1.35095	0	1	0	0	0	0	1	0	0	0	Ildr1				Ildr1				Nox1
Ildr1	immunoglobulin-like domain containing receptor 1	NM_134109	chr16	36692564	36695564	+	0	18.66	26.66	37.49	31.53	25.16	24.15	32.66	34.04	1.42872	2.00911	1.68971	0.959857	1.29809	1.35294	0	1	0	0	0	0	1	0	0	0	Ildr1				Ildr1				Nphp1
Ints4	integrator complex subunit 4	NM_027256	chr7	104627966	104630966	+	0	8.48	13.4	17.73	12.78	9.72	16.86	14.28	14.33	1.58019	2.0908	1.50708	1.73457	1.46914	1.47428	0	1	0	0	0	0	1	0	0	0	Ints4				Ints4				Nphp1
Ipp	IAP promoted placental gene	NM_008389	chr4	116178654	116181654	+	0	10.18	15.76	21.46	15.6	16.41	18.75	21.82	19.72	1.54813	2.10806	1.53242	1.1426	1.32968	1.20171	0	1	0	0	0	0	1	0	0	0	Ipp				Ipp				Nphp1
Iqch	IQ motif containing H	NM_001311098	chr9	63448800	63451800	-	0	11.81	20.03	23.91	18.69	17.04	23.91	20.65	21.37	1.69602	2.02456	1.58256	1.40317	1.21185	1.25411	0	1	0	0	0	0	1	0	0	0	Iqch				Iqch				Ntmt1
Iqch	IQ motif containing H	NM_030068	chr9	63448800	63451800	-	0	11.81	20.03	23.91	18.69	17.04	23.91	20.65	21.37	1.69602	2.02456	1.58256	1.40317	1.21185	1.25411	0	1	0	0	0	0	1	0	0	0	Iqch				Iqch				Nup107
Iqgap1	IQ motif containing GTPase activating protein 1	NM_016721	chr7	87946717	87949717	-	0	9.93	15.02	25.99	18.86	19.1	26.93	25.71	26.43	1.51259	2.61732	1.8993	1.40995	1.34607	1.38377	0	1	0	0	0	0	1	0	0	0	Iqgap1				Iqgap1				Nup37
Irak1	interleukin-1 receptor-associated kinase 1	NM_001177975	chrX	71267757	71270757	-	0	4.34	7.44	9.97	7.26	6.75	8.28	10.52	7.85	1.71429	2.29724	1.67281	1.22667	1.55852	1.16296	0	1	0	0	0	0	1	0	0	0	Irak1				Irak1				Nup37
Irak1	interleukin-1 receptor-associated kinase 1	NM_008363	chrX	71267760	71270760	-	0	4.34	7.44	10.03	7.21	6.69	8.28	10.52	7.8	1.71429	2.31106	1.66129	1.23767	1.5725	1.16592	0	1	0	0	0	0	1	0	0	0	Irak1				Irak1				Nxt2
Irak1	interleukin-1 receptor-associated kinase 1	NM_001177974	chrX	71267760	71270760	-	0	4.34	7.44	10.03	7.21	6.69	8.28	10.52	7.8	1.71429	2.31106	1.66129	1.23767	1.5725	1.16592	0	1	0	0	0	0	1	0	0	0	Irak1				Irak1				Olfr433
Irak1	interleukin-1 receptor-associated kinase 1	NM_001177973	chrX	71267760	71270760	-	0	4.34	7.44	10.03	7.21	6.69	8.28	10.52	7.8	1.71429	2.31106	1.66129	1.23767	1.5725	1.16592	0	1	0	0	0	0	1	0	0	0	Irak1				Irak1				Olfr787
Irak1	interleukin-1 receptor-associated kinase 1	NM_001177976	chrX	71267760	71270760	-	0	4.34	7.44	10.03	7.21	6.69	8.28	10.52	7.8	1.71429	2.31106	1.66129	1.23767	1.5725	1.16592	0	1	0	0	0	0	1	0	0	0	Irak1				Irak1				Opa3
Irgq	immunity-related GTPase family, Q	NM_153134	chr7	25314167	25317167	+	0	9.55	16.3	20.91	18.13	17.49	26.83	27.59	21.23	1.70681	2.18953	1.89843	1.53402	1.57747	1.21384	0	1	0	0	0	0	1	0	0	0	Irgq				Irgq				Oraov1
Isoc2a	isochorismatase domain containing 2a	NM_001101598	chr7	4827155	4830155	+	0	11.63	18	26.66	18.86	16.47	29.06	24.41	22.93	1.54772	2.29235	1.62167	1.76442	1.48209	1.39223	0	1	0	0	0	0	1	0	0	0	Isoc2a				Isoc2a				Oscp1
Itpkc	inositol 1,4,5-trisphosphate 3-kinase C	NM_181593	chr7	28012116	28015116	-	0	12.63	20.09	25.93	20.44	17.9	32.19	35.65	27.52	1.59066	2.05305	1.61837	1.79832	1.99162	1.53743	0	1	0	0	0	0	1	0	0	0	Itpkc				Itpkc				Pafah1b3
Kcnc1	potassium voltage gated channel, Shaw-related subfamily, member 1	NM_008421	chr7	53650338	53653338	+	0	13.13	25.71	29.6	24.38	17.09	27.82	26.69	30.54	1.95811	2.25438	1.85682	1.62785	1.56173	1.78701	0	1	0	0	0	0	1	0	0	0	Kcnc1				Kcnc1				Paip2b
Kcnc1	potassium voltage gated channel, Shaw-related subfamily, member 1	NM_001112739	chr7	53650338	53653338	+	0	13.07	25.71	29.6	24.38	17.09	27.72	26.69	30.54	1.9671	2.26473	1.86534	1.622	1.56173	1.78701	0	1	0	0	0	0	1	0	0	0	Kcnc1				Kcnc1				Papd4
Kctd10	potassium channel tetramerisation domain containing 10	NM_001159941	chr5	114829014	114832014	-	0	12.38	18.67	26.17	18.24	14.41	21.82	23.89	19.86	1.50808	2.11389	1.47334	1.51423	1.65788	1.37821	0	1	0	0	0	0	1	0	0	0	Kctd10				Kctd10				Papss1
Kctd10	potassium channel tetramerisation domain containing 10	NM_026145	chr5	114829014	114832014	-	0	12.38	18.67	26.17	18.24	14.46	21.82	23.89	19.86	1.50808	2.11389	1.47334	1.50899	1.65214	1.37344	0	1	0	0	0	0	1	0	0	0	Kctd10				Kctd10				Papss1
Kif3c	kinesin family member 3C	NM_008445	chr12	3363632	3366632	+	0	18.92	22.6	40.42	29.56	25.96	26.24	34.93	34.84	1.1945	2.13636	1.56237	1.01079	1.34553	1.34206	0	1	0	0	0	0	1	0	0	0	Kif3c				Kif3c				Papss1
Klhl20	kelch-like 20	NM_001039482	chr1	163060110	163063110	-	0	8.86	16.58	20.67	16.38	12.52	18.75	22.79	17.92	1.87133	2.33296	1.84876	1.4976	1.82029	1.43131	0	1	0	0	0	0	1	0	0	0	Klhl20				Klhl20				Park7
Kmo	kynurenine 3-monooxygenase (kynurenine 3-hydroxylase)	NM_133809	chr1	177560824	177563824	+	0	7.35	14.07	17.18	9.8	13.38	17.56	20.26	18.01	1.91429	2.33741	1.33333	1.31241	1.5142	1.34604	0	1	0	0	0	0	1	0	0	0	Kmo				Kmo				Parpbp
Kpna6	karyopherin (importin) alpha 6	NM_008468	chr4	129348511	129351511	-	0	10.31	14.28	25.87	15.31	16.47	24.2	22.66	24.3	1.38506	2.50921	1.48497	1.46934	1.37583	1.47541	0	1	0	0	0	0	1	0	0	0	Kpna6				Kpna6				Pcmt1
Lace1	lactation elevated 1	NM_145743	chr10	42196871	42199871	-	0	8.61	13.26	17.98	14.24	14.18	18.9	20.71	18.25	1.54007	2.08827	1.65389	1.33286	1.46051	1.28702	0	1	0	0	0	0	1	0	0	0	Lace1				Lace1				Pdcd10
Lalba	lactalbumin, alpha	NM_010679	chr15	98311614	98314614	-	0	9.93	19.15	24.34	18.02	14.29	27.08	20.91	18.11	1.9285	2.45116	1.8147	1.89503	1.46326	1.26732	0	1	0	0	0	0	1	0	0	0	Lalba				Lalba				Pdpk1
Lclat1	lysocardiolipin acyltransferase 1	NM_001081071	chr17	73455825	73458825	+	0	8.36	13.87	18.59	13.96	15.44	18.95	20.65	17.4	1.65909	2.22368	1.66986	1.22733	1.33744	1.12694	0	1	0	0	0	0	1	0	0	0	Lclat1				Lclat1				Pdpk1
Lclat1	lysocardiolipin acyltransferase 1	NM_001177967	chr17	73455825	73458825	+	0	8.36	13.87	18.59	13.96	15.44	18.95	20.65	17.4	1.65909	2.22368	1.66986	1.22733	1.33744	1.12694	0	1	0	0	0	0	1	0	0	0	Lclat1				Lclat1				Pelp1
Lclat1	lysocardiolipin acyltransferase 1	NM_001177968	chr17	73455825	73458825	+	0	8.36	13.87	18.59	13.96	15.44	18.95	20.65	17.4	1.65909	2.22368	1.66986	1.22733	1.33744	1.12694	0	1	0	0	0	0	1	0	0	0	Lclat1				Lclat1				Per3
Letmd1	LETM1 domain containing 1	NM_134093	chr15	100297965	100300965	+	0	15.27	25.64	34.12	26.46	22.07	39.58	38.7	40.56	1.67911	2.23445	1.73281	1.79338	1.75351	1.83779	0	1	0	0	0	0	1	0	0	0	Letmd1				Letmd1				Per3
Lin54	lin-54 homolog (C. elegans)	NM_172714	chr5	100928158	100931158	-	0	10.49	18.94	23.18	19.37	18.47	25.74	26.23	25.81	1.80553	2.20972	1.84652	1.39361	1.42014	1.3974	0	1	0	0	0	0	1	0	0	0	Lin54				Lin54				Per3
Lin54	lin-54 homolog (C. elegans)	NM_001115010	chr5	100926092	100929092	-	0	10.68	17.73	23.18	18.64	14.06	22.57	23.96	25.44	1.66011	2.17041	1.74532	1.60526	1.70413	1.80939	0	1	0	0	0	0	1	0	0	0	Lin54				Lin54				Phb2
Lin7c	lin-7 homolog C (C. elegans)	NM_011699	chr2	109729535	109732535	+	0	8.73	14.41	17.79	10.64	12.69	17.01	19.15	15.93	1.65063	2.0378	1.21879	1.34043	1.50906	1.25532	0	1	0	0	0	0	1	0	0	0	Lin7c				Lin7c				Pikfyve
Lmnb2	lamin B2	NM_010722	chr10	80379490	80382490	-	0	14.52	19.08	29.9	25.39	27.67	37.54	36.62	32.81	1.31405	2.05923	1.74862	1.3567	1.32346	1.18576	0	1	0	0	0	0	1	0	0	0	Lmnb2				Lmnb2				Pikfyve
Lpin1	lipin 1	NM_001130412	chr12	16595076	16598076	-	0	15.84	20.3	40.05	26.86	21.73	27.67	41.75	37.82	1.28157	2.52841	1.69571	1.27335	1.92131	1.74045	0	1	0	0	0	0	1	0	0	0	Lpin1				Lpin1				Pirb
Lpin1	lipin 1	NM_172950	chr12	16595076	16598076	-	0	15.84	20.3	40.05	26.86	21.73	27.63	41.75	37.78	1.28157	2.52841	1.69571	1.27151	1.92131	1.73861	0	1	0	0	0	0	1	0	0	0	Lpin1				Lpin1				Pja2
Lpin1	lipin 1	NM_015763	chr12	16595076	16598076	-	0	15.84	20.3	40.05	26.86	21.73	27.63	41.75	37.78	1.28157	2.52841	1.69571	1.27151	1.92131	1.73861	0	1	0	0	0	0	1	0	0	0	Lpin1				Lpin1				Pja2
Lrguk	leucine-rich repeats and guanylate kinase domain containing	NM_028886	chr6	33977948	33980948	+	0	10.24	18.13	21.34	17.12	17.67	26.19	22.4	21.46	1.77051	2.08398	1.67188	1.48217	1.26769	1.21449	0	1	0	0	0	0	1	0	0	0	Lrguk				Lrguk				Pnkd
Lrrc27	leucine rich repeat containing 27	NM_027164	chr7	146397387	146400387	+	0	12.19	19.76	24.46	18.19	27.9	28.67	29.15	24.92	1.621	2.00656	1.49221	1.0276	1.0448	0.89319	0	1	0	0	0	0	1	0	0	0	Lrrc27				Lrrc27				Pnkd
Magea8	melanoma antigen, family A, 8	NM_020020	chrX	151428893	151431893	-	0	2.77	3.25	5.63	2.48	2.97	2.38	4.29	2.36	1.17329	2.03249	0.895307	0.801347	1.44444	0.794613	0	1	0	0	0	0	1	0	0	0	Magea8				Magea8				Pola1
Mcm2	minichromosome maintenance deficient 2 mitotin (S. cerevisiae)	NM_008564	chr6	88847274	88850274	-	0	10.18	15.9	20.97	16.83	17.09	25.94	24.93	25.81	1.56189	2.05992	1.65324	1.51785	1.45875	1.51024	0	1	0	0	0	0	1	0	0	0	Mcm2				Mcm2				Polk
Med27	mediator complex subunit 27	NM_026896	chr2	29200830	29203830	+	0	12.07	15.76	27.7	22.91	16.12	20.93	23.83	23.4	1.30572	2.29495	1.89809	1.29839	1.47829	1.45161	0	1	0	0	0	0	1	0	0	0	Med27				Med27				Polq
Med27	mediator complex subunit 27	NM_029615	chr2	29200830	29203830	+	0	12.07	15.76	27.7	22.97	16.12	20.93	23.83	23.45	1.30572	2.29495	1.90307	1.29839	1.47829	1.45471	0	1	0	0	0	0	1	0	0	0	Med27				Med27				Polq
Melk	maternal embryonic leucine zipper kinase	NM_010790	chr4	44312289	44315289	+	0	7.98	14.48	18.71	14.75	12.69	15.67	20.13	13.95	1.81454	2.34461	1.84837	1.23483	1.58629	1.09929	0	1	0	0	0	0	1	0	0	0	Melk				Melk				Polr1e
Mettl20	methyltransferase like 20	NM_001252095	chr6	149088535	149091535	+	0	9.43	16.3	20.79	11.04	10.58	19.05	19.28	17.16	1.72853	2.20467	1.17073	1.80057	1.82231	1.62193	0	1	0	0	0	0	1	0	0	0	Mettl20				Mettl20				Polr1e
Mettl20	methyltransferase like 20	NM_001252094	chr6	149088535	149091535	+	0	9.43	16.3	20.79	11.04	10.58	19.05	19.28	17.16	1.72853	2.20467	1.17073	1.80057	1.82231	1.62193	0	1	0	0	0	0	1	0	0	0	Mettl20				Mettl20				Polr2d
Mettl20	methyltransferase like 20	NM_177101	chr6	149088535	149091535	+	0	9.43	16.3	20.79	11.04	10.58	19.05	19.28	17.16	1.72853	2.20467	1.17073	1.80057	1.82231	1.62193	0	1	0	0	0	0	1	0	0	0	Mettl20				Mettl20				Polr2d
Mettl20	methyltransferase like 20	NM_001252097	chr6	149088535	149091535	+	0	9.43	16.3	20.79	11.04	10.58	19.05	19.28	17.16	1.72853	2.20467	1.17073	1.80057	1.82231	1.62193	0	1	0	0	0	0	1	0	0	0	Mettl20				Mettl20				Polr2j
Mettl20	methyltransferase like 20	NM_001252096	chr6	149088535	149091535	+	0	9.43	16.37	20.79	11.04	10.58	19.05	19.28	17.16	1.73595	2.20467	1.17073	1.80057	1.82231	1.62193	0	1	0	0	0	0	1	0	0	0	Mettl20				Mettl20				Ppie
Mfap1b	microfibrillar-associated protein 1B	NM_001081975	chr2	121298259	121301259	-	0	7.79	11.43	17.55	13.91	11.15	15.37	16.75	11.3	1.46727	2.25289	1.78562	1.37848	1.50224	1.01345	0	1	0	0	0	0	1	0	0	0	Mfap1b				Mfap1b				Ppp6r3
Mgst2	microsomal glutathione S-transferase 2	NM_174995	chr3	51463601	51466601	+	0	8.67	15.97	20.36	16.1	16.81	21.08	20.39	17.59	1.84198	2.34833	1.85698	1.25402	1.21297	1.0464	0	1	0	0	0	0	1	0	0	0	Mgst2				Mgst2				Ppp6r3
Mgst2	microsomal glutathione S-transferase 2	NM_001310482	chr3	51463601	51466601	+	0	8.67	15.97	20.36	16.1	16.81	21.08	20.39	17.59	1.84198	2.34833	1.85698	1.25402	1.21297	1.0464	0	1	0	0	0	0	1	0	0	0	Mgst2				Mgst2				Ppp6r3
Mir1953	microRNA 1953	NR_035478	chr2	151791853	151794853	-	0	11.5	18.54	23.18	17.06	19.44	25	22.92	24.92	1.61217	2.01565	1.48348	1.28601	1.17901	1.28189	0	1	0	0	0	0	1	0	0	0	Mir1953				Mir1953				Prdm1
Mir5104	microRNA 5104	NR_039563	chr10	7554679	7557679	+	0	9.68	18	19.69	14.02	18.07	18	20.39	21.32	1.8595	2.03409	1.44835	0.996126	1.12839	1.17986	0	1	0	0	0	0	1	0	0	0	Mir5104				Mir5104				Prdx4
Mir5132	microRNA 5132	NR_039594	chrX	71267437	71270437	-	0	4.21	8.32	9.78	7.38	7.66	8.63	10.39	7.75	1.97625	2.32304	1.75297	1.12663	1.3564	1.01175	0	1	0	0	0	0	1	0	0	0	Mir5132				Mir5132				Prdx4
Mir718	microRNA 718	NR_030758	chrX	71267775	71270775	-	0	4.34	7.17	10.09	7.26	6.52	8.28	10.52	7.75	1.65207	2.32488	1.67281	1.26994	1.6135	1.18865	0	1	0	0	0	0	1	0	0	0	Mir718				Mir718				Prkacb
Mir7228	microRNA 7228	NR_106087	chr5	135046446	135049446	+	0	13.83	20.16	28.86	18.97	22.13	31.99	26.75	22.84	1.4577	2.08677	1.37166	1.44555	1.20877	1.03208	0	1	0	0	0	0	1	0	0	0	Mir7228				Mir7228				Prkar2b
Mir7681	microRNA 7681	NR_106149	chr1	53904768	53907768	+	0	9.24	15.9	21.89	18.3	11.55	18.7	22.01	21.04	1.72078	2.36905	1.98052	1.61905	1.90563	1.82165	0	1	0	0	0	0	1	0	0	0	Mir7681				Mir7681				Prkrip1
Mmgt1	membrane magnesium transporter 1	NM_146234	chrX	53849596	53852596	-	0	5.34	7.98	10.76	5.24	5.55	9.37	8.38	10.31	1.49438	2.01498	0.981273	1.68829	1.50991	1.85766	0	1	0	0	0	0	1	0	0	0	Mmgt1				Mmgt1				Prpf18
Morf4l1-ps1	mortality factor 4 like 1, pseudogene 1	NR_038091	chr16	24527900	24530900	+	0	9.36	11.37	20.12	15.88	10.98	11.8	15	14.28	1.21474	2.14957	1.69658	1.07468	1.36612	1.30055	0	1	0	0	0	0	1	0	0	0	Morf4l1-ps1				Morf4l1-ps1				Prpf3
Morn1	MORN repeat containing 1	NM_001081100	chr4	154459186	154462186	+	0	10.75	18.06	26.91	19.93	17.61	31.64	31.68	28.56	1.68	2.50326	1.85395	1.79671	1.79898	1.62181	0	1	0	0	0	0	1	0	0	0	Morn1				Morn1				Psmd1
Mppe1	metallophosphoesterase 1	NM_172630	chr18	67403984	67406984	-	0	10.43	16.64	21.04	13.23	20.35	29.81	27.01	24.06	1.5954	2.01726	1.26846	1.46486	1.32727	1.18231	0	1	0	0	0	0	1	0	0	0	Mppe1				Mppe1				Psmd3
Mrpl19	mitochondrial ribosomal protein L19	NM_026490	chr6	81914443	81917443	-	0	9.05	12.79	18.41	12.61	12.52	19.84	17.53	17.54	1.41326	2.03425	1.39337	1.58466	1.40016	1.40096	0	1	0	0	0	0	1	0	0	0	Mrpl19				Mrpl19				Psmd4
Mrpl43	mitochondrial ribosomal protein L43	NM_053164	chr19	45079432	45082432	-	0	11.06	16.64	22.32	17.9	20.41	28.37	27.98	27.28	1.50452	2.01808	1.61844	1.39	1.3709	1.3366	0	1	0	0	0	0	1	0	0	0	Mrpl43				Mrpl43				Psmd4
Mrpl45	mitochondrial ribosomal protein L45	NM_025927	chr11	97175530	97178530	+	0	7.73	14.61	15.53	11.26	11.15	20.19	16.75	16.22	1.89004	2.00906	1.45666	1.81076	1.50224	1.45471	0	1	0	0	0	0	1	0	0	0	Mrpl45				Mrpl45				Psmf1
Mrpl46	mitochondrial ribosomal protein L46	NM_023331	chr7	85926475	85929475	-	0	7.42	10.01	16.08	13.51	12.01	15.13	18.37	17.21	1.34906	2.16712	1.82075	1.25978	1.52956	1.43297	0	1	0	0	0	0	1	0	0	0	Mrpl46				Mrpl46				Psmf1
Mrps11	mitochondrial ribosomal protein S11	NM_026498	chr7	85926517	85929517	+	0	7.6	9.95	16.2	13.34	12.29	15.03	18.76	17.3	1.30921	2.13158	1.75526	1.22295	1.52644	1.40765	0	1	0	0	0	0	1	0	0	0	Mrps11				Mrps11				Ptpn6
Mrps27	mitochondrial ribosomal protein S27	NM_173757	chr13	100113241	100116241	+	0	7.48	12.38	15.23	12.72	10.86	13.79	16.62	17.63	1.65508	2.0361	1.70053	1.2698	1.53039	1.62339	0	1	0	0	0	0	1	0	0	0	Mrps27				Mrps27				Pwp2
Mterf4	mitochondrial transcription termination factor 4	NM_001310756	chr1	95200956	95203956	-	0	10.56	13.67	21.34	15.48	12.46	18.35	20.26	17.68	1.29451	2.02083	1.46591	1.47271	1.626	1.41894	0	1	0	0	0	0	1	0	0	0	Mterf4				Mterf4				Qtrtd1
Mterf4	mitochondrial transcription termination factor 4	NM_178051	chr1	95200956	95203956	-	0	10.56	13.67	21.34	15.48	12.58	18.35	20.26	17.68	1.29451	2.02083	1.46591	1.45866	1.61049	1.40541	0	1	0	0	0	0	1	0	0	0	Mterf4				Mterf4				Rab10os
Mxd4	Max dimerization protein 4	NM_010753	chr5	34528859	34531859	-	0	10.93	15.36	25.32	19.31	23.1	29.46	32.79	25.67	1.40531	2.31656	1.7667	1.27532	1.41948	1.11126	0	1	0	0	0	0	1	0	0	0	Mxd4				Mxd4				Rab29
Nadk2	NAD kinase 2, mitochondrial	NM_001286253	chr15	8999509	9002509	+	0	14.7	19.69	30.45	21.9	29.1	30.2	31.1	30.02	1.33946	2.07143	1.4898	1.0378	1.06873	1.03162	0	1	0	0	0	0	1	0	0	0	Nadk2				Nadk2				Rab36
Nadk2	NAD kinase 2, mitochondrial	NM_001286255	chr15	8999509	9002509	+	0	14.7	19.69	30.45	21.9	29.1	30.2	31.1	30.02	1.33946	2.07143	1.4898	1.0378	1.06873	1.03162	0	1	0	0	0	0	1	0	0	0	Nadk2				Nadk2				Rab9
Nadk2	NAD kinase 2, mitochondrial	NM_001085410	chr15	8999509	9002509	+	0	14.7	19.69	30.45	21.9	29.1	30.2	31.1	30.02	1.33946	2.07143	1.4898	1.0378	1.06873	1.03162	0	1	0	0	0	0	1	0	0	0	Nadk2				Nadk2				Rad21
Nadk2	NAD kinase 2, mitochondrial	NM_001040395	chr15	8999509	9002509	+	0	14.7	19.69	30.45	21.9	29.1	30.2	31.1	30.02	1.33946	2.07143	1.4898	1.0378	1.06873	1.03162	0	1	0	0	0	0	1	0	0	0	Nadk2				Nadk2				Ranbp3
Nagk	N-acetylglucosamine kinase	NM_001164187	chr6	83743652	83746652	+	0	9.93	16.78	24.22	18.97	17.95	28.52	23.89	25.96	1.68983	2.43907	1.91037	1.58886	1.33092	1.44624	0	1	0	0	0	0	1	0	0	0	Nagk				Nagk				Ranbp3
Nagk	N-acetylglucosamine kinase	NM_019542	chr6	83743551	83746551	+	0	10.05	16.17	24.28	18.97	17.84	28.57	23.83	25.81	1.60896	2.41592	1.88756	1.60146	1.33576	1.44675	0	1	0	0	0	0	1	0	0	0	Nagk				Nagk				Ranbp3
Nampt	nicotinamide phosphoribosyltransferase	NM_021524	chr12	33503700	33506700	+	0	9.3	10.28	19.02	16.61	13.09	13.74	19.41	20.19	1.10538	2.04516	1.78602	1.04966	1.48281	1.5424	0	1	0	0	0	0	1	0	0	0	Nampt				Nampt				Ranbp3
Napa	N-ethylmaleimide sensitive fusion protein attachment protein alpha	NM_025898	chr7	16682492	16685492	+	0	9.74	18.13	20	16.61	12.98	22.72	23.44	18.82	1.8614	2.05339	1.70534	1.75039	1.80586	1.44992	0	1	0	0	0	0	1	0	0	0	Napa				Napa				Ranbp6
Nars	asparaginyl-tRNA synthetase	NM_027350	chr18	64674711	64677711	-	0	8.36	14.34	17.55	15.6	16.41	22.42	20.26	20.42	1.71531	2.09928	1.86603	1.36624	1.23461	1.24436	0	1	0	0	0	0	1	0	0	0	Nars				Nars				Rbks
Nars	asparaginyl-tRNA synthetase	NM_001142950	chr18	64674711	64677711	-	0	8.36	14.41	17.55	15.6	16.41	22.42	20.26	20.42	1.72368	2.09928	1.86603	1.36624	1.23461	1.24436	0	1	0	0	0	0	1	0	0	0	Nars				Nars				Rbm8a
Nars2	asparaginyl-tRNA synthetase 2 (mitochondrial)(putative)	NM_153591	chr7	104098537	104101537	+	0	9.61	13.46	19.38	16.1	13.09	19.39	21.69	16.59	1.40062	2.01665	1.67534	1.48128	1.65699	1.26738	0	1	0	0	0	0	1	0	0	0	Nars2				Nars2				Rbm8a
Nbas	neuroblastoma amplified sequence	NM_027706	chr12	13274433	13277433	+	0	9.87	13.33	22.56	19.31	13.04	17.95	23.96	23.92	1.35056	2.28571	1.95643	1.37653	1.83742	1.83436	0	1	0	0	0	0	1	0	0	0	Nbas				Nbas				Rdh14
Nbr1	neighbor of Brca1 gene 1	NM_001252220	chr11	101411921	101414921	+	0	6.72	11.16	15.65	11.88	13.26	18.95	18.57	14.99	1.66071	2.32887	1.76786	1.42911	1.40045	1.13047	0	1	0	0	0	0	1	0	0	0	Nbr1				Nbr1				Renbp
Nckap1l	NCK associated protein 1 like	NM_153505	chr15	103282756	103285756	+	0	10.49	17.12	21.34	15.76	13.72	17.9	18.05	17.3	1.63203	2.03432	1.50238	1.30466	1.3156	1.26093	0	1	0	0	0	0	1	0	0	0	Nckap1l				Nckap1l				Renbp
Ndfip1	Nedd4 family interacting protein 1	NM_022996	chr18	38577129	38580129	+	0	8.92	14.61	20.24	15.71	16.87	22.81	32.98	22.79	1.63789	2.26906	1.76121	1.3521	1.95495	1.35092	0	1	0	0	0	0	1	0	0	0	Ndfip1				Ndfip1				Rer1
Ndufb6	NADH dehydrogenase (ubiquinone) 1 beta subcomplex, 6	NM_001033305	chr4	40224954	40227954	-	0	9.43	15.97	21.22	15.82	15.49	22.42	26.69	19.38	1.69353	2.25027	1.67762	1.44739	1.72305	1.25113	0	1	0	0	0	0	1	0	0	0	Ndufb6				Ndufb6				Rhoh
Ndufs8	NADH dehydrogenase (ubiquinone) Fe-S protein 8	NM_001271443	chr19	3911274	3914274	-	0	9.05	13.19	20.18	13.34	14.01	25.74	26.3	20.57	1.45746	2.22983	1.47403	1.83726	1.87723	1.46824	0	1	0	0	0	0	1	0	0	0	Ndufs8				Ndufs8				Rnaseh1
Ndufs8	NADH dehydrogenase (ubiquinone) Fe-S protein 8	NM_144870	chr19	3911274	3914274	-	0	9.05	13.19	20.18	13.34	14.01	25.74	26.3	20.57	1.45746	2.22983	1.47403	1.83726	1.87723	1.46824	0	1	0	0	0	0	1	0	0	0	Ndufs8				Ndufs8				Rnaseh1
Ndufs8	NADH dehydrogenase (ubiquinone) Fe-S protein 8	NM_001271444	chr19	3911274	3914274	-	0	9.05	13.19	20.18	13.34	14.06	25.74	26.3	20.57	1.45746	2.22983	1.47403	1.83073	1.87055	1.46302	0	1	0	0	0	0	1	0	0	0	Ndufs8				Ndufs8				Rnaseh1
Nedd9	neural precursor cell expressed, developmentally down-regulated gene 9	NM_001111324	chr13	41581229	41584229	-	0	8.86	14.21	18.71	13.34	11.95	15.67	14.8	16.31	1.60384	2.11174	1.50564	1.3113	1.23849	1.36485	0	1	0	0	0	0	1	0	0	0	Nedd9				Nedd9				Rnf181
Neu3	neuraminidase 3	NM_016720	chr7	106975427	106978427	-	0	9.55	18.47	19.75	14.69	10.18	15.82	19.15	15.08	1.93403	2.06806	1.53822	1.55403	1.88114	1.48134	0	1	0	0	0	0	1	0	0	0	Neu3				Neu3				Rnf26
Nfatc2ip	nuclear factor of activated T cells, cytoplasmic, calcineurin dependent 2 interacting protein	NM_010900	chr7	133538751	133541751	-	0	11	20.77	22.81	15.37	16.01	23.51	26.1	20.66	1.88818	2.07364	1.39727	1.46846	1.63023	1.29044	0	1	0	0	0	0	1	0	0	0	Nfatc2ip				Nfatc2ip				Rnf38
Nfu1	NFU1 iron-sulfur cluster scaffold homolog (S. cerevisiae)	NM_020045	chr6	86958330	86961330	+	0	7.98	13.26	17	15.31	13.72	16.81	19.74	20.33	1.66165	2.13033	1.91855	1.22522	1.43878	1.48178	0	1	0	0	0	0	1	0	0	0	Nfu1				Nfu1				Rnf8-cmtr1
Nfu1	NFU1 iron-sulfur cluster scaffold homolog (S. cerevisiae)	NM_001170591	chr6	86958330	86961330	+	0	7.98	13.26	17	15.31	13.72	16.86	19.74	20.42	1.66165	2.13033	1.91855	1.22886	1.43878	1.48834	0	1	0	0	0	0	1	0	0	0	Nfu1				Nfu1				Rnf8-cmtr1
Nicn1	nicolin 1	NM_025449	chr9	108191288	108194288	+	0	10.75	19.21	21.95	18.75	13.84	27.38	24.28	20.19	1.78698	2.04186	1.74419	1.97832	1.75434	1.45882	0	1	0	0	0	0	1	0	0	0	Nicn1				Nicn1				Rnft2
Nifk	nucleolar protein interacting with the FHA domain of MKI67	NM_026472	chr1	120216920	120219920	+	0	7.48	11.03	16.08	11.71	13.55	17.51	19.09	15.89	1.4746	2.14973	1.56551	1.29225	1.40886	1.17269	0	1	0	0	0	0	1	0	0	0	Nifk				Nifk				Rnft2
Nox1	NADPH oxidase 1	NM_172203	chrX	130644893	130647893	-	0	4.78	6.9	12.29	8.39	7.78	8.03	11.1	7.85	1.44351	2.57113	1.75523	1.03213	1.42674	1.009	0	1	0	0	0	0	1	0	0	0	Nox1				Nox1				Rpgr
Nphp1	nephronophthisis 1 (juvenile) homolog (human)	NM_001291012	chr2	127613127	127616127	-	0	11.69	18.33	25.87	16.83	19.38	30.45	30.52	26.1	1.56801	2.213	1.43969	1.57121	1.57482	1.34675	0	1	0	0	0	0	1	0	0	0	Nphp1				Nphp1				Rpgr
Nphp1	nephronophthisis 1 (juvenile) homolog (human)	NM_016902	chr2	127613127	127616127	-	0	11.69	18.33	25.87	16.83	19.38	30.45	30.52	26.1	1.56801	2.213	1.43969	1.57121	1.57482	1.34675	0	1	0	0	0	0	1	0	0	0	Nphp1				Nphp1				Rpgr
Nphp1	nephronophthisis 1 (juvenile) homolog (human)	NM_001291013	chr2	127613127	127616127	-	0	11.69	18.33	25.87	16.83	19.38	30.45	30.52	26.1	1.56801	2.213	1.43969	1.57121	1.57482	1.34675	0	1	0	0	0	0	1	0	0	0	Nphp1				Nphp1				Rpgr
Ntmt1	N-terminal Xaa-Pro-Lys N-methyltransferase 1	NM_170592	chr2	30661997	30664997	+	0	8.48	14.61	19.45	15.88	13.21	24.9	25.32	21.37	1.72288	2.29363	1.87264	1.88494	1.91673	1.61771	0	1	0	0	0	0	1	0	0	0	Ntmt1				Ntmt1				Rpgr
Nup107	nucleoporin 107	NM_134010	chr10	117228261	117231261	-	0	9.55	15.15	19.87	13.96	11.32	20.83	17.14	20.61	1.58639	2.08063	1.46178	1.84011	1.51413	1.82067	0	1	0	0	0	0	1	0	0	0	Nup107				Nup107				Rpgr
Nup37	nucleoporin 37	NM_028334	chr10	87608316	87611316	+	0	8.99	13.33	18.22	11.37	14.01	16.47	17.14	16.97	1.48276	2.0267	1.26474	1.17559	1.22341	1.21128	0	1	0	0	0	0	1	0	0	0	Nup37				Nup37				Rpn2
Nup37	nucleoporin 37	NM_027191	chr10	87608237	87611237	+	0	8.8	13.6	18.28	11.65	14.52	17.46	17.27	16.88	1.54545	2.07727	1.32386	1.20248	1.18939	1.16253	0	1	0	0	0	0	1	0	0	0	Nup37				Nup37				Rps6kb1
Nxt2	nuclear transport factor 2-like export factor 2	NM_001290532	chrX	138659813	138662813	+	0	4.34	7.51	8.81	7.43	6.75	10.81	9.8	8.32	1.73041	2.02995	1.71198	1.60148	1.45185	1.23259	0	1	0	0	0	0	1	0	0	0	Nxt2				Nxt2				Rsrc1
Olfr433	olfactory receptor 433	NM_146717	chr1	175970564	175973564	+	0	8.04	13.19	16.94	15.15	16.69	18.15	15.19	17.35	1.64055	2.10697	1.88433	1.08748	0.910126	1.03954	0	1	0	0	0	0	1	0	0	0	Olfr433				Olfr433				Samm50
Olfr787	olfactory receptor 787	NM_001011822	chr10	128898234	128901234	+	0	8.67	13.13	17.37	14.08	12.06	18.25	13.18	13.14	1.51442	2.00346	1.62399	1.51327	1.09287	1.08955	0	1	0	0	0	0	1	0	0	0	Olfr787				Olfr787				Sar1a
Opa3	optic atrophy 3	NM_207525	chr7	19812238	19815238	+	0	7.92	14.95	17.92	14.75	13.61	19.89	21.88	19.01	1.88763	2.26263	1.86237	1.46143	1.60764	1.39677	0	1	0	0	0	0	1	0	0	0	Opa3				Opa3				Scfd2
Oraov1	oral cancer overexpressed 1	NM_028184	chr7	152099599	152102599	+	0	10.18	17.52	21.28	17.68	15.32	21.33	22.92	24.3	1.72102	2.09037	1.73674	1.3923	1.49608	1.58616	0	1	0	0	0	0	1	0	0	0	Oraov1				Oraov1				Scfd2
Oscp1	organic solute carrier partner 1	NM_172701	chr4	125734309	125737309	+	0	8.55	15.76	21.71	13.51	15.49	23.41	25.26	24.44	1.84327	2.53918	1.58012	1.5113	1.63073	1.57779	0	1	0	0	0	0	1	0	0	0	Oscp1				Oscp1				Scfd2
Pafah1b3	platelet-activating factor acetylhydrolase, isoform 1b, subunit 3	NM_008776	chr7	26081474	26084474	-	0	11.12	13.94	26.11	19.59	17.95	30.25	25.19	27.71	1.2536	2.34802	1.76169	1.68524	1.40334	1.54373	0	1	0	0	0	0	1	0	0	0	Pafah1b3				Pafah1b3				Sec11a
Paip2b	poly(A) binding protein interacting protein 2B	NM_146169	chr6	83780235	83783235	-	0	10.24	17.73	20.55	19.37	15.78	25.74	28.24	21.75	1.73145	2.00684	1.8916	1.63118	1.78961	1.37833	0	1	0	0	0	0	1	0	0	0	Paip2b				Paip2b				Sec16a
Papd4	PAP associated domain containing 4	NM_133905	chr13	93960738	93963738	-	0	6.72	13.06	14.49	10.92	10.29	15.57	15.97	15.18	1.94345	2.15625	1.625	1.51312	1.55199	1.47522	0	1	0	0	0	0	1	0	0	0	Papd4				Papd4				Secisbp2l
Papss1	3'-phosphoadenosine 5'-phosphosulfate synthase 1	NM_011863	chr3	131226232	131229232	+	0	11.19	17.73	22.63	14.58	16.07	26.48	24.61	21.37	1.58445	2.02234	1.30295	1.64779	1.53143	1.32981	0	1	0	0	0	0	1	0	0	0	Papss1				Papss1				Senp2
Papss1	3'-phosphoadenosine 5'-phosphosulfate synthase 1	NM_001289478	chr3	131226232	131229232	+	0	11.19	17.73	22.63	14.58	16.07	26.48	24.61	21.32	1.58445	2.02234	1.30295	1.64779	1.53143	1.3267	0	1	0	0	0	0	1	0	0	0	Papss1				Papss1				Senp2
Papss1	3'-phosphoadenosine 5'-phosphosulfate synthase 1	NM_001289479	chr3	131226232	131229232	+	0	11.19	17.73	22.63	14.58	16.07	26.48	24.61	21.32	1.58445	2.02234	1.30295	1.64779	1.53143	1.3267	0	1	0	0	0	0	1	0	0	0	Papss1				Papss1				Serpinb1a
Park7	Parkinson disease (autosomal recessive, early onset) 7	NM_020569	chr4	150282530	150285530	-	0	9.3	12.65	18.71	16.27	14.46	21.18	25.97	21.09	1.36022	2.01183	1.74946	1.46473	1.79599	1.45851	0	1	0	0	0	0	1	0	0	0	Park7				Park7				Sertad1
Parpbp	PARP1 binding protein	NM_029249	chr10	87608186	87611186	-	0	8.86	13.33	18.22	12.27	14.69	17.71	17.34	16.83	1.50451	2.05643	1.38488	1.20558	1.18039	1.14568	0	1	0	0	0	0	1	0	0	0	Parpbp				Parpbp				Sf3b1
Pcmt1	protein-L-isoaspartate (D-aspartate) O-methyltransferase 1	NM_008786	chr10	7381882	7384882	-	0	7.92	13.33	17.61	13.51	12.69	19.34	22.27	21.94	1.68308	2.22348	1.70581	1.52403	1.75493	1.72892	0	1	0	0	0	0	1	0	0	0	Pcmt1				Pcmt1				Sft2d1
Pdcd10	programmed cell death 10	NM_019745	chr3	75359274	75362274	-	0	6.91	10.42	13.88	9.51	12.64	16.61	19.22	16.93	1.50796	2.00868	1.37627	1.31408	1.52057	1.3394	0	1	0	0	0	0	1	0	0	0	Pdcd10				Pdcd10				Siglecf
Pdpk1	3-phosphoinositide dependent protein kinase 1	NM_001080773	chr17	24277061	24280061	-	0	11.37	22.66	26.29	20.44	17.67	27.58	29.61	27.75	1.99296	2.31223	1.79771	1.56084	1.67572	1.57046	0	1	0	0	0	0	1	0	0	0	Pdpk1				Pdpk1				Siglecf
Pdpk1	3-phosphoinositide dependent protein kinase 1	NM_011062	chr17	24277061	24280061	-	0	11.37	22.66	26.29	20.44	17.67	27.58	29.61	27.75	1.99296	2.31223	1.79771	1.56084	1.67572	1.57046	0	1	0	0	0	0	1	0	0	0	Pdpk1				Pdpk1				Sil1
Pelp1	proline, glutamic acid and leucine rich protein 1	NM_029231	chr11	70222033	70225033	-	0	9.93	19.21	22.08	15.26	15.55	29.11	27.98	24.44	1.93454	2.22356	1.53676	1.87203	1.79936	1.5717	0	1	0	0	0	0	1	0	0	0	Pelp1				Pelp1				Sirt4
Per3	period circadian clock 3	NM_001289878	chr4	150417274	150420274	-	0	14.96	19.96	30.45	16.78	22.01	25.29	28.44	30.4	1.33422	2.03543	1.12166	1.14902	1.29214	1.38119	0	1	0	0	0	0	1	0	0	0	Per3				Per3				Slc25a44
Per3	period circadian clock 3	NM_001289877	chr4	150417274	150420274	-	0	14.96	19.96	30.45	16.78	22.01	25.29	28.44	30.4	1.33422	2.03543	1.12166	1.14902	1.29214	1.38119	0	1	0	0	0	0	1	0	0	0	Per3				Per3				Slc25a44
Per3	period circadian clock 3	NM_011067	chr4	150417274	150420274	-	0	14.96	19.96	30.45	16.83	22.01	25.29	28.44	30.4	1.33422	2.03543	1.125	1.14902	1.29214	1.38119	0	1	0	0	0	0	1	0	0	0	Per3				Per3				Slc25a44
Phb2	prohibitin 2	NM_007531	chr6	124660807	124663807	+	0	8.55	11.5	18.16	7.99	13.04	18.7	24.61	21.13	1.34503	2.12398	0.934503	1.43405	1.88727	1.6204	0	1	0	0	0	0	1	0	0	0	Phb2				Phb2				Slc25a44
Pikfyve	phosphoinositide kinase, FYVE finger containing	NM_001310624	chr1	65231759	65234759	+	0	8.99	17.66	19.69	12.39	18.64	20.58	26.56	21.32	1.9644	2.19021	1.3782	1.10408	1.42489	1.14378	0	1	0	0	0	0	1	0	0	0	Pikfyve				Pikfyve				Slc29a3
Pikfyve	phosphoinositide kinase, FYVE finger containing	NM_011086	chr1	65231759	65234759	+	0	8.99	17.66	19.69	12.5	18.64	20.58	26.56	21.32	1.9644	2.19021	1.39043	1.10408	1.42489	1.14378	0	1	0	0	0	0	1	0	0	0	Pikfyve				Pikfyve				Slc38a9
Pirb	paired Ig-like receptor B	NM_011095	chr7	3670484	3673484	-	0	2.45	3.32	5.32	3.27	4.75	5.01	5.58	4.16	1.3551	2.17143	1.33469	1.05474	1.17474	0.875789	0	1	0	0	0	0	1	0	0	0	Pirb				Pirb				Smn1
Pja2	praja 2, RING-H2 motif containing	NM_001025309	chr17	64679723	64682723	-	0	6.72	12.65	14.92	11.54	12.64	17.81	16.36	20.42	1.88244	2.22024	1.71726	1.40902	1.2943	1.61551	0	1	0	0	0	0	1	0	0	0	Pja2				Pja2				Snx15
Pja2	praja 2, RING-H2 motif containing	NM_144859	chr17	64679723	64682723	-	0	6.72	12.65	14.92	11.54	12.64	17.81	16.36	20.42	1.88244	2.22024	1.71726	1.40902	1.2943	1.61551	0	1	0	0	0	0	1	0	0	0	Pja2				Pja2				Sod2
Pnkd	paroxysmal nonkinesiogenic dyskinesia	NM_001039509	chr1	74330108	74333108	+	0	9.61	14	20.79	16.27	21.84	24.4	23.76	25.15	1.45682	2.16337	1.69303	1.11722	1.08791	1.15156	0	1	0	0	0	0	1	0	0	0	Pnkd				Pnkd				Sp110
Pnkd	paroxysmal nonkinesiogenic dyskinesia	NM_025580	chr1	74330108	74333108	+	0	9.61	14	20.79	16.27	21.84	24.4	23.76	25.15	1.45682	2.16337	1.69303	1.11722	1.08791	1.15156	0	1	0	0	0	0	1	0	0	0	Pnkd				Pnkd				Sp140
Pola1	polymerase (DNA directed), alpha 1	NM_008892	chrX	90875994	90878994	-	0	4.15	4.47	8.68	7.21	6.57	6.6	9.41	6.52	1.07711	2.09157	1.73735	1.00457	1.43227	0.99239	0	1	0	0	0	0	1	0	0	0	Pola1				Pola1				Specc1l
Polk	polymerase (DNA directed), kappa	NM_012048	chr13	97310940	97313940	-	0	8.8	13.4	18.1	12.33	15.32	16.86	20.91	17.92	1.52273	2.05682	1.40114	1.10052	1.36488	1.16971	0	1	0	0	0	0	1	0	0	0	Polk				Polk				Specc1l
Polq	polymerase (DNA directed), theta	NM_001159369	chr16	37010372	37013372	+	0	9.05	11.64	20.55	18.02	14.24	20.48	25.84	21.56	1.28619	2.27072	1.99116	1.4382	1.81461	1.51404	0	1	0	0	0	0	1	0	0	0	Polq				Polq				Spi1
Polq	polymerase (DNA directed), theta	NM_029977	chr16	37010372	37013372	+	0	9.05	11.64	20.55	18.02	14.24	20.48	25.84	21.56	1.28619	2.27072	1.99116	1.4382	1.81461	1.51404	0	1	0	0	0	0	1	0	0	0	Polq				Polq				Spns1
Polr1e	polymerase (RNA) I polypeptide E	NM_001285800	chr4	45029981	45032981	+	0	13.7	16.24	29.23	21	19.04	23.01	24.87	21.28	1.1854	2.13358	1.53285	1.20851	1.3062	1.11765	0	1	0	0	0	0	1	0	0	0	Polr1e				Polr1e				Spns1
Polr1e	polymerase (RNA) I polypeptide E	NM_022811	chr4	45029981	45032981	+	0	13.7	16.24	29.23	21	19.04	23.01	24.93	21.28	1.1854	2.13358	1.53285	1.20851	1.30935	1.11765	0	1	0	0	0	0	1	0	0	0	Polr1e				Polr1e				Spsb3
Polr2d	polymerase (RNA) II (DNA directed) polypeptide D	NM_027002	chr18	31947313	31950313	+	0	7.92	12.31	16.45	15.37	10.35	16.32	14.02	13	1.55429	2.07702	1.94066	1.57681	1.35459	1.25604	0	1	0	0	0	0	1	0	0	0	Polr2d				Polr2d				Spsb3
Polr2d	polymerase (RNA) II (DNA directed) polypeptide D	NM_027101	chr18	31947330	31950330	+	0	7.98	12.31	16.39	15.43	10.35	16.57	14.15	13.1	1.54261	2.05388	1.93358	1.60097	1.36715	1.2657	0	1	0	0	0	0	1	0	0	0	Polr2d				Polr2d				Sptlc1
Polr2j	polymerase (RNA) II (DNA directed) polypeptide J	NM_011293	chr5	136591061	136594061	+	0	12.38	18.47	25.81	21.11	21.61	31.25	26.75	28.04	1.49192	2.08481	1.70517	1.44609	1.23785	1.29755	0	1	0	0	0	0	1	0	0	0	Polr2j				Polr2j				Ssr1
Ppie	peptidylprolyl isomerase E (cyclophilin E)	NM_019489	chr4	122815684	122818684	-	0	7.67	13.67	18.53	13.79	14.01	17.71	23.57	19.34	1.78227	2.41591	1.79791	1.2641	1.68237	1.38044	0	1	0	0	0	0	1	0	0	0	Ppie				Ppie				Stk16
Ppp6r3	protein phosphatase 6, regulatory subunit 3	NM_029456	chr19	3574249	3577249	-	0	10.37	12.79	20.85	12.89	13.72	17.16	17.14	15.27	1.23337	2.01061	1.24301	1.25073	1.24927	1.11297	0	1	0	0	0	0	1	0	0	0	Ppp6r3				Ppp6r3				Stk16
Ppp6r3	protein phosphatase 6, regulatory subunit 3	NM_028999	chr19	3574249	3577249	-	0	10.37	12.79	20.85	12.89	13.72	17.16	17.14	15.27	1.23337	2.01061	1.24301	1.25073	1.24927	1.11297	0	1	0	0	0	0	1	0	0	0	Ppp6r3				Ppp6r3				Stk16
Ppp6r3	protein phosphatase 6, regulatory subunit 3	NM_001164159	chr19	3574249	3577249	-	0	10.37	12.79	20.85	12.89	13.72	17.16	17.14	15.27	1.23337	2.01061	1.24301	1.25073	1.24927	1.11297	0	1	0	0	0	0	1	0	0	0	Ppp6r3				Ppp6r3				Stk4
Prdm1	PR domain containing 1, with ZNF domain	NM_007548	chr10	44177054	44180054	-	0	9.87	15.9	19.81	14.75	22.7	25.49	31.62	26.48	1.61094	2.00709	1.49443	1.12291	1.39295	1.16652	0	1	0	0	0	0	1	0	0	0	Prdm1				Prdm1				Stoml1
Prdx4	peroxiredoxin 4	NM_001313711	chrX	151771503	151774503	-	0	5.4	8.12	11.25	6.36	5.66	7.79	10.39	7.42	1.5037	2.08333	1.17778	1.37633	1.83569	1.31095	0	1	0	0	0	0	1	0	0	0	Prdx4				Prdx4				Stoml1
Prdx4	peroxiredoxin 4	NM_016764	chrX	151771503	151774503	-	0	5.4	8.12	11.25	6.36	5.66	7.79	10.39	7.42	1.5037	2.08333	1.17778	1.37633	1.83569	1.31095	0	1	0	0	0	0	1	0	0	0	Prdx4				Prdx4				Stx7
Prkacb	protein kinase, cAMP dependent, catalytic, beta	NM_001164200	chr3	146442880	146445880	-	0	10.31	19.48	20.79	13.23	15.84	19.64	17.34	18.96	1.88943	2.01649	1.28322	1.2399	1.0947	1.19697	0	1	0	0	0	0	1	0	0	0	Prkacb				Prkacb				Sub1
Prkar2b	protein kinase, cAMP dependent regulatory, type II beta	NM_011158	chr12	32744644	32747644	-	0	14.96	19.96	29.96	22.69	26.41	28.87	35.45	36.59	1.33422	2.00267	1.51671	1.09315	1.34229	1.38546	0	1	0	0	0	0	1	0	0	0	Prkar2b				Prkar2b				Sufu
Prkrip1	Prkr interacting protein 1 (IL11 inducible)	NM_025774	chr5	136673324	136676324	-	0	8.92	16.58	18.16	13.85	13.49	24.75	23.63	21.13	1.85874	2.03587	1.55269	1.83469	1.75167	1.56635	0	1	0	0	0	0	1	0	0	0	Prkrip1				Prkrip1				Sufu
Prpf18	PRP18 pre-mRNA processing factor 18 homolog (yeast)	NM_026045	chr2	4571632	4574632	-	0	7.54	13.33	17.43	13.85	12.64	13.54	18.31	12.01	1.7679	2.31167	1.83687	1.0712	1.44858	0.950158	0	1	0	0	0	0	1	0	0	0	Prpf18				Prpf18				Susd3
Prpf3	PRP3 pre-mRNA processing factor 3 homolog (yeast)	NM_027541	chr3	95658176	95661176	-	0	7.48	9.81	16.27	9.06	13.04	17.71	17.08	16.22	1.3115	2.17513	1.21123	1.35813	1.30982	1.24387	0	1	0	0	0	0	1	0	0	0	Prpf3				Prpf3				Susd3
Psmd1	proteasome (prosome, macropain) 26S subunit, non-ATPase, 1	NM_027357	chr1	87959694	87962694	+	0	10.62	18.2	21.83	19.31	12.81	20.78	21.88	19.2	1.71375	2.05556	1.81827	1.62217	1.70804	1.49883	0	1	0	0	0	0	1	0	0	0	Psmd1				Psmd1				Syf2
Psmd3	proteasome (prosome, macropain) 26S subunit, non-ATPase, 3	NM_009439	chr11	98542368	98545368	+	0	9.61	16.71	22.14	14.53	13.84	25.05	21.75	19.38	1.73881	2.30385	1.51197	1.80997	1.57153	1.40029	0	1	0	0	0	0	1	0	0	0	Psmd3				Psmd3				Syngap1
Psmd4	proteasome (prosome, macropain) 26S subunit, non-ATPase, 4	NM_008951	chr3	94845036	94848036	-	0	8.3	14.07	18.04	11.49	12.52	16.32	19.02	16.83	1.69518	2.17349	1.38434	1.30351	1.51917	1.34425	0	1	0	0	0	0	1	0	0	0	Psmd4				Psmd4				Sypl
Psmd4	proteasome (prosome, macropain) 26S subunit, non-ATPase, 4	NM_001282017	chr3	94845036	94848036	-	0	8.3	14.07	18.04	11.49	12.52	16.32	19.02	16.83	1.69518	2.17349	1.38434	1.30351	1.51917	1.34425	0	1	0	0	0	0	1	0	0	0	Psmd4				Psmd4				Sys1
Psmf1	proteasome (prosome, macropain) inhibitor subunit 1	NM_001305244	chr2	151565546	151568546	-	0	9.05	17.05	20.12	17.4	17.44	24.8	27.2	26.33	1.88398	2.2232	1.92265	1.42202	1.55963	1.50975	0	1	0	0	0	0	1	0	0	0	Psmf1				Psmf1				Taf1b
Psmf1	proteasome (prosome, macropain) inhibitor subunit 1	NM_212446	chr2	151565546	151568546	-	0	9.05	17.05	20.12	17.45	17.44	24.8	27.2	26.38	1.88398	2.2232	1.92818	1.42202	1.55963	1.51261	0	1	0	0	0	0	1	0	0	0	Psmf1				Psmf1				Taf1b
Ptpn6	protein tyrosine phosphatase, non-receptor type 6	NM_001077705	chr6	124687227	124690227	-	0	10.24	15.9	21.65	16.78	14.12	27.97	24.02	26.24	1.55273	2.11426	1.63867	1.98088	1.70113	1.85836	0	1	0	0	0	0	1	0	0	0	Ptpn6				Ptpn6				Tas1r1
Pwp2	PWP2 periodic tryptophan protein homolog (yeast)	NM_029546	chr10	77646394	77649394	-	0	9.43	17.52	20.42	16.95	15.21	25.44	23.05	22.08	1.8579	2.16543	1.79745	1.67258	1.51545	1.45168	0	1	0	0	0	0	1	0	0	0	Pwp2				Pwp2				Tbc1d22b
Qtrtd1	queuine tRNA-ribosyltransferase domain containing 1	NM_029128	chr16	43888289	43891289	-	0	9.3	9.74	18.83	13.79	14.92	18.65	22.46	21.42	1.04731	2.02473	1.4828	1.25	1.50536	1.43566	0	1	0	0	0	0	1	0	0	0	Qtrtd1				Qtrtd1				Tbc1d23
Rab10os	RAB10, member RAS oncogene family, opposite strand	NR_015551	chr12	3234291	3237291	+	0	8.04	9	19.32	15.43	9.72	9.57	17.92	11.91	1.1194	2.40299	1.91915	0.984568	1.84362	1.22531	0	1	0	0	0	0	1	0	0	0	Rab10os				Rab10os				Terc
Rab29	RAB29, member RAS oncogene family	NM_144875	chr1	133762354	133765354	+	0	9.11	14.82	18.22	14.58	14.12	24.9	23.44	20.42	1.62678	2	1.60044	1.76346	1.66006	1.44618	0	1	0	0	0	0	1	0	0	0	Rab29				Rab29				Thoc2
Rab36	RAB36, member RAS oncogene family	NM_029781	chr10	74498334	74501334	+	0	12.44	22.87	25.01	20.66	21.1	25.24	26.36	25.91	1.83842	2.01045	1.66077	1.19621	1.24929	1.22796	0	1	0	0	0	0	1	0	0	0	Rab36				Rab36				Tln1
Rab9	RAB9, member RAS oncogene family	NM_019773	chrX	162916299	162919299	-	0	3.9	6.49	10.21	7.09	6.23	6.94	10.06	7.38	1.6641	2.61795	1.81795	1.11396	1.61477	1.18459	0	1	0	0	0	0	1	0	0	0	Rab9				Rab9				Tma16
Rad21	RAD21 homolog (S. pombe)	NM_009009	chr15	51821806	51824806	-	0	11.81	20.5	27.4	20.83	21.78	32.73	31.04	32.76	1.73582	2.32007	1.76376	1.50275	1.42516	1.50413	0	1	0	0	0	0	1	0	0	0	Rad21				Rad21				Tmed9
Ranbp3	RAN binding protein 3	NM_027933	chr17	56811148	56814148	+	0	9.8	13.8	19.81	15.15	13.44	25.69	23.05	20.14	1.40816	2.02143	1.54592	1.91146	1.71503	1.49851	0	1	0	0	0	0	1	0	0	0	Ranbp3				Ranbp3				Tmem135
Ranbp3	RAN binding protein 3	NM_001252467	chr17	56811148	56814148	+	0	9.8	13.8	19.81	15.15	13.44	25.69	23.05	20.14	1.40816	2.02143	1.54592	1.91146	1.71503	1.49851	0	1	0	0	0	0	1	0	0	0	Ranbp3				Ranbp3				Tmem18
Ranbp3	RAN binding protein 3	NR_045519	chr17	56811148	56814148	+	0	9.8	13.8	19.81	15.15	13.44	25.69	23.05	20.14	1.40816	2.02143	1.54592	1.91146	1.71503	1.49851	0	1	0	0	0	0	1	0	0	0	Ranbp3				Ranbp3				Tmem183a
Ranbp3	RAN binding protein 3	NM_001252466	chr17	56811148	56814148	+	0	9.8	13.8	19.81	15.15	13.44	25.69	23.05	20.14	1.40816	2.02143	1.54592	1.91146	1.71503	1.49851	0	1	0	0	0	0	1	0	0	0	Ranbp3				Ranbp3				Tmem183a
Ranbp6	RAN binding protein 6	NM_177721	chr19	29885964	29888964	-	0	10.43	18.4	21.34	18.3	15.15	27.53	21.17	22.36	1.76414	2.04602	1.75455	1.81716	1.39736	1.47591	0	1	0	0	0	0	1	0	0	0	Ranbp6				Ranbp6				Tmem194
Rbks	ribokinase	NM_153196	chr5	31998483	32001483	-	0	6.16	11.91	14.25	10.3	10.18	15.28	16.17	16.64	1.93344	2.31331	1.67208	1.50098	1.58841	1.63458	0	1	0	0	0	0	1	0	0	0	Rbks				Rbks				Tmem194
Rbm8a	RNA binding motif protein 8a	NM_001102407	chr3	96432351	96435351	+	0	8.73	14.07	18.53	13.62	13.95	17.76	22.08	18.25	1.61168	2.12257	1.56014	1.27312	1.5828	1.30824	0	1	0	0	0	0	1	0	0	0	Rbm8a				Rbm8a				Tmem30a
Rbm8a	RNA binding motif protein 8a	NM_025875	chr3	96432351	96435351	+	0	8.73	14.07	18.53	13.62	13.95	17.76	22.08	18.25	1.61168	2.12257	1.56014	1.27312	1.5828	1.30824	0	1	0	0	0	0	1	0	0	0	Rbm8a				Rbm8a				Tmprss9
Rdh14	retinol dehydrogenase 14 (all-trans and 9-cis)	NM_023697	chr12	10396086	10399086	+	0	8.17	12.85	18.35	15.6	14.87	14.23	26.43	22.6	1.57283	2.24602	1.90942	0.95696	1.7774	1.51984	0	1	0	0	0	0	1	0	0	0	Rdh14				Rdh14				Tmub1
Renbp	renin binding protein	NM_001164704	chrX	71174689	71177689	-	0	4.27	8.25	8.93	6.08	5.55	9.13	8.05	7.38	1.93208	2.09133	1.42389	1.64505	1.45045	1.32973	0	1	0	0	0	0	1	0	0	0	Renbp				Renbp				Tnfsf15
Renbp	renin binding protein	NM_023132	chrX	71174689	71177689	-	0	4.27	8.25	8.93	6.08	5.55	9.13	8.05	7.38	1.93208	2.09133	1.42389	1.64505	1.45045	1.32973	0	1	0	0	0	0	1	0	0	0	Renbp				Renbp				Trim34a
Rer1	RER1 retention in endoplasmic reticulum 1 homolog (S. cerevisiae)	NM_026395	chr4	154458906	154461906	-	0	11.63	18.47	26.72	20.1	18.01	30.35	30.39	27.37	1.58813	2.29751	1.72829	1.68517	1.6874	1.51971	0	1	0	0	0	0	1	0	0	0	Rer1				Rer1				Trim5
Rhoh	ras homolog gene family, member H	NM_001081105	chr5	66253308	66256308	+	0	8.67	10.42	18.16	12.72	11.66	19.09	19.28	15.55	1.20185	2.09458	1.46713	1.63722	1.65352	1.33362	0	1	0	0	0	0	1	0	0	0	Rhoh				Rhoh				Trmt2b
Rnaseh1	ribonuclease H1	NR_104608	chr12	29332967	29335967	+	0	11.31	13.13	25.19	16.72	15.61	17.71	27.72	26.52	1.16092	2.22723	1.47834	1.13453	1.77578	1.69891	0	1	0	0	0	0	1	0	0	0	Rnaseh1				Rnaseh1				Trmt2b
Rnaseh1	ribonuclease H1	NM_011275	chr12	29332967	29335967	+	0	11.31	13.13	25.19	16.72	15.61	17.71	27.66	26.52	1.16092	2.22723	1.47834	1.13453	1.77194	1.69891	0	1	0	0	0	0	1	0	0	0	Rnaseh1				Rnaseh1				Trmt2b
Rnaseh1	ribonuclease H1	NM_001286865	chr12	29332967	29335967	+	0	11.31	13.13	25.19	16.72	15.61	17.71	27.66	26.52	1.16092	2.22723	1.47834	1.13453	1.77194	1.69891	0	1	0	0	0	0	1	0	0	0	Rnaseh1				Rnaseh1				Trp53rka
Rnf181	ring finger protein 181	NM_025607	chr6	72310875	72313875	-	0	8.8	13.13	20.49	13.4	13.26	17.11	20.13	18.91	1.49205	2.32841	1.52273	1.29035	1.5181	1.42609	0	1	0	0	0	0	1	0	0	0	Rnf181				Rnf181				Trub1
Rnf26	ring finger protein 26	NM_153762	chr9	43919634	43922634	-	0	4.4	8.59	9.29	7.94	6	11.8	9.67	9.31	1.95227	2.11136	1.80455	1.96667	1.61167	1.55167	0	1	0	0	0	0	1	0	0	0	Rnf26				Rnf26				Trub1
Rnf38	ring finger protein 38	NM_175201	chr4	44178910	44181910	-	0	7.54	10.42	17	14.3	12.69	18.4	19.28	17.87	1.38196	2.25464	1.89655	1.44996	1.51931	1.4082	0	1	0	0	0	0	1	0	0	0	Rnf38				Rnf38				Ttf1
Rnf8-cmtr1	Rnf8-cmtr1 readthrough	NM_021419	chr17	29750234	29753234	+	0	9.93	15.63	21.52	14.19	15.27	24.9	26.69	21.98	1.57402	2.16717	1.429	1.63065	1.74787	1.43942	0	1	0	0	0	0	1	0	0	0	Rnf8-cmtr1				Rnf8-cmtr1				Tti2
Rnf8-cmtr1	Rnf8-cmtr1 readthrough	NR_132314	chr17	29750234	29753234	+	0	9.93	15.63	21.52	14.19	15.27	24.9	26.69	21.98	1.57402	2.16717	1.429	1.63065	1.74787	1.43942	0	1	0	0	0	0	1	0	0	0	Rnf8-cmtr1				Rnf8-cmtr1				Tti2
Rnft2	ring finger protein, transmembrane 2	NM_001109902	chr5	118693534	118696534	-	0	11.69	18	23.48	17.28	15.09	25.69	24.8	22.6	1.53978	2.00855	1.47819	1.70245	1.64347	1.49768	0	1	0	0	0	0	1	0	0	0	Rnft2				Rnft2				Tti2
Rnft2	ring finger protein, transmembrane 2	NM_172998	chr5	118693370	118696370	-	0	11.37	18.81	22.93	17.45	15.15	25.69	25.26	23.92	1.65435	2.01671	1.53474	1.69571	1.66733	1.57888	0	1	0	0	0	0	1	0	0	0	Rnft2				Rnft2				Tubd1
Rpgr	retinitis pigmentosa GTPase regulator	NM_001177952	chrX	9792079	9795079	-	0	3.77	5.41	8.32	6.31	7.26	9.27	7.73	7.47	1.43501	2.2069	1.67374	1.27686	1.06474	1.02893	0	1	0	0	0	0	1	0	0	0	Rpgr				Rpgr				Tubd1
Rpgr	retinitis pigmentosa GTPase regulator	NM_001177954	chrX	9792421	9795421	-	0	3.46	4.33	8.32	6.87	7.09	9.08	7.47	7.66	1.25145	2.40462	1.98555	1.28068	1.0536	1.08039	0	1	0	0	0	0	1	0	0	0	Rpgr				Rpgr				Tubd1
Rpgr	retinitis pigmentosa GTPase regulator	NM_011285	chrX	9792421	9795421	-	0	3.46	4.33	8.32	6.87	7.09	9.08	7.47	7.66	1.25145	2.40462	1.98555	1.28068	1.0536	1.08039	0	1	0	0	0	0	1	0	0	0	Rpgr				Rpgr				Tulp1
Rpgr	retinitis pigmentosa GTPase regulator	NM_001177951	chrX	9792421	9795421	-	0	3.46	4.33	8.32	6.87	7.09	9.08	7.47	7.66	1.25145	2.40462	1.98555	1.28068	1.0536	1.08039	0	1	0	0	0	0	1	0	0	0	Rpgr				Rpgr				Txnl1
Rpgr	retinitis pigmentosa GTPase regulator	NM_001177950	chrX	9792421	9795421	-	0	3.46	4.33	8.32	6.87	7.09	9.08	7.47	7.66	1.25145	2.40462	1.98555	1.28068	1.0536	1.08039	0	1	0	0	0	0	1	0	0	0	Rpgr				Rpgr				Ube2f
Rpgr	retinitis pigmentosa GTPase regulator	NM_001177953	chrX	9792421	9795421	-	0	3.46	4.33	8.32	6.87	7.09	9.08	7.47	7.66	1.25145	2.40462	1.98555	1.28068	1.0536	1.08039	0	1	0	0	0	0	1	0	0	0	Rpgr				Rpgr				Ube2l3
Rpn2	ribophorin II	NM_019642	chr2	157103334	157106334	+	0	9.8	17.05	22.32	17.73	18.58	22.12	26.88	25.29	1.7398	2.27755	1.80918	1.19053	1.44672	1.36114	0	1	0	0	0	0	1	0	0	0	Rpn2				Rpn2				Ube2m
Rps6kb1	ribosomal protein S6 kinase, polypeptide 1	NM_001114334	chr11	86356809	86359809	-	0	9.17	16.58	18.41	15.03	12.01	18.05	14.35	17.87	1.80807	2.00763	1.63904	1.50291	1.19484	1.48793	0	1	0	0	0	0	1	0	0	0	Rps6kb1				Rps6kb1				Ube3b
Rsrc1	arginine/serine-rich coiled-coil 1	NM_025822	chr3	66788094	66791094	+	0	7.29	9.47	15.1	10.7	11.95	11.06	16.17	16.07	1.29904	2.07133	1.46776	0.925523	1.35314	1.34477	0	1	0	0	0	0	1	0	0	0	Rsrc1				Rsrc1				Ubl3
Samm50	sorting and assembly machinery component 50 homolog (S. cerevisiae)	NM_178614	chr15	84021163	84024163	+	0	9.61	17.25	19.81	15.88	12.69	22.32	24.74	24.58	1.79501	2.06139	1.65245	1.75887	1.94957	1.93696	0	1	0	0	0	0	1	0	0	0	Samm50				Samm50				Ubn1
Sar1a	SAR1 gene homolog A (S. cerevisiae)	NM_009120	chr10	61141569	61144569	+	0	9.8	15.02	21.59	14.24	11.55	18.15	19.15	20.61	1.53265	2.20306	1.45306	1.57143	1.65801	1.78442	0	1	0	0	0	0	1	0	0	0	Sar1a				Sar1a				Uimc1
Scfd2	Sec1 family domain containing 2	NM_001114660	chr5	74926267	74929267	-	0	9.24	17.79	19.14	17.85	12.41	21.18	24.8	17.49	1.92532	2.07143	1.93182	1.70669	1.99839	1.40935	0	1	0	0	0	0	1	0	0	0	Scfd2				Scfd2				Uimc1
Scfd2	Sec1 family domain containing 2	NM_178672	chr5	74926267	74929267	-	0	9.24	17.79	19.14	17.85	12.41	21.18	24.74	17.49	1.92532	2.07143	1.93182	1.70669	1.99355	1.40935	0	1	0	0	0	0	1	0	0	0	Scfd2				Scfd2				Uimc1
Scfd2	Sec1 family domain containing 2	NM_001286437	chr5	74926267	74929267	-	0	9.24	17.79	19.14	17.85	12.41	21.18	24.74	17.49	1.92532	2.07143	1.93182	1.70669	1.99355	1.40935	0	1	0	0	0	0	1	0	0	0	Scfd2				Scfd2				Uqcrfs1
Sec11a	SEC11 homolog A, signal peptidase complex subunit	NM_019951	chr7	88090936	88093936	-	0	9.93	17.12	21.1	16.44	14.01	24.15	20.52	19.53	1.72407	2.12487	1.65559	1.72377	1.46467	1.394	0	1	0	0	0	0	1	0	0	0	Sec11a				Sec11a				Usp18
Sec16a	SEC16 homolog A, endoplasmic reticulum export factor	NM_153125	chr2	26299236	26302236	-	0	7.92	15.15	18.83	13.4	12.58	21.23	19.41	18.49	1.91288	2.37753	1.69192	1.6876	1.54293	1.46979	0	1	0	0	0	0	1	0	0	0	Sec16a				Sec16a				Usp39
Secisbp2l	SECIS binding protein 2-like	NM_177608	chr2	125607106	125610106	-	0	7.98	10.42	18.65	12.67	11.61	17.85	17.73	20.66	1.30576	2.33709	1.58772	1.53747	1.52713	1.7795	0	1	0	0	0	0	1	0	0	0	Secisbp2l				Secisbp2l				Vprbp
Senp2	SUMO/sentrin specific peptidase 2	NR_027488	chr16	22008057	22011057	+	0	14.14	16.71	30.45	27.98	23.38	26.53	39.02	31.87	1.18175	2.15347	1.97878	1.13473	1.66895	1.36313	0	1	0	0	0	0	1	0	0	0	Senp2				Senp2				Wash1
Senp2	SUMO/sentrin specific peptidase 2	NM_029457	chr16	22008057	22011057	+	0	14.14	16.71	30.45	27.98	23.38	26.53	39.02	31.87	1.18175	2.15347	1.97878	1.13473	1.66895	1.36313	0	1	0	0	0	0	1	0	0	0	Senp2				Senp2				Wash1
Serpinb1a	serine (or cysteine) peptidase inhibitor, clade B, member 1a	NM_025429	chr13	32941554	32944554	-	0	10.81	20.5	21.83	14.81	16.01	21.62	21.17	22.69	1.89639	2.01943	1.37003	1.35041	1.3223	1.41724	0	1	0	0	0	0	1	0	0	0	Serpinb1a				Serpinb1a				Wbp1
Sertad1	SERTA domain containing 1	NM_018820	chr7	28270472	28273472	+	0	7.48	13.4	16.94	8.95	11.21	19.69	21.3	17.4	1.79144	2.26471	1.19652	1.75647	1.90009	1.55219	0	1	0	0	0	0	1	0	0	0	Sertad1				Sertad1				Wbp1
Sf3b1	splicing factor 3b, subunit 1	NM_031179	chr1	55082822	55085822	-	0	7.42	12.04	15.29	11.82	11.49	15.33	18.24	18.39	1.62264	2.06065	1.59299	1.3342	1.58747	1.60052	0	1	0	0	0	0	1	0	0	0	Sf3b1				Sf3b1				Wbp1
Sft2d1	SFT2 domain containing 1	NM_134114	chr17	8502468	8505468	+	0	10.37	16.37	22.5	15.43	13.15	22.67	24.41	23.5	1.57859	2.16972	1.48795	1.72395	1.85627	1.78707	0	1	0	0	0	0	1	0	0	0	Sft2d1				Sft2d1				Wdr37
Siglecf	sialic acid binding Ig-like lectin F	NM_145581	chr7	50605211	50608211	+	0	10.81	18.06	27.15	20.66	14.46	20.48	27.4	23.02	1.67068	2.51156	1.91119	1.41632	1.89488	1.59198	0	1	0	0	0	0	1	0	0	0	Siglecf				Siglecf				Wdr53
Siglecf	sialic acid binding Ig-like lectin F	NM_001271019	chr7	50605211	50608211	+	0	10.81	18.06	27.15	20.66	14.46	20.48	27.4	23.02	1.67068	2.51156	1.91119	1.41632	1.89488	1.59198	0	1	0	0	0	0	1	0	0	0	Siglecf				Siglecf				Wdr53
Sil1	endoplasmic reticulum chaperone SIL1 homolog (S. cerevisiae)	NM_030749	chr18	35657079	35660079	-	0	8.36	15.56	17.67	15.88	18.75	21.23	22.98	21.04	1.86124	2.11364	1.89952	1.13227	1.2256	1.12213	0	1	0	0	0	0	1	0	0	0	Sil1				Sil1				Wdr7
Sirt4	sirtuin 4	NM_133760	chr5	115932993	115935993	-	0	9.17	15.7	20	12.5	13.09	21.52	21.3	16.97	1.7121	2.18103	1.36314	1.644	1.6272	1.29641	0	1	0	0	0	0	1	0	0	0	Sirt4				Sirt4				Wdr74
Slc25a44	solute carrier family 25, member 44	NM_001145876	chr3	88227563	88230563	-	0	9.68	16.64	19.87	16.83	13.32	21.67	23.24	19.01	1.71901	2.05269	1.73864	1.62688	1.74474	1.42718	0	1	0	0	0	0	1	0	0	0	Slc25a44				Slc25a44				Xkrx
Slc25a44	solute carrier family 25, member 44	NM_001145877	chr3	88227563	88230563	-	0	9.68	16.64	19.87	16.83	13.32	21.67	23.24	19.01	1.71901	2.05269	1.73864	1.62688	1.74474	1.42718	0	1	0	0	0	0	1	0	0	0	Slc25a44				Slc25a44				Xlr4c
Slc25a44	solute carrier family 25, member 44	NM_001281795	chr3	88227556	88230556	-	0	9.74	16.78	19.94	16.95	13.32	21.72	23.31	18.91	1.72279	2.04723	1.74025	1.63063	1.75	1.41967	0	1	0	0	0	0	1	0	0	0	Slc25a44				Slc25a44				Xpr1
Slc25a44	solute carrier family 25, member 44	NM_178696	chr3	88227563	88230563	-	0	9.68	16.64	19.87	16.83	13.32	21.67	23.24	19.01	1.71901	2.05269	1.73864	1.62688	1.74474	1.42718	0	1	0	0	0	0	1	0	0	0	Slc25a44				Slc25a44				Yipf1
Slc29a3	solute carrier family 29 (nucleoside transporters), member 3	NM_023596	chr10	60214030	60217030	-	0	11.56	17.66	24.83	22.01	18.01	23.61	22.08	21.84	1.52768	2.14792	1.90398	1.31094	1.22599	1.21266	0	1	0	0	0	0	1	0	0	0	Slc29a3				Slc29a3				Yipf1
Slc38a9	solute carrier family 38, member 9	NM_178746	chr13	113449474	113452474	+	0	10.12	16.64	20.91	17.34	17.67	22.22	21.1	20.42	1.64427	2.06621	1.71344	1.2575	1.19411	1.15563	0	1	0	0	0	0	1	0	0	0	Slc38a9				Slc38a9				Yipf2
Smn1	survival motor neuron 1	NM_011420	chr13	100893310	100896310	+	0	7.98	15.09	16.39	15.88	10.86	20.78	20	19.9	1.89098	2.05388	1.98997	1.91344	1.84162	1.83241	0	1	0	0	0	0	1	0	0	0	Smn1				Smn1				Yipf2
Snx15	sorting nexin 15	NM_026912	chr19	6126715	6129715	-	0	6.91	12.85	16.76	13.74	16.01	17.46	20.52	19.29	1.85962	2.42547	1.98842	1.09057	1.2817	1.20487	0	1	0	0	0	0	1	0	0	0	Snx15				Snx15				Yipf2
Sod2	superoxide dismutase 2, mitochondrial	NM_013671	chr17	13199205	13202205	+	0	10.05	16.85	21.83	16.16	19.21	25.69	22.08	23.45	1.67662	2.17214	1.60796	1.33732	1.1494	1.22072	0	1	0	0	0	0	1	0	0	0	Sod2				Sod2				Yipf2
Sp110	Sp110 nuclear body protein	NM_030194	chr1	87493885	87496885	-	0	4.08	7.71	8.32	7.6	6.06	8.48	9.61	10.4	1.88971	2.03922	1.86275	1.39934	1.58581	1.71617	0	1	0	0	0	0	1	0	0	0	Sp110				Sp110				Zbed5
Sp140	Sp140 nuclear body protein	NM_001013817	chr1	87495778	87498778	+	0	7.1	10.35	14.74	12.5	10.58	17.9	14.8	16.26	1.45775	2.07606	1.76056	1.69187	1.39887	1.53686	0	1	0	0	0	0	1	0	0	0	Sp140				Sp140				Zbtb3
Specc1l	sperm antigen with calponin homology and coiled-coil domains 1-like	NM_001145826	chr10	74673635	74676635	+	0	7.54	12.72	15.72	14.24	10.86	20.43	18.96	16.97	1.687	2.08488	1.88859	1.88122	1.74586	1.56262	0	1	0	0	0	0	1	0	0	0	Specc1l				Specc1l				Zbtb3
Specc1l	sperm antigen with calponin homology and coiled-coil domains 1-like	NM_153406	chr10	74673318	74676318	+	0	7.79	13.06	15.9	12.84	11.32	20.29	18.7	16.26	1.67651	2.04108	1.64827	1.7924	1.65194	1.4364	0	1	0	0	0	0	1	0	0	0	Specc1l				Specc1l				Zfand2b
Spi1	spleen focus forming virus (SFFV) proviral integration oncogene	NM_011355	chr2	90935454	90938454	+	0	10.62	15.56	22.93	14.69	18.12	27.18	32.85	29.83	1.46516	2.15913	1.38324	1.5	1.81291	1.64625	0	1	0	0	0	0	1	0	0	0	Spi1				Spi1				Zfand2b
Spns1	spinster homolog 1	NM_023712	chr7	133519948	133522948	-	0	13.76	17.66	28.74	18.75	19.32	25.24	29.54	24.58	1.28343	2.08866	1.36265	1.30642	1.52899	1.27226	0	1	0	0	0	0	1	0	0	0	Spns1				Spns1				Zfand2b
Spns1	spinster homolog 1	NR_045537	chr7	133519948	133522948	-	0	13.76	17.66	28.74	18.75	19.32	25.24	29.54	24.58	1.28343	2.08866	1.36265	1.30642	1.52899	1.27226	0	1	0	0	0	0	1	0	0	0	Spns1				Spns1				Zfand4
Spsb3	splA/ryanodine receptor domain and SOCS box containing 3	NM_001163750	chr17	25022119	25025119	+	0	15.46	20.97	31.19	22.69	19.9	30.5	39.02	32.24	1.3564	2.01746	1.46766	1.53266	1.9608	1.6201	0	1	0	0	0	0	1	0	0	0	Spsb3				Spsb3				Zfp280d
Spsb3	splA/ryanodine receptor domain and SOCS box containing 3	NM_001163751	chr17	25022119	25025119	+	0	15.46	20.97	31.19	22.69	19.9	30.5	39.02	32.24	1.3564	2.01746	1.46766	1.53266	1.9608	1.6201	0	1	0	0	0	0	1	0	0	0	Spsb3				Spsb3				Zfp280d
Sptlc1	serine palmitoyltransferase, long chain base subunit 1	NM_009269	chr13	53471230	53474230	-	0	8.61	15.15	19.45	14.19	12.35	16.91	18.83	18.34	1.75958	2.259	1.64808	1.36923	1.5247	1.48502	0	1	0	0	0	0	1	0	0	0	Sptlc1				Sptlc1				Zfp345
Ssr1	signal sequence receptor, alpha	NM_025965	chr13	38084559	38087559	-	0	10.81	16.78	22.81	14.19	16.12	21.77	27.33	22.79	1.55227	2.11008	1.31267	1.3505	1.69541	1.41377	0	1	0	0	0	0	1	0	0	0	Ssr1				Ssr1				Zfp445
Stk16	serine/threonine kinase 16	NR_102731	chr1	75205904	75208904	+	0	11.75	20.91	23.79	19.09	15.49	29.01	29.61	26.81	1.77957	2.02468	1.62468	1.87282	1.91156	1.73079	0	1	0	0	0	0	1	0	0	0	Stk16				Stk16				Zfp516
Stk16	serine/threonine kinase 16	NM_011494	chr1	75205904	75208904	+	0	11.75	20.91	23.79	19.09	15.49	29.01	29.61	26.81	1.77957	2.02468	1.62468	1.87282	1.91156	1.73079	0	1	0	0	0	0	1	0	0	0	Stk16				Stk16				Zfp551
Stk16	serine/threonine kinase 16	NM_001277992	chr1	75205904	75208904	+	0	11.75	20.91	23.79	19.09	15.49	29.01	29.61	26.81	1.77957	2.02468	1.62468	1.87282	1.91156	1.73079	0	1	0	0	0	0	1	0	0	0	Stk16				Stk16				Zfp628
Stk4	serine/threonine kinase 4	NM_021420	chr2	163898414	163901414	+	0	10.12	14.07	20.79	13.4	13.84	21.57	22.53	20.94	1.39032	2.05435	1.32411	1.55853	1.62789	1.51301	0	1	0	0	0	0	1	0	0	0	Stk4				Stk4				Zfp667
Stoml1	stomatin-like 1	NR_028146	chr9	58099471	58102471	+	0	9.99	14.75	21.04	14.47	12.69	24.8	22.79	22.32	1.47648	2.10611	1.44845	1.95429	1.7959	1.75887	0	1	0	0	0	0	1	0	0	0	Stoml1				Stoml1				Zfp759
Stoml1	stomatin-like 1	NM_026942	chr9	58099471	58102471	+	0	9.99	14.75	21.04	14.47	12.69	24.8	22.79	22.36	1.47648	2.10611	1.44845	1.95429	1.7959	1.76202	0	1	0	0	0	0	1	0	0	0	Stoml1				Stoml1				Zfp873
Stx7	syntaxin 7	NM_016797	chr10	23867623	23870623	+	0	8.3	16.17	17.43	13.57	11.89	14.48	15	15.84	1.94819	2.1	1.63494	1.21783	1.26156	1.33221	0	1	0	0	0	0	1	0	0	0	Stx7				Stx7				Zfp932
Sub1	SUB1 homolog (S. cerevisiae)	NM_011294	chr15	11924262	11927262	-	0	11.69	22.66	29.35	19.09	17.95	30.01	27.92	24.63	1.93841	2.51069	1.63302	1.67187	1.55543	1.37214	0	1	0	0	0	0	1	0	0	0	Sub1				Sub1				Zfp952
Sufu	suppressor of fused homolog (Drosophila)	NM_015752	chr19	46469886	46472886	+	0	9.49	11.64	19.75	12.22	13.04	18.7	20.06	17.92	1.22655	2.08114	1.28767	1.43405	1.53834	1.37423	0	1	0	0	0	0	1	0	0	0	Sufu				Sufu				Zfyve27
Sufu	suppressor of fused homolog (Drosophila)	NM_001025391	chr19	46469886	46472886	+	0	9.49	11.64	19.75	12.22	13.04	18.7	20.06	17.92	1.22655	2.08114	1.28767	1.43405	1.53834	1.37423	0	1	0	0	0	0	1	0	0	0	Sufu				Sufu				Zfyve27
Susd3	sushi domain containing 3	NM_025491	chr13	49342032	49345032	-	0	11.06	18.94	22.87	19.31	13.95	18.45	22.66	23.21	1.71248	2.06781	1.74593	1.32258	1.62437	1.6638	0	1	0	0	0	0	1	0	0	0	Susd3				Susd3				Zkscan1
Susd3	sushi domain containing 3	NM_028340	chr13	49342575	49345575	-	0	10.93	18.74	22.14	17.17	12.18	15.92	20.84	21.04	1.71455	2.02562	1.57091	1.30706	1.711	1.72742	0	1	0	0	0	0	1	0	0	0	Susd3				Susd3				Zkscan1
Syf2	SYF2 homolog, RNA splicing factor (S. cerevisiae)	NM_026780	chr4	134485395	134488395	+	0	8.3	12.99	18.35	13.23	11.83	15.67	15.84	16.93	1.56506	2.21084	1.59398	1.3246	1.33897	1.43111	0	1	0	0	0	0	1	0	0	0	Syf2				Syf2				Zmym1
Syngap1	synaptic Ras GTPase activating protein 1 homolog (rat)	NM_001281491	chr17	27076897	27079897	+	0	7.29	11.91	15.72	12.33	17.38	24.95	23.18	20.09	1.63374	2.15638	1.69136	1.43556	1.33372	1.15593	0	1	0	0	0	0	1	0	0	0	Syngap1				Syngap1				Znhit2
Sypl	synaptophysin-like protein	NM_198710	chr12	33637551	33640551	+	0	9.74	10.42	22.44	16.21	16.41	16.66	26.56	24.68	1.06982	2.3039	1.66427	1.01523	1.61853	1.50396	0	1	0	0	0	0	1	0	0	0	Sypl				Sypl				Zufsp
Sys1	SYS1 Golgi-localized integral membrane protein homolog (S. cerevisiae)	NM_025575	chr2	164284971	164287971	+	0	11.37	20.03	22.87	20.94	19.72	25.2	26.43	23.4	1.76165	2.01143	1.84169	1.27789	1.34026	1.18661	0	1	0	0	0	0	1	0	0	0	Sys1				Sys1				Zyg11b
Taf1b	TATA box binding protein (Tbp)-associated factor, RNA polymerase I, B	NR_028341	chr12	25181946	25184946	+	0	9.11	11.3	18.83	16.5	14.41	13.49	21.95	21.18	1.2404	2.06696	1.8112	0.936155	1.52325	1.46981	0	1	0	0	0	0	1	0	0	0	Taf1b				Taf1b				1700031P21Rik
Taf1b	TATA box binding protein (Tbp)-associated factor, RNA polymerase I, B	NM_020614	chr12	25181946	25184946	+	0	9.11	11.3	18.83	16.55	14.41	13.49	22.01	21.18	1.2404	2.06696	1.81668	0.936155	1.52741	1.46981	0	1	0	0	0	0	1	0	0	0	Taf1b				Taf1b				2010320M18Rik
Tas1r1	taste receptor, type 1, member 1	NM_031867	chr4	151411099	151414099	-	0	11.31	19.96	26.29	21.34	22.01	37.2	33.96	34.84	1.76481	2.32449	1.88683	1.69014	1.54294	1.58292	0	1	0	0	0	0	1	0	0	0	Tas1r1				Tas1r1				4921511H03Rik
Tbc1d22b	TBC1 domain family, member 22B	NM_198647	chr17	29685247	29688247	+	0	7.79	15.49	17.79	14.98	14.64	22.27	21.17	21.65	1.98845	2.2837	1.92298	1.52117	1.44604	1.47883	0	1	0	0	0	0	1	0	0	0	Tbc1d22b				Tbc1d22b				5830428M24Rik
Tbc1d23	TBC1 domain family, member 23	NM_026254	chr16	57230079	57233079	-	0	11.19	12.04	24.64	19.76	14.41	16.91	22.21	25.15	1.07596	2.20197	1.76586	1.17349	1.54129	1.74532	0	1	0	0	0	0	1	0	0	0	Tbc1d23				Tbc1d23				5830428M24Rik
Terc	telomerase RNA component	NR_001579	chr3	96217256	96220256	-	0	8.48	13.67	17.06	12.61	18.92	22.12	27.4	24.21	1.61203	2.01179	1.48703	1.16913	1.4482	1.2796	0	1	0	0	0	0	1	0	0	0	Terc				Terc				Actr8
Thoc2	THO complex 2	NM_001033422	chrX	39263578	39266578	-	0	3.71	6.22	7.7	6.7	7.6	6.94	12.08	7.04	1.67655	2.07547	1.80593	0.913158	1.58947	0.926316	0	1	0	0	0	0	1	0	0	0	Thoc2				Thoc2				Acyp1
Tln1	talin 1	NM_011602	chr4	43573955	43576955	-	0	9.61	18.94	20	16.5	14.46	24.4	21.49	20.71	1.97086	2.08117	1.71696	1.68741	1.48617	1.43223	0	1	0	0	0	0	1	0	0	0	Tln1				Tln1				Akirin2
Tma16	translation machinery associated 16 homolog (S. cerevisiae)	NM_025465	chr8	69008906	69011906	-	0	8.11	12.04	17.43	15.99	14.06	18.4	21.04	20.94	1.48459	2.1492	1.97164	1.30868	1.49644	1.48933	0	1	0	0	0	0	1	0	0	0	Tma16				Tma16				Arhgef3
Tmed9	transmembrane emp24 protein transport domain containing 9	NM_026211	chr13	55692996	55695996	+	0	8.67	16.64	24.09	16.16	15.27	22.91	22.85	18.96	1.91926	2.77855	1.8639	1.50033	1.4964	1.24165	0	1	0	0	0	0	1	0	0	0	Tmed9				Tmed9				Armc6
Tmem135	transmembrane protein 135	NM_028343	chr7	96485797	96488797	-	0	8.36	13.19	17.31	14.53	16.24	20.48	16.62	19.1	1.57775	2.07057	1.73804	1.26108	1.0234	1.17611	0	1	0	0	0	0	1	0	0	0	Tmem135				Tmem135				Arnt
Tmem18	transmembrane protein 18	NM_172049	chr12	31267808	31270808	+	0	14.64	20.63	30.09	26.29	21.9	25.1	37.92	36.78	1.40915	2.05533	1.79577	1.14612	1.73151	1.67945	0	1	0	0	0	0	1	0	0	0	Tmem18				Tmem18				Arnt
Tmem183a	transmembrane protein 183A	NM_001042485	chr1	136257076	136260076	-	0	9.93	11.7	21.59	12.67	14.24	23.01	22.92	20.85	1.17825	2.17422	1.27593	1.61587	1.60955	1.46419	0	1	0	0	0	0	1	0	0	0	Tmem183a				Tmem183a				Atp13a1
Tmem183a	transmembrane protein 183A	NM_020588	chr1	136257076	136260076	-	0	9.93	11.7	21.59	12.67	14.24	23.01	22.98	20.85	1.17825	2.17422	1.27593	1.61587	1.61376	1.46419	0	1	0	0	0	0	1	0	0	0	Tmem183a				Tmem183a				Banp
Tmem194	transmembrane protein 194	NM_001113211	chr10	127112621	127115621	+	0	8.42	14.95	17.98	15.43	12.12	16.37	21.95	17.4	1.77553	2.13539	1.83254	1.35066	1.81106	1.43564	0	1	0	0	0	0	1	0	0	0	Tmem194				Tmem194				Banp
Tmem194	transmembrane protein 194	NM_173732	chr10	127112621	127115621	+	0	8.42	14.95	17.98	15.43	12.12	16.37	21.95	17.4	1.77553	2.13539	1.83254	1.35066	1.81106	1.43564	0	1	0	0	0	0	1	0	0	0	Tmem194				Tmem194				Banp
Tmem30a	transmembrane protein 30A	NM_133718	chr9	79639737	79642737	-	0	5.78	10.82	11.99	10.19	9.95	15.87	16.69	13.52	1.87197	2.07439	1.76298	1.59497	1.67739	1.35879	0	1	0	0	0	0	1	0	0	0	Tmem30a				Tmem30a				Banp
Tmprss9	transmembrane protease, serine 9	NM_001081688	chr10	80341061	80344061	+	0	14.89	20.57	33.14	22.41	21.61	29.41	25.13	27	1.38146	2.22565	1.50504	1.36094	1.16289	1.24942	0	1	0	0	0	0	1	0	0	0	Tmprss9				Tmprss9				BC022687
Tmub1	transmembrane and ubiquitin-like domain containing 1	NM_022418	chr5	23952164	23955164	-	0	12.76	22.53	27.4	23.25	24.41	42.06	40.64	32.15	1.76567	2.14734	1.8221	1.72306	1.66489	1.31708	0	1	0	0	0	0	1	0	0	0	Tmub1				Tmub1				Chuk
Tnfsf15	tumor necrosis factor (ligand) superfamily, member 15	NM_177371	chr4	63404647	63407647	-	0	10.05	19.76	22.01	14.92	19.55	22.62	21.43	17.4	1.96617	2.19005	1.48458	1.15703	1.09616	0.890026	0	1	0	0	0	0	1	0	0	0	Tnfsf15				Tnfsf15				Chuk
Trim34a	tripartite motif-containing 34A	NM_030684	chr7	111391471	111394471	+	0	5.97	10.49	12.84	10.58	10.01	12.8	14.54	14.75	1.75712	2.15075	1.77219	1.27872	1.45255	1.47353	0	1	0	0	0	0	1	0	0	0	Trim34a				Trim34a				Cnot7
Trim5	tripartite motif-containing 5	NM_001310602	chr7	111435120	111438120	-	0	5.53	8.86	11.07	10.98	8.69	12.99	11.75	13.66	1.60217	2.00181	1.98553	1.49482	1.35213	1.57192	0	1	0	0	0	0	1	0	0	0	Trim5				Trim5				Coq6
Trmt2b	TRM2 tRNA methyltransferase 2B	NM_172540	chrX	130810023	130813023	-	0	3.96	6.63	10.03	6.25	7.43	9.97	13.25	8.79	1.67424	2.53283	1.57828	1.34186	1.78331	1.18304	0	1	0	0	0	0	1	0	0	0	Trmt2b				Trmt2b				Ctage5
Trmt2b	TRM2 tRNA methyltransferase 2B	NM_001167994	chrX	130810023	130813023	-	0	3.96	6.63	10.03	6.25	7.43	9.97	13.25	8.79	1.67424	2.53283	1.57828	1.34186	1.78331	1.18304	0	1	0	0	0	0	1	0	0	0	Trmt2b				Trmt2b				Ctage5
Trmt2b	TRM2 tRNA methyltransferase 2B	NM_001167995	chrX	130810023	130813023	-	0	3.96	6.63	10.03	6.25	7.43	9.97	13.25	8.79	1.67424	2.53283	1.57828	1.34186	1.78331	1.18304	0	1	0	0	0	0	1	0	0	0	Trmt2b				Trmt2b				Ctcf
Trp53rka	transformation related protein 53 regulating kinase A	NM_001007581	chr2	165317314	165320314	-	0	12.13	17.25	24.64	19.2	20.98	25.89	28.57	28.13	1.42209	2.03133	1.58285	1.23403	1.36177	1.3408	0	1	0	0	0	0	1	0	0	0	Trp53rka				Trp53rka				D14Ertd670e
Trub1	TruB pseudouridine (psi) synthase homolog 1 (E. coli)	NM_028115	chr19	57525896	57528896	+	0	9.74	17.05	19.81	14.24	12.69	21.77	19.22	21.61	1.75051	2.03388	1.46201	1.71552	1.51458	1.70292	0	1	0	0	0	0	1	0	0	0	Trub1				Trub1				Ddx24
Trub1	TruB pseudouridine (psi) synthase homolog 1 (E. coli)	NM_029839	chr19	57525896	57528896	+	0	9.74	17.05	19.81	14.24	12.69	21.77	19.22	21.61	1.75051	2.03388	1.46201	1.71552	1.51458	1.70292	0	1	0	0	0	0	1	0	0	0	Trub1				Trub1				Ddx24
Ttf1	transcription termination factor, RNA polymerase I	NM_009442	chr2	28914283	28917283	+	0	8.23	15.9	17.06	15.6	17.38	21.13	18.7	20.76	1.93196	2.0729	1.8955	1.21577	1.07595	1.19448	0	1	0	0	0	0	1	0	0	0	Ttf1				Ttf1				Ddx39
Tti2	TELO2 interacting protein 2	NR_103719	chr8	32259288	32262288	+	0	7.86	9.95	15.72	13.29	12.75	20.38	15.13	15.98	1.2659	2	1.69084	1.59843	1.18667	1.25333	0	1	0	0	0	0	1	0	0	0	Tti2				Tti2				Defa4
Tti2	TELO2 interacting protein 2	NM_001199988	chr8	32259288	32262288	+	0	7.86	9.95	15.72	13.29	12.75	20.38	15.19	16.03	1.2659	2	1.69084	1.59843	1.19137	1.25725	0	1	0	0	0	0	1	0	0	0	Tti2				Tti2				Dhx38
Tti2	TELO2 interacting protein 2	NM_144927	chr8	32259288	32262288	+	0	7.86	9.95	15.72	13.29	12.75	20.38	15.13	15.98	1.2659	2	1.69084	1.59843	1.18667	1.25333	0	1	0	0	0	0	1	0	0	0	Tti2				Tti2				Eif2b2
Tubd1	tubulin, delta 1	NM_001199045	chr11	86356993	86359993	+	0	9.05	17.73	18.16	15.76	12.18	18.9	14.48	19.15	1.95912	2.00663	1.74144	1.55172	1.18883	1.57225	0	1	0	0	0	0	1	0	0	0	Tubd1				Tubd1				Ercc4
Tubd1	tubulin, delta 1	NM_019756	chr11	86356993	86359993	+	0	9.05	17.73	18.16	15.76	12.18	18.9	14.48	19.15	1.95912	2.00663	1.74144	1.55172	1.18883	1.57225	0	1	0	0	0	0	1	0	0	0	Tubd1				Tubd1				Exosc2
Tubd1	tubulin, delta 1	NM_001199046	chr11	86356993	86359993	+	0	9.05	17.73	18.16	15.76	12.18	18.9	14.48	19.15	1.95912	2.00663	1.74144	1.55172	1.18883	1.57225	0	1	0	0	0	0	1	0	0	0	Tubd1				Tubd1				Fam161b
Tulp1	tubby like protein 1	NM_021478	chr17	28500588	28503588	-	0	14.45	22.33	31.31	23.7	22.24	30.6	27.59	28.79	1.54533	2.16678	1.64014	1.3759	1.24056	1.29451	0	1	0	0	0	0	1	0	0	0	Tulp1				Tulp1				Fancm
Txnl1	thioredoxin-like 1	NM_016792	chr18	63850513	63853513	-	0	5.91	9.07	13.45	11.77	12.35	16.61	16.1	17.16	1.53469	2.2758	1.99154	1.34494	1.30364	1.38947	0	1	0	0	0	0	1	0	0	0	Txnl1				Txnl1				Fbxo8
Ube2f	ubiquitin-conjugating enzyme E2F (putative)	NM_026454	chr1	93145396	93148396	+	0	10.43	14.95	20.97	17.23	18.3	26.43	27.92	24.87	1.43337	2.01055	1.65197	1.44426	1.52568	1.35902	0	1	0	0	0	0	1	0	0	0	Ube2f				Ube2f				Fbxw9
Ube2l3	ubiquitin-conjugating enzyme E2L 3	NM_009456	chr16	17200085	17203085	-	0	12.19	17.66	25.13	18.86	21.33	25.84	32.66	32.29	1.44873	2.06153	1.54717	1.21144	1.53118	1.51383	0	1	0	0	0	0	1	0	0	0	Ube2l3				Ube2l3				Fhit
Ube2m	ubiquitin-conjugating enzyme E2M	NM_001168469	chr7	13622124	13625124	-	0	7.67	10.01	16.45	10.87	12.29	18.45	20.65	19.38	1.30508	2.14472	1.41721	1.50122	1.68023	1.57689	0	1	0	0	0	0	1	0	0	0	Ube2m				Ube2m				Fkbp3
Ube3b	ubiquitin protein ligase E3B	NM_054093	chr5	114829116	114832116	+	0	12	19.15	26.05	18.13	14.12	21.33	24.67	19.72	1.59583	2.17083	1.51083	1.51062	1.74717	1.3966	0	1	0	0	0	0	1	0	0	0	Ube3b				Ube3b				Fntb
Ubl3	ubiquitin-like 3	NM_011908	chr5	149362864	149365864	-	0	9.49	18.2	21.65	15.54	16.98	26.34	22.98	24.58	1.91781	2.28135	1.63751	1.55124	1.35336	1.44759	0	1	0	0	0	0	1	0	0	0	Ubl3				Ubl3				Galc
Ubn1	ubinuclein 1	NM_026666	chr16	5048661	5051661	+	0	15.46	13.33	32.53	21.96	29.1	21.48	38.05	32.86	0.862225	2.10414	1.42044	0.738144	1.30756	1.12921	0	1	0	0	0	0	1	0	0	0	Ubn1				Ubn1				Gm10638
Uimc1	ubiquitin interaction motif containing 1	NM_011307	chr13	55200156	55203156	-	0	8.42	12.72	17.92	12.61	11.89	18.5	21.43	18.86	1.51069	2.12827	1.49762	1.55593	1.80235	1.58621	0	1	0	0	0	0	1	0	0	0	Uimc1				Uimc1				Gm16675
Uimc1	ubiquitin interaction motif containing 1	NM_001293660	chr13	55200161	55203161	-	0	8.42	12.79	17.92	12.56	11.89	18.55	21.36	18.82	1.519	2.12827	1.49169	1.56013	1.79647	1.58284	0	1	0	0	0	0	1	0	0	0	Uimc1				Uimc1				Gm2027
Uimc1	ubiquitin interaction motif containing 1	NR_121592	chr13	55200161	55203161	-	0	8.42	12.79	17.92	12.56	11.89	18.55	21.36	18.82	1.519	2.12827	1.49169	1.56013	1.79647	1.58284	0	1	0	0	0	0	1	0	0	0	Uimc1				Uimc1				Gm20337
Uqcrfs1	ubiquinol-cytochrome c reductase, Rieske iron-sulfur polypeptide 1	NM_025710	chr13	30635685	30638685	-	0	12.44	18.54	25.81	17.57	21.33	23.61	22.79	23.5	1.49035	2.07476	1.41238	1.10689	1.06845	1.10173	0	1	0	0	0	0	1	0	0	0	Uqcrfs1				Uqcrfs1				Gm4984
Usp18	ubiquitin specific peptidase 18	NM_011909	chr6	121194424	121197424	+	0	11.5	18.2	25.99	19.14	20.01	28.72	24.48	26.9	1.58261	2.26	1.66435	1.43528	1.22339	1.34433	0	1	0	0	0	0	1	0	0	0	Usp18				Usp18				Gpr15
Usp39	ubiquitin specific peptidase 39	NM_138592	chr6	72293669	72296669	-	0	9.3	17.66	23.54	12.95	20.87	30.55	29.48	25.96	1.89892	2.53118	1.39247	1.46382	1.41255	1.24389	0	1	0	0	0	0	1	0	0	0	Usp39				Usp39				Gpr68
Vprbp	Vpr (HIV-1) binding protein	NM_001015507	chr9	106722807	106725807	+	0	5.47	10.89	11.19	9.23	8.92	13.59	11.56	12.58	1.99086	2.0457	1.68739	1.52354	1.29596	1.41031	0	1	0	0	0	0	1	0	0	0	Vprbp				Vprbp				Gtf2a1
Wash1	WAS protein family homolog 1	NM_001037757	chr17	66459485	66462485	+	0	9.99	15.49	21.59	14.13	12.12	21.52	20.65	20.8	1.55055	2.16116	1.41441	1.77558	1.7038	1.71617	0	1	0	0	0	0	1	0	0	0	Wash1				Wash1				Heatr5a
Wash1	WAS protein family homolog 1	NM_026833	chr17	66459386	66462386	+	0	10.24	15.76	22.2	14.19	12.24	22.37	21.43	21.61	1.53906	2.16797	1.38574	1.82761	1.75082	1.76552	0	1	0	0	0	0	1	0	0	0	Wash1				Wash1				Ifi27
Wbp1	WW domain binding protein 1	NM_001083922	chr6	83069955	83072955	-	0	14.83	16.91	30.58	23.14	22.58	33.87	37.27	33.05	1.14026	2.06204	1.56035	1.5	1.65058	1.46368	0	1	0	0	0	0	1	0	0	0	Wbp1				Wbp1				Ifi27
Wbp1	WW domain binding protein 1	NM_016757	chr6	83069955	83072955	-	0	14.83	16.91	30.58	23.14	22.58	33.87	37.27	33.05	1.14026	2.06204	1.56035	1.5	1.65058	1.46368	0	1	0	0	0	0	1	0	0	0	Wbp1				Wbp1				Ifi27
Wbp1	WW domain binding protein 1	NM_001083923	chr6	83069955	83072955	-	0	14.83	16.91	30.58	23.14	22.58	33.87	37.27	33.05	1.14026	2.06204	1.56035	1.5	1.65058	1.46368	0	1	0	0	0	0	1	0	0	0	Wbp1				Wbp1				Ifi27
Wdr37	WD repeat domain 37	NM_001039388	chr13	8869482	8872482	-	0	7.54	12.58	15.29	10.81	11.03	11.7	15.39	16.97	1.66844	2.02785	1.43369	1.06074	1.39529	1.53853	0	1	0	0	0	0	1	0	0	0	Wdr37				Wdr37				Ifi27
Wdr53	WD repeat domain 53	NM_026898	chr16	32245839	32248839	+	0	11.31	13.33	26.17	21.28	18.01	15.72	24.67	26.29	1.1786	2.31388	1.88152	0.872848	1.36979	1.45974	0	1	0	0	0	0	1	0	0	0	Wdr53				Wdr53				Il12rb1
Wdr53	WD repeat domain 53	NM_001185162	chr16	32245813	32248813	+	0	11.44	13.46	26.11	21.34	18.07	15.57	24.35	26.62	1.17657	2.28234	1.86538	0.861649	1.34754	1.47316	0	1	0	0	0	0	1	0	0	0	Wdr53				Wdr53				Ipo11
Wdr7	WD repeat domain 7	NM_001014981	chr18	63866849	63869849	+	0	8.55	15.09	19.08	14.08	13.32	22.96	22.01	20.19	1.76491	2.23158	1.64678	1.72372	1.6524	1.51577	0	1	0	0	0	0	1	0	0	0	Wdr7				Wdr7				Isca2
Wdr74	WD repeat domain 74	NM_134139	chr19	8808829	8811829	+	0	8.92	11.37	19.26	16.16	11.15	18.8	20.71	19.62	1.27466	2.15919	1.81166	1.6861	1.8574	1.75964	0	1	0	0	0	0	1	0	0	0	Wdr74				Wdr74				Klhdc2
Xkrx	Kell blood group complex subunit-related, X-linked	NM_183319	chrX	130694967	130697967	-	0	5.53	8.86	12.29	9.12	6.63	9.37	12.21	8.32	1.60217	2.22242	1.64919	1.41327	1.84163	1.2549	0	1	0	0	0	0	1	0	0	0	Xkrx				Xkrx				Lgmn
Xlr4c	X-linked lymphocyte-regulated 4C	NM_183094	chrX	70486969	70489969	-	0	3.83	5.82	8.19	3.66	5.77	5.7	8.31	9.12	1.51958	2.13838	0.955614	0.987868	1.44021	1.58059	0	1	0	0	0	0	1	0	0	0	Xlr4c				Xlr4c				Lsg1
Xpr1	xenotropic and polytropic retrovirus receptor 1	NM_011273	chr1	157263074	157266074	-	0	9.55	10.76	20.91	15.6	17.72	21.13	22.08	18.34	1.1267	2.18953	1.63351	1.19244	1.24605	1.03499	0	1	0	0	0	0	1	0	0	0	Xpr1				Xpr1				Lyl1
Yipf1	Yip1 domain family, member 1	NM_001205156	chr4	106985468	106988468	+	0	9.24	16.37	24.03	18.13	13.04	25.24	23.76	19.62	1.77165	2.60065	1.96212	1.93558	1.82209	1.5046	0	1	0	0	0	0	1	0	0	0	Yipf1				Yipf1				Med6
Yipf1	Yip1 domain family, member 1	NM_145550	chr4	106985468	106988468	+	0	9.24	16.37	24.03	18.13	13.04	25.24	23.76	19.62	1.77165	2.60065	1.96212	1.93558	1.82209	1.5046	0	1	0	0	0	0	1	0	0	0	Yipf1				Yipf1				Mir3069
Yipf2	Yip1 domain family, member 2	NM_001205157	chr9	21395775	21398775	-	0	9.87	18.13	21.04	14.47	15.67	27.82	23.96	22.6	1.83688	2.13171	1.46606	1.77537	1.52904	1.44225	0	1	0	0	0	0	1	0	0	0	Yipf2				Yipf2				Mir5627
Yipf2	Yip1 domain family, member 2	NM_138303	chr9	21395775	21398775	-	0	9.87	18.13	21.04	14.47	15.61	27.82	23.96	22.6	1.83688	2.13171	1.46606	1.78219	1.53491	1.44779	0	1	0	0	0	0	1	0	0	0	Yipf2				Yipf2				Mir6352
Yipf2	Yip1 domain family, member 2	NM_001205158	chr9	21395775	21398775	-	0	9.87	18.13	21.04	14.47	15.61	27.82	23.96	22.6	1.83688	2.13171	1.46606	1.78219	1.53491	1.44779	0	1	0	0	0	0	1	0	0	0	Yipf2				Yipf2				Mir684-1
Yipf2	Yip1 domain family, member 2	NR_038062	chr9	21395775	21398775	-	0	9.87	18.13	21.04	14.47	15.61	27.82	23.96	22.6	1.83688	2.13171	1.46606	1.78219	1.53491	1.44779	0	1	0	0	0	0	1	0	0	0	Yipf2				Yipf2				Mir7094-1
Zbed5	zinc finger, BED type containing 5	NM_183088	chr5	130370093	130373093	+	0	11.63	20.91	24.77	20.1	15.04	26.63	25.26	22.88	1.79794	2.12984	1.72829	1.77061	1.67952	1.52128	0	1	0	0	0	0	1	0	0	0	Zbed5				Zbed5				Mrpl35
Zbtb3	zinc finger and BTB domain containing 3	NM_133759	chr19	8875486	8878486	+	0	9.05	13.8	20.85	14.58	11.78	23.01	23.44	21.75	1.52486	2.30387	1.61105	1.95331	1.98981	1.84635	0	1	0	0	0	0	1	0	0	0	Zbtb3				Zbtb3				Mrps17
Zbtb3	zinc finger and BTB domain containing 3	NM_001098237	chr19	8875520	8878520	+	0	8.86	13.6	20.67	14.58	11.72	22.96	23.05	21.89	1.53499	2.33296	1.6456	1.95904	1.96672	1.86775	0	1	0	0	0	0	1	0	0	0	Zbtb3				Zbtb3				Ms4a7
Zfand2b	zinc finger, AN1 type domain 2B	NM_001159906	chr1	75163720	75166720	+	0	10.56	17.66	23.73	15.09	19.04	30.11	30.58	29.88	1.67235	2.24716	1.42898	1.58141	1.60609	1.56933	0	1	0	0	0	0	1	0	0	0	Zfand2b				Zfand2b				Mtm1
Zfand2b	zinc finger, AN1 type domain 2B	NM_026846	chr1	75163809	75166809	+	0	10.62	18.4	23.6	15.37	19.38	30.2	32.27	30.73	1.73258	2.22222	1.44727	1.55831	1.66512	1.58566	0	1	0	0	0	0	1	0	0	0	Zfand2b				Zfand2b				Nemf
Zfand2b	zinc finger, AN1 type domain 2B	NM_001159905	chr1	75163720	75166720	+	0	10.56	17.66	23.73	15.09	19.04	30.11	30.58	29.88	1.67235	2.24716	1.42898	1.58141	1.60609	1.56933	0	1	0	0	0	0	1	0	0	0	Zfand2b				Zfand2b				Nkx2-1
Zfand4	zinc finger, AN1-type domain 4	NM_001290339	chr6	116215050	116218050	+	0	10.56	19.15	21.16	15.99	15.49	16.52	23.37	19.38	1.81345	2.00379	1.5142	1.06649	1.50872	1.25113	0	1	0	0	0	0	1	0	0	0	Zfand4				Zfand4				Nkx2-1
Zfp280d	zinc finger protein 280D	NM_146224	chr9	72121195	72124195	+	0	10.62	20.16	21.83	15.88	16.29	22.91	19.22	18.53	1.89831	2.05556	1.49529	1.40638	1.17986	1.13751	0	1	0	0	0	0	1	0	0	0	Zfp280d				Zfp280d				Nrde2
Zfp280d	zinc finger protein 280D	NM_001311105	chr9	72121195	72124195	+	0	10.62	20.16	21.95	15.88	16.29	22.91	19.22	18.53	1.89831	2.06685	1.49529	1.40638	1.17986	1.13751	0	1	0	0	0	0	1	0	0	0	Zfp280d				Zfp280d				Nrde2
Zfp345	zinc finger protein 345	NM_001034900	chr2	150309299	150312299	-	0	3.9	7.44	8.5	7.09	6.98	8.03	6.3	7.66	1.90769	2.17949	1.81795	1.15043	0.902579	1.09742	0	1	0	0	0	0	1	0	0	0	Zfp345				Zfp345				Nudt14
Zfp445	zinc finger protein 445	NM_173364	chr9	122773624	122776624	-	0	10.37	17.86	22.01	14.41	11.66	19.29	18.57	20.38	1.72228	2.12247	1.38959	1.65437	1.59262	1.74786	0	1	0	0	0	0	1	0	0	0	Zfp445				Zfp445				Nxf2
Zfp516	zinc finger protein 516	NM_183033	chr18	83078771	83081771	+	0	10.05	16.58	23.3	19.09	16.92	25.24	31.55	23.36	1.64975	2.31841	1.8995	1.49173	1.86466	1.38061	0	1	0	0	0	0	1	0	0	0	Zfp516				Zfp516				Nxf2
Zfp551	zinc fingr protein 551	NM_001033820	chr7	13006340	13009340	-	0	7.48	14.34	15.1	12.72	11.72	12.8	13.31	12.48	1.91711	2.01872	1.70053	1.09215	1.13567	1.06485	0	1	0	0	0	0	1	0	0	0	Zfp551				Zfp551				Olfr1062
Zfp628	zinc finger protein 628	NM_170759	chr7	4865319	4868319	+	0	11.37	15.15	22.99	16.95	14.81	19.89	18.89	19.15	1.33245	2.02199	1.49077	1.34301	1.27549	1.29305	0	1	0	0	0	0	1	0	0	0	Zfp628				Zfp628				Olfr1283
Zfp667	zinc finger protein 667	NM_001024928	chr7	6236682	6239682	+	0	9.05	14.68	20.36	15.48	14.64	21.33	21.1	19.29	1.6221	2.24972	1.7105	1.45697	1.44126	1.31762	0	1	0	0	0	0	1	0	0	0	Zfp667				Zfp667				Oog1
Zfp759	zinc finger protein 759	NM_172392	chr13	67227664	67230664	+	0	6.85	13.4	16.57	12.67	11.21	16.27	17.27	16.5	1.9562	2.41898	1.84964	1.45138	1.54059	1.4719	0	1	0	0	0	0	1	0	0	0	Zfp759				Zfp759				Pdhb
Zfp873	zinc finger protein 873	NM_001024626	chr10	81509372	81512372	+	0	8.8	16.85	20.24	15.37	13.09	20.43	17.53	20.05	1.91477	2.3	1.74659	1.56073	1.33919	1.5317	0	1	0	0	0	0	1	0	0	0	Zfp873				Zfp873				Pdk3
Zfp932	zinc finger protein 932	NM_145563	chr5	110424046	110427046	+	0	7.92	11.37	16.88	13.34	13.66	15.13	16.88	15.27	1.43561	2.13131	1.68434	1.10761	1.23572	1.11786	0	1	0	0	0	0	1	0	0	0	Zfp932				Zfp932				Pdzph1
Zfp952	zinc finger protein 952	NM_001045559	chr17	33128584	33131584	+	0	9.36	12.25	21.04	14.19	10.98	15.77	20.32	19.81	1.30876	2.24786	1.51603	1.43625	1.85064	1.80419	0	1	0	0	0	0	1	0	0	0	Zfp952				Zfp952				Pole2
Zfyve27	zinc finger, FYVE domain containing 27	NM_177319	chr19	42243557	42246557	+	0	13.45	21.72	29.17	22.18	22.93	29.91	34.54	33.14	1.61487	2.16877	1.64907	1.3044	1.50632	1.44527	0	1	0	0	0	0	1	0	0	0	Zfyve27				Zfyve27				Ppp1r36
Zfyve27	zinc finger, FYVE domain containing 27	NM_001164531	chr19	42243557	42246557	+	0	13.45	21.65	29.17	22.18	22.93	29.86	34.48	33.14	1.60967	2.16877	1.64907	1.30222	1.50371	1.44527	0	1	0	0	0	0	1	0	0	0	Zfyve27				Zfyve27				Ppp2r5c
Zkscan1	zinc finger with KRAB and SCAN domains 1	NM_029869	chr5	138524812	138527812	+	0	8.48	13.33	17.18	12.22	15.38	19	17.6	17.16	1.57193	2.02594	1.44104	1.23537	1.14434	1.11573	0	1	0	0	0	0	1	0	0	0	Zkscan1				Zkscan1				Ppp2r5c
Zkscan1	zinc finger with KRAB and SCAN domains 1	NM_133906	chr5	138524812	138527812	+	0	8.48	13.33	17.18	12.22	15.38	19	17.6	17.16	1.57193	2.02594	1.44104	1.23537	1.14434	1.11573	0	1	0	0	0	0	1	0	0	0	Zkscan1				Zkscan1				Ppp2r5c
Zmym1	zinc finger, MYM domain containing 1	NM_026670	chr4	126736876	126739876	-	0	8.67	10.82	17.73	13.57	11.32	14.14	13.76	12.72	1.24798	2.04498	1.56517	1.24912	1.21555	1.12367	0	1	0	0	0	0	1	0	0	0	Zmym1				Zmym1				Prmt10
Znhit2	zinc finger, HIT domain containing 2	NM_013859	chr19	6059707	6062707	+	0	10.49	14.88	22.32	11.6	14.87	24.55	26.04	25.44	1.41849	2.12774	1.10582	1.65098	1.75118	1.71083	0	1	0	0	0	0	1	0	0	0	Znhit2				Znhit2				Psd3
Zufsp	zinc finger with UFM1-specific peptidase domain	NM_028287	chr10	33669518	33672518	-	0	7.67	11.7	16.76	11.99	12.46	15.47	16.23	16.45	1.52542	2.18514	1.56323	1.24157	1.30257	1.32022	0	1	0	0	0	0	1	0	0	0	Zufsp				Zufsp				Psmd7
Zyg11b	zyg-ll family member B, cell cycle regulator	NM_001033634	chr4	107972195	107975195	-	0	10.68	11.64	21.71	14.19	14.01	20.04	19.48	21.13	1.08989	2.03277	1.32865	1.43041	1.39044	1.50821	0	1	0	0	0	0	1	0	0	0	Zyg11b				Zyg11b				Ptgr2
1700031P21Rik	RIKEN cDNA 1700031P21 gene	NR_045910	chr12	53701809	53704809	-	0	8.36	14.82	15.9	19.59	14.52	16.81	13.76	18.67	1.77273	1.90191	2.3433	1.15771	0.947658	1.28581	0	0	1	0	0	0	1	0	0	0	1700031P21Rik				1700031P21Rik				Ptgr2
2010320M18Rik	RIKEN cDNA 2010320M18 gene	NR_029440	chr8	73299261	73302261	+	0	12.95	16.98	24.58	26.57	24.18	28.27	35.78	34.09	1.3112	1.89807	2.05174	1.16915	1.47974	1.40984	0	0	1	0	0	0	1	0	0	0	2010320M18Rik				2010320M18Rik				Ptgr2
4921511H03Rik	RIKEN cDNA 4921511H03 gene	NM_027603	chr5	7302664	7305664	+	0	7.79	11.03	12.23	16.5	10.06	9.32	12.01	12.72	1.41592	1.56996	2.1181	0.926441	1.19384	1.26441	0	0	1	0	0	0	1	0	0	0	4921511H03Rik				4921511H03Rik				Rdh12
5830428M24Rik	RIKEN cDNA 5830428M24 gene	NR_038060	chr12	70575037	70578037	-	0	8.42	12.45	13.45	20.49	16.35	24.55	19.15	30.92	1.47862	1.59739	2.43349	1.50153	1.17125	1.89113	0	0	1	0	0	0	1	0	0	0	5830428M24Rik				5830428M24Rik				Rdh12
5830428M24Rik	RIKEN cDNA 5830428M24 gene	NR_038061	chr12	70575037	70578037	-	0	8.42	12.45	13.45	20.49	16.35	24.55	19.15	30.92	1.47862	1.59739	2.43349	1.50153	1.17125	1.89113	0	0	1	0	0	0	1	0	0	0	5830428M24Rik				5830428M24Rik				Rpgrip1l
Actr8	ARP8 actin-related protein 8	NM_027493	chr14	30790023	30793023	+	0	11.94	14.28	11.86	24.27	14.75	20.29	12.99	28.46	1.19598	0.9933	2.03266	1.37559	0.880678	1.92949	0	0	1	0	0	0	1	0	0	0	Actr8				Actr8				Rprd1a
Acyp1	acylphosphatase 1, erythrocyte (common) type	NM_025421	chr12	86619885	86622885	-	0	12.13	17.52	17.43	26.07	21.5	20.33	26.62	31.3	1.44435	1.43693	2.14922	0.945581	1.23814	1.45581	0	0	1	0	0	0	1	0	0	0	Acyp1				Acyp1				Samd8
Akirin2	akirin 2	NM_001007589	chr4	34496364	34499364	+	0	6.35	12.31	12.66	15.99	9.83	17.61	14.35	18.34	1.93858	1.9937	2.51811	1.79145	1.45982	1.86572	0	0	1	0	0	0	1	0	0	0	Akirin2				Akirin2				Scarna13
Arhgef3	Rho guanine nucleotide exchange factor (GEF) 3	NM_001289688	chr14	28173075	28176075	+	0	16.46	25.17	15.35	34.4	21.44	22.62	19.15	37.21	1.52916	0.932564	2.08991	1.05504	0.89319	1.73554	0	0	1	0	0	0	1	0	0	0	Arhgef3				Arhgef3				Sf3b6
Armc6	armadillo repeat containing 6	NM_133972	chr8	72756821	72759821	-	0	7.92	15.56	14.98	20.83	14.81	19.19	24.87	23.26	1.96465	1.89141	2.63005	1.29575	1.67927	1.57056	0	0	1	0	0	0	1	0	0	0	Armc6				Armc6				Siah1a
Arnt	aryl hydrocarbon receptor nuclear translocator	NM_009709	chr3	95236812	95239812	+	0	8.04	10.01	14.37	16.83	11.83	12.99	16.23	15.93	1.24502	1.78731	2.09328	1.09806	1.37194	1.34658	0	0	1	0	0	0	1	0	0	0	Arnt				Arnt				Snapc1
Arnt	aryl hydrocarbon receptor nuclear translocator	NM_001037737	chr3	95236812	95239812	+	0	8.04	10.01	14.37	16.83	11.83	12.99	16.23	16.03	1.24502	1.78731	2.09328	1.09806	1.37194	1.35503	0	0	1	0	0	0	1	0	0	0	Arnt				Arnt				Snapc3
Atp13a1	ATPase type 13A1	NM_133224	chr8	72313562	72316562	+	0	8.86	12.38	15.41	17.96	13.95	20.78	23.89	21.84	1.39729	1.73928	2.02709	1.48961	1.71254	1.56559	0	0	1	0	0	0	1	0	0	0	Atp13a1				Atp13a1				Spcs3
Banp	BTG3 associated nuclear protein	NM_001285981	chr8	124472892	124475892	+	0	6.98	12.58	12.17	14.13	10.75	15.77	15.78	19.72	1.80229	1.74355	2.02436	1.46698	1.46791	1.83442	0	0	1	0	0	0	1	0	0	0	Banp				Banp				Thap11
Banp	BTG3 associated nuclear protein	NM_016812	chr8	124472892	124475892	+	0	6.98	12.58	12.17	14.13	10.75	15.77	15.78	19.72	1.80229	1.74355	2.02436	1.46698	1.46791	1.83442	0	0	1	0	0	0	1	0	0	0	Banp				Banp				Trip11
Banp	BTG3 associated nuclear protein	NM_001110100	chr8	124472892	124475892	+	0	6.98	12.58	12.17	14.13	10.75	15.77	15.78	19.72	1.80229	1.74355	2.02436	1.46698	1.46791	1.83442	0	0	1	0	0	0	1	0	0	0	Banp				Banp				Ushbp1
Banp	BTG3 associated nuclear protein	NM_001285983	chr8	124472892	124475892	+	0	6.98	12.58	12.17	14.13	10.75	15.77	15.78	19.72	1.80229	1.74355	2.02436	1.46698	1.46791	1.83442	0	0	1	0	0	0	1	0	0	0	Banp				Banp				Vipas39
BC022687	cDNA sequence BC022687	NM_145450	chr12	114045686	114048686	+	0	16.84	31.53	33.08	35.98	33.56	41.76	40.84	52.15	1.87233	1.96437	2.13658	1.24434	1.21692	1.55393	0	0	1	0	0	0	1	0	0	0	BC022687				BC022687				Vipas39
Chuk	conserved helix-loop-helix ubiquitous kinase	NM_001162410	chr19	44180467	44183467	-	0	7.6	12.79	14	16.21	12.64	20.24	20.19	17.87	1.68289	1.84211	2.13289	1.60127	1.59731	1.41377	0	0	1	0	0	0	1	0	0	0	Chuk				Chuk				Vmn2r98
Chuk	conserved helix-loop-helix ubiquitous kinase	NM_007700	chr19	44180467	44183467	-	0	7.6	12.79	14	16.21	12.64	20.24	20.19	17.87	1.68289	1.84211	2.13289	1.60127	1.59731	1.41377	0	0	1	0	0	0	1	0	0	0	Chuk				Chuk				Wars
Cnot7	CCR4-NOT transcription complex, subunit 7	NM_001271542	chr8	41599701	41602701	-	0	8.55	10.49	11.92	18.07	11.83	11.66	13.31	15.22	1.2269	1.39415	2.11345	0.98563	1.12511	1.28656	0	0	1	0	0	0	1	0	0	0	Cnot7				Cnot7				Wdr25
Coq6	coenzyme Q6 homolog (yeast)	NM_172582	chr12	85701418	85704418	+	0	11.56	18	21.52	31.75	14.92	21.72	23.5	26.62	1.55709	1.86159	2.74654	1.45576	1.57507	1.78418	0	0	1	0	0	0	1	0	0	0	Coq6				Coq6				Wdr45
Ctage5	CTAGE family, member 5	NM_001165254	chr12	60229233	60232233	+	0	10.49	17.39	14.37	21.34	18.81	25.15	23.31	31.53	1.65777	1.36988	2.03432	1.33705	1.23923	1.67624	0	0	1	0	0	0	1	0	0	0	Ctage5				Ctage5				Zc3h18
Ctage5	CTAGE family, member 5	NM_146034	chr12	60229233	60232233	+	0	10.49	17.39	14.37	21.34	18.81	25.15	23.31	31.53	1.65777	1.36988	2.03432	1.33705	1.23923	1.67624	0	0	1	0	0	0	1	0	0	0	Ctage5				Ctage5				Zc3h18
Ctcf	CCCTC-binding factor	NM_181322	chr8	108158938	108161938	+	0	7.48	12.04	13.94	18.3	15.78	21.43	19.93	26.1	1.60963	1.86364	2.44652	1.35805	1.26299	1.65399	0	0	1	0	0	0	1	0	0	0	Ctcf				Ctcf				Zc3h18
D14Ertd670e	DNA segment, Chr 14, ERATO Doi 670, expressed	NR_105025	chr14	20656647	20659647	+	0	11.19	13.19	14.25	25.79	13.95	14.28	17.21	20.9	1.17873	1.27346	2.30474	1.02366	1.23369	1.49821	0	0	1	0	0	0	1	0	0	0	D14Ertd670e				D14Ertd670e				Zcchc13
Ddx24	DEAD (Asp-Glu-Ala-Asp) box polypeptide 24	NM_020494	chr12	104662577	104665577	-	0	8.73	14	17.06	20.16	17.09	16.66	19.8	25.58	1.60367	1.95418	2.30928	0.974839	1.15857	1.49678	0	0	1	0	0	0	1	0	0	0	Ddx24				Ddx24				Zfp35
Ddx24	DEAD (Asp-Glu-Ala-Asp) box polypeptide 24	NM_001159502	chr12	104662490	104665490	-	0	9.05	14.07	17	20.16	17.21	17.16	20.52	25.39	1.5547	1.87845	2.22762	0.997095	1.19233	1.47531	0	0	1	0	0	0	1	0	0	0	Ddx24				Ddx24				Zfp386
Ddx39	DEAD (Asp-Glu-Ala-Asp) box polypeptide 39	NM_197982	chr8	86237576	86240576	+	0	8.48	15.56	14.43	18.69	14.41	18.05	19.22	20.33	1.83491	1.70165	2.20401	1.2526	1.3338	1.41083	0	0	1	0	0	0	1	0	0	0	Ddx39				Ddx39				Zfp386
Defa4	defensin, alpha, 4	NM_010039	chr8	22370412	22373412	-	0	1.45	1.49	0.92	3.38	1.66	2.08	2.01	1.32	1.02759	0.634483	2.33103	1.25301	1.21084	0.795181	0	0	1	0	0	0	1	0	0	0	Defa4				Defa4				Zfp386
Dhx38	DEAH (Asp-Glu-Ala-His) box polypeptide 38	NM_178380	chr8	112088001	112091001	-	0	7.29	13.94	9.42	15.37	9.55	14.09	15.97	15.79	1.91221	1.29218	2.10837	1.47539	1.67225	1.6534	0	0	1	0	0	0	1	0	0	0	Dhx38				Dhx38				Adat3
Eif2b2	eukaryotic translation initiation factor 2B, subunit 2 beta	NM_145445	chr12	86558931	86561931	+	0	14.96	21.18	20.73	30.18	22.64	31.64	26.23	37.82	1.41578	1.3857	2.01738	1.39753	1.15857	1.67049	0	0	1	0	0	0	1	0	0	0	Eif2b2				Eif2b2				Arcn1
Ercc4	excision repair cross-complementing rodent repair deficiency, complementation group 4	NM_015769	chr16	13108329	13111329	+	0	13.32	15.22	23.73	27.59	22.53	24.2	36.23	32.15	1.14264	1.78153	2.07132	1.07412	1.60808	1.42699	0	0	1	0	0	0	1	0	0	0	Ercc4				Ercc4				Arhgap30
Exosc2	exosome component 2	NM_144886	chr2	31524757	31527757	+	0	8.67	12.25	14.68	18.02	11.15	18.25	15.91	15.27	1.41292	1.69319	2.07843	1.63677	1.42691	1.36951	0	0	1	0	0	0	1	0	0	0	Exosc2				Exosc2				Arhgef7
Fam161b	family with sequence similarity 161, member B	NM_172581	chr12	85701271	85704271	-	0	11.88	18.13	21.89	31.08	16.24	22.67	24.28	26.71	1.52609	1.84259	2.61616	1.39594	1.49507	1.6447	0	0	1	0	0	0	1	0	0	0	Fam161b				Fam161b				Arhgef7
Fancm	Fanconi anemia, complementation group M	NM_178912	chr12	66175093	66178093	+	0	10.18	15.49	16.27	20.83	13.09	14.53	17.14	24.4	1.52161	1.59823	2.04617	1.11001	1.3094	1.86402	0	0	1	0	0	0	1	0	0	0	Fancm				Fancm				Atg4a
Fbxo8	F-box protein 8	NM_015791	chr8	59028431	59031431	+	0	5.47	9.47	10.15	11.09	8.4	13.04	16.56	12.53	1.73126	1.85558	2.02742	1.55238	1.97143	1.49167	0	0	1	0	0	0	1	0	0	0	Fbxo8				Fbxo8				Cdk9
Fbxw9	F-box and WD-40 domain protein 9	NM_026791	chr8	87582518	87585518	+	0	10.24	20.09	15.78	21.34	12.46	24.1	18.05	20.61	1.96191	1.54102	2.08398	1.93419	1.44864	1.65409	0	0	1	0	0	0	1	0	0	0	Fbxw9				Fbxw9				Crebrf
Fhit	fragile histidine triad gene	NM_001308286	chr14	11284472	11287472	-	0	8.3	15.49	14.13	19.2	19.55	20.58	18.05	29.83	1.86627	1.70241	2.31325	1.05269	0.923274	1.52583	0	0	1	0	0	0	1	0	0	0	Fhit				Fhit				Dctn2
Fkbp3	FK506 binding protein 3	NM_013902	chr12	66173425	66176425	-	0	6.22	10.15	11.01	19.54	11.43	13.44	15.97	19.15	1.63183	1.7701	3.14148	1.17585	1.3972	1.67542	0	0	1	0	0	0	1	0	0	0	Fkbp3				Fkbp3				Dctn2
Fntb	farnesyltransferase, CAAX box, beta	NM_145927	chr12	77936954	77939954	+	0	10.31	13.46	14.13	20.66	16.75	16.12	20.13	25.81	1.30553	1.37051	2.00388	0.962388	1.20179	1.5409	0	0	1	0	0	0	1	0	0	0	Fntb				Fntb				Dctn2
Galc	galactosylceramidase	NM_008079	chr12	99496169	99499169	-	0	10.56	14.82	17.86	21.96	22.87	24.75	28.05	35.36	1.40341	1.69129	2.07955	1.0822	1.2265	1.54613	0	0	1	0	0	0	1	0	0	0	Galc				Galc				Ddx19b
Gm10638	predicted gene 10638	NR_027829	chr8	89268098	89271098	+	0	9.24	15.7	17.73	20.44	19.5	21.23	26.82	24.16	1.69913	1.91883	2.21212	1.08872	1.37538	1.23897	0	0	1	0	0	0	1	0	0	0	Gm10638				Gm10638				Fam192a
Gm16675	predicted gene, 16675	NR_045750	chr8	47823369	47826369	-	0	9.93	18.4	18.22	19.87	13.61	22.12	19.74	26.81	1.85297	1.83484	2.00101	1.62528	1.4504	1.96988	0	0	1	0	0	0	1	0	0	0	Gm16675				Gm16675				Fam214b
Gm2027	nuclear assembly factor 1 homolog pseudogene	NR_045113	chr12	45320843	45323843	+	0	9.61	13.73	15.9	23.42	11.72	15.03	13.44	20.99	1.42872	1.65453	2.43704	1.28242	1.14676	1.79096	0	0	1	0	0	0	1	0	0	0	Gm2027				Gm2027				Fam214b
Gm20337	predicted gene, 20337	NR_045057	chr12	82044886	82047886	-	0	6.98	10.49	11.92	15.2	9.38	11.36	16.23	18.67	1.50287	1.70774	2.17765	1.21109	1.73028	1.99041	0	0	1	0	0	0	1	0	0	0	Gm20337				Gm20337				Fkbpl
Gm4984	predicted pseudogene 4984	NM_001101484	chrX	12227509	12230509	+	0	3.83	6.56	4.71	8.28	4.46	5.16	5.91	5.58	1.71279	1.22977	2.16188	1.15695	1.32511	1.25112	0	0	1	0	0	0	1	0	0	0	Gm4984				Gm4984				Get4
Gpr15	G protein-coupled receptor 15	NM_001162955	chr16	58717337	58720337	-	0	15.84	22.33	30.58	33.84	20.47	26.39	25.65	33.05	1.40972	1.93056	2.13636	1.2892	1.25305	1.61456	0	0	1	0	0	0	1	0	0	0	Gpr15				Gpr15				Grcc10
Gpr68	G protein-coupled receptor 68	NM_001177674	chr12	102136234	102139234	-	0	12.07	17.12	20.97	26.63	14.75	15.72	14.8	28.37	1.41839	1.73737	2.2063	1.06576	1.00339	1.92339	0	0	1	0	0	0	1	0	0	0	Gpr68				Gpr68				Las1l
Gtf2a1	general transcription factor II A, 1	NM_175335	chr12	92827427	92830427	-	0	6.6	9	8.81	13.29	12.41	13.44	16.17	22.27	1.36364	1.33485	2.01364	1.083	1.30298	1.79452	0	0	1	0	0	0	1	0	0	0	Gtf2a1				Gtf2a1				Mageb16
Heatr5a	HEAT repeat containing 5A	NM_177171	chr12	53070808	53073808	-	0	9.99	14.34	15.47	21.06	12.98	17.36	18.24	23.59	1.43544	1.54855	2.10811	1.33744	1.40524	1.81741	0	0	1	0	0	0	1	0	0	0	Heatr5a				Heatr5a				Mir2861
Ifi27	interferon, alpha-inducible protein 27	NM_194069	chr12	104670899	104673899	+	0	11.5	13.87	18.1	23.7	15.04	20.78	20	29.31	1.20609	1.57391	2.06087	1.38165	1.32979	1.9488	0	0	1	0	0	0	1	0	0	0	Ifi27				Ifi27				Mir3960
Ifi27	interferon, alpha-inducible protein 27	NM_194066	chr12	104670899	104673899	+	0	11.5	13.87	18.1	23.7	15.04	20.78	20	29.31	1.20609	1.57391	2.06087	1.38165	1.32979	1.9488	0	0	1	0	0	0	1	0	0	0	Ifi27				Ifi27				Nacc1
Ifi27	interferon, alpha-inducible protein 27	NM_194068	chr12	104670899	104673899	+	0	11.5	13.87	18.1	23.7	15.04	20.78	20	29.31	1.20609	1.57391	2.06087	1.38165	1.32979	1.9488	0	0	1	0	0	0	1	0	0	0	Ifi27				Ifi27				Nfkbil1
Ifi27	interferon, alpha-inducible protein 27	NM_194067	chr12	104670899	104673899	+	0	11.5	13.87	18.1	23.7	15.04	20.78	20	29.31	1.20609	1.57391	2.06087	1.38165	1.32979	1.9488	0	0	1	0	0	0	1	0	0	0	Ifi27				Ifi27				Parp10
Ifi27	interferon, alpha-inducible protein 27	NM_026790	chr12	104670899	104673899	+	0	11.56	13.87	18.1	23.7	15.04	20.83	20	29.31	1.19983	1.56574	2.05017	1.38497	1.32979	1.9488	0	0	1	0	0	0	1	0	0	0	Ifi27				Ifi27				Parp10
Il12rb1	interleukin 12 receptor, beta 1	NM_008353	chr8	73330848	73333848	+	0	12.19	18.61	24.09	27.64	24.98	38.34	33.63	31.25	1.52666	1.97621	2.26743	1.53483	1.34628	1.251	0	0	1	0	0	0	1	0	0	0	Il12rb1				Il12rb1				Pet100
Ipo11	importin 11	NM_029665	chr13	107725495	107728495	-	0	7.42	11.57	14.19	14.86	12.35	15.52	15.19	17.45	1.5593	1.9124	2.0027	1.25668	1.22996	1.41296	0	0	1	0	0	0	1	0	0	0	Ipo11				Ipo11				Pfdn5
Isca2	iron-sulfur cluster assembly 2 homolog (S. cerevisiae)	NM_028863	chr12	86112720	86115720	+	0	10.24	13.94	17.79	22.13	14.29	21.38	20.39	28.51	1.36133	1.7373	2.16113	1.49615	1.42687	1.9951	0	0	1	0	0	0	1	0	0	0	Isca2				Isca2				Pigc
Klhdc2	kelch domain containing 2	NM_027117	chr12	70396168	70399168	+	0	9.87	16.78	19.69	25.95	17.72	28.32	22.14	33.61	1.7001	1.99493	2.62918	1.59819	1.24944	1.89673	0	0	1	0	0	0	1	0	0	0	Klhdc2				Klhdc2				Pigc
Lgmn	legumain	NM_011175	chr12	103676407	103679407	-	0	10.12	18.88	15.53	21.28	16.64	24.6	22.72	26.85	1.86561	1.53458	2.10277	1.47837	1.36538	1.61358	0	0	1	0	0	0	1	0	0	0	Lgmn				Lgmn				Psmd10
Lsg1	large subunit GTPase 1 homolog (S. cerevisiae)	NM_178069	chr16	30586175	30589175	-	0	11.25	15.29	20.97	23.48	13.44	18.9	26.82	24.73	1.35911	1.864	2.08711	1.40625	1.99554	1.84003	0	0	1	0	0	0	1	0	0	0	Lsg1				Lsg1				Psmd10
Lyl1	lymphoblastomic leukemia 1	NM_008535	chr8	87223856	87226856	+	0	8.73	15.15	12.96	17.51	19.5	22.47	20.19	23.97	1.7354	1.48454	2.00573	1.15231	1.03538	1.22923	0	0	1	0	0	0	1	0	0	0	Lyl1				Lyl1				Rad23a
Med6	mediator complex subunit 6	NM_027213	chr12	82694445	82697445	-	0	6.66	11.1	11.8	15.26	10.12	15.13	13.76	17.45	1.66667	1.77177	2.29129	1.49506	1.35968	1.72431	0	0	1	0	0	0	1	0	0	0	Med6				Med6				Rad23a
Mir3069	microRNA 3069	NR_037229	chr12	106267851	106270851	-	0	12.19	15.56	20.24	25.34	14.18	20.53	19.93	26.38	1.27646	1.66038	2.07875	1.44781	1.4055	1.86037	0	0	1	0	0	0	1	0	0	0	Mir3069				Mir3069				Rad23a
Mir5627	microRNA 5627	NR_049203	chr12	45309800	45312800	+	0	9.8	16.44	15.84	20.32	12.81	16.86	15.78	24.44	1.67755	1.61633	2.07347	1.31616	1.23185	1.90788	0	0	1	0	0	0	1	0	0	0	Mir5627				Mir5627				Rps18
Mir6352	microRNA 6352	NR_105770	chr1	77491843	77494843	-	0	7.92	11.64	14.74	15.88	14.64	24.95	18.31	18.96	1.4697	1.86111	2.00505	1.70423	1.25068	1.29508	0	0	1	0	0	0	1	0	0	0	Mir6352				Mir6352				Rspry1
Mir684-1	microRNA 684-1	NR_030454-HOMER9	chrX	7328715	7331715	+	0	5.09	9.95	8.74	10.64	6.92	12.85	8.44	10.12	1.95481	1.71709	2.09037	1.85694	1.21965	1.46243	0	0	1	0	0	0	1	0	0	0	Mir684-1				Mir684-1				Sap30bp
Mir7094-1	microRNA 7094-1	NR_106062	chr12	115706177	115709177	-	0	3.64	5.95	3.36	7.43	3.49	2.28	2.6	6.05	1.63462	0.923077	2.04121	0.653295	0.744986	1.73352	0	0	1	0	0	0	1	0	0	0	Mir7094-1				Mir7094-1				Scamp4
Mrpl35	mitochondrial ribosomal protein L35	NM_025430	chr6	71772278	71775278	-	0	7.48	14	11.86	14.98	10.63	19.54	16.69	14.47	1.87166	1.58556	2.00267	1.83819	1.57008	1.36124	0	0	1	0	0	0	1	0	0	0	Mrpl35				Mrpl35				Ssu72
Mrps17	mitochondrial ribosomal protein S17	NM_025450	chr5	130219903	130222903	+	0	8.55	12.31	16.14	18.07	14.46	18.2	17.86	17.11	1.43977	1.88772	2.11345	1.25864	1.23513	1.18326	0	0	1	0	0	0	1	0	0	0	Mrps17				Mrps17				Trmt1
Ms4a7	membrane-spanning 4-domains, subfamily A, member 7	NM_001276398	chr19	11407685	11410685	-	0	9.55	18.13	17.61	20.72	10.81	18.65	16.43	20.28	1.89843	1.84398	2.16963	1.72525	1.51989	1.87604	0	0	1	0	0	0	1	0	0	0	Ms4a7				Ms4a7				Trmt1
Mtm1	X-linked myotubular myopathy gene 1	NM_001164190	chrX	68462442	68465442	+	0	5.66	7.58	11.19	11.49	10.52	9.92	10.13	8.89	1.33922	1.97703	2.03004	0.942966	0.962928	0.845057	0	0	1	0	0	0	1	0	0	0	Mtm1				Mtm1				Trmt1
Nemf	nuclear export mediator factor	NM_025441	chr12	70456663	70459663	-	0	10.43	11.77	13.64	22.01	14.75	17.76	18.18	23.4	1.12848	1.30777	2.11026	1.20407	1.23254	1.58644	0	0	1	0	0	0	1	0	0	0	Nemf				Nemf				Trnt1
Nkx2-1	NK2 homeobox 1	NM_001146198	chr12	57634593	57637593	-	0	13.45	12.45	15.47	34.68	15.21	16.12	19.48	29.03	0.925651	1.15019	2.57844	1.05983	1.28074	1.90861	0	0	1	0	0	0	1	0	0	0	Nkx2-1				Nkx2-1				Trnt1
Nkx2-1	NK2 homeobox 1	NM_009385	chr12	57636395	57639395	-	0	14.64	13.53	16.39	34.4	15.95	17.51	20.97	31.16	0.92418	1.11954	2.34973	1.09781	1.31473	1.95361	0	0	1	0	0	0	1	0	0	0	Nkx2-1				Nkx2-1				Trnt1
Nrde2	nrde-2 necessary for RNA interference, domain containing	NM_001290303	chr12	101396363	101399363	-	0	9.43	15.43	16.45	20.61	11.95	17.46	18.83	23.17	1.63627	1.74443	2.18558	1.46109	1.57573	1.93891	0	0	1	0	0	0	1	0	0	0	Nrde2				Nrde2				Tubb5
Nrde2	nrde-2 necessary for RNA interference, domain containing	NM_183155	chr12	101396363	101399363	-	0	9.43	15.43	16.45	20.61	11.95	17.46	18.83	23.17	1.63627	1.74443	2.18558	1.46109	1.57573	1.93891	0	0	1	0	0	0	1	0	0	0	Nrde2				Nrde2				Ube2j2
Nudt14	nudix (nucleoside diphosphate linked moiety X)-type motif 14	NM_025399	chr12	114178829	114181829	-	0	15.9	20.77	26.36	35.08	26.87	33.38	32.98	45.53	1.30629	1.65786	2.20629	1.24228	1.22739	1.69445	0	0	1	0	0	0	1	0	0	0	Nudt14				Nudt14				Ube2j2
Nxf2	nuclear RNA export factor 2	NM_031259	chrX	131497793	131500793	-	0	3.83	5.75	6.67	7.66	5.09	5.06	5.78	5.96	1.50131	1.74151	2	0.994106	1.13556	1.17092	0	0	1	0	0	0	1	0	0	0	Nxf2				Nxf2				Ube2j2
Nxf2	nuclear RNA export factor 2	NM_001289735	chrX	131497793	131500793	-	0	3.83	5.75	6.67	7.66	5.09	5.06	5.78	5.96	1.50131	1.74151	2	0.994106	1.13556	1.17092	0	0	1	0	0	0	1	0	0	0	Nxf2				Nxf2				Ube2j2
Olfr1062	olfactory receptor 1062	NM_147078	chr2	86262331	86265331	-	0	3.58	5.55	6.54	7.38	5.66	2.53	2.73	3.97	1.55028	1.82682	2.06145	0.446996	0.482332	0.701413	0	0	1	0	0	0	1	0	0	0	Olfr1062				Olfr1062				Ube2j2
Olfr1283	olfactory receptor 1283	NM_207236	chr2	111207291	111210291	+	0	3.27	5.82	3.85	7.99	6.86	4.76	5.84	3.5	1.77982	1.17737	2.44343	0.693878	0.851312	0.510204	0	0	1	0	0	0	1	0	0	0	Olfr1283				Olfr1283				Upf3b
Oog1	oogenesin 1	NM_178657	chr12	88942115	88945115	+	0	2.64	2.84	2.75	5.97	4.8	2.48	4.74	4.59	1.07576	1.04167	2.26136	0.516667	0.9875	0.95625	0	0	1	0	0	0	1	0	0	0	Oog1				Oog1				Vps52
Pdhb	pyruvate dehydrogenase (lipoamide) beta	NM_024221	chr14	9004006	9007006	-	0	9.43	13.19	15.47	20.27	11.95	13.64	14.8	19.72	1.39873	1.64051	2.14952	1.14142	1.23849	1.65021	0	0	1	0	0	0	1	0	0	0	Pdhb				Pdhb				Xrcc1
Pdk3	pyruvate dehydrogenase kinase, isoenzyme 3	NM_145630	chrX	91075934	91078934	-	0	4.15	7.17	7.77	9.12	5.43	8.03	8.7	8.32	1.72771	1.87229	2.19759	1.47882	1.60221	1.53223	0	0	1	0	0	0	1	0	0	0	Pdk3				Pdk3				Zfp27
Pdzph1	PDZ and pleckstrin homology domains 1	NM_027001	chr17	59129298	59132298	-	0	7.04	12.52	8.44	16.1	8.69	17.11	7.86	16.26	1.77841	1.19886	2.28693	1.96893	0.904488	1.87112	0	0	1	0	0	0	1	0	0	0	Pdzph1				Pdzph1				Zfp27
Pole2	polymerase (DNA directed), epsilon 2 (p59 subunit)	NM_011133	chr12	70327677	70330677	-	0	10.05	11.37	16.33	21.45	13.78	14.23	16.49	23.88	1.13134	1.62488	2.13433	1.03266	1.19666	1.73295	0	0	1	0	0	0	1	0	0	0	Pole2				Pole2				Zfp524
Ppp1r36	protein phosphatase 1, regulatory subunit 36	NM_001163103	chr12	77517086	77520086	+	0	13.45	20.03	21.4	28.32	14.24	18.55	22.79	26.76	1.48922	1.59108	2.10558	1.30267	1.60042	1.87921	0	0	1	0	0	0	1	0	0	0	Ppp1r36				Ppp1r36				0610009B22Rik
Ppp2r5c	protein phosphatase 2, regulatory subunit B', gamma	NM_001081457	chr12	111722449	111725449	+	0	8.92	9.47	13.45	20.38	14.18	16.22	17.21	25.29	1.06166	1.50785	2.28475	1.14386	1.21368	1.7835	0	0	1	0	0	0	1	0	0	0	Ppp2r5c				Ppp2r5c				2810403A07Rik
Ppp2r5c	protein phosphatase 2, regulatory subunit B', gamma	NM_001081458	chr12	111722449	111725449	+	0	8.92	9.47	13.45	20.38	14.18	16.22	17.21	25.29	1.06166	1.50785	2.28475	1.14386	1.21368	1.7835	0	0	1	0	0	0	1	0	0	0	Ppp2r5c				Ppp2r5c				4930558K02Rik
Ppp2r5c	protein phosphatase 2, regulatory subunit B', gamma	NM_012023	chr12	111722449	111725449	+	0	8.92	9.47	13.45	20.38	14.18	16.22	17.21	25.29	1.06166	1.50785	2.28475	1.14386	1.21368	1.7835	0	0	1	0	0	0	1	0	0	0	Ppp2r5c				Ppp2r5c				8430423G03Rik
Prmt10	protein arginine methyltransferase 10 (putative)	NM_001081240	chr8	80071796	80074796	+	0	7.54	11.91	13.15	15.15	13.49	20.19	16.49	20.99	1.57958	1.74403	2.00928	1.49666	1.22239	1.55597	0	0	1	0	0	0	1	0	0	0	Prmt10				Prmt10				Adck4
Psd3	pleckstrin and Sec7 domain containing 3	NM_177698	chr8	70496973	70499973	-	0	8.86	13.94	11.86	17.9	10.29	11.31	13.31	15.55	1.57336	1.3386	2.02032	1.09913	1.29349	1.51118	0	0	1	0	0	0	1	0	0	0	Psd3				Psd3				Atp6v1g2
Psmd7	proteasome (prosome, macropain) 26S subunit, non-ATPase, 7	NM_010817	chr8	110110882	110113882	-	0	8.67	12.79	12.05	18.07	9.26	17.51	15	16.31	1.4752	1.38985	2.0842	1.89093	1.61987	1.76134	0	0	1	0	0	0	1	0	0	0	Psmd7				Psmd7				Btbd2
Ptgr2	prostaglandin reductase 2	NM_001252625	chr12	85624746	85627746	+	0	9.68	13.8	18.04	19.71	12.92	17.71	16.88	24.11	1.42562	1.86364	2.03616	1.37074	1.3065	1.8661	0	0	1	0	0	0	1	0	0	0	Ptgr2				Ptgr2				Btbd8
Ptgr2	prostaglandin reductase 2	NM_029880	chr12	85624746	85627746	+	0	9.68	13.8	18.04	19.71	12.92	17.81	16.88	24.11	1.42562	1.86364	2.03616	1.37848	1.3065	1.8661	0	0	1	0	0	0	1	0	0	0	Ptgr2				Ptgr2				Ccdc82
Ptgr2	prostaglandin reductase 2	NM_001252626	chr12	85624746	85627746	+	0	9.68	13.8	18.04	19.71	12.92	17.71	16.88	24.11	1.42562	1.86364	2.03616	1.37074	1.3065	1.8661	0	0	1	0	0	0	1	0	0	0	Ptgr2				Ptgr2				Cdkl3
Rdh12	retinol dehydrogenase 12	NM_001313971	chr12	80308400	80311400	+	0	10.18	15.83	15.96	20.61	14.92	16.37	16.75	22.65	1.55501	1.56778	2.02456	1.09718	1.12265	1.5181	0	0	1	0	0	0	1	0	0	0	Rdh12				Rdh12				Cdkl3
Rdh12	retinol dehydrogenase 12	NM_030017	chr12	80308400	80311400	+	0	10.18	15.83	15.96	20.61	14.92	16.37	16.75	22.69	1.55501	1.56778	2.02456	1.09718	1.12265	1.52078	0	0	1	0	0	0	1	0	0	0	Rdh12				Rdh12				Cdkl3
Rpgrip1l	Rpgrip1-like	NM_173431	chr8	93835621	93838621	-	0	8.23	14.95	14.19	17.85	10.41	18.65	15.26	18.01	1.81652	1.72418	2.16889	1.79155	1.4659	1.73007	0	0	1	0	0	0	1	0	0	0	Rpgrip1l				Rpgrip1l				Cdkl3
Rprd1a	regulation of nuclear pre-mRNA domain containing 1A	NM_144861	chr18	24687205	24690205	-	0	8.55	14.34	13.94	18.52	14.46	18.95	21.69	18.11	1.67719	1.63041	2.16608	1.31051	1.5	1.25242	0	0	1	0	0	0	1	0	0	0	Rprd1a				Rprd1a				Cdkl3
Samd8	sterile alpha motif domain containing 8	NM_026283	chr14	22568253	22571253	+	0	15.71	25.37	15.23	31.75	22.93	25.84	15.91	39.15	1.61489	0.969446	2.02101	1.12691	0.693851	1.70737	0	0	1	0	0	0	1	0	0	0	Samd8				Samd8				Cdkl3
Scarna13	small Cajal body-specific RNA 1	NR_028576	chr12	106268059	106271059	-	0	12.13	15.43	21.83	24.66	15.38	21.13	20.65	26.48	1.27205	1.79967	2.03298	1.37386	1.34265	1.72172	0	0	1	0	0	0	1	0	0	0	Scarna13				Scarna13				Cyhr1
Sf3b6	splicing factor 3B, subunit 6	NM_025323	chr12	4822914	4825914	+	0	11.06	12.92	21.59	22.97	15.95	15.97	24.22	19.76	1.16817	1.95208	2.07685	1.00125	1.5185	1.23887	0	0	1	0	0	0	1	0	0	0	Sf3b6				Sf3b6				Dcaf7
Siah1a	seven in absentia 1A	NM_009172	chr8	89268405	89271405	-	0	9.49	16.71	18.35	21.9	19.72	24.25	27.33	24.87	1.7608	1.93361	2.30769	1.22972	1.3859	1.26116	0	0	1	0	0	0	1	0	0	0	Siah1a				Siah1a				Dnase1l1
Snapc1	small nuclear RNA activating complex, polypeptide 1	NM_178392	chr12	75064017	75067017	+	0	10.75	13.53	16.33	22.24	13.61	19.94	21.23	24.92	1.2586	1.51907	2.06884	1.4651	1.55988	1.83101	0	0	1	0	0	0	1	0	0	0	Snapc1				Snapc1				Fam50a
Snapc3	small nuclear RNA activating complex, polypeptide 3	NM_029949	chr4	83062148	83065148	+	0	9.05	16.03	17.92	18.52	15.38	18.1	17.79	19.38	1.77127	1.98011	2.04641	1.17685	1.1567	1.26008	0	0	1	0	0	0	1	0	0	0	Snapc3				Snapc3				Fbxl12
Spcs3	signal peptidase complex subunit 3 homolog (S. cerevisiae)	NM_029701	chr8	55613851	55616851	-	0	5.91	10.15	9.54	14.64	11.15	15.28	13.57	14.85	1.71743	1.61421	2.47716	1.3704	1.21704	1.33184	0	0	1	0	0	0	1	0	0	0	Spcs3				Spcs3				Fbxl12
Thap11	THAP domain containing 11	NM_021513	chr8	108377503	108380503	+	0	13.51	22.12	22.44	29.78	17.72	32.04	29.61	29.74	1.63731	1.66099	2.20429	1.80813	1.67099	1.67833	0	0	1	0	0	0	1	0	0	0	Thap11				Thap11				Fbxl12
Trip11	thyroid hormone receptor interactor 11	NM_028446	chr12	103149881	103152881	-	0	10.12	13.26	15.78	21.17	14.98	21.18	21.43	26.85	1.31028	1.55929	2.0919	1.41389	1.43057	1.79239	0	0	1	0	0	0	1	0	0	0	Trip11				Trip11				Fbxw2
Ushbp1	Usher syndrome 1C binding protein 1	NM_181418	chr8	73918200	73921200	-	0	11.56	19.62	22.56	23.76	18.7	34.17	29.67	34.56	1.69723	1.95156	2.05536	1.82727	1.58663	1.84813	0	0	1	0	0	0	1	0	0	0	Ushbp1				Ushbp1				Fbxw2
Vipas39	VPS33B interacting protein, apical-basolateral polarity regulator, spe-39 homolog	NM_001142580	chr12	88605736	88608736	-	0	9.49	11.23	15.29	20.66	14.01	18.5	21.69	25.62	1.18335	1.61117	2.17703	1.32049	1.54818	1.82869	0	0	1	0	0	0	1	0	0	0	Vipas39				Vipas39				Fbxw2
Vipas39	VPS33B interacting protein, apical-basolateral polarity regulator, spe-39 homolog	NM_001142581	chr12	88605736	88608736	-	0	9.49	11.23	15.29	20.66	14.01	18.5	21.69	25.62	1.18335	1.61117	2.17703	1.32049	1.54818	1.82869	0	0	1	0	0	0	1	0	0	0	Vipas39				Vipas39				Fbxw2
Vmn2r98	vomeronasal 2, receptor 98	NM_001104550	chr17	19188957	19191957	+	0	5.47	7.85	8.38	13.79	6.8	8.48	7.27	9.5	1.4351	1.53199	2.52102	1.24706	1.06912	1.39706	0	0	1	0	0	0	1	0	0	0	Vmn2r98				Vmn2r98				Foxp2
Wars	tryptophanyl-tRNA synthetase	NM_001164314	chr12	110130884	110133884	-	0	8.8	10.96	12.29	21.11	11.83	15.67	16.23	21.04	1.24545	1.39659	2.39886	1.3246	1.37194	1.77853	0	0	1	0	0	0	1	0	0	0	Wars				Wars				Foxp2
Wdr25	WD repeat domain 25	NM_177602	chr12	110130982	110133982	+	0	8.99	10.96	12.47	21.68	11.83	16.12	17.73	21.89	1.21913	1.3871	2.41157	1.36264	1.49873	1.85038	0	0	1	0	0	0	1	0	0	0	Wdr25				Wdr25				Foxp2
Wdr45	WD repeat domain 45	NM_001290794	chrX	7298553	7301553	+	0	4.21	5.75	7.89	9.23	6.75	10.71	9.74	9.93	1.3658	1.87411	2.1924	1.58667	1.44296	1.47111	0	0	1	0	0	0	1	0	0	0	Wdr45				Wdr45				Ganab
Zc3h18	zinc finger CCCH-type containing 18	NM_001029993	chr8	124899016	124902016	+	0	11.06	19.15	19.81	25.95	15.55	28.52	27.46	26	1.73146	1.79114	2.34629	1.83408	1.76592	1.67203	0	0	1	0	0	0	1	0	0	0	Zc3h18				Zc3h18				Ganab
Zc3h18	zinc finger CCCH-type containing 18	NM_001029994	chr8	124899016	124902016	+	0	11.06	19.15	19.81	25.79	15.55	28.52	27.46	26	1.73146	1.79114	2.33183	1.83408	1.76592	1.67203	0	0	1	0	0	0	1	0	0	0	Zc3h18				Zc3h18				Gm27162
Zc3h18	zinc finger CCCH-type containing 18	NM_001310650	chr8	124899009	124902009	+	0	11	19.08	19.87	25.95	15.61	28.52	27.59	26.05	1.73455	1.80636	2.35909	1.82703	1.76746	1.6688	0	0	1	0	0	0	1	0	0	0	Zc3h18				Zc3h18				Golga3
Zcchc13	zinc finger, CCHC domain containing 13	NM_029158	chrX	100824425	100827425	+	0	3.83	7.51	6.73	7.88	5.2	7.49	7.34	8.04	1.96084	1.75718	2.05744	1.44038	1.41154	1.54615	0	0	1	0	0	0	1	0	0	0	Zcchc13				Zcchc13				Hdx
Zfp35	zinc finger protein 35	NM_011755	chr18	24146635	24149635	+	0	9.68	11.97	11.25	20.55	13.89	22.47	16.88	17.87	1.23657	1.16219	2.12293	1.61771	1.21526	1.28654	0	0	1	0	0	0	1	0	0	0	Zfp35				Zfp35				Hdx
Zfp386	zinc finger protein 386 (Kruppel-like)	NM_019565	chr12	117284435	117287435	+	0	12.25	15.83	23.18	26.69	20.18	23.91	26.88	36.59	1.29224	1.89224	2.17878	1.18484	1.33201	1.81318	0	0	1	0	0	0	1	0	0	0	Zfp386				Zfp386				Hint3
Zfp386	zinc finger protein 386 (Kruppel-like)	NM_001004066	chr12	117284435	117287435	+	0	12.25	15.83	23.18	26.69	20.18	23.86	26.88	36.59	1.29224	1.89224	2.17878	1.18236	1.33201	1.81318	0	0	1	0	0	0	1	0	0	0	Zfp386				Zfp386				Kxd1
Zfp386	zinc finger protein 386 (Kruppel-like)	NM_001286214	chr12	117284435	117287435	+	0	12.25	15.83	23.18	26.69	20.18	23.86	26.88	36.59	1.29224	1.89224	2.17878	1.18236	1.33201	1.81318	0	0	1	0	0	0	1	0	0	0	Zfp386				Zfp386				Lrrc14
1700010D01Rik	RIKEN cDNA 1700010D01 gene	NM_029590	chrX	92927104	92930104	-	0	8.48	4.8	6.54	3.27	5.09	7.29	6.23	5.3	0.566038	0.771226	0.385613	1.43222	1.22397	1.04126	0	0	-1	0	0	0	0	1	0	0		1700010D01Rik				1700010D01Rik			Lsm12
1700047E10Rik	RIKEN cDNA 1700047E10 gene	NR_073363	chr14	44789402	44792402	-	0	15.02	9.47	9.97	7.38	11.83	9.82	7.47	10.07	0.630493	0.663782	0.491345	0.830093	0.631445	0.851226	0	0	-1	0	0	0	0	1	0	0		1700047E10Rik				1700047E10Rik			Mtmr14
4930413M19Rik	RIKEN cDNA 4930413M19 gene	NR_045759	chr14	51121944	51124944	+	0	18.48	10.15	9.29	7.32	14.64	10.51	10.13	7.85	0.549242	0.502706	0.396104	0.717896	0.69194	0.536202	0	0	-1	0	0	0	0	1	0	0		4930413M19Rik				4930413M19Rik			Myg1
4933429O19Rik	RIKEN cDNA 4933429O19 gene	NR_033783	chr14	49497048	49500048	+	0	25.58	15.76	13.94	10.36	19.55	14.93	13.63	13.14	0.616106	0.544957	0.405004	0.763683	0.697187	0.672123	0	0	-1	0	0	0	0	1	0	0		4933429O19Rik				4933429O19Rik			Nkiras2
Arxes1	adipocyte-related X-chromosome expressed sequence 1	NM_029541	chrX	132566406	132569406	+	0	7.1	5.14	5.26	3.32	5.43	5.85	7.14	4.87	0.723944	0.740845	0.467606	1.07735	1.31492	0.896869	0	0	-1	0	0	0	0	1	0	0		Arxes1				Arxes1			Nostrin
Bmp4	bone morphogenetic protein 4	NM_001316360	chr14	47008844	47011844	-	0	17.28	9.27	10.15	8.05	12.52	7.34	11.1	6.81	0.536458	0.587384	0.465856	0.586262	0.886581	0.54393	0	0	-1	0	0	0	0	1	0	0		Bmp4				Bmp4			Osbp
Bmp4	bone morphogenetic protein 4	NM_007554	chr14	47008844	47011844	-	0	17.28	9.27	10.15	8.05	12.52	7.34	11.1	6.81	0.536458	0.587384	0.465856	0.586262	0.886581	0.54393	0	0	-1	0	0	0	0	1	0	0		Bmp4				Bmp4			Pagr1a
C030029H02Rik	RIKEN cDNA C030029H02 gene	NR_102277	chr7	143458507	143461507	+	0	19.54	11.43	12.96	9.46	16.69	11.61	11.69	10.4	0.584954	0.663255	0.484135	0.695626	0.700419	0.623128	0	0	-1	0	0	0	0	1	0	0		C030029H02Rik				C030029H02Rik			Pip5k1a
Capn6	calpain 6	NM_007603	chrX	140260455	140263455	-	0	6.41	7.65	8.26	3.1	4.4	6.35	8.44	3.36	1.19345	1.28861	0.483619	1.44318	1.91818	0.763636	0	0	-1	0	0	0	0	1	0	0		Capn6				Capn6			Pip5k1a
Chd8	chromodomain helicase DNA binding protein 8	NM_201637	chr14	52855747	52858747	-	0	16.34	8.8	8.99	7.94	14.46	8.78	10.32	9.12	0.538556	0.550184	0.485924	0.607192	0.713693	0.630705	0	0	-1	0	0	0	0	1	0	0		Chd8				Chd8			Ppil1
Cnih2	cornichon homolog 2 (Drosophila)	NM_009920	chr19	5097021	5100021	-	0	28.28	21.58	20.36	13.91	39.96	37.25	27.46	27.85	0.763083	0.719943	0.491867	0.932182	0.687187	0.696947	0	0	-1	0	0	0	0	1	0	0		Cnih2				Cnih2			Psmd8
Cnih2	cornichon homolog 2 (Drosophila)	NM_001302333	chr19	5097021	5100021	-	0	28.28	21.58	20.36	13.91	39.96	37.25	27.46	27.85	0.763083	0.719943	0.491867	0.932182	0.687187	0.696947	0	0	-1	0	0	0	0	1	0	0		Cnih2				Cnih2			Qars
Defb43	defensin beta 43	NM_001039121	chr14	63629108	63632108	+	0	27.21	13.94	16.14	12.84	25.16	15.92	13.83	15.51	0.512312	0.593164	0.471885	0.63275	0.549682	0.616455	0	0	-1	0	0	0	0	1	0	0		Defb43				Defb43			Recql4
Dlg2	discs, large homolog 2 (Drosophila)	NM_001243046	chr7	99209404	99212404	+	0	14.77	9.47	11.19	7.32	16.35	11.11	13.83	10.54	0.641165	0.757617	0.495599	0.679511	0.845872	0.644648	0	0	-1	0	0	0	0	1	0	0		Dlg2				Dlg2			Recql5
Dph3	diphthamine biosynthesis 3	NM_172254	chr14	32897378	32900378	-	0	12.63	9.34	7.58	5.35	13.66	11.11	12.14	11.87	0.739509	0.600158	0.423595	0.813324	0.888726	0.86896	0	0	-1	0	0	0	0	1	0	0		Dph3				Dph3			Scml2
Dph3	diphthamine biosynthesis 3	NR_104305	chr14	32896972	32899972	-	0	12.88	10.01	8.5	6.31	13.49	11.56	12.27	11.25	0.777174	0.659938	0.489907	0.856931	0.909563	0.833951	0	0	-1	0	0	0	0	1	0	0		Dph3				Dph3			Scml2
Dph3	diphthamine biosynthesis 3	NR_104303	chr14	32897378	32900378	-	0	12.63	9.34	7.58	5.35	13.66	11.11	12.14	11.87	0.739509	0.600158	0.423595	0.813324	0.888726	0.86896	0	0	-1	0	0	0	0	1	0	0		Dph3				Dph3			Sec22c
Dph3	diphthamine biosynthesis 3	NR_104304	chr14	32897378	32900378	-	0	12.63	9.34	7.58	5.35	13.66	11.11	12.14	11.87	0.739509	0.600158	0.423595	0.813324	0.888726	0.86896	0	0	-1	0	0	0	0	1	0	0		Dph3				Dph3			Sec22c
Dph3	diphthamine biosynthesis 3	NM_001047433	chr14	32897378	32900378	-	0	12.63	9.34	7.58	5.35	13.66	11.11	12.14	11.87	0.739509	0.600158	0.423595	0.813324	0.888726	0.86896	0	0	-1	0	0	0	0	1	0	0		Dph3				Dph3			Setd8
Dph3	diphthamine biosynthesis 3	NM_001284346	chr14	32897378	32900378	-	0	12.63	9.34	7.58	5.35	13.66	11.11	12.14	11.87	0.739509	0.600158	0.423595	0.813324	0.888726	0.86896	0	0	-1	0	0	0	0	1	0	0		Dph3				Dph3			Setd8
Dzip1	DAZ interacting protein 1	NR_130725	chr14	119320889	119323889	-	0	30.48	17.93	19.51	14.19	26.53	16.81	17.86	17.59	0.588255	0.640092	0.465551	0.633622	0.6732	0.663023	0	0	-1	0	0	0	0	1	0	0		Dzip1				Dzip1			Sh3gl1
Ednrb	endothelin receptor type B	NM_001136061	chr14	104242193	104245193	-	0	16.28	9.95	9.97	7.38	16.07	16.37	12.34	10.59	0.611179	0.612408	0.453317	1.01867	0.76789	0.658992	0	0	-1	0	0	0	0	1	0	0		Ednrb				Ednrb			Sh3gl1
Epsti1	epithelial stromal interaction 1 (breast)	NM_178825	chr14	78302546	78305546	+	0	34.75	19.08	20.49	15.65	36.99	20.33	22.59	22.46	0.549065	0.58964	0.45036	0.549608	0.610706	0.607191	0	0	-1	0	0	0	0	1	0	0		Epsti1				Epsti1			Sin3a
Epsti1	epithelial stromal interaction 1 (breast)	NM_029495	chr14	78302546	78305546	+	0	34.75	19.08	20.49	15.71	36.99	20.33	22.59	22.46	0.549065	0.58964	0.452086	0.549608	0.610706	0.607191	0	0	-1	0	0	0	0	1	0	0		Epsti1				Epsti1			Sin3a
Gm5885	predicted gene 5885	NM_001185040	chr6	133477707	133480707	+	0	7.1	4.94	5.56	3.27	4.12	5.01	6.04	3.31	0.695775	0.783099	0.460563	1.21602	1.46602	0.803398	0	0	-1	0	0	0	0	1	0	0		Gm5885				Gm5885			Ssrp1
Gm9513	predicted gene 9513	NM_001128510	chr9	36281723	36284723	+	0	13.95	13.4	8.5	6.76	12.18	11.66	11.56	9.46	0.960573	0.609319	0.484588	0.957307	0.949097	0.776683	0	0	-1	0	0	0	0	1	0	0		Gm9513				Gm9513			Stk11ip
Grid1	glutamate receptor, ionotropic, delta 1	NM_008166	chr14	35631822	35634822	+	0	16.15	14	9.97	7.94	14.64	9.57	7.79	7.42	0.866873	0.617337	0.491641	0.653689	0.532104	0.506831	0	0	-1	0	0	0	0	1	0	0		Grid1				Grid1			Tagap1
Igfbp2	insulin-like growth factor binding protein 2	NM_001310659	chr1	72870461	72873461	+	0	37.77	23.41	20.42	16.55	61.86	38.34	43.11	31.35	0.619804	0.540641	0.438178	0.619787	0.696896	0.50679	0	0	-1	0	0	0	0	1	0	0		Igfbp2				Igfbp2			Trabd
Igfbp2	insulin-like growth factor binding protein 2	NM_008342	chr1	72869554	72872554	+	0	28.47	17.52	14.43	11.94	46.2	31.1	32.98	24.35	0.615385	0.506849	0.419389	0.67316	0.713853	0.527056	0	0	-1	0	0	0	0	1	0	0		Igfbp2				Igfbp2			Ttll13
Igfbp5	insulin-like growth factor binding protein 5	NM_010518	chr1	72919939	72922939	-	0	47.45	25.98	29.66	22.97	52.31	42.36	41.36	33	0.547524	0.625079	0.484089	0.809788	0.790671	0.630855	0	0	-1	0	0	0	0	1	0	0		Igfbp5				Igfbp5			Tyk2
Il1r1	interleukin 1 receptor, type I	NM_008362	chr1	40280425	40283425	+	0	38.33	21.04	25.81	18.8	26.59	23.26	23.44	21.18	0.548917	0.673363	0.490477	0.874765	0.881534	0.79654	0	0	-1	0	0	0	0	1	0	0		Il1r1				Il1r1			Tyk2
Jph2	junctophilin 2	NM_021566	chr2	163222209	163225209	-	0	22.75	14	16.63	10.87	22.93	22.37	17.98	20.71	0.615385	0.730989	0.477802	0.975578	0.784126	0.903184	0	0	-1	0	0	0	0	1	0	0		Jph2				Jph2			Ubiad1
Jph2	junctophilin 2	NM_001205076	chr2	163222229	163225229	-	0	22.75	14	16.82	10.98	22.98	22.37	18.18	20.8	0.615385	0.739341	0.482637	0.973455	0.791123	0.905135	0	0	-1	0	0	0	0	1	0	0		Jph2				Jph2			Ubl5
Lifr	leukemia inhibitory factor receptor	NM_013584	chr15	7089042	7092042	+	0	44.43	24.83	22.63	21.62	34.48	26.43	25.06	27.61	0.558857	0.509341	0.486608	0.766531	0.726798	0.800754	0	0	-1	0	0	0	0	1	0	0		Lifr				Lifr			Use1
Mcpt8	mast cell protease 8	NM_008572	chr14	56702534	56705534	-	0	29.85	15.97	16.45	14.64	25.9	17.16	17.21	17.68	0.535008	0.551089	0.490452	0.662548	0.664479	0.682625	0	0	-1	0	0	0	0	1	0	0		Mcpt8				Mcpt8			Zfp369
Mex3b	mex3 homolog B (C. elegans)	NM_175366	chr7	90014343	90017343	+	0	20.93	12.58	17.24	9.74	27.67	25.54	27.46	24.54	0.601051	0.823698	0.465361	0.923021	0.992411	0.886881	0	0	-1	0	0	0	0	1	0	0		Mex3b				Mex3b			Zfp473
Mir6241	microRNA 6241	NR_105749	chr14	118656356	118659356	+	0	30.86	15.56	16.88	13.51	30.64	17.9	17.66	22.03	0.504213	0.546986	0.437784	0.584204	0.576371	0.718995	0	0	-1	0	0	0	0	1	0	0		Mir6241				Mir6241			Zfp473
Mir6965	microRNA 6965	NR_105930	chr17	24376392	24379392	-	0	15.65	9.27	9.78	6.76	14.92	11.16	13.05	11.49	0.592332	0.62492	0.431949	0.747989	0.874665	0.770107	0	0	-1	0	0	0	0	1	0	0		Mir6965				Mir6965			Zfp473
Nol4l	nucleolar protein 4-like	NM_001001986	chr2	153268715	153271715	-	0	27.15	19.62	17.98	13.51	37.33	29.16	22.59	20.71	0.722652	0.662247	0.497606	0.781141	0.605143	0.554782	0	0	-1	0	0	0	0	1	0	0		Nol4l				Nol4l			Zfp473
Npy4r	neuropeptide Y receptor Y4	NM_008919	chr14	34964105	34967105	-	0	45.31	28.01	29.78	21.9	44.6	33.48	32.4	29.88	0.618186	0.65725	0.483337	0.750673	0.726457	0.669955	0	0	-1	0	0	0	0	1	0	0		Npy4r				Npy4r			Zscan20
Olfr1318	olfactory receptor 1318	NM_001011802	chr2	111994555	111997555	+	0	11.44	10.69	10.7	5.46	9.15	11.06	8.9	10.68	0.934441	0.935315	0.477273	1.20874	0.972678	1.16721	0	0	-1	0	0	0	0	1	0	0		Olfr1318				Olfr1318			1700104L18Rik
Olfr1462	olfactory receptor 1462	NM_146693	chr19	13263659	13266659	+	0	13.7	8.52	10.95	6.53	13.15	9.08	8.18	9.69	0.621898	0.79927	0.476642	0.690494	0.622053	0.736882	0	0	-1	0	0	0	0	1	0	0		Olfr1462				Olfr1462			2010315B03Rik
Olfr1475	olfactory receptor 1475	NM_146301	chr19	13553186	13556186	-	0	9.3	4.94	5.01	4.56	8.8	4.56	5.06	5.11	0.531183	0.53871	0.490323	0.518182	0.575	0.580682	0	0	-1	0	0	0	0	1	0	0		Olfr1475				Olfr1475			2010315B03Rik
Olfr149	olfactory receptor 149	NM_207138	chr9	39508852	39511852	-	0	10.81	10.08	8.38	5.07	8.23	12	13.05	5.67	0.93247	0.775208	0.46901	1.45808	1.58566	0.688943	0	0	-1	0	0	0	0	1	0	0		Olfr149				Olfr149			2010315B03Rik
Olfr1507	olfactory receptor 1507	NM_001170918	chr14	53113870	53116870	-	0	26.08	16.17	13.88	11.04	23.04	20.14	14.87	11.63	0.620015	0.532209	0.423313	0.874132	0.645399	0.504774	0	0	-1	0	0	0	0	1	0	0		Olfr1507				Olfr1507			9130008F23Rik
Olfr724	olfactory receptor 724	NM_146492	chr14	50579271	50582271	-	0	7.54	4.13	5.38	3.49	5.72	4.61	4.03	3.59	0.547745	0.713528	0.462865	0.805944	0.704545	0.627622	0	0	-1	0	0	0	0	1	0	0		Olfr724				Olfr724			Bod1
Olfr741	olfactory receptor 741	NM_207133	chr14	51091232	51094232	+	0	14.64	8.46	8.32	5.52	15.61	8.38	9.48	8.32	0.577869	0.568306	0.377049	0.536835	0.607303	0.532992	0	0	-1	0	0	0	0	1	0	0		Olfr741				Olfr741			Cab39
Olfr746	olfactory receptor 746	NM_146298	chr14	51271414	51274414	+	0	13.83	10.96	11.37	6.31	11.26	7.24	7.53	7.66	0.79248	0.822126	0.456255	0.642984	0.668739	0.680284	0	0	-1	0	0	0	0	1	0	0		Olfr746				Olfr746			Card6
Olfr747	olfactory receptor 747	NM_207156	chr14	51299820	51302820	-	0	14.7	7.58	7.77	6.93	13.04	6.79	9.15	8.89	0.515646	0.528571	0.471429	0.520706	0.701687	0.681748	0	0	-1	0	0	0	0	1	0	0		Olfr747				Olfr747			Cenpn
Otop1	otopetrin 1	NM_172709	chr5	38667143	38670143	+	0	24.76	14.75	13.27	11.2	13.38	18.3	15.78	17.07	0.595719	0.535945	0.452342	1.36771	1.17937	1.27578	0	0	-1	0	0	0	0	1	0	0		Otop1				Otop1			Cox4i1
Oxnad1	oxidoreductase NAD-binding domain containing 1	NM_145460	chr14	32897414	32900414	+	0	12.44	9.34	7.64	5.46	13.32	11.36	11.95	12.01	0.750804	0.614148	0.438907	0.852853	0.897147	0.901652	0	0	-1	0	0	0	0	1	0	0		Oxnad1				Oxnad1			Cox4i1
Plxnb1	plexin B1	NM_172775	chr9	108996450	108999450	+	0	42.48	28.55	24.34	20.89	45.22	48.36	43.96	33.28	0.672081	0.572976	0.491761	1.06944	0.972136	0.735958	0	0	-1	0	0	0	0	1	0	0		Plxnb1				Plxnb1			Cyld
Prop1	paired like homeodomain factor 1	NM_008936	chr11	50765634	50768634	-	0	30.1	21.78	15.23	14.41	24.47	23.86	21.17	20.85	0.723588	0.50598	0.478738	0.975072	0.865141	0.852064	0	0	-1	0	0	0	0	1	0	0		Prop1				Prop1			Cyld
Ptgdr	prostaglandin D receptor	NM_008962	chr14	45477550	45480550	-	0	25.7	13.46	18.04	11.54	29.44	20.19	15.65	17.02	0.523735	0.701946	0.449027	0.685802	0.53159	0.578125	0	0	-1	0	0	0	0	1	0	0		Ptgdr				Ptgdr			Cyld
Sall2	sal-like 2 (Drosophila)	NM_001244916	chr14	52934498	52937498	-	0	35.38	18.74	21.59	15.93	35.39	25.79	26.36	21.75	0.529678	0.610232	0.450254	0.728737	0.744843	0.61458	0	0	-1	0	0	0	0	1	0	0		Sall2				Sall2			Cyld
Sall2	sal-like 2 (Drosophila)	NM_015772	chr14	52946845	52949845	-	0	29.79	18.47	23.11	14.75	35.56	21.33	22.01	19.72	0.620007	0.775764	0.495133	0.599831	0.618954	0.554556	0	0	-1	0	0	0	0	1	0	0		Sall2				Sall2			Emc8
Sh3d21	SH3 domain containing 21	NM_025856	chr4	125838409	125841409	-	0	13.39	8.25	9.17	6.31	9.55	9.82	9.61	8.23	0.616131	0.684839	0.471247	1.02827	1.00628	0.86178	0	0	-1	0	0	0	0	1	0	0		Sh3d21				Sh3d21			Emc8-1190005i06rik
Sh3d21	SH3 domain containing 21	NM_001162533	chr4	125839085	125842085	-	0	10.31	6.77	7.4	5.01	7.66	7.74	8.51	6.9	0.656644	0.71775	0.485936	1.01044	1.11097	0.900783	0	0	-1	0	0	0	0	1	0	0		Sh3d21				Sh3d21			Mir7668
Slc15a1	solute carrier family 15 (oligopeptide transporter), member 1	NM_053079	chr14	121902976	121905976	-	0	32.43	16.44	21.52	15.6	29.33	16.02	19.28	19.9	0.506938	0.663583	0.481036	0.546198	0.657347	0.678486	0	0	-1	0	0	0	0	1	0	0		Slc15a1				Slc15a1			Nfatc3
Slc35d3	solute carrier family 35, member D3	NM_029529	chr10	19569765	19572765	-	0	26.33	17.52	17.73	11.54	41.22	29.81	29.15	27.66	0.665401	0.673376	0.438283	0.723193	0.707181	0.671033	0	0	-1	0	0	0	0	1	0	0		Slc35d3				Slc35d3			Ppil3
Tbx18	T-box18	NM_023814	chr9	87624595	87627595	-	0	9.99	11.84	9.42	4.39	8	12.35	7.6	5.06	1.18519	0.942943	0.439439	1.54375	0.95	0.6325	0	0	-1	0	0	0	0	1	0	0		Tbx18				Tbx18			Ppil3
Tmem29	transmembrane protein 29	NM_001164684	chrX	146874180	146877180	-	0	7.92	5.07	5.08	3.77	6.63	4.81	6.3	3.59	0.640152	0.641414	0.47601	0.72549	0.950226	0.541478	0	0	-1	0	0	0	0	1	0	0		Tmem29				Tmem29			Ppil3
Tmem29	transmembrane protein 29	NM_001164686	chrX	146873948	146876948	-	0	8.36	4.87	4.89	3.55	6.4	4.81	6.43	3.5	0.582536	0.584928	0.424641	0.751562	1.00469	0.546875	0	0	-1	0	0	0	0	1	0	0		Tmem29				Tmem29			Ppil3
Tnfrsf19	tumor necrosis factor receptor superfamily, member 19	NM_001164155	chr14	61655324	61658324	-	0	37.83	19.76	22.14	16.16	38.19	25.44	21.3	20.66	0.522337	0.58525	0.427174	0.666143	0.557738	0.540979	0	0	-1	0	0	0	0	1	0	0		Tnfrsf19				Tnfrsf19			Sp100
Vmn2r77	vomeronasal 2, receptor 77	NM_001105188	chr7	93942151	93945151	+	0	9.68	5.82	5.87	4.79	8.52	5.51	6.43	6.48	0.60124	0.606405	0.494835	0.646714	0.754695	0.760563	0	0	-1	0	0	0	0	1	0	0		Vmn2r77				Vmn2r77			Sp100
1700025F24Rik	RIKEN cDNA 1700025F24 gene	NR_040578	chr10	118849000	118852000	+	0	9.93	12.25	4.89	6.87	9.03	8.53	5.71	7.23	1.23364	0.492447	0.691843	0.944629	0.632337	0.800664	0	-1	0	0	0	0	0	1	0	0		1700025F24Rik				1700025F24Rik			Sp100
2700054A10Rik	RIKEN cDNA 2700054A10 gene	NR_045436	chr17	13745460	13748460	-	0	7.48	6.7	3.18	3.77	6.8	3.77	5.06	2.36	0.895722	0.425134	0.504011	0.554412	0.744118	0.347059	0	-1	0	0	0	0	0	1	0	0		2700054A10Rik				2700054A10Rik			Sp100
2700054A10Rik	RIKEN cDNA 2700054A10 gene	NR_045437	chr17	13745460	13748460	-	0	7.48	6.7	3.18	3.77	6.8	3.77	5.13	2.36	0.895722	0.425134	0.504011	0.554412	0.754412	0.347059	0	-1	0	0	0	0	0	1	0	0		2700054A10Rik				2700054A10Rik			Wdfy1
2810471M01Rik	RIKEN cDNA 2810471M01 gene	NR_045906	chr11	28580064	28583064	+	0	21.18	18.2	9.78	12.89	17.78	19.74	13.25	17.87	0.859301	0.461756	0.608593	1.11024	0.745219	1.00506	0	-1	0	0	0	0	0	1	0	0		2810471M01Rik				2810471M01Rik			Wdfy1
4930405A10Rik	RIKEN cDNA 4930405A10 gene	NR_046307	chr14	23360520	23363520	-	0	13.01	10.01	5.14	13.51	9.26	7.99	5.71	10.64	0.769408	0.395081	1.03843	0.862851	0.616631	1.14903	0	-1	0	0	0	0	0	1	0	0		4930405A10Rik				4930405A10Rik			Xlr
4930465M20Rik	RIKEN cDNA 4930465M20 gene	NR_045973	chr12	108972198	108975198	-	0	12.32	11.97	5.56	11.09	8	6.15	6.43	8.56	0.971591	0.451299	0.900162	0.76875	0.80375	1.07	0	-1	0	0	0	0	0	1	0	0		4930465M20Rik				4930465M20Rik			Xlr
4933402J15Rik	RIKEN cDNA 4933402J15 gene	NR_046059	chr14	74753834	74756834	+	0	21.74	13.06	9.78	12.89	24.3	16.86	14.61	12.62	0.600736	0.449862	0.592916	0.693827	0.601235	0.519342	0	-1	0	0	0	0	0	1	0	0		4933402J15Rik				4933402J15Rik			Xlr
Agap1	ArfGAP with GTPase domain, ankyrin repeat and PH domain 1	NM_001037136	chr1	91349886	91352886	+	0	11.06	7.65	4.71	6.64	5.2	4.91	5.84	5.01	0.691682	0.425859	0.600362	0.944231	1.12308	0.963462	0	-1	0	0	0	0	0	1	0	0		Agap1				Agap1			Zfp1
Agap1	ArfGAP with GTPase domain, ankyrin repeat and PH domain 1	NM_178119	chr1	91349886	91352886	+	0	11.06	7.65	4.71	6.64	5.2	4.91	5.84	5.01	0.691682	0.425859	0.600362	0.944231	1.12308	0.963462	0	-1	0	0	0	0	0	1	0	0		Agap1				Agap1			Zfp1
Amy2b	amylase 2b	NM_001190404	chr3	112958145	112961145	-	0	7.54	6.49	3.36	6.14	5.43	6.2	8.51	4.54	0.860743	0.445623	0.814324	1.1418	1.56722	0.836096	0	-1	0	0	0	0	0	1	0	0		Amy2b				Amy2b			Zfp27
Amy2b	amylase 2b	NM_001190403	chr3	112958145	112961145	-	0	7.54	6.49	3.36	6.14	5.43	6.2	8.51	4.54	0.860743	0.445623	0.814324	1.1418	1.56722	0.836096	0	-1	0	0	0	0	0	1	0	0		Amy2b				Amy2b			Zfp27
Arhgef3	Rho guanine nucleotide exchange factor (GEF) 3	NM_001289686	chr14	27955679	27958679	+	0	36.76	24.63	17.31	35.86	27.1	24.75	18.11	37.16	0.670022	0.470892	0.975517	0.913284	0.668266	1.37122	0	-1	0	0	0	0	0	1	0	0		Arhgef3				Arhgef3			1700019E08Rik
C730027H18Rik	RIKEN cDNA C730027H18 gene	NR_038040	chr10	70643288	70646288	-	0	10.18	11.77	4.95	8.61	7.55	6	8.77	6.29	1.15619	0.486248	0.845776	0.794702	1.16159	0.833113	0	-1	0	0	0	0	0	1	0	0		C730027H18Rik				C730027H18Rik			1700022A22Rik
Cacna1d	calcium channel, voltage-dependent, L type, alpha 1D subunit	NM_028981	chr14	31302842	31305842	-	0	14.83	14.61	6.54	18.8	12.35	10.42	11.36	15.03	0.985165	0.440998	1.2677	0.843725	0.919838	1.217	0	-1	0	0	0	0	0	1	0	0		Cacna1d				Cacna1d			1700048O20Rik
Ccdc85a	coiled-coil domain containing 85A	NM_181577	chr11	28482824	28485824	-	0	13.32	14.68	6.48	9.91	16.24	11.75	8.96	8.98	1.1021	0.486486	0.743994	0.723522	0.551724	0.552956	0	-1	0	0	0	0	0	1	0	0		Ccdc85a				Ccdc85a			1700102H20Rik
Ccdc85a	coiled-coil domain containing 85A	NM_001166661	chr11	28482824	28485824	-	0	13.32	14.68	6.48	9.91	16.24	11.75	8.96	8.98	1.1021	0.486486	0.743994	0.723522	0.551724	0.552956	0	-1	0	0	0	0	0	1	0	0		Ccdc85a				Ccdc85a			1700102H20Rik
Cdh13	cadherin 13	NM_019707	chr8	120806155	120809155	+	0	11.19	9.4	5.08	9.85	7.89	5.7	5.91	8.42	0.840036	0.453977	0.88025	0.722433	0.749049	1.06717	0	-1	0	0	0	0	0	1	0	0		Cdh13				Cdh13			2610316D01Rik
Cdh26	cadherin-like 26	NM_001291189	chr2	178163720	178166720	+	0	12.32	8.93	5.81	7.43	7.89	8.93	6.1	6.71	0.724838	0.471591	0.603084	1.13181	0.773131	0.850444	0	-1	0	0	0	0	0	1	0	0		Cdh26				Cdh26			2610524H06Rik
Cdh26	cadherin-like 26	NM_198656	chr2	178163720	178166720	+	0	12.32	8.93	5.81	7.32	7.89	8.93	6.1	6.71	0.724838	0.471591	0.594156	1.13181	0.773131	0.850444	0	-1	0	0	0	0	0	1	0	0		Cdh26				Cdh26			2810408A11Rik
Clec14a	C-type lectin domain family 14, member a	NM_025809	chr12	59368745	59371745	-	0	12	10.08	5.01	11.09	11.26	9.82	9.22	12.53	0.84	0.4175	0.924167	0.872114	0.818828	1.11279	0	-1	0	0	0	0	0	1	0	0		Clec14a				Clec14a			4921513I03Rik
Cobl	cordon-bleu WH2 repeat	NM_001282993	chr11	12363463	12366463	-	0	16.53	17.46	8.26	12.1	13.66	23.26	8.12	11.68	1.05626	0.499698	0.732002	1.70278	0.594436	0.855051	0	-1	0	0	0	0	0	1	0	0		Cobl				Cobl			4921513I03Rik
Cobl	cordon-bleu WH2 repeat	NM_172496	chr11	12363463	12366463	-	0	16.53	17.46	8.26	12.1	13.66	23.26	8.12	11.68	1.05626	0.499698	0.732002	1.70278	0.594436	0.855051	0	-1	0	0	0	0	0	1	0	0		Cobl				Cobl			4930532I03Rik
Cytl1	cytokine-like 1	NM_001081106	chr5	38125258	38128258	+	0	8.99	11.37	4.22	9.06	6	7.34	6.69	5.86	1.26474	0.46941	1.00779	1.22333	1.115	0.976667	0	-1	0	0	0	0	0	1	0	0		Cytl1				Cytl1			4930540M03Rik
Dab1	disabled 1	NR_104385	chr4	104038643	104041643	+	0	14.14	9.13	6.6	7.94	7.2	7.19	5.52	6.15	0.645686	0.466761	0.561528	0.998611	0.766667	0.854167	0	-1	0	0	0	0	0	1	0	0		Dab1				Dab1			4930567H17Rik
Dab1	disabled 1	NM_177259	chr4	104038643	104041643	+	0	14.14	9.13	6.6	7.94	7.2	7.19	5.52	6.15	0.645686	0.466761	0.561528	0.998611	0.766667	0.854167	0	-1	0	0	0	0	0	1	0	0		Dab1				Dab1			4933402E13Rik
Dab1	disabled 1	NM_010014	chr4	104038643	104041643	+	0	14.14	9.13	6.6	7.94	7.2	7.19	5.52	6.15	0.645686	0.466761	0.561528	0.998611	0.766667	0.854167	0	-1	0	0	0	0	0	1	0	0		Dab1				Dab1			4933405E24Rik
Egfem1	EGF-like and EMI domain containing 1	NM_001167748	chr3	28979999	28982999	+	0	9.05	9.74	4.22	9.23	7.2	4.02	4.67	4.35	1.07624	0.466298	1.01989	0.558333	0.648611	0.604167	0	-1	0	0	0	0	0	1	0	0		Egfem1				Egfem1			4933405L10Rik
Egfem1	EGF-like and EMI domain containing 1	NM_029412	chr3	28979999	28982999	+	0	9.05	9.74	4.22	9.23	7.2	4.02	4.67	4.35	1.07624	0.466298	1.01989	0.558333	0.648611	0.604167	0	-1	0	0	0	0	0	1	0	0		Egfem1				Egfem1			4933417D19Rik
Fam155a	family with sequence similarity 155, member A	NM_173446	chr8	9769523	9772523	-	0	9.43	6.16	4.4	8.61	4.8	4.31	6.04	5.91	0.653234	0.466596	0.913043	0.897917	1.25833	1.23125	0	-1	0	0	0	0	0	1	0	0		Fam155a				Fam155a			5730455P16Rik
Gm11567	predicted gene 11567	NM_001101613	chr11	99739001	99742001	+	0	15.84	13.53	7.46	8.56	15.04	15.57	11.43	11.3	0.854167	0.47096	0.540404	1.03524	0.759973	0.75133	0	-1	0	0	0	0	0	1	0	0		Gm11567				Gm11567			9930111H07Rik
Gm13242	predicted gene 13242	NM_001103158	chr4	145259100	145262100	+	0	7.04	5.14	3.24	5.52	4.57	2.68	3.96	3.55	0.730114	0.460227	0.784091	0.586433	0.866521	0.776805	0	-1	0	0	0	0	0	1	0	0		Gm13242				Gm13242			A230103J11Rik
Gm5114	predicted gene 5114	NM_177890	chr7	46667030	46670030	-	0	9.11	9.13	4.53	7.88	6.75	6.45	7.53	4.96	1.0022	0.497256	0.864984	0.955556	1.11556	0.734815	0	-1	0	0	0	0	0	1	0	0		Gm5114				Gm5114			A230103J11Rik
Hecw1	HECT, C2 and WW domain containing E3 ubiquitin protein ligase 1	NM_001081348	chr13	14613993	14616993	-	0	24.13	13.73	11.99	16.05	20.98	17.46	17.6	16.5	0.569001	0.496892	0.665147	0.832221	0.838894	0.786463	0	-1	0	0	0	0	0	1	0	0		Hecw1				Hecw1			Acox1
Hs6st3	heparan sulfate 6-O-sulfotransferase 3	NM_015820	chr14	119535987	119538987	+	0	19.17	11.43	7.89	10.36	12.41	7.34	6.62	7	0.596244	0.411581	0.540428	0.591459	0.533441	0.564061	0	-1	0	0	0	0	0	1	0	0		Hs6st3				Hs6st3			Acox1
Igfbp3	insulin-like growth factor binding protein 3	NM_008343	chr11	7112426	7115426	-	0	15.02	12.04	6.85	11.43	10.81	8.58	5.84	10.68	0.801598	0.456059	0.760985	0.79371	0.540241	0.987974	0	-1	0	0	0	0	0	1	0	0		Igfbp3				Igfbp3			Acy1
Kcnip1	Kv channel-interacting protein 1	NM_001190886	chr11	33891693	33894693	-	0	43.49	27.27	18.47	25.28	40.71	31.15	21.36	34.56	0.627041	0.424695	0.581283	0.765168	0.524687	0.848931	0	-1	0	0	0	0	0	1	0	0		Kcnip1				Kcnip1			Acy1
Kprp	keratinocyte expressed, proline-rich	NM_028629	chr3	92629669	92632669	-	0	10.68	6.83	5.08	6.53	9.15	5.01	6.1	7.04	0.639513	0.475655	0.611423	0.547541	0.666667	0.769399	0	-1	0	0	0	0	0	1	0	0		Kprp				Kprp			Adat2
Lce3a	late cornified envelope 3A	NM_001039594	chr3	92728652	92731652	-	0	9.11	10.82	3.97	9.51	8.4	4.46	7.21	5.72	1.18771	0.435785	1.04391	0.530952	0.858333	0.680952	0	-1	0	0	0	0	0	1	0	0		Lce3a				Lce3a			Aldh3b1
Lif	leukemia inhibitory factor	NM_001039537	chr11	4165299	4168299	+	0	70.57	43.43	30.7	37.44	69.41	60.36	42.4	55.5	0.615417	0.435029	0.530537	0.869615	0.610863	0.799597	0	-1	0	0	0	0	0	1	0	0		Lif				Lif			Aldoc
Lurap1l	leucine rich adaptor protein 1-like	NM_026821	chr4	80555090	80558090	+	0	9.61	7.85	3.73	6.19	5.43	5.95	4.29	4.11	0.816857	0.388137	0.644121	1.09576	0.790055	0.756906	0	-1	0	0	0	0	0	1	0	0		Lurap1l				Lurap1l			Aldoc
Magi1	membrane associated guanylate kinase, WW and PDZ domain containing 1	NM_001286788	chr6	93862184	93865184	-	0	11.44	7.04	5.69	7.88	7.32	5.65	5.58	6.1	0.615385	0.497378	0.688811	0.771858	0.762295	0.833333	0	-1	0	0	0	0	0	1	0	0		Magi1				Magi1			Ankfy1
Mcpt9	mast cell protease 9	NM_010782	chr14	56647832	56650832	-	0	17.72	11.43	7.09	9.23	17.27	12	10.97	10.35	0.645034	0.400113	0.52088	0.694847	0.635206	0.599305	0	-1	0	0	0	0	0	1	0	0		Mcpt9				Mcpt9			Arrdc5
Mir1193	microRNA 1193	NR_035424	chr12	110952381	110955381	+	0	10.43	5.95	4.65	12.78	7.6	6.45	6.69	9.5	0.57047	0.445829	1.22531	0.848684	0.880263	1.25	0	-1	0	0	0	0	0	1	0	0		Mir1193				Mir1193			Atg2a
Mir124a-1	microRNA 124a-1	NR_029813	chr14	65207994	65210994	+	0	27.84	14.34	11.92	18.47	24.76	13.84	18.24	14.7	0.515086	0.428161	0.663434	0.558966	0.736672	0.5937	0	-1	0	0	0	0	0	1	0	0		Mir124a-1				Mir124a-1			Atp6v0c
Mir216b	microRNA 216b	NR_030419	chr11	28644691	28647691	+	0	20.86	18.13	10.33	17.62	22.81	23.11	11.75	17.92	0.869128	0.495206	0.844679	1.01315	0.515125	0.78562	0	-1	0	0	0	0	0	1	0	0		Mir216b				Mir216b			Atp6v0c-ps2
Mir216c	microRNA 216c	NR_106152	chr11	28644766	28647766	-	0	20.93	18.67	9.91	17.73	22.53	22.96	11.69	17.73	0.892021	0.473483	0.847109	1.01909	0.518864	0.786951	0	-1	0	0	0	0	0	1	0	0		Mir216c				Mir216c			Aurkb
Mir299a	microRNA 299a	NR_029650	chr12	110947348	110950348	+	0	14.33	7.65	6.97	15.03	9.72	7.24	6.88	9.74	0.533845	0.486392	1.04885	0.744856	0.707819	1.00206	0	-1	0	0	0	0	0	1	0	0		Mir299a				Mir299a			BC017643
Mir299b	microRNA 299b	NR_049185	chr12	110947403	110950403	-	0	14.45	7.92	7.09	14.81	9.72	7.14	6.88	9.93	0.548097	0.490657	1.02491	0.734568	0.707819	1.0216	0	-1	0	0	0	0	0	1	0	0		Mir299b				Mir299b			BC017643
Mir3072	microRNA 3072	NR_037233	chr12	110984588	110987588	+	0	12.51	10.76	6.18	13.06	7.32	4.76	7.79	7.33	0.860112	0.494005	1.04396	0.650273	1.06421	1.00137	0	-1	0	0	0	0	0	1	0	0		Mir3072				Mir3072			BC017643
Mir3078	microRNA 3078	NR_037239	chr14	65208522	65211522	+	0	28.03	14.75	13.03	18.13	23.73	15.18	17.34	14.94	0.526222	0.464859	0.646807	0.639697	0.730721	0.629583	0	-1	0	0	0	0	0	1	0	0		Mir3078				Mir3078			BC017643
Mir30c-1	microRNA 30c-1	NR_029716	chr4	120440727	120443727	-	0	15.02	10.76	7.4	9.06	9.95	9.13	10	8.08	0.716378	0.492676	0.603196	0.917588	1.00503	0.81206	0	-1	0	0	0	0	0	1	0	0		Mir30c-1				Mir30c-1			BC051226
Mir341	microRNA 341	NR_029770	chr12	110848210	110851210	+	0	9.3	8.46	4.65	9.57	8.52	8.13	4.67	9.27	0.909677	0.5	1.02903	0.954225	0.548122	1.08803	0	-1	0	0	0	0	0	1	0	0		Mir341				Mir341			Bend5
Mir494	microRNA 494	NR_030269	chr12	110952028	110955028	+	0	9.36	7.37	4.65	13.85	7.49	6.3	6.17	9.88	0.787393	0.496795	1.4797	0.841121	0.823765	1.31909	0	-1	0	0	0	0	0	1	0	0		Mir494				Mir494			Bend5
Mir544	microRNA 544	NR_030610	chr12	110966035	110969035	+	0	10.68	10.55	5.2	12.27	8	7.59	5.58	7.8	0.987828	0.486891	1.14888	0.94875	0.6975	0.975	0	-1	0	0	0	0	0	1	0	0		Mir544				Mir544			C2cd2l
Mir6391	microRNA 6391	NR_105815	chr14	118990194	118993194	-	0	19.92	13.6	9.66	13.06	19.38	11.11	12.14	12.39	0.682731	0.48494	0.655622	0.573271	0.626419	0.639319	0	-1	0	0	0	0	0	1	0	0		Mir6391				Mir6391			C330007P06Rik
Mir666	microRNA 666	NR_030435	chr12	110953795	110956795	+	0	11	5.62	5.01	11.26	7.15	6.05	6.95	9.03	0.510909	0.455455	1.02364	0.846154	0.972028	1.26294	0	-1	0	0	0	0	0	1	0	0		Mir666				Mir666			Ccser1
Mir679	microRNA 679	NR_030445	chr12	110952287	110955287	+	0	10.56	6.63	4.71	12.89	7.26	6.35	6.1	9.79	0.627841	0.446023	1.22064	0.874656	0.84022	1.34848	0	-1	0	0	0	0	0	1	0	0		Mir679				Mir679			Ccser1
Mir6971	microRNA 6971	NR_105937	chr17	34977316	34980316	-	0	12.51	9	6.24	11.04	13.66	13.14	11.82	13.62	0.719424	0.498801	0.882494	0.961933	0.8653	0.997072	0	-1	0	0	0	0	0	1	0	0		Mir6971				Mir6971			Cdc37
Mir7210	microRNA 7210	NR_106069	chr14	24906599	24909599	+	0	15.4	17.12	5.87	15.03	11.03	10.91	7.08	13.43	1.11169	0.381169	0.975974	0.989121	0.641886	1.21759	0	-1	0	0	0	0	0	1	0	0		Mir7210				Mir7210			Cmtm6
Mrgprx1	MAS-related GPR, member X1	NM_207540	chr7	55281467	55284467	-	0	6.54	5.21	3.06	5.69	3.66	3.57	3.44	4.3	0.796636	0.46789	0.870031	0.97541	0.939891	1.17486	0	-1	0	0	0	0	0	1	0	0		Mrgprx1				Mrgprx1			Cntd1
Nkx6-1	NK6 homeobox 1	NM_144955	chr5	102092230	102095230	-	0	13.13	9.27	5.93	7.15	8.92	6.75	6.95	6.9	0.706017	0.451637	0.544554	0.756726	0.779148	0.773543	0	-1	0	0	0	0	0	1	0	0		Nkx6-1				Nkx6-1			Coa3
Ogfrl1	opioid growth factor receptor-like 1	NM_001081079	chr1	23388514	23391514	-	0	10.43	8.93	5.08	6.76	8.46	6.84	5.26	5.01	0.856184	0.487057	0.64813	0.808511	0.621749	0.592199	0	-1	0	0	0	0	0	1	0	0		Ogfrl1				Ogfrl1			Cobl
Olfr351	olfactory receptor 351	NM_146942	chr2	36714366	36717366	-	0	13.01	8.73	6.18	11.26	14.75	8.83	8.51	10.59	0.671022	0.475019	0.865488	0.598644	0.576949	0.717966	0	-1	0	0	0	0	0	1	0	0		Olfr351				Olfr351			Cpq
Pappa	pregnancy-associated plasma protein A	NM_021362	chr4	64783708	64786708	+	0	8.04	9.07	3.73	6.08	5.09	7.44	5.97	5.25	1.12811	0.46393	0.756219	1.46169	1.17289	1.03143	0	-1	0	0	0	0	0	1	0	0		Pappa				Pappa			Cpq
Ppifos	peptidylprolyl isomerase F, opposite strand	NR_028021	chr14	26519268	26522268	-	0	21.87	15.76	10.21	21.23	18.24	16.27	14.54	26.76	0.720622	0.46685	0.970736	0.891996	0.797149	1.46711	0	-1	0	0	0	0	0	1	0	0		Ppifos				Ppifos			Cyb561d2
Prss37	protease, serine 37	NM_026317	chr6	40468007	40471007	-	0	23.5	16.24	11.31	14.75	18.87	16.86	14.74	13.47	0.691064	0.481277	0.62766	0.893482	0.781134	0.713831	0	-1	0	0	0	0	0	1	0	0		Prss37				Prss37			Daxx
Scgb2b3	secretoglobin, family 2B, member 3	NM_001270541	chr7	32145591	32148591	-	0	12.13	7.85	5.87	9.63	7.43	7.99	9.28	6.24	0.647156	0.483924	0.793899	1.07537	1.24899	0.839838	0	-1	0	0	0	0	0	1	0	0		Scgb2b3				Scgb2b3			Dctpp1
Slc2a4rg-ps	Slc2a4 regulator, pseudogene	NR_045164	chr2	181117455	181120455	+	0	19.61	10.62	9.48	12.44	15.67	13.54	12.66	13.43	0.54156	0.483427	0.63437	0.864071	0.807913	0.857052	0	-1	0	0	0	0	0	1	0	0		Slc2a4rg-ps				Slc2a4rg-ps			Ddx19b
Snora5c	small nucleolar RNA, H/ACA box 5C	NR_034042	chr11	6518922	6521922	-	0	20.42	19.82	9.05	10.75	15.89	13.49	8.44	15.65	0.970617	0.443193	0.526445	0.848962	0.531152	0.984896	0	-1	0	0	0	0	0	1	0	0		Snora5c				Snora5c			Ddx19b
Tfap2b	transcription factor AP-2 beta	NM_001025305	chr1	19200635	19203635	+	0	9.61	9.54	4.77	7.94	6.63	3.62	5.97	5.44	0.992716	0.496358	0.826223	0.546003	0.900452	0.820513	0	-1	0	0	0	0	0	1	0	0		Tfap2b				Tfap2b			Dguok
Tlx3	T cell leukemia, homeobox 3	NM_019916	chr11	33102088	33105088	-	0	26.9	24.36	11.86	20.16	21.5	26.88	14.15	27.37	0.905576	0.440892	0.749442	1.25023	0.65814	1.27302	0	-1	0	0	0	0	0	1	0	0		Tlx3				Tlx3			Dguok
Usp29	ubiquitin specific peptidase 29	NM_001290994	chr7	6681794	6684794	+	0	12.88	7.78	6.24	8.33	8.46	6	6.3	4.92	0.604037	0.484472	0.646739	0.70922	0.744681	0.58156	0	-1	0	0	0	0	0	1	0	0		Usp29				Usp29			Dhrs7b
Usp29	ubiquitin specific peptidase 29	NM_021323	chr7	6681794	6684794	+	0	12.82	7.78	6.24	8.33	8.46	6	6.3	4.92	0.606864	0.486739	0.649766	0.70922	0.744681	0.58156	0	-1	0	0	0	0	0	1	0	0		Usp29				Usp29			Dhrs7b
Vstm2b	V-set and transmembrane domain containing 2B	NM_021387	chr7	48153148	48156148	+	0	11.37	8.46	5.32	6.31	9.55	6.84	6.1	6.48	0.744063	0.467898	0.554969	0.71623	0.638743	0.678534	0	-1	0	0	0	0	0	1	0	0		Vstm2b				Vstm2b			Dhrs9
Cts8-ps	cathepsin 8, pseudogene	NR_027871	chr13	61388711	61391711	-	0	10.49	10.96	4.95	5.01	6.98	4.46	7.34	6.15	1.0448	0.471878	0.477598	0.638968	1.05158	0.881089	0	-1	-1	0	0	0	0	1	0	0		Cts8-ps				Cts8-ps			Dhx33
Fbxo16	F-box protein 16	NM_015795	chr14	65884038	65887038	+	0	43.11	22.26	15.96	21	36.08	21.77	19.67	25.39	0.516354	0.370216	0.487126	0.603381	0.545177	0.703714	0	-1	-1	0	0	0	0	1	0	0		Fbxo16				Fbxo16			Dlg4
LOC106740	uncharacterized LOC106740	NR_027905	chr17	15084328	15087328	-	0	13.13	10.69	5.63	6.36	10.75	11.9	12.34	9.79	0.814166	0.428789	0.484387	1.10698	1.14791	0.910698	0	-1	-1	0	0	0	0	1	0	0		LOC106740				LOC106740			Dlg4
Slitrk5	SLIT and NTRK-like family, member 5	NM_198865	chr14	112072837	112075837	+	0	15.27	9.07	6.05	6.02	7.55	9.03	4.8	9.41	0.593975	0.396202	0.394237	1.19603	0.635762	1.24636	0	-1	-1	0	0	0	0	1	0	0		Slitrk5				Slitrk5			Dnaja2
Vmn2r89	vomeronasal 2, receptor 89	NM_009487	chr14	52070137	52073137	+	0	29.98	15.97	13.94	12.1	23.56	16.12	13.38	13.85	0.532688	0.464977	0.403602	0.684211	0.567912	0.587861	0	-1	-1	0	0	0	0	1	0	0		Vmn2r89				Vmn2r89			Dph1
Vmn2r89	vomeronasal 2, receptor 89	NM_009486	chr14	52070137	52073137	+	0	29.98	15.97	13.94	12.1	23.56	16.12	13.38	13.85	0.532688	0.464977	0.403602	0.684211	0.567912	0.587861	0	-1	-1	0	0	0	0	1	0	0		Vmn2r89				Vmn2r89			Dync1i2
Vmn2r89	vomeronasal 2, receptor 89	NR_104384	chr14	52070137	52073137	+	0	29.98	15.97	13.94	12.1	23.56	16.12	13.38	13.85	0.532688	0.464977	0.403602	0.684211	0.567912	0.587861	0	-1	-1	0	0	0	0	1	0	0		Vmn2r89				Vmn2r89			Dync1i2
1600019K03Rik	RIKEN cDNA 1600019K03 gene	NR_040481	chr16	35508005	35511005	-	0	37.96	17.73	32.17	31.64	35.73	24	34.41	38.34	0.467071	0.847471	0.833509	0.671704	0.963056	1.07305	-1	0	0	0	0	0	0	1	0	0		1600019K03Rik				1600019K03Rik			Dync1i2
1700116B05Rik	RIKEN cDNA 1700116B05 gene	NR_131006	chr16	50782022	50785022	+	0	14.45	7.17	14.98	14.19	15.21	9.32	18.37	14.47	0.496194	1.03668	0.982007	0.612755	1.20776	0.951348	-1	0	0	0	0	0	0	1	0	0		1700116B05Rik				1700116B05Rik			Dync1i2
1700116B05Rik	RIKEN cDNA 1700116B05 gene	NR_131005	chr16	50782022	50785022	+	0	14.45	7.17	14.98	14.19	15.21	9.32	18.37	14.47	0.496194	1.03668	0.982007	0.612755	1.20776	0.951348	-1	0	0	0	0	0	0	1	0	0		1700116B05Rik				1700116B05Rik			Dync1i2
1700119H24Rik	RIKEN cDNA 1700119H24 gene	NR_040536	chr16	34937915	34940915	-	0	26.02	11.23	24.52	25	27.44	18.75	24.87	31.44	0.431591	0.942352	0.960799	0.683309	0.906341	1.14577	-1	0	0	0	0	0	0	1	0	0		1700119H24Rik				1700119H24Rik			Eif5a
4632428C04Rik	RIKEN cDNA 4632428C04 gene	NR_033631	chr16	30007253	30010253	+	0	48.14	19.69	37.55	26.46	64.15	35.36	48.11	46.29	0.409015	0.780017	0.549647	0.551208	0.749961	0.72159	-1	0	0	0	0	0	0	1	0	0		4632428C04Rik				4632428C04Rik			Enkd1
4930405J17Rik	RIKEN cDNA 4930405J17 gene	NR_045350	chr10	19920160	19923160	-	0	32.68	16.24	17.31	17.9	30.53	21.92	23.7	23.54	0.49694	0.529682	0.547736	0.717982	0.776286	0.771045	-1	0	0	0	0	0	0	1	0	0		4930405J17Rik				4930405J17Rik			Exoc3l
4930474M22Rik	RIKEN cDNA 4930474M22 gene	NR_027986	chr17	14534449	14537449	-	0	17.72	8.8	11.92	10.87	15.21	14.83	12.14	12.81	0.496614	0.672686	0.613431	0.975016	0.798159	0.842209	-1	0	0	0	0	0	0	1	0	0		4930474M22Rik				4930474M22Rik			Exoc7
A630089N07Rik	RIKEN cDNA A630089N07 gene	NR_015491	chr16	98302104	98305104	-	0	17.41	7.92	17.43	14.36	13.84	16.91	21.88	18.96	0.454911	1.00115	0.824813	1.22182	1.58092	1.36994	-1	0	0	0	0	0	0	1	0	0		A630089N07Rik				A630089N07Rik			Exoc7
Adam28	a disintegrin and metallopeptidase domain 28	NM_183366	chr14	69272399	69275399	-	0	26.33	12.99	15.53	13.29	22.24	17.16	16.88	14.42	0.493354	0.589821	0.504747	0.771583	0.758993	0.648381	-1	0	0	0	0	0	0	1	0	0		Adam28				Adam28			Fam132a
Adam28	a disintegrin and metallopeptidase domain 28	NR_102399	chr14	69272399	69275399	-	0	26.33	12.99	15.53	13.29	22.24	17.16	16.88	14.42	0.493354	0.589821	0.504747	0.771583	0.758993	0.648381	-1	0	0	0	0	0	0	1	0	0		Adam28				Adam28			Fam134c
Adam28	a disintegrin and metallopeptidase domain 28	NM_010082	chr14	69272399	69275399	-	0	26.33	12.99	15.53	13.29	22.24	17.16	16.88	14.42	0.493354	0.589821	0.504747	0.771583	0.758993	0.648381	-1	0	0	0	0	0	0	1	0	0		Adam28				Adam28			Fam134c
Adam28	a disintegrin and metallopeptidase domain 28	NM_001048175	chr14	69272399	69275399	-	0	26.33	12.99	15.53	13.29	22.24	17.16	16.88	14.42	0.493354	0.589821	0.504747	0.771583	0.758993	0.648381	-1	0	0	0	0	0	0	1	0	0		Adam28				Adam28			Fam71b
Amer2	APC membrane recruitment 2	NM_001164705	chr14	60995623	60998623	+	0	32.11	14.28	17.79	18.13	28.07	18.95	14.87	21.7	0.444721	0.554033	0.564622	0.675098	0.529747	0.773067	-1	0	0	0	0	0	0	1	0	0		Amer2				Amer2			Fndc7
Amer2	APC membrane recruitment 2	NM_028113	chr14	60995623	60998623	+	0	32.11	14.28	17.79	18.13	28.07	18.95	14.87	21.7	0.444721	0.554033	0.564622	0.675098	0.529747	0.773067	-1	0	0	0	0	0	0	1	0	0		Amer2				Amer2			Fndc7
Antxrl	anthrax toxin receptor-like	NM_172808	chr14	34865156	34868156	+	0	28.47	13.53	19.87	15.71	23.27	18.5	19.54	17.4	0.475237	0.697928	0.551809	0.795015	0.839708	0.747744	-1	0	0	0	0	0	0	1	0	0		Antxrl				Antxrl			Gabarap
App	amyloid beta (A4) precursor protein	NM_001198825	chr16	85172452	85175452	-	0	31.36	15.15	25.99	21.9	43.05	25.1	29.35	32.72	0.483099	0.828763	0.698342	0.583043	0.681765	0.760046	-1	0	0	0	0	0	0	1	0	0		App				App			Gabrg3
App	amyloid beta (A4) precursor protein	NM_001198824	chr16	85172452	85175452	-	0	31.36	15.15	25.99	21.9	43.05	25.1	29.35	32.72	0.483099	0.828763	0.698342	0.583043	0.681765	0.760046	-1	0	0	0	0	0	0	1	0	0		App				App			Gbp10
App	amyloid beta (A4) precursor protein	NM_007471	chr16	85172452	85175452	-	0	31.36	15.15	25.99	21.9	43.05	25.1	29.35	32.72	0.483099	0.828763	0.698342	0.583043	0.681765	0.760046	-1	0	0	0	0	0	0	1	0	0		App				App			Gemin5
App	amyloid beta (A4) precursor protein	NM_001198823	chr16	85172452	85175452	-	0	31.36	15.15	25.99	21.9	43.05	25.1	29.35	32.72	0.483099	0.828763	0.698342	0.583043	0.681765	0.760046	-1	0	0	0	0	0	0	1	0	0		App				App			Gemin5
App	amyloid beta (A4) precursor protein	NM_001198826	chr16	85172452	85175452	-	0	31.36	15.15	25.99	21.9	43.05	25.1	29.35	32.72	0.483099	0.828763	0.698342	0.583043	0.681765	0.760046	-1	0	0	0	0	0	0	1	0	0		App				App			Gemin5
Arhgap31	Rho GTPase activating protein 31	NM_020260	chr16	38711648	38714648	-	0	38.14	18.4	34	33.95	42.88	30.2	33.7	40.14	0.482433	0.891453	0.890142	0.704291	0.785914	0.936101	-1	0	0	0	0	0	0	1	0	0		Arhgap31				Arhgap31			Gemin5
Arvcf	armadillo repeat gene deleted in velo-cardio-facial syndrome	NM_001272032	chr16	18391156	18394156	+	0	38.21	18.74	36.26	26.01	41.16	31.99	48.31	42.69	0.490448	0.948966	0.680712	0.777211	1.17371	1.03717	-1	0	0	0	0	0	0	1	0	0		Arvcf				Arvcf			Gfod2
Arvcf	armadillo repeat gene deleted in velo-cardio-facial syndrome	NM_001272031	chr16	18391156	18394156	+	0	38.21	18.74	36.26	26.01	41.16	31.99	48.31	42.65	0.490448	0.948966	0.680712	0.777211	1.17371	1.0362	-1	0	0	0	0	0	0	1	0	0		Arvcf				Arvcf			Glcci1
Asxl3	additional sex combs like 3 (Drosophila)	NM_001167777	chr18	22502090	22505090	+	0	11.63	5.34	7.09	7.83	7.15	6.3	5.52	5.2	0.459157	0.60963	0.673259	0.881119	0.772028	0.727273	-1	0	0	0	0	0	0	1	0	0		Asxl3				Asxl3			Glcci1
Atrnl1	attractin like 1	NM_181415	chr19	57684024	57687024	+	0	34.06	15.63	20.97	18.47	46.37	30.06	32.07	29.79	0.458896	0.615678	0.542278	0.648264	0.691611	0.642441	-1	0	0	0	0	0	0	1	0	0		Atrnl1				Atrnl1			Glod4
AU021092	expressed sequence AU021092	NM_001033220	chr16	5220892	5223892	-	0	31.04	15.49	28.62	24.32	34.25	19.64	27.14	28.51	0.499034	0.922036	0.783505	0.573431	0.792409	0.832409	-1	0	0	0	0	0	0	1	0	0		AU021092				AU021092			Gm15787
Awat1	acyl-CoA wax alcohol acyltransferase 1	NM_001081136	chrX	97766086	97769086	+	0	13.07	5.28	7.58	7.49	8.35	6.79	9.28	9.12	0.403979	0.579954	0.573068	0.813174	1.11138	1.09222	-1	0	0	0	0	0	0	1	0	0		Awat1				Awat1			Gm15787
B020004C17Rik	RIKEN cDNA B020004C17 gene	NM_001256060	chr14	57632471	57635471	+	0	29.54	14	20.61	18.69	31.5	17.51	17.27	17.07	0.473934	0.697698	0.632701	0.555873	0.548254	0.541905	-1	0	0	0	0	0	0	1	0	0		B020004C17Rik				B020004C17Rik			Gm38670
B3galt5	UDP-Gal:betaGlcNAc beta 1,3-galactosyltransferase, polypeptide 5	NM_033149	chr16	96501139	96504139	+	0	27.59	13.33	30.27	27.81	27.1	15.13	26.75	26.9	0.483146	1.09714	1.00797	0.558303	0.987085	0.99262	-1	0	0	0	0	0	0	1	0	0		B3galt5				B3galt5			Gm6455
B3gnt5	UDP-GlcNAc:betaGal beta-1,3-N-acetylglucosaminyltransferase 5	NM_054052	chr16	19758827	19761827	+	0	30.6	14.48	29.05	21.73	38.19	20.24	29.02	25.53	0.473203	0.949346	0.710131	0.529982	0.759885	0.6685	-1	0	0	0	0	0	0	1	0	0		B3gnt5				B3gnt5			Gm9962
B3gnt5	UDP-GlcNAc:betaGal beta-1,3-N-acetylglucosaminyltransferase 5	NM_001159407	chr16	19758827	19761827	+	0	30.6	14.48	29.05	21.73	38.19	20.24	29.02	25.53	0.473203	0.949346	0.710131	0.529982	0.759885	0.6685	-1	0	0	0	0	0	0	1	0	0		B3gnt5				B3gnt5			Gnai3
B3gnt5	UDP-GlcNAc:betaGal beta-1,3-N-acetylglucosaminyltransferase 5	NM_001159408	chr16	19758827	19761827	+	0	30.6	14.48	29.05	21.73	38.19	20.24	29.02	25.58	0.473203	0.949346	0.710131	0.529982	0.759885	0.669809	-1	0	0	0	0	0	0	1	0	0		B3gnt5				B3gnt5			Gpatch8
B4galt2	UDP-Gal:betaGlcNAc beta 1,4- galactosyltransferase, polypeptide 2	NM_017377	chr4	117554581	117557581	-	0	20.55	10.08	10.88	10.3	14.69	13.49	14.8	12.34	0.490511	0.52944	0.501217	0.918312	1.00749	0.840027	-1	0	0	0	0	0	0	1	0	0		B4galt2				B4galt2			Gpm6a
B4galt2	UDP-Gal:betaGlcNAc beta 1,4- galactosyltransferase, polypeptide 2	NM_001253381	chr4	117554581	117557581	-	0	20.55	10.08	10.88	10.3	14.69	13.49	14.8	12.34	0.490511	0.52944	0.501217	0.918312	1.00749	0.840027	-1	0	0	0	0	0	0	1	0	0		B4galt2				B4galt2			Grap2
B4galt2	UDP-Gal:betaGlcNAc beta 1,4- galactosyltransferase, polypeptide 2	NR_045570	chr4	117554581	117557581	-	0	20.55	10.08	10.88	10.3	14.69	13.49	14.8	12.34	0.490511	0.52944	0.501217	0.918312	1.00749	0.840027	-1	0	0	0	0	0	0	1	0	0		B4galt2				B4galt2			Gria4
BC002163	NADH dehydrogenase Fe-S protein 5 pseudogene	NR_002445	chr16	42954193	42957193	+	0	28.84	13.8	24.52	20.38	32.65	17.16	28.18	25.34	0.478502	0.850208	0.706657	0.525574	0.863093	0.77611	-1	0	0	0	0	0	0	1	0	0		BC002163				BC002163			Gria4
Bcl6	B cell leukemia/lymphoma 6	NM_009744	chr16	23987198	23990198	-	0	36.57	17.46	33.02	24.43	36.19	22.96	34.93	28.65	0.477441	0.902926	0.668034	0.634429	0.965184	0.791655	-1	0	0	0	0	0	0	1	0	0		Bcl6				Bcl6			Gria4
Btg3	B cell translocation gene 3	NM_009770	chr16	78375555	78378555	-	0	21.24	9.2	19.51	18.75	35.22	22.81	30.97	29.5	0.433145	0.91855	0.882768	0.647643	0.87933	0.837592	-1	0	0	0	0	0	0	1	0	0		Btg3				Btg3			Gripap1
Btg3	B cell translocation gene 3	NM_001297747	chr16	78375926	78378926	-	0	21.55	9.54	20.73	20.94	36.71	25.1	31.55	30.54	0.442691	0.961949	0.971694	0.683737	0.859439	0.831926	-1	0	0	0	0	0	0	1	0	0		Btg3				Btg3			Gripap1
Cdc42ep3	CDC42 effector protein (Rho GTPase binding) 3	NM_026514	chr17	79752931	79755931	-	0	32.05	15.76	18.16	18.64	49.17	29.61	36.23	32.95	0.491732	0.566615	0.581591	0.602196	0.736831	0.670124	-1	0	0	0	0	0	0	1	0	0		Cdc42ep3				Cdc42ep3			Gtpbp6
Cldn1	claudin 1	NM_016674	chr16	26370425	26373425	-	0	26.2	11.37	21.77	19.31	29.84	22.67	26.88	24.87	0.433969	0.830916	0.737023	0.759718	0.900804	0.833445	-1	0	0	0	0	0	0	1	0	0		Cldn1				Cldn1			Guk1
Cma1	chymase 1, mast cell	NM_010780	chr14	56561998	56564998	-	0	37.45	18.13	21.95	20.38	42.59	23.06	28.31	27	0.484112	0.586115	0.544192	0.541442	0.66471	0.633952	-1	0	0	0	0	0	0	1	0	0		Cma1				Cma1			H2-DMb1
Cpa2	carboxypeptidase A2, pancreatic	NM_001024698	chr6	30490142	30493142	+	0	28.91	13.33	19.32	17.51	24.98	20.98	18.44	23.02	0.461086	0.668281	0.605673	0.839872	0.738191	0.921537	-1	0	0	0	0	0	0	1	0	0		Cpa2				Cpa2			Heatr6
Ctbp2	C-terminal binding protein 2	NM_009980	chr7	140313666	140316666	-	0	27.78	9.95	17.43	16.55	20.98	16.12	16.36	19.57	0.358171	0.62743	0.595752	0.768351	0.77979	0.932793	-1	0	0	0	0	0	0	1	0	0		Ctbp2				Ctbp2			Herpud2
Cyp2c50	cytochrome P450, family 2, subfamily c, polypeptide 50	NM_001167875	chr19	40162669	40165669	+	0	19.48	9.54	14.31	14.19	17.49	13.69	12.66	12.86	0.489733	0.7346	0.728439	0.782733	0.723842	0.735277	-1	0	0	0	0	0	0	1	0	0		Cyp2c50				Cyp2c50			Hinfp
[truncated: 33,947 more rows]

## Sheet: B. GO analyses - H2AK119 up
Increase in H2AK119ub in either untreated or activated CH12F3 B cells (fold change (FC) ≥ |2.0|)
[truncated: 163 more rows]

## Sheet: C. GO analyses - H2AK119ub down
Decrease in H2AK119ub in either untreated or activated CH12F3 B cells (fold change (FC) ≥ |2.0|)
[truncated: 162 more rows]

[truncated: 3 more sheets: D. with WT CH12F3 RNA-seq, E. with ImmGen GC vs FO RNA-seq, F. with ImmGen GC vs FO_GO term]
