# Supplementary material for: B-cell intrinsic regulation of antibody mediated immunity by histone H2A deubiquitinase BAP1
Source: Front Immunol. 2024 Mar 11;15:1353138. doi: 10.3389/fimmu.2024.1353138 (PMC10961346; doi:10.3389/fimmu.2024.1353138)
Supplement: Supplementary file 4 [file Table_5.xlsx]

## Sheet: Table S5. Legend
SUPPLEMENTAL DATA TABLE S5
Table S5. RNA-seq transcriptional analysis of germinal center (GC) B cells sorted from the spleen of Bap1fl/fl Cγ1-cre and control Bap1+/+ Cγ1 mice; related to Figure 6.
(A) The list of genes differentially expressed between Bap1fl/fl Cγ1-cre and control Bap1+/+ Cγ1-cre GC B cells, at fold change (FC) ≥ |2.0| and false discovery rate (FDR) ≤0.05. Information provided for each gene includes full gene name, fold change, false discovery rate (FDR), whether the gene is up-regulated or down-regulated in Bap1fl/fl Cγ1-cre GC B cells, and normalized read counts per mill…
(B) Full list of genes expressed in GC B cells from Bap1fl/fl Cγ1-cre and control Bap1+/+ Cγ1-cre mice.
(C) Normalized enrichment scores (NES) of biological process gene expression signatures used in the gene set enrichment analysis (GSEA). The comparison is between Bap1fl/fl Cγ1-cre and control Bap1+/+ Cγ1-cre cells, where Bap1+/+ Cγ1-cre is the baseline. Positive values indicate upregulation in Bap1fl/fl Cγ1-cre GC B cells and negative values indicate downregulation in Bap1fl/fl Cγ1-cre GC B cell…
(D-E) Gene ontology enrichment analysis showing select enriched biological process GO-terms for the genes (D) up-regulated and (E) down-regulated in Bap1fl/fl Cγ1-cre GC B cells compared to control Bap1+/+ Cγ1-cre GC B cells, at fold change (FC) ≥ |2.0| and false discovery rate (FDR) ≤0.05.
(F-G) Consolidation of the RNA-seq transcriptional analysis of Bap1fl/fl Cγ1-cre GC B cells with ChIP-seq analysis of BAP1 genome-wide binding sites in (F) BaF3 pro-B cells and (G) CH12F3 B cells. Full gene annotations with transcription start sites (TSS) were obtained from the UCSC mouse mm9 reference genome, and an in-house R script was developed to load the genomic locations of ChIP-seq bindin…

## Sheet: A. Dysregulated genes 
								Bap1 +/+ Cγ1 cre				Bap1 fl/fl Cγ1 cre
OFFICIAL_GENE_SYMBOL	Full Gene Name	Species	FC (GC B cells -- Bap1 Cγ1 +/+ cre vs fl/fl cre, where +/+ cre is baseline)	logFC (GC B cells -- Bap1 Cγ1 +/+ cre vs fl/fl cre, where +/+ cre is baseline)	PValue (GC B cells -- Bap1 Cγ1 +/+ cre vs fl/fl cre, where +/+ cre is baseline)	FDR (GC B cells -- Bap1 Cγ1 +/+ cre vs fl/fl cre, where +/+ cre is baseline)	Up- or Down-regulated in fl/fl cre GC B cells	+/+ cre Rep1 (C1)	+/+ cre Rep2 (C5)	+/+ cre Rep3 (C6)	+/+ cre Rep4 (C2)	fl/fl cre Rep1 (A1)	fl/fl cre Rep2 (A5)	fl/fl cre Rep3 (A6)	fl/fl cre Rep4 (A2)
Adgrl1	adhesion G protein-coupled receptor L1(Adgrl1)	Mus musculus	2.93761	1.55464	0.000131805	0.0146899	Up	10.2526	24.8255	17.4334	11.6697	23.7566	55.0114	78.6129	31.1995
Adgrl2	adhesion G protein-coupled receptor L2(Adgrl2)	Mus musculus	3.86002	1.94861	0.000226525	0.0198456	Up	11.1405	14.0738	7.42294	6.58449	17.0493	28.2048	93.2389	12.9705
Adi1	acireductone dioxygenase 1(Adi1)	Mus musculus	2.32581	1.21773	0.000380077	0.0281564	Up	13.6284	7.47624	9.64776	10.6659	26.5205	15.6908	26.7657	27.3865
Adssl1	adenylosuccinate synthetase like 1(Adssl1)	Mus musculus	2.72638	1.44699	0.000717685	0.0443916	Up	11.5922	7.08631	8.11225	9.92526	20.2359	17.238	50.3065	12.3717
Afdn	afadin, adherens junction formation factor(Afdn)	Mus musculus	5.37572	2.42646	7.81237e-09	7.15542e-06	Up	9.27783	19.9566	13.8222	5.43003	42.9725	60.6761	111.382	45.7014
Aire	autoimmune regulator (autoimmune polyendocrinopathy candidiasis ectodermal dystrophy)(Aire)	Mus musculus	7.54874	2.91624	0.000726726	0.0446449	Up	3.56722	2.46955	4.02011	1.15446	5.68984	4.75991	72.6254	1.69807
Akr1e1	aldo-keto reductase family 1, member E1(Akr1e1)	Mus musculus	2.86414	1.5181	0.000122801	0.0142209	Up	8.25716	4.72594	5.60707	7.19747	17.6567	9.453	26.1972	20.5992
Ammecr1	AMMECR nuclear protein 1(Ammecr1)	Mus musculus	2.41885	1.27432	0.000614872	0.0401274	Up	19.1629	16.0859	19.1566	13.8994	37.0776	26.9994	76.7534	24.43
Ank	progressive ankylosis(Ank)	Mus musculus	4.32902	2.11404	2.16337e-07	0.000128211	Up	11.6356	12.1398	8.24856	5.09544	29.2035	27.6805	73.5976	30.2823
App	amyloid beta (A4) precursor protein(App)	Mus musculus	9.16987	3.1969	1.33614e-05	0.00286418	Up	4.04693	8.41207	5.84884	6.50276	15.8141	18.117	183.906	9.84477
Armcx2	armadillo repeat containing, X-linked 2(Armcx2)	Mus musculus	6.96818	2.80078	3.96836e-07	0.000210428	Up	6.53224	6.67819	7.82418	5.20782	25.8017	14.1127	120.1	22.9796
Armcx4	armadillo repeat containing, X-linked 4(Armcx4)	Mus musculus	6.24537	2.64279	1.0423e-09	1.50017e-06	Up	3.08751	5.01709	2.83183	4.35475	16.8822	19.6102	44.0534	15.0653
Asns	asparagine synthetase(Asns)	Mus musculus	3.26988	1.70924	9.38655e-05	0.0119708	Up	20.8113	6.73798	8.77069	9.92526	45.539	26.8375	17.6171	61.2696
Atf5	activating transcription factor 5(Atf5)	Mus musculus	2.49158	1.31706	0.000747227	0.0453513	Up	7.18036	3.82651	5.91057	8.025	18.5553	9.14973	15.5664	18.9087
Avil	advillin(Avil)	Mus musculus	13.3278	3.73636	2.80888e-05	0.00505348	Up	1.57182	5.71896	2.53347	3.0445	8.19306	8.55859	150.431	4.57873
Bcat1	branched chain aminotransferase 1, cytosolic(Bcat1)	Mus musculus	2.19909	1.13691	0.000326968	0.0249561	Up	24.0774	28.7456	26.0137	26.9101	67.8984	56.7232	28.9519	78.9856
Bex3	brain expressed X-linked 3(Bex3)	Mus musculus	2.25261	1.1716	0.000289574	0.0234321	Up	44.0365	22.7589	25.4299	22.3203	68.9918	41.788	89.6421	57.6409
Bhlhb9	basic helix-loop-helix domain containing, class B9(Bhlhb9)	Mus musculus	3.35525	1.74642	1.05776e-05	0.00236821	Up	17.8514	16.0027	13.7399	15.7844	43.828	26.0022	107.328	35.5534
Cadm1	cell adhesion molecule 1(Cadm1)	Mus musculus	10.5615	3.40074	4.01803e-05	0.00632525	Up	3.12833	3.93049	1.88788	3.94099	8.1551	5.38703	117.13	5.64508
Ccdc88a	coiled coil domain containing 88A(Ccdc88a)	Mus musculus	2.78105	1.47563	3.05699e-06	0.000962474	Up	40.5867	55.8249	56.2713	33.9696	88.3494	129.751	205.131	95.9006
Chd3	chromodomain helicase DNA binding protein 3(Chd3)	Mus musculus	2.75021	1.45954	3.3316e-05	0.00567778	Up	184.265	248.323	219.139	117.826	358.485	614.99	841.466	301.534
Chst1	carbohydrate sulfotransferase 1(Chst1)	Mus musculus	9.56787	3.2582	0.000132683	0.0146899	Up	9.48961	6.55081	13.6473	2.84527	18.3148	14.8632	269.049	9.22821
Clec2i	C-type lectin domain family 2, member i(Clec2i)	Mus musculus	2.50218	1.32319	0.000110377	0.0130829	Up	12.0591	21.9062	22.9581	13.2916	26.1156	42.1658	57.8772	49.5625
Clstn1	calsyntenin 1(Clstn1)	Mus musculus	3.28404	1.71547	2.75654e-05	0.00505348	Up	11.0385	9.25432	10.2779	7.1234	21.7216	20.2194	61.7927	20.1141
Cnksr3	Cnksr family member 3(Cnksr3)	Mus musculus	4.06124	2.02192	7.09833e-07	0.000297982	Up	5.55751	5.37063	2.83183	3.35099	14.5587	23.6993	10.6282	20.6624
Cntln	centlein, centrosomal protein(Cntln)	Mus musculus	6.50381	2.70129	1.26673e-10	2.55246e-07	Up	19.5865	22.9798	17.8114	5.88977	77.1976	126.102	167.065	60.7364
Csf1	colony stimulating factor 1 (macrophage)(Csf1)	Mus musculus	4.85444	2.2793	0.000551243	0.0372209	Up	1.57182	6.0517	1.73871	2.24251	7.7805	6.88286	37.9596	3.79034
Ctnna1	catenin (cadherin associated protein), alpha 1(Ctnna1)	Mus musculus	3.77585	1.9168	0.000165594	0.0166836	Up	11.7555	10.0082	9.46	4.67912	21.0737	20.5997	80.807	13.1499
Dab2ip	disabled 2 interacting protein(Dab2ip)	Mus musculus	5.05208	2.33688	3.57913e-13	9.01492e-10	Up	9.09921	16.3666	14.1128	13.667	48.0194	65.7341	97.9274	57.4034
Dip2c	disco interacting protein 2 homolog C(Dip2c)	Mus musculus	3.86379	1.95002	0.000148601	0.0157595	Up	2.11022	6.77957	2.60806	2.84527	6.73264	10.3114	28.2745	10.1581
Dlg5	discs large MAGUK scaffold protein 5(Dlg5)	Mus musculus	5.975	2.57894	1.59591e-15	8.03942e-12	Up	31.467	63.652	50.6694	40.1352	223.579	291.064	400.948	195.394
Dnmt3a	DNA methyltransferase 3A(Dnmt3a)	Mus musculus	3.4509	1.78697	0.000320225	0.0248175	Up	22.4393	48.4604	27.4669	24.545	50.9909	56.2734	268.05	48.8979
Dscam	DS cell adhesion molecule(Dscam)	Mus musculus	13.0279	3.70353	3.67285e-06	0.00108835	Up	2.55676	7.96495	1.71813	3.52978	10.4027	18.32	165.87	11.0931
E330020D12Rik	Riken cDNA E330020D12 gene(E330020D12Rik)	Mus musculus	6.13229	2.61643	0.000718197	0.0443916	Up	13.8045	25.2518	21.0342	18.691	18.8716	26.9094	415.968	21.4735
Epb41l5	erythrocyte membrane protein band 4.1 like 5(Epb41l5)	Mus musculus	4.83594	2.2738	1.59034e-09	2.00284e-06	Up	5.29724	8.74741	5.52991	4.7864	19.2665	28.7934	45.0256	24.7989
Evc	EvC ciliary complex subunit 1(Evc)	Mus musculus	2.82044	1.49592	0.000250014	0.0217146	Up	42.8066	32.0782	41.0731	20.7445	57.521	72.9511	201.938	53.2012
Fah	fumarylacetoacetate hydrolase(Fah)	Mus musculus	4.67965	2.2264	0.000717003	0.0443916	Up	18.8542	9.79242	11.0238	10.1245	20.9345	14.6704	180.543	16.963
Fam20c	FAM20C, golgi associated secretory pathway kinase(Fam20c)	Mus musculus	2.99205	1.58114	0.000693358	0.0439345	Up	3.40391	4.33861	3.10189	3.22839	5.7354	6.58472	22.1489	7.68681
Fam92a	n/a	n/a	2.89131	1.53172	8.5273e-05	0.0115938	Up	10.0944	4.79873	5.14153	8.83465	18.168	13.3571	23.4824	28.5084
Gbp6	guanylate binding protein 6(Gbp6)	Mus musculus	9.20469	3.20237	0.000765895	0.0459309	Up	4.86856	12.7455	8.32573	3.77752	6.73264	9.82311	251.506	5.64508
Gm8979	n/a	n/a	5.16002	2.36738	0.000454038	0.0322143	Up	5.45544	6.67819	13.2461	6.50276	8.0817	26.5085	120.557	9.46069
Gm8989	n/a	n/a	4.75241	2.24866	0.000775497	0.0459596	Up	3.08751	3.82651	5.82312	2.18121	4.99126	6.49219	52.7875	6.71143
Gnaz	guanine nucleotide binding protein, alpha z subunit(Gnaz)	Mus musculus	4.12211	2.04338	1.52611e-05	0.0031965	Up	23.5901	27.295	31.6156	17.1457	53.0765	53.9423	251.867	51.9428
Gprasp1	G protein-coupled receptor associated sorting protein 1(Gprasp1)	Mus musculus	2.82865	1.50011	0.000516911	0.0359164	Up	16.004	23.5361	20.6484	11.284	27.2444	37.7709	108.784	28.4174
Gpt2	glutamic pyruvate transaminase (alanine aminotransferase) 2(Gpt2)	Mus musculus	3.05961	1.61335	4.35686e-05	0.00665081	Up	2.6231	5.5266	3.59058	3.77752	8.97263	10.5633	16.4509	11.5327
Gstt2	glutathione S-transferase, theta 2(Gstt2)	Mus musculus	3.07741	1.62172	0.000733367	0.0447798	Up	45.6134	42.3931	40.1291	28.749	53.8712	64.9117	307.64	56.4306
Hcrtr2	hypocretin (orexin) receptor 2(Hcrtr2)	Mus musculus	4.02701	2.00971	6.80484e-07	0.000297982	Up	2.55676	1.90805	2.57205	1.99731	7.18823	7.06791	8.40478	13.7817
Ifi211	interferon activated gene 211(Ifi211)	Mus musculus	22.9353	4.5195	8.65045e-05	0.0115938	Up	5.74633	4.72594	5.60707	3.2948	5.55316	8.10625	428.362	2.78716
Il9r	interleukin 9 receptor(Il9r)	Mus musculus	8.27822	3.04932	8.74567e-05	0.0115938	Up	11.7555	11.963	20.4735	10.2675	28.9048	38.7476	373.412	9.92058
Isoc1	isochorismatase domain containing 1(Isoc1)	Mus musculus	2.03543	1.02533	0.000806483	0.0471362	Up	22.6332	14.1414	15.6715	21.8223	42.3068	27.3669	38.8681	42.6514
Kcnh1	potassium voltage-gated channel, subfamily H (eag-related), member 1(Kcnh1)	Mus musculus	4.83046	2.27216	2.43798e-06	0.000818756	Up	1.44934	5.5266	2.04735	2.97298	14.0677	17.1223	6.86142	19.9574
Kirrel	kirre like nephrin family adhesion molecule 1(Kirrel)	Mus musculus	6.44886	2.68904	0.000164997	0.0166836	Up	0.89308	4.03967	2.17595	1.84407	3.28026	4.44636	42.0186	8.10122
Lgr4	leucine-rich repeat-containing G protein-coupled receptor 4(Lgr4)	Mus musculus	2.65032	1.40617	0.000199802	0.01826	Up	6.95582	4.55177	4.73514	3.22839	12.6351	16.3461	11.0798	11.5782
Litaf	LPS-induced TN factor(Litaf)	Mus musculus	3.91637	1.96952	0.000146858	0.0157595	Up	20.4745	5.81774	13.5547	12.3414	26.0244	15.7653	111.828	50.8461
LOC105244034	n/a	n/a	6.26444	2.64718	9.30198e-19	9.37174e-15	Up	17.091	31.4621	31.3379	26.7645	130.223	140.397	204.631	192.981
Lratd2	LRAT domain containing 1(Lratd2)	Mus musculus	3.08827	1.6268	0.000126871	0.0143621	Up	2.81448	5.91133	7.23518	7.45799	21.266	26.5085	10.2749	14.3123
Luzp1	leucine zipper protein 1(Luzp1)	Mus musculus	2.77735	1.47371	3.86371e-05	0.00620905	Up	11.3396	12.9301	7.45895	5.26146	22.3291	23.2907	29.8046	27.3435
Ly6a	lymphocyte antigen 6 complex, locus A(Ly6a)	Mus musculus	8.14941	3.0267	5.9374e-05	0.00866946	Up	23.3681	9.25432	14.9539	15.741	29.7502	25.3057	431.199	29.9058
Ly6d	lymphocyte antigen 6 complex, locus D(Ly6d)	Mus musculus	3.45267	1.78771	0.00056048	0.0373963	Up	21.5768	17.0009	15.0928	30.6314	37.6673	22.9386	187.044	43.4828
Maged1	MAGE family member D1(Maged1)	Mus musculus	2.98894	1.57964	1.74834e-07	0.000111746	Up	21.24	13.4448	17.2533	14.4409	50.5353	36.9176	64.1701	46.8309
Map2	microtubule-associated protein 2(Map2)	Mus musculus	2.21464	1.14708	0.00019273	0.01826	Up	14.9527	22.8499	12.8242	13.1536	32.7672	33.7358	36.1002	38.6665
Map3k15	mitogen-activated protein kinase kinase kinase 15(Map3k15)	Mus musculus	3.81033	1.92992	2.99916e-07	0.00016787	Up	12.891	14.8693	16.7595	13.547	48.1662	76.5493	20.4754	76.11
Med12l	mediator complex subunit 12-like(Med12l)	Mus musculus	6.14574	2.61959	4.04847e-06	0.00113301	Up	11.4238	19.5199	17.1556	10.6659	22.4253	68.8748	236.232	33.734
Megf9	multiple EGF-like-domains 9(Megf9)	Mus musculus	2.52985	1.33905	7.13726e-05	0.0099872	Up	6.48631	8.2613	9.74293	8.24976	24.5362	20.8336	15.221	22.2619
Mocos	molybdenum cofactor sulfurase(Mocos)	Mus musculus	2.55495	1.35329	0.000788408	0.0464515	Up	8.3133	5.37063	4.85089	4.35475	9.87622	9.62263	19.8963	19.1235
Myo3b	myosin IIIB(Myo3b)	Mus musculus	13.8242	3.78912	0.000326045	0.0249561	Up	5.21304	8.90078	5.84884	2.84527	4.28257	7.6282	298.933	4.72024
Nedd4	neural precursor cell expressed, developmentally down-regulated 4(Nedd4)	Mus musculus	2.08461	1.05978	2.77574e-05	0.00505348	Up	78.2823	114.712	97.9437	91.8329	197.565	179.031	220.028	201.323
Neto2	neuropilin (NRP) and tolloid (TLL)-like 2(Neto2)	Mus musculus	2.90264	1.53736	2.23049e-05	0.00440631	Up	9.41817	6.18688	5.56592	10.2318	21.4027	21.4607	16.4881	31.8388
Nkd2	naked cuticle 2(Nkd2)	Mus musculus	3.78577	1.92059	9.09629e-05	0.011902	Up	0.806324	3.43658	0.856493	2.90657	8.78027	7.6282	6.45234	7.49729
Nova1	NOVA alternative splicing regulator 1(Nova1)	Mus musculus	4.96553	2.31195	2.04753e-09	2.2921e-06	Up	1.89843	2.46955	2.87041	2.84527	11.5974	16.1945	12.6576	9.70327
Parm1	prostate androgen-regulated mucin-like protein 1(Parm1)	Mus musculus	5.85181	2.54888	0.000430779	0.0310741	Up	7.14464	6.73798	15.7127	12.1371	19.2133	16.1405	198.081	10.8859
Pfn2	profilin 2(Pfn2)	Mus musculus	4.24198	2.08474	5.54251e-07	0.000253822	Up	6.34852	4.85592	6.34268	3.09047	17.2619	12.4292	36.0231	21.9031
Pkp4	plakophilin 4(Pkp4)	Mus musculus	3.20163	1.67881	1.77463e-07	0.000111746	Up	14.1362	16.4394	17.4848	10.3543	43.1243	44.8851	66.2023	32.8597
Plxna4	plexin A4(Plxna4)	Mus musculus	8.51335	3.08973	0.000887332	0.0499874	Up	5.29724	13.9049	3.91723	3.52978	9.24346	10.2086	203.728	3.84593
Rap1gap2	RAP1 GTPase activating protein 2(Rap1gap2)	Mus musculus	3.15498	1.65763	3.46964e-06	0.00105929	Up	17.3921	32.9828	26.6824	11.3964	58.0374	72.0875	100.411	48.5745
Rcn1	reticulocalbin 1(Rcn1)	Mus musculus	2.4673	1.30293	0.000857488	0.0490863	Up	6.03722	4.72594	6.28095	7.8973	15.7736	11.5862	24.1412	10.0772
Rgs12	regulator of G-protein signaling 12(Rgs12)	Mus musculus	2.14049	1.09794	0.000574467	0.0380773	Up	12.225	10.9856	11.3993	7.63422	22.7492	23.229	20.2575	24.2076
Ryr2	ryanodine receptor 2, cardiac(Ryr2)	Mus musculus	10.9938	3.45861	6.01713e-06	0.0014786	Up	6.53224	30.7992	9.46	18.6603	47.5942	117.613	533.704	20.8519
Sarnp	SAP domain containing ribonucleoprotein(Sarnp)	Mus musculus	2.07969	1.05637	0.000543366	0.0369893	Up	49.8492	28.6	56.8243	30.1589	85.2058	59.4064	94.3572	105.104
Serpina3g	serine (or cysteine) peptidase inhibitor, clade A, member 3G(Serpina3g)	Mus musculus	7.19253	2.8465	3.30772e-05	0.00567778	Up	16.2234	7.41385	17.4334	10.8652	29.1478	28.5364	293.397	22.6106
Sh3rf1	SH3 domain containing ring finger 1(Sh3rf1)	Mus musculus	2.98478	1.57762	4.22806e-05	0.00655349	Up	4.34292	5.58899	5.39102	2.78398	10.1268	17.5233	11.5871	14.843
Shtn1	shootin 1(Shtn1)	Mus musculus	5.16759	2.36949	6.93583e-05	0.00984203	Up	7.60394	5.71896	7.58755	1.69593	12.6933	16.0326	74.5884	13.5997
Smad3	SMAD family member 3(Smad3)	Mus musculus	2.38445	1.25365	0.000158248	0.0162689	Up	12.299	13.385	18.6731	9.5447	26.5458	35.1339	42.2949	24.5841
Spata6	spermatogenesis associated 6(Spata6)	Mus musculus	2.38754	1.25552	0.000431799	0.0310741	Up	6.65472	5.58899	6.79536	8.83465	15.3484	12.6888	22.1994	16.349
Suclg2	succinate-Coenzyme A ligase, GDP-forming, beta subunit(Suclg2)	Mus musculus	2.11391	1.07991	0.000373852	0.0279004	Up	40.2958	30.6146	41.4306	36.35	74.0287	64.9785	51.3478	123.979
Tanc1	tetratricopeptide repeat, ankyrin repeat and coiled-coil containing 1(Tanc1)	Mus musculus	3.27756	1.71262	0.000554157	0.0372209	Up	6.48631	15.7635	8.44661	2.90657	15.0042	25.4213	51.8047	17.951
Tmem106b	transmembrane protein 106B(Tmem106b)	Mus musculus	2.82939	1.50049	0.000296298	0.0236921	Up	57.6573	43.8592	49.1313	45.0289	79.2933	70.7613	313.442	90.2025
Tnik	TRAF2 and NCK interacting kinase(Tnik)	Mus musculus	3.36258	1.74957	0.000356703	0.0269237	Up	3.86321	18.6412	9.35197	5.09544	17.2011	35.0465	52.0491	20.0004
Tsc22d1	TSC22 domain family, member 1(Tsc22d1)	Mus musculus	5.49844	2.45902	1.55462e-05	0.0031965	Up	4.67974	7.60882	1.55352	2.56432	11.2658	27.4697	43.2671	8.29832
Uchl1	ubiquitin carboxy-terminal hydrolase L1(Uchl1)	Mus musculus	4.00745	2.00269	0.000358092	0.0269237	Up	4.17196	0.909835	2.17595	7.48864	15.2421	5.69031	19.5616	18.6737
Wnt10a	wingless-type MMTV integration site family, member 10A(Wnt10a)	Mus musculus	4.07829	2.02796	4.98079e-05	0.00748977	Up	4.37864	2.52934	3.03245	1.44307	9.33458	8.81304	23.1052	5.24583
Xlr4a	X-linked lymphocyte-regulated 4A(Xlr4a)	Mus musculus	3.88744	1.95882	0.000201356	0.01826	Up	11.0385	7.41385	10.3859	4.30878	16.4216	19.9495	79.3513	13.2055
Zbtb32	zinc finger and BTB domain containing 32(Zbtb32)	Mus musculus	3.55219	1.82871	0.000151744	0.0158957	Up	3.60804	5.44601	4.4445	3.8848	7.30466	9.40417	34.2141	10.8859
Zfp704	zinc finger protein 704(Zfp704)	Mus musculus	4.27613	2.0963	0.000602583	0.0396799	Up	4.59298	15.6908	8.97388	7.45799	14.4018	20.7719	109.23	12.6673
5930430L01Rik	RIKEN cDNA 5930430L01 gene(5930430L01Rik)	Mus musculus	0.358489	-1.48	0.000271611	0.022804	Down	5.34827	5.71896	7.63384	6.96249	3.28026	1.38274	1.90994	2.61028
A830010M20Rik	n/a	n/a	0.427761	-1.22512	0.00075703	0.0456711	Down	13.7228	27.0221	18.2281	15.6056	7.98299	9.30394	9.01309	5.59201
Aldh2	aldehyde dehydrogenase 2, mitochondrial(Aldh2)	Mus musculus	0.357807	-1.48275	0.000200086	0.01826	Down	261.836	166.879	166.106	307.527	112.916	85.1798	23.7533	100.995
Antxr2	anthrax toxin receptor 2(Antxr2)	Mus musculus	0.360561	-1.47169	4.30817e-07	0.000217024	Down	50.7729	44.5949	48.8098	49.2406	16.9936	23.5683	13.4466	15.7147
Arhgap26	Rho GTPase activating protein 26(Arhgap26)	Mus musculus	0.370628	-1.43195	2.07982e-05	0.00419083	Down	194.189	324.39	240.646	198.95	89.5795	147.064	48.5002	69.9646
Arhgap9	Rho GTPase activating protein 9(Arhgap9)	Mus musculus	0.3874	-1.3681	0.000198135	0.01826	Down	30.6199	37.1525	40.4686	39.5376	20.8889	12.2236	18.0634	6.06454
Asah2	N-acylsphingosine amidohydrolase 2(Asah2)	Mus musculus	0.331997	-1.59076	4.61737e-06	0.0012573	Down	15.0037	18.5294	23.2205	19.4776	6.72251	6.04499	5.02587	7.49729
Atpif1	ATP synthase F1 subunit epsilon(Atpif1)	Mus musculus	0.481372	-1.05478	0.00025267	0.0217577	Down	121.831	67.9387	89.8314	142.951	63.3172	44.7514	44.9751	50.3483
Bmf	BCL2 modifying factor(Bmf)	Mus musculus	0.338237	-1.56389	5.95398e-06	0.0014786	Down	27.8871	33.5703	28.524	51.4601	14.9535	10.3783	7.7035	14.7848
Camk2d	calcium/calmodulin-dependent protein kinase II, delta(Camk2d)	Mus musculus	0.397988	-1.3292	5.87235e-06	0.0014786	Down	256.687	250.626	271.125	250.052	109.099	138.911	55.946	105.349
Capn2	calpain 2(Capn2)	Mus musculus	0.407328	-1.29574	3.38131e-05	0.00567778	Down	20.4031	24.9061	23.9972	24.43	8.44364	10.9437	9.70906	9.07407
Cblb	Casitas B-lineage lymphoma b(Cblb)	Mus musculus	0.49623	-1.01092	9.30712e-05	0.0119708	Down	176.656	172.227	177.487	133.411	73.4111	104.829	69.9531	79.1979
Cd300lf	CD300 molecule like family member F(Cd300lf)	Mus musculus	0.270822	-1.88458	6.43288e-06	0.00150724	Down	52.6305	28.1191	15.3629	21.8223	6.03406	12.0643	6.1867	7.6388
Cd84	CD84 antigen(Cd84)	Mus musculus	0.412771	-1.27659	0.000286898	0.0234321	Down	38.0376	58.7649	45.2527	38.613	16.2596	28.5004	9.03965	20.7559
Celsr1	cadherin, EGF LAG seven-pass G-type receptor 1(Celsr1)	Mus musculus	0.414652	-1.27003	0.000278159	0.0229709	Down	37.6982	77.6375	75.2119	44.6918	26.6218	36.3573	20.5285	14.0217
Chd7	chromodomain helicase DNA binding protein 7(Chd7)	Mus musculus	0.43337	-1.20633	9.57263e-05	0.0120555	Down	175.518	284.295	278.718	182.261	95.1099	141.949	102.68	59.2961
Chst15	carbohydrate sulfotransferase 15(Chst15)	Mus musculus	0.404067	-1.30733	4.85407e-06	0.00128697	Down	75.4882	68.5548	78.8848	62.075	27.0875	41.9962	22.3348	23.7275
Crybg1	crystallin beta-gamma domain containing 1(Crybg1)	Mus musculus	0.400517	-1.32006	2.28304e-06	0.000793159	Down	78.2389	126.42	119.791	118.694	54.2231	50.8272	32.1209	40.2964
Cyp27a1	cytochrome P450, family 27, subfamily a, polypeptide 1(Cyp27a1)	Mus musculus	0.210994	-2.24473	1.06682e-06	0.000383864	Down	10.2526	25.6521	11.4662	12.6505	3.68017	1.89677	1.90994	5.15486
Dennd5b	DENN domain containing 5B(Dennd5b)	Mus musculus	0.326697	-1.61397	9.20143e-07	0.000352748	Down	195.452	203.288	229.828	226.93	90.5616	93.849	29.8763	65.1787
Dgka	diacylglycerol kinase, alpha(Dgka)	Mus musculus	0.415354	-1.26759	0.000271574	0.022804	Down	52.7274	95.5275	98.9005	58.1315	26.7331	55.1117	23.076	21.8677
Dnmbp	dynamin binding protein(Dnmbp)	Mus musculus	0.425018	-1.2344	0.000773229	0.0459596	Down	62.8065	104.407	85.4075	47.3889	35.9057	49.9662	14.1744	27.4446
Dusp6	dual specificity phosphatase 6(Dusp6)	Mus musculus	0.426201	-1.2304	0.000119627	0.0140144	Down	28.8746	48.1199	45.2887	53.6848	19.2665	26.2129	15.5239	13.9813
Ehd3	EH-domain containing 3(Ehd3)	Mus musculus	0.379013	-1.39968	3.88258e-05	0.00620905	Down	57.8869	59.1757	61.7858	69.4564	36.4879	28.5364	11.4304	17.6352
Eppk1	epiplakin 1(Eppk1)	Mus musculus	0.48025	-1.05814	0.000153041	0.0158957	Down	131.283	221.854	137.054	145.431	60.8519	101.405	76.4957	66.4952
Exoc6	exocyst complex component 6(Exoc6)	Mus musculus	0.478395	-1.06373	9.79704e-05	0.0121858	Down	78.0144	96.5829	82.4085	62.3457	42.0258	46.6353	28.9997	35.0985
Fes	feline sarcoma oncogene(Fes)	Mus musculus	0.326334	-1.61558	0.00085463	0.0490863	Down	86.6594	102.317	84.6616	94.5249	39.4214	48.4781	3.92081	28.3037
G530011O06Rik	RIKEN cDNA G530011O06 gene(G530011O06Rik)	Mus musculus	0.109742	-3.18781	7.37235e-10	1.23794e-06	Down	15.5881	65.7577	18.2487	37.3129	3.85735	2.50846	1.97635	6.65836
Galnt6	polypeptide N-acetylgalactosaminyltransferase 6(Galnt6)	Mus musculus	0.387271	-1.36859	0.00027758	0.0229709	Down	11.4927	30.8876	21.7904	18.0678	5.89739	8.90813	8.05945	8.97047
Gipc3	GIPC PDZ domain containing family, member 3(Gipc3)	Mus musculus	0.26833	-1.89792	7.85175e-07	0.000316426	Down	8.99204	11.963	10.3294	13.2916	3.49793	1.9456	2.92999	3.5705
Gm5134	predicted gene 5134(Gm5134)	Mus musculus	0.420018	-1.25148	0.000712655	0.0443916	Down	6.89968	7.66861	6.51243	8.89851	3.38151	3.22811	3.26735	2.70378
Gm5859	predicted pseudogene 5859(Gm5859)	Mus musculus	0.257323	-1.95835	8.32518e-05	0.0114899	Down	10.6685	45.9701	14.3726	18.0678	3.55868	7.80811	8.48713	3.05754
Gna15	guanine nucleotide binding protein, alpha 15(Gna15)	Mus musculus	0.245238	-2.02774	5.88818e-09	5.93234e-06	Down	16.7746	18.3475	19.5733	24.7238	5.41142	4.85758	4.24224	4.94766
Gsn	gelsolin(Gsn)	Mus musculus	0.37271	-1.42387	0.000100255	0.012318	Down	166.669	124.538	127.147	263.328	58.6296	37.9559	114.251	43.2326
Gys1	glycogen synthase 1, muscle(Gys1)	Mus musculus	0.262349	-1.93044	4.90243e-07	0.0002352	Down	28.5505	25.5456	24.9206	20.5376	10.1268	6.28658	3.12921	6.55223
Igf2bp3	insulin-like growth factor 2 mRNA binding protein 3(Igf2bp3)	Mus musculus	0.463948	-1.10796	0.000676675	0.0431488	Down	25.4655	20.0944	21.7493	28.8078	9.01819	9.00066	14.3232	12.2453
Impdh1	inosine monophosphate dehydrogenase 1(Impdh1)	Mus musculus	0.399145	-1.32501	0.000189214	0.0181555	Down	14.7741	13.8451	17.3228	14.8649	8.25887	5.74428	4.71241	5.53895
Katnal1	katanin p60 subunit A-like 1(Katnal1)	Mus musculus	0.408354	-1.29211	0.000441867	0.0315731	Down	13.6284	19.6368	19.9334	17.2913	4.63945	10.4605	6.80564	6.86809
Kcnk6	potassium inwardly-rectifying channel, subfamily K, member 6(Kcnk6)	Mus musculus	0.281455	-1.82903	0.000148574	0.0157595	Down	10.6965	5.58899	6.34268	11.9481	4.22688	1.68859	2.84764	0.955165
Lacc1	laccase domain containing 1(Lacc1)	Mus musculus	0.406147	-1.29993	0.000176477	0.0172168	Down	38.109	33.8511	31.9191	35.8035	17.8896	17.3485	6.36468	15.1083
Lats2	large tumor suppressor 2(Lats2)	Mus musculus	0.323876	-1.62649	1.05844e-07	7.61698e-05	Down	80.8569	113.308	105.217	95.2886	36.0247	45.5919	18.1484	28.0384
Lmo2	LIM domain only 2(Lmo2)	Mus musculus	0.442808	-1.17525	3.86712e-05	0.00620905	Down	75.3555	66.4023	63.6994	102.466	43.8887	36.9176	24.8106	30.7169
Lrba	LPS-responsive beige-like anchor(Lrba)	Mus musculus	0.447413	-1.16032	0.000511444	0.0357833	Down	97.9785	180.548	153.845	115.282	39.0291	85.6836	83.3757	36.9356
Lrrk2	leucine-rich repeat kinase 2(Lrrk2)	Mus musculus	0.352985	-1.50232	5.47501e-05	0.00811187	Down	327.505	508.343	503.525	345.479	89.8833	195.383	240.349	69.1105
Lurap1	leucine rich adaptor protein 1(Lurap1)	Mus musculus	0.30441	-1.71591	0.000528625	0.0362306	Down	12.8323	5.37063	9.27996	15.741	6.58584	2.25659	1.50882	2.78716
Mfsd12	major facilitator superfamily domain containing 12(Mfsd12)	Mus musculus	0.441117	-1.18077	0.000313925	0.0248175	Down	16.1775	22.1766	20.8182	25.467	9.91672	10.2086	9.79672	7.4038
Nfam1	Nfat activating molecule with ITAM motif 1(Nfam1)	Mus musculus	0.375419	-1.41343	0.000106652	0.012946	Down	9.58403	15.1812	12.4847	10.9418	5.30512	3.66503	4.24224	4.86427
Odr4	odr4 GPCR localization factor homolog(Odr4)	Mus musculus	0.425432	-1.233	0.000290721	0.0234321	Down	18.0453	19.1637	16.137	24.4786	6.78326	7.6796	10.7052	7.93444
Palm	paralemmin(Palm)	Mus musculus	0.311108	-1.68451	0.000210676	0.0186189	Down	42.8066	44.4519	49.7177	40.3166	23.9135	20.114	3.86237	7.24713
Pdcd1lg2	programmed cell death 1 ligand 2(Pdcd1lg2)	Mus musculus	0.35741	-1.48435	0.000267989	0.022804	Down	9.22169	6.55081	7.45895	8.76825	4.04971	1.50097	3.00171	2.87055
Pde4d	phosphodiesterase 4D, cAMP specific(Pde4d)	Mus musculus	0.339539	-1.55835	0.00016953	0.016911	Down	8.18061	21.4565	15.3629	13.9454	6.89969	2.79375	4.86648	5.43787
Pear1	platelet endothelial aggregation receptor 1(Pear1)	Mus musculus	0.272702	-1.8746	6.82136e-08	5.7271e-05	Down	40.0508	43.7319	52.0274	49.9992	13.7943	20.4584	8.57744	7.82326
Plekhg3	pleckstrin homology domain containing, family G (with RhoGef domain) member 3(Plekhg3)	Mus musculus	0.315016	-1.6665	9.45329e-07	0.000352748	Down	30.528	54.6577	36.554	31.3006	11.1367	17.0915	7.9957	11.9674
Psen2	presenilin 2(Psen2)	Mus musculus	0.46184	-1.11453	2.35866e-05	0.0045699	Down	65.1948	62.1105	60.8907	66.5294	31.1473	33.4736	30.4633	22.55
Ptpn21	protein tyrosine phosphatase, non-receptor type 21(Ptpn21)	Mus musculus	0.380481	-1.3941	0.00020299	0.01826	Down	12.7302	11.963	9.32625	10.3543	4.88496	4.55944	4.81867	2.61028
Ptprt	protein tyrosine phosphatase receptor type T(Ptprt)	Mus musculus	0.233837	-2.09643	0.0001364	0.0149373	Down	79.1728	21.6411	7.19145	23.8247	4.7331	10.8357	7.91069	7.33304
Pxdc1	PX domain containing 1(Pxdc1)	Mus musculus	0.273337	-1.87125	1.33282e-05	0.00286418	Down	21.1558	29.5566	29.1619	58.1315	12.6351	10.7843	3.39485	10.8859
Rasgrp4	RAS guanyl releasing protein 4(Rasgrp4)	Mus musculus	0.292784	-1.77209	6.27155e-06	0.00150443	Down	11.1405	16.7332	14.1669	7.63422	3.55868	2.87857	3.55955	4.53072
Rnf130	ring finger protein 130(Rnf130)	Mus musculus	0.495282	-1.01368	0.000320099	0.0248175	Down	41.2552	41.0777	36.163	50.7552	23.2504	18.7415	22.6297	19.1968
Scn11a	sodium channel, voltage-gated, type XI, alpha(Scn11a)	Mus musculus	0.361229	-1.46901	0.000621328	0.0401274	Down	8.8466	28.678	20.9776	13.667	5.03176	9.25767	4.26614	7.49729
Senp7	SUMO1/sentrin specific peptidase 7(Senp7)	Mus musculus	0.471697	-1.08407	3.08036e-05	0.00544467	Down	74.1614	89.4264	90.405	79.9206	36.9232	50.8272	35.3883	34.3556
Sgk3	serum/glucocorticoid regulated kinase 3(Sgk3)	Mus musculus	0.396983	-1.33285	0.000177659	0.0172168	Down	42.1993	54.5901	43.8329	54.1368	23.5541	23.3626	7.33692	23.0402
Sgms1	sphingomyelin synthase 1(Sgms1)	Mus musculus	0.367504	-1.44417	7.89582e-06	0.00180796	Down	39.1424	59.9503	58.4704	46.7504	18.0339	26.0613	10.4396	20.531
Slc4a8	solute carrier family 4 (anion exchanger), member 8(Slc4a8)	Mus musculus	0.348041	-1.52267	0.000108323	0.0129923	Down	62.1737	88.6595	84.5767	62.4019	28.4214	48.0875	10.3652	16.7584
Spns3	SPNS lysolipid transporter 3, sphingosine-1-phosphate (putative)(Spns3)	Mus musculus	0.322131	-1.63428	6.21996e-05	0.00895231	Down	13.8632	15.1137	17.6468	25.6534	6.1429	9.453	3.39485	4.2755
St3gal2	ST3 beta-galactoside alpha-2,3-sialyltransferase 2(St3gal2)	Mus musculus	0.312417	-1.67846	9.59167e-08	7.43354e-05	Down	28.3234	38.8577	36.2839	33.4281	12.306	13.1669	8.74214	8.53584
Stat4	signal transducer and activator of transcription 4(Stat4)	Mus musculus	0.374521	-1.41688	0.00012665	0.0143621	Down	12.299	24.3446	18.7297	16.2773	5.89739	9.30394	5.60496	6.014
Tjp3	tight junction protein 3(Tjp3)	Mus musculus	0.395588	-1.33793	0.000177721	0.0172168	Down	31.0511	37.7088	38.4367	19.9067	13.24	18.9111	10.0145	8.10122
Tm6sf1	transmembrane 6 superfamily member 1(Tm6sf1)	Mus musculus	0.304372	-1.71609	3.89198e-06	0.00112033	Down	39.469	34.1994	38.4367	35.6119	14.2803	14.4751	4.26614	11.9168
Tmem254a	n/a	n/a	0.0890254	-3.48964	1.48872e-13	4.99961e-10	Down	7.35643	27.6382	12.8242	18.0013	1.55914	1.7734	1.07849	1.42769
Ube2d1	ubiquitin-conjugating enzyme E2D 1(Ube2d1)	Mus musculus	0.376016	-1.41113	0.000206211	0.0183857	Down	11.6356	12.2074	8.61122	13.547	6.03406	3.13301	3.68174	4.43217
Usp3	ubiquitin specific peptidase 3(Usp3)	Mus musculus	0.336872	-1.56973	2.94882e-06	0.000958365	Down	34.7281	47.9925	42.9738	54.0066	16.9936	21.1061	14.3232	8.10122
Wdfy1	WD repeat and FYVE domain containing 1(Wdfy1)	Mus musculus	0.422931	-1.2415	2.80349e-05	0.00505348	Down	45.3149	49.3962	57.9534	75.0345	23.8275	24.9767	30.5776	16.915
Wdr35	WD repeat domain 35(Wdr35)	Mus musculus	0.410185	-1.28565	0.000868655	0.0494446	Down	10.3444	9.39989	10.6637	9.96612	6.24414	2.64211	3.29922	4.35889
Zfp608	zinc finger protein 608(Zfp608)	Mus musculus	0.426693	-1.22873	0.000664806	0.0426619	Down	111.875	184.759	174.56	146.12	86.198	106.435	37.5054	33.2489
Zfp839	zinc finger protein 839(Zfp839)	Mus musculus	0.461692	-1.115	0.000415507	0.030335	Down	43.2863	54.8786	47.6601	43.4198	21.9114	33.6638	13.7069	18.0749

## Sheet: B. All expressed genes
													Bap1 +/+ Cγ1 cre				Bap1 fl/fl Cγ1 cre
OFFICIAL_GENE_SYMBOL	Full Gene Name	Species	FC (GC B cells -- Bap1 Cγ1 +/+ cre vs fl/fl cre, where +/+ cre is baseline)	logFC (GC B cells -- Bap1 Cγ1 +/+ cre vs fl/fl cre, where +/+ cre is baseline)	PValue (GC B cells -- Bap1 Cγ1 +/+ cre vs fl/fl cre, where +/+ cre is baseline)	FDR (GC B cells -- Bap1 Cγ1 +/+ cre vs fl/fl cre, where +/+ cre is baseline)	Significance(FC>=+/-1.5 FDR<=0.01) (GC B cells -- Bap1 Cγ1 +/+ cre vs fl/fl cre, where +/+ cre is baseline)	Significance(FC>=+/-2 FDR<=0.05) (GC B cells -- Bap1 Cγ1 +/+ cre vs fl/fl cre, where +/+ cre is baseline)	Significance(FC>=+/-1.5 FDR<=0.05) (GC B cells -- Bap1 Cγ1 +/+ cre vs fl/fl cre, where +/+ cre is baseline)	Is the Gene with FDR <=0.01 and FC >= +/- 1.5 in any of the significance tests to the left?	Is the Gene with FDR <=0.05 and FC >= +/- 2.0 in any of the significance tests to the left?	Is the Gene with FDR <=0.05 and FC >= +/- 1.5 in any of the significance tests to the left?	+/+ cre Rep1 (C1)	+/+ cre Rep2 (C5)	+/+ cre Rep3 (C6)	+/+ cre Rep4 (C2)	fl/fl cre Rep1 (A1)	fl/fl cre Rep2 (A5)	fl/fl cre Rep3 (A6)	fl/fl cre Rep4 (A2)
0610010F05Rik	n/a	n/a	0.630329	-0.665823	0.0394507	0.426008	0	0	0	0	0	0	15.2155	20.0268	16.2759	22.8337	13.8399	11.3498	10.2749	11.3912
0610010K14Rik	RIKEN cDNA 0610010K14 gene(0610010K14Rik)	Mus musculus	1.51366	0.598044	0.142507	0.682395	0	0	0	0	0	0	29.5992	8.8228	12.8242	29.7094	30.8689	23.6299	22.2392	45.8126
0610012G03Rik	n/a	n/a	0.767511	-0.38174	0.281159	0.794894	0	0	0	0	0	0	16.1775	9.63905	16.137	19.825	14.6144	8.86187	12.7878	11.1487
0610030E20Rik	RIKEN cDNA 0610030E20 gene(0610030E20Rik)	Mus musculus	0.907417	-0.140162	0.596855	0.926586	0	0	0	0	0	0	43.4037	49.1805	50.299	37.2287	36.3866	47.5837	38.0871	41.3753
0610039K10Rik	RIKEN cDNA 0610039K10 gene(0610039K10Rik)	Mus musculus	1.09097	0.125614	0.782901	0.964811	0	0	0	0	0	0	5.74633	1.46093	5.39102	5.09544	6.56053	5.24824	2.96452	4.53072
1110002E22Rik	RIKEN cDNA 1110002E22 gene(1110002E22Rik)	Mus musculus	1.8552	0.891572	0.220061	0.754634	0	0	0	0	0	0	4.86856	14.573	3.66774	5.95107	1.08583	7.28637	39.3091	6.25406
1110002L01Rik	RIKEN cDNA 1110002L01 gene(1110002L01Rik)	Mus musculus	1.60106	0.679031	0.0295174	0.377396	0	0	0	0	0	0	12.6664	14.8693	15.7512	13.0464	18.6033	22.5916	28.1629	20.8519
1110004F10Rik	RIKEN cDNA 1110004F10 gene(1110004F10Rik)	Mus musculus	1.42038	0.506275	0.0563314	0.496607	0	0	0	0	0	0	96.616	69.9169	73.8178	69.9085	145.471	95.666	87.5197	112.032
1110008P14Rik	n/a	n/a	0.775496	-0.366809	0.488352	0.902311	0	0	0	0	0	0	10.2526	2.60473	6.68733	15.271	6.95031	2.1178	9.03965	8.88961
1110012L19Rik	n/a	n/a	1.45266	0.538694	0.359878	0.846609	0	0	0	0	0	0	5.29724	1.6481	1.59982	10.1909	7.54258	2.34397	6.2478	11.0931
1110038B12Rik	RIKEN cDNA 1110038B12 gene(1110038B12Rik)	Mus musculus	1.67581	0.744859	0.0769194	0.561848	0	0	0	0	0	0	13.113	4.48159	10.3294	11.7182	17.2619	14.2232	9.01309	25.9461
1110038F14Rik	RIKEN cDNA 1110038F14 gene(1110038F14Rik)	Mus musculus	0.940691	-0.0882076	0.755309	0.955893	0	0	0	0	0	0	36.8638	26.1097	25.6896	29.9954	28.4669	27.2076	26.2238	29.7213
1110051M20Rik	n/a	n/a	0.782195	-0.354401	0.488726	0.902311	0	0	0	0	0	0	5.90454	21.6411	3.37453	5.36873	5.51773	8.00344	6.01404	8.8416
1110059E24Rik	RIKEN cDNA 1110059E24 gene(1110059E24Rik)	Mus musculus	1.13894	0.187692	0.5103	0.904558	0	0	0	0	0	0	49.0046	42.2683	35.5792	36.11	38.1508	37.8274	65.2885	44.3495
1110059G10Rik	RIKEN cDNA 1110059G10 gene(1110059G10Rik)	Mus musculus	1.62281	0.698493	0.0869609	0.582921	0	0	0	0	0	0	10.2526	4.17224	5.08494	8.3979	10.4331	6.88286	13.266	14.7242
1300002E11Rik	RIKEN cDNA 1300002E11 gene(1300002E11Rik)	Mus musculus	1.06658	0.0929965	0.766506	0.959989	0	0	0	0	0	0	20.5255	19.5199	20.4169	14.0527	23.1871	20.8799	16.3792	19.0275
1500004A13Rik	RIKEN cDNA 1500004A13 gene(1500004A13Rik)	Mus musculus	0.927633	-0.108374	0.791593	0.968228	0	0	0	0	0	0	4.81753	12.2074	6.21665	6.00726	6.07962	5.53096	6.98096	8.53584
1500011B03Rik	RIKEN cDNA 1500011B03 gene(1500011B03Rik)	Mus musculus	1.35256	0.435691	0.263008	0.782975	0	0	0	0	0	0	8.68584	4.55177	6.87252	4.54631	11.1164	8.44551	6.1867	7.60595
1500015A07Rik	RIKEN cDNA 1500015A07 gene(1500015A07Rik)	Mus musculus	0.705831	-0.502605	0.280085	0.794443	0	0	0	0	0	0	15.2155	34.5997	26.559	12.5483	9.61806	27.4209	19.9388	5.78406
1600012H06Rik	RIKEN cDNA 1600012H06 gene(1600012H06Rik)	Mus musculus	1.11901	0.162221	0.614937	0.930192	0	0	0	0	0	0	13.9652	14.5158	16.4817	13.667	16.2191	18.0322	19.628	11.7349
1600014C10Rik	RIKEN cDNA 1600014C10 gene(1600014C10Rik)	Mus musculus	1.5695	0.650306	0.120955	0.642738	0	0	0	0	0	0	5.00635	3.12463	4.07927	3.74432	7.27429	2.92483	8.96793	5.89019
1600020E01Rik	RIKEN cDNA 1600020E01 gene(1600020E01Rik)	Mus musculus	1.2211	0.288186	0.414123	0.874877	0	0	0	0	0	0	7.87952	9.25432	11.2013	10.1909	8.3424	14.9428	11.6456	12.119
1700001L05Rik	RIKEN cDNA 1700001L05 gene(1700001L05Rik)	Mus musculus	0.869876	-0.201118	0.632978	0.934944	0	0	0	0	0	0	7.35643	9.56886	3.30766	5.36873	4.88496	6.82374	6.71532	3.84593
1700010I14Rik	RIKEN cDNA 1700010I14 gene(1700010I14Rik)	Mus musculus	0.863904	-0.211056	0.632303	0.934944	0	0	0	0	0	0	18.5174	18.2331	21.0342	15.9683	19.4842	17.9448	3.59408	22.6814
1700017B05Rik	RIKEN cDNA 1700017B05 gene(1700017B05Rik)	Mus musculus	1.06833	0.0953602	0.70824	0.94799	0	0	0	0	0	0	48.1778	64.6399	71.4773	64.2894	68.0908	70.5506	68.7471	58.1842
1700027J07Rik	RIKEN cDNA 1700027J07 gene(1700027J07Rik)	Mus musculus	1.04707	0.0663641	0.906136	0.989741	0	0	0	0	0	0	5.55751	4.00327	7.28147	3.17731	5.28487	7.45343	0.765037	7.45433
1700029J07Rik	RIKEN cDNA 1700029J07 gene(1700029J07Rik)	Mus musculus	0.814296	-0.296375	0.507717	0.904558	0	0	0	0	0	0	6.19798	6.73798	4.63483	4.26536	3.73586	4.72393	7.5813	1.74356
1700030K09Rik	RIKEN cDNA 1700030K09 gene(1700030K09Rik)	Mus musculus	0.459409	-1.12215	0.0103227	0.227479	0	0	0	0	0	0	11.804	17.9601	16.384	11.8153	6.95031	12.2699	4.40959	2.98679
1700037H04Rik	n/a	n/a	1.64568	0.718681	0.0995635	0.609972	0	0	0	0	0	0	6.619	3.06744	5.30871	8.89851	12.6933	5.83938	6.71532	14.0849
1700052K11Rik	RIKEN cDNA 1700052K11 gene(1700052K11Rik)	Mus musculus	0.995581	-0.00638913	0.988614	1	0	0	0	0	0	0	11.8524	17.8744	15.4735	11.4373	13.521	23.2907	10.1527	9.42026
1700056E22Rik	RIKEN cDNA 1700056E22 gene(1700056E22Rik)	Mus musculus	0.788726	-0.342404	0.505684	0.904558	0	0	0	0	0	0	9.69885	23.1046	23.0867	6.25245	7.30466	26.2695	5.97154	9.46069
1700066M21Rik	RIKEN cDNA 1700066M21 gene(1700066M21Rik)	Mus musculus	0.949043	-0.0754541	0.843465	0.977232	0	0	0	0	0	0	8.9308	6.18688	9.32625	15.4983	10.2154	10.1315	9.58421	7.9774
1700110I01Rik	RIKEN cDNA 1700110I01 gene(1700110I01Rik)	Mus musculus	0.676519	-0.563799	0.374435	0.854651	0	0	0	0	0	0	3.12833	15.3476	0.668733	6.90375	2.44754	4.44636	5.70856	5.01335
1700123O20Rik	RIKEN cDNA 1700123O20 gene(1700123O20Rik)	Mus musculus	0.952161	-0.070722	0.82007	0.973879	0	0	0	0	0	0	21.1073	17.0009	20.3243	28.9406	23.4478	18.392	22.0293	19.3257
1810010H24Rik	RIKEN cDNA 1810010H24 gene(1810010H24Rik)	Mus musculus	1.07355	0.102387	0.818516	0.973879	0	0	0	0	0	0	8.74453	9.09055	9.59889	6.1273	10.6963	10.1315	2.72013	12.4753
1810013L24Rik	n/a	n/a	0.929596	-0.105324	0.686254	0.945749	0	0	0	0	0	0	58.6779	69.3814	74.4506	46.9905	50.5808	65.6673	56.0283	59.6549
1810026B05Rik	n/a	n/a	0.770688	-0.375782	0.205503	0.741031	0	0	0	0	0	0	68.9509	88.7583	91.21	69.6198	51.7704	94.07	61.2003	38.4517
1810030O07Rik	RIKEN cDNA 1810030O07 gene(1810030O07Rik)	Mus musculus	1.29162	0.369178	0.198639	0.735793	0	0	0	0	0	0	31.1098	25.0517	24.6428	33.1319	34.544	29.3845	35.5158	47.7229
1810034E14Rik	RIKEN cDNA 1810034E14 gene(1810034E14Rik)	Mus musculus	0.709129	-0.49588	0.137362	0.671808	0	0	0	0	0	0	16.9838	20.6299	16.2091	13.0464	14.4828	12.8096	10.6574	9.46069
1810037I17Rik	RIKEN cDNA 1810037I17 gene(1810037I17Rik)	Mus musculus	1.24253	0.313277	0.329589	0.827109	0	0	0	0	0	0	15.5575	10.1044	15.4735	12.7399	16.7101	18.2069	16.8149	15.2169
1810058I24Rik	n/a	n/a	1.17996	0.238737	0.666147	0.944213	0	0	0	0	0	0	18.9027	2.97386	8.77069	13.667	14.2803	4.05569	9.15654	24.7989
2010315B03Rik	RIKEN cDNA 2010315B03 gene(2010315B03Rik)	Mus musculus	1.59472	0.673301	0.0400013	0.426468	0	0	0	0	0	0	13.9652	11.0636	16.6977	21.3906	18.8716	24.7557	31.409	25.6379
2010320M18Rik	RIKEN cDNA 2010320M18 gene(2010320M18Rik)	Mus musculus	1.301	0.379619	0.359098	0.845505	0	0	0	0	0	0	6.19798	2.28239	5.91057	4.46202	6.95031	5.57722	7.43255	4.57873
2210016F16Rik	n/a	n/a	0.998153	-0.0026675	0.993528	1	0	0	0	0	0	0	55.9145	42.2683	37.5957	58.9207	53.6839	31.6103	46.4016	62.6417
2210016L21Rik	RIKEN cDNA 2210016L21 gene(2210016L21Rik)	Mus musculus	0.818189	-0.289494	0.301378	0.805402	0	0	0	0	0	0	51.4976	38.0649	41.6389	44.2269	47.0981	35.3858	34.2938	26.7522
2210408I21Rik	RIKEN cDNA 2210408I21 gene(2210408I21Rik)	Mus musculus	0.681904	-0.55236	0.16141	0.699733	0	0	0	0	0	0	5.55751	4.48159	4.85089	4.49012	3.43213	3.85522	1.8329	4.08346
2210414B05Rik	RIKEN cDNA 2210414B05 gene(2210414B05Rik)	Mus musculus	1.10404	0.142786	0.727664	0.951914	0	0	0	0	0	0	4.59298	5.19906	5.39102	3.70856	5.16591	5.46927	7.52552	2.70378
2310001H17Rik	RIKEN cDNA 2310001H17 gene(2310001H17Rik)	Mus musculus	0.732105	-0.449877	0.21488	0.749886	0	0	0	0	0	0	9.90298	7.19549	11.4662	12.1933	5.83158	9.08547	6.75783	8.15934
2310009B15Rik	RIKEN cDNA 2310009B15 gene(2310009B15Rik)	Mus musculus	0.824853	-0.277791	0.547832	0.915739	0	0	0	0	0	0	15.9555	5.77615	8.91987	22.3203	17.0796	8.71794	5.47214	12.4172
2310011J03Rik	RIKEN cDNA 2310011J03 gene(2310011J03Rik)	Mus musculus	0.979445	-0.0299631	0.943484	0.993976	0	0	0	0	0	0	34.2228	13.9049	22.5826	50.1856	30.8335	21.1729	16.5599	49.8404
2310015A10Rik	RIKEN cDNA 2310015A10 gene(2310015A10Rik)	Mus musculus	1.01355	0.0194236	0.964846	0.996428	0	0	0	0	0	0	20.7807	20.8378	22.7884	17.6949	9.87622	14.6241	45.4002	13.3268
2310022A10Rik	RIKEN cDNA 2310022A10 gene(2310022A10Rik)	Mus musculus	0.963166	-0.0541431	0.857573	0.977762	0	0	0	0	0	0	38.4331	33.7575	29.1619	29.6327	40.4389	32.7899	19.8963	33.0265
2310022B05Rik	RIKEN cDNA 2310022B05 gene(2310022B05Rik)	Mus musculus	1.39534	0.480619	0.296371	0.802564	0	0	0	0	0	0	6.45059	5.67737	8.47748	4.54631	8.0817	5.95246	17.2877	3.79034
2310033P09Rik	RIKEN cDNA 2310033P09 gene(2310033P09Rik)	Mus musculus	1.07399	0.102977	0.753797	0.955367	0	0	0	0	0	0	45.4348	62.5369	58.1078	35.3335	76.9065	68.0318	29.8444	41.5244
2310057M21Rik	RIKEN cDNA 2310057M21 gene(2310057M21Rik)	Mus musculus	0.875511	-0.191803	0.587563	0.925131	0	0	0	0	0	0	10.4516	15.8519	21.6978	12.4462	12.3339	16.0891	10.4714	14.0217
2310061I04Rik	RIKEN cDNA 2310061I04 gene(2310061I04Rik)	Mus musculus	1.2721	0.347215	0.320861	0.82134	0	0	0	0	0	0	12.9446	8.33929	14.5835	10.9418	12.6705	12.3084	14.6154	19.9574
2410002F23Rik	RIKEN cDNA 2410002F23 gene(2410002F23Rik)	Mus musculus	1.12085	0.164593	0.614806	0.930192	0	0	0	0	0	0	20.9312	29.5566	29.3754	16.594	21.6558	33.8129	33.0985	19.5531
2410004B18Rik	RIKEN cDNA 2410004B18 gene(2410004B18Rik)	Mus musculus	0.827758	-0.272718	0.339278	0.836226	0	0	0	0	0	0	37.1828	49.5652	55.7003	54.6987	47.9283	49.7221	29.1378	36.3923
2410006H16Rik	RIKEN cDNA 2410006H16 gene(2410006H16Rik)	Mus musculus	0.938682	-0.0912914	0.827887	0.975554	0	0	0	0	0	0	153.554	83.931	87.1565	297.226	130.603	119.702	76.9712	256.454
2410022M11Rik	RIKEN cDNA 2410022M11 gene(2410022M11Rik)	Mus musculus	0.76959	-0.377838	0.412031	0.873953	0	0	0	0	0	0	6.57562	5.62538	6.87252	5.26146	5.06213	9.04178	2.24198	2.37528
2410131K14Rik	n/a	n/a	1.00777	0.0111652	0.976049	0.999359	0	0	0	0	0	0	15.7948	11.6043	12.4333	14.727	14.1866	11.468	11.3746	17.951
2510002D24Rik	RIKEN cDNA 2510002D24 gene(2510002D24Rik)	Mus musculus	1.16092	0.215273	0.466569	0.892927	0	0	0	0	0	0	26.721	23.9313	23.4417	17.7664	28.9048	30.7261	23.3814	23.6315
2510009E07Rik	RIKEN cDNA 2510009E07 gene(2510009E07Rik)	Mus musculus	0.408705	-1.29087	0.00480084	0.146571	0	0	0	0	0	0	56.3431	55.8951	44.7022	71.2289	29.6211	22.3063	4.12004	37.1858
2510039O18Rik	RIKEN cDNA 2510039O18 gene(2510039O18Rik)	Mus musculus	0.800923	-0.320264	0.252117	0.775307	0	0	0	0	0	0	56.4197	62.4459	64.4479	94.9055	65.1902	58.5788	39.0461	60.0061
2610001J05Rik	n/a	n/a	1.78062	0.832376	0.0268492	0.362753	0	0	0	0	0	0	9.66568	6.67819	7.38178	5.30743	11.2658	8.44551	14.9262	17.0767
2610002M06Rik	n/a	n/a	1.20338	0.267087	0.509904	0.904558	0	0	0	0	0	0	9.33141	6.77957	8.38231	10.6047	10.1268	4.55944	13.6538	13.903
2610005L07Rik	RIKEN cDNA 2610005L07 gene(2610005L07Rik)	Mus musculus	0.662569	-0.593858	0.140484	0.679037	0	0	0	0	0	0	22.1867	71.0633	38.0998	36.511	15.4522	47.7534	29.2892	18.7192
2610008E11Rik	RIKEN cDNA 2610008E11 gene(2610008E11Rik)	Mus musculus	0.96358	-0.0535243	0.858536	0.977762	0	0	0	0	0	0	19.1629	27.1755	20.8182	26.0851	21.9418	25.3057	23.3283	19.2701
2610035D17Rik	RIKEN cDNA 2610035D17 gene(2610035D17Rik)	Mus musculus	0.527481	-0.92281	0.015799	0.278764	0	0	0	0	0	0	57.7848	66.288	76.0812	44.5896	31.2941	59.0723	12.7294	25.9866
2610044O15Rik8	RIKEN cDNA 2610044O15 gene(2610044O15Rik8)	Mus musculus	1.19015	0.251143	0.54898	0.915754	0	0	0	0	0	0	5.42482	3.82651	5.64822	2.97298	6.29983	3.9863	7.54677	3.44668
2610301B20Rik	n/a	n/a	1.21112	0.276344	0.512941	0.904558	0	0	0	0	0	0	7.45594	3.02845	5.44503	3.2948	7.68938	4.55944	4.65397	6.38293
2610318N02Rik	RIKEN cDNA 2610318N02 gene(2610318N02Rik)	Mus musculus	0.996701	-0.00476778	0.992707	1	0	0	0	0	0	0	11.2834	8.8228	13.3849	15.8559	16.0951	15.1176	5.17994	12.7861
2610507B11Rik	n/a	n/a	0.937041	-0.093816	0.695668	0.945749	0	0	0	0	0	0	271.649	293.352	282.478	279.327	263.332	253.509	281.815	257.207
2610524H06Rik	RIKEN cDNA 2610524H06 gene(2610524H06Rik)	Mus musculus	1.21264	0.278157	0.607625	0.928207	0	0	0	0	0	0	8.18061	1.98604	3.66774	13.667	8.12979	3.60078	8.65448	12.9705
2700038G22Rik	RIKEN cDNA 2700038G22 gene(2700038G22Rik)	Mus musculus	1.05578	0.0783098	0.861953	0.978281	0	0	0	0	0	0	6.39956	8.96317	9.1102	3.5783	5.85689	10.7843	9.34514	3.63367
2700049A03Rik	RIKEN cDNA 2700049A03 gene(2700049A03Rik)	Mus musculus	0.777169	-0.3637	0.28194	0.794894	0	0	0	0	0	0	36.9403	61.8116	54.4529	27.3698	26.4395	53.9037	34.7614	25.2285
2700062C07Rik	RIKEN cDNA 2700062C07 gene(2700062C07Rik)	Mus musculus	1.11554	0.157739	0.742619	0.954369	0	0	0	0	0	0	10.7833	1.71569	5.56592	9.47063	8.25887	6.15807	7.7035	8.60154
2700081O15Rik	n/a	n/a	1.29408	0.37193	0.245593	0.768922	0	0	0	0	0	0	14.6771	23.6193	19.2029	25.7965	26.5205	36.3573	20.2788	24.6372
2700099C18Rik	RIKEN cDNA 2700099C18 gene(2700099C18Rik)	Mus musculus	1.06986	0.0974212	0.767247	0.960488	0	0	0	0	0	0	24.5418	37.1525	37.8657	25.1631	27.8873	53.4411	28.5322	23.5759
2810001G20Rik	RIKEN cDNA 2810001G20 gene(2810001G20Rik)	Mus musculus	0.89164	-0.165466	0.697033	0.945749	0	0	0	0	0	0	6.24646	4.17224	6.79536	5.73652	5.97332	7.96232	3.59408	2.9312
2810002D19Rik	RIKEN cDNA 2810002D19 gene(2810002D19Rik)	Mus musculus	1.08005	0.111093	0.75099	0.954933	0	0	0	0	0	0	12.7073	8.96317	9.64776	13.358	11.1164	13.4213	9.43014	14.2845
2810004N23Rik	RIKEN cDNA 2810004N23 gene(2810004N23Rik)	Mus musculus	1.07776	0.108036	0.722135	0.950649	0	0	0	0	0	0	47.9405	46.2456	43.4779	72.7052	64.9725	53.4411	33.3747	74.9325
2810006K23Rik	n/a	n/a	1.71593	0.778991	0.0240556	0.343774	0	0	0	0	0	0	17.4891	8.22491	11.5536	15.4983	28.5023	21.3117	16.7883	23.9549
2810013P06Rik	RIKEN cDNA 2810013P06 gene(2810013P06Rik)	Mus musculus	0.675663	-0.565624	0.197785	0.734952	0	0	0	0	0	0	18.0453	44.8263	41.0731	19.0281	13.7057	42.1658	15.0192	12.1897
2810021J22Rik	RIKEN cDNA 2810021J22 gene(2810021J22Rik)	Mus musculus	0.926615	-0.109959	0.77774	0.963246	0	0	0	0	0	0	5.21304	10.0082	8.24856	9.7669	8.0817	7.45343	5.23838	10.0166
2810047C21Rik1	RIKEN cDNA 2810047C21 gene 1(2810047C21Rik1)	Mus musculus	0.322054	-1.63462	0.00195434	0.0827194	0	0	0	0	0	0	11.8524	37.8595	14.7173	6.07367	4.16107	9.66376	5.93701	2.9312
2900026A02Rik	RIKEN cDNA 2900026A02 gene(2900026A02Rik)	Mus musculus	0.803394	-0.315821	0.457912	0.890614	0	0	0	0	0	0	5.65447	13.385	8.91987	5.73652	4.67741	9.14973	4.43615	8.79864
2900060B14Rik	RIKEN cDNA 2900060B14 gene(2900060B14Rik)	Mus musculus	0.944112	-0.0829703	0.846529	0.977313	0	0	0	0	0	0	6.19798	9.63905	14.5424	13.4704	5.7354	16.3461	7.24129	12.0735
2900097C17Rik	n/a	n/a	1.49394	0.579121	0.0501498	0.474595	0	0	0	0	0	0	148.746	147.149	141.843	185.377	193.095	168.879	375.755	193.191
3110040M04Rik	RIKEN cDNA 3110040M04 gene(3110040M04Rik)	Mus musculus	0.649561	-0.622463	0.18082	0.724645	0	0	0	0	0	0	5.05994	15.6908	6.63589	4.07635	3.28026	4.2793	6.98096	5.89019
3110040N11Rik	RIKEN cDNA 3110040N11 gene(3110040N11Rik)	Mus musculus	1.25195	0.324173	0.414096	0.874877	0	0	0	0	0	0	17.3921	5.37063	9.56545	7.76448	13.8399	11.5451	12.4451	12.3717
3110056K07Rik	RIKEN cDNA 3110056K07 gene(3110056K07Rik)	Mus musculus	1.26747	0.341947	0.355619	0.843224	0	0	0	0	0	0	8.6144	5.67737	10.3859	5.76717	7.69951	11.1519	8.85636	10.8859
3110082I17Rik	RIKEN cDNA 3110082I17 gene(3110082I17Rik)	Mus musculus	1.65387	0.725849	0.131307	0.663447	0	0	0	0	0	0	4.71546	3.02845	6.34268	1.6193	11.3696	5.24824	3.72159	5.64508
3300005D01Rik	RIKEN cDNA 3300005D01 gene(3300005D01Rik)	Mus musculus	0.826132	-0.275555	0.528838	0.910678	0	0	0	0	0	0	11.707	18.0511	22.8732	9.87418	6.73264	14.1718	23.1902	7.54783
3425401B19Rik	RIKEN cDNA 3425401B19 gene(3425401B19Rik)	Mus musculus	1.16272	0.217505	0.392068	0.862456	0	0	0	0	0	0	61.4592	87.0582	82.0638	68.542	80.4398	86.2799	104.863	76.2212
3830406C13Rik	n/a	n/a	1.57714	0.657312	0.0815813	0.567184	0	0	0	0	0	0	12.5363	10.0082	10.3859	14.16	16.6747	9.14973	29.1378	19.3257
4632404H12Rik	RIKEN cDNA 4632404H12 gene(4632404H12Rik)	Mus musculus	1.13438	0.181909	0.632909	0.934944	0	0	0	0	0	0	3.65397	6.09329	7.06799	5.57817	5.60885	5.69031	7.61849	6.48906
4632415L05Rik	RIKEN cDNA 4632415L05 gene(4632415L05Rik)	Mus musculus	0.96202	-0.0558609	0.864831	0.979122	0	0	0	0	0	0	12.9446	22.9798	19.8357	16.5276	15.6167	21.7332	16.1083	16.0811
4632427E13Rik	RIKEN cDNA 4632427E13 gene(4632427E13Rik)	Mus musculus	0.871012	-0.199236	0.652896	0.941452	0	0	0	0	0	0	10.6965	8.90078	14.8304	8.7044	9.3852	17.9448	5.51464	4.72024
4833420G17Rik	RIKEN cDNA 4833420G17 gene(4833420G17Rik)	Mus musculus	0.847391	-0.238901	0.380017	0.856675	0	0	0	0	0	0	60.9514	75.2096	74.7772	70.4014	46.7767	58.7536	83.984	48.8979
4833438C02Rik	RIKEN cDNA 4833438C02 gene(4833438C02Rik)	Mus musculus	0.796098	-0.328982	0.348407	0.841105	0	0	0	0	0	0	19.1629	48.7204	41.0731	25.6534	23.1871	38.0228	26.678	19.2701
4833439L19Rik	RIKEN cDNA 4833439L19 gene(4833439L19Rik)	Mus musculus	1.10261	0.14092	0.597	0.926586	0	0	0	0	0	0	96.3047	61.1721	68.648	82.444	100.931	75.732	66.8504	96.7143
4921524J17Rik	RIKEN cDNA 4921524J17 gene(4921524J17Rik)	Mus musculus	1.17441	0.23194	0.412801	0.874168	0	0	0	0	0	0	27.9662	21.1212	30.5405	24.596	32.8684	29.0581	27.9717	32.5059
4921531C22Rik	RIKEN cDNA 4921531C22 gene(4921531C22Rik)	Mus musculus	0.987885	-0.0175854	0.972931	0.998084	0	0	0	0	0	0	8.21889	5.28744	6.51243	4.4186	6.22896	6.15807	9.29467	2.46625
4930402H24Rik	n/a	n/a	0.654523	-0.611483	0.0550114	0.491854	0	0	0	0	0	0	27.2492	50.1397	32.5879	36.4216	18.9577	33.9594	24.088	18.8102
4930407I10Rik	RIKEN cDNA 4930407I10 gene(4930407I10Rik)	Mus musculus	0.849055	-0.23607	0.648348	0.940222	0	0	0	0	0	0	4.04693	20.9314	5.99288	3.77752	4.80397	8.23989	9.34514	7.11068
4930426D05Rik	RIKEN cDNA 4930426D05 gene(4930426D05Rik)	Mus musculus	1.25385	0.326363	0.443484	0.882501	0	0	0	0	0	0	8.48681	4.48159	5.56592	4.7251	8.04373	5.2945	4.09082	11.7349
4930453N24Rik	RIKEN cDNA 4930453N24 gene(4930453N24Rik)	Mus musculus	1.21429	0.280109	0.440798	0.882499	0	0	0	0	0	0	24.7562	9.9354	18.2281	24.4786	22.972	17.68	19.1844	34.151
4930481A15Rik	RIKEN cDNA 4930481A15 gene(4930481A15Rik)	Mus musculus	0.920552	-0.119428	0.736799	0.9539	0	0	0	0	0	0	8.00455	8.54725	9.04847	9.03388	9.0511	8.37354	5.70856	8.74305
4930503L19Rik	RIKEN cDNA 4930503L19 gene(4930503L19Rik)	Mus musculus	1.20444	0.268365	0.403994	0.867644	0	0	0	0	0	0	22.6332	27.0221	31.6516	16.7549	23.2858	42.2352	28.1629	24.43
4930513N10Rik	RIKEN cDNA 4930513N10 gene(4930513N10Rik)	Mus musculus	0.908275	-0.138799	0.733138	0.952594	0	0	0	0	0	0	4.13113	5.01709	5.99288	5.73652	7.54258	4.67253	3.75612	2.98679
4930523C07Rik	RIKEN cDNA 4930523C07 gene(4930523C07Rik)	Mus musculus	0.939337	-0.0902852	0.727713	0.951914	0	0	0	0	0	0	52.5846	81.7968	80.9321	82.2882	68.3338	75.6035	76.1238	59.4881
4930526I15Rik	RIKEN cDNA 4930526I15 gene(4930526I15Rik)	Mus musculus	0.866757	-0.206301	0.649288	0.940222	0	0	0	0	0	0	5.78716	11.1572	8.44661	4.83748	7.30466	10.9951	5.02587	2.87055
4930529C04Rik	RIKEN cDNA 4930529C04 gene(4930529C04Rik)	Mus musculus	0.902649	-0.147764	0.684265	0.945749	0	0	0	0	0	0	6.73638	7.19549	6.83394	6.74795	6.62633	4.55944	7.4963	6.15298
4930577N17Rik	RIKEN cDNA 4930577N17 gene(4930577N17Rik)	Mus musculus	0.820633	-0.28519	0.508998	0.904558	0	0	0	0	0	0	7.2365	5.01709	9.1102	12.3798	8.38036	10.1315	3.2089	5.96347
4930579G24Rik	RIKEN cDNA 4930579G24 gene(4930579G24Rik)	Mus musculus	1.61085	0.687822	0.116542	0.634153	0	0	0	0	0	0	7.56311	3.12463	6.68733	10.8652	14.2803	7.37632	7.4963	16.349
4930594C11Rik	RIKEN cDNA 4930594C11 gene(4930594C11Rik)	Mus musculus	0.87622	-0.190635	0.695665	0.945749	0	0	0	0	0	0	3.65397	8.96317	6.34268	3.22839	3.01197	6.75949	7.4963	2.17565
4931406C07Rik	RIKEN cDNA 4931406C07 gene(4931406C07Rik)	Mus musculus	1.28576	0.362623	0.407742	0.869051	0	0	0	0	0	0	5.90454	3.3274	5.08494	3.22839	6.29983	2.29257	7.54677	6.42841
4931406H21Rik	RIKEN cDNA 4931406H21 gene(4931406H21Rik)	Mus musculus	1.0669	0.0934275	0.846685	0.977313	0	0	0	0	0	0	5.65447	15.1812	10.4631	4.4186	4.67741	9.71002	16.7511	6.97422
4931406P16Rik	n/a	n/a	0.961394	-0.0568005	0.828634	0.975554	0	0	0	0	0	0	46.3662	65.0142	59.116	50.8957	47.3841	46.8924	65.3044	53.2669
4931414P19Rik	RIKEN cDNA 4931414P19 gene(4931414P19Rik)	Mus musculus	1.02637	0.0375551	0.92771	0.993904	0	0	0	0	0	0	7.00685	6.40264	5.74596	7.95604	7.64382	3.22811	10.4077	6.55223
4931428F04Rik	n/a	n/a	1.05953	0.0834181	0.855685	0.977497	0	0	0	0	0	0	4.3123	12.9301	6.63589	6.25245	7.42109	11.1519	9.56296	3.79034
4932438A13Rik	n/a	n/a	0.734882	-0.444415	0.145199	0.686413	0	0	0	0	0	0	368.449	613.374	538.69	399.544	252.621	417.829	496.477	244.093
4933404K13Rik	RIKEN cDNA 4933404K13 gene(4933404K13Rik)	Mus musculus	0.624686	-0.678796	0.142933	0.684111	0	0	0	0	0	0	7.76214	2.78669	4.28504	5.36873	5.06213	1.98929	1.71071	3.84593
4933407K13Rik	RIKEN cDNA 4933407K13 gene(4933407K13Rik)	Mus musculus	1.26698	0.341399	0.394063	0.862729	0	0	0	0	0	0	19.9131	32.6969	23.9406	11.5139	28.7226	46.2267	22.9697	13.6604
4933409K07Rik	RIKEN cDNA 4933409K07 gene(4933409K07Rik)	Mus musculus	0.380784	-1.39295	0.00378995	0.127279	0	0	0	0	0	0	13.932	51.4161	17.8655	18.0678	4.08514	15.4774	12.1715	6.82261
4933412E12Rik	RIKEN cDNA 4933412E12 gene(4933412E12Rik)	Mus musculus	0.855227	-0.22562	0.614685	0.930192	0	0	0	0	0	0	9.82388	6.84196	7.19145	13.9454	10.3268	3.79354	4.93555	13.2662
4933421O10Rik	RIKEN cDNA 4933421O10 gene(4933421O10Rik)	Mus musculus	0.718176	-0.47759	0.175501	0.717347	0	0	0	0	0	0	37.8028	83.7984	84.7208	55.3066	37.3889	72.252	53.1754	25.0769
4933427D14Rik	RIKEN cDNA 4933427D14 gene(4933427D14Rik)	Mus musculus	0.653159	-0.614494	0.0626943	0.524813	0	0	0	0	0	0	32.7071	49.9941	46.302	29.6327	24.6577	38.9377	24.4015	15.6111
4933433G15Rik	RIKEN cDNA 4933433G15 gene(4933433G15Rik)	Mus musculus	0.72644	-0.461084	0.332431	0.828913	0	0	0	0	0	0	7.35643	19.0104	13.4981	4.30878	8.12979	13.1669	4.5796	6.20352
4933434E20Rik	RIKEN cDNA 4933434E20 gene(4933434E20Rik)	Mus musculus	0.986336	-0.0198482	0.938506	0.993976	0	0	0	0	0	0	49.8492	51.1015	51.603	47.9534	41.4386	56.8979	48.6356	50.7956
4933438K21Rik	RIKEN cDNA 4933438K21 gene(4933438K21Rik)	Mus musculus	0.446099	-1.16456	0.0105209	0.227479	0	0	0	0	0	0	5.78716	16.6526	4.13071	10.7426	3.28026	4.19962	5.47214	3.68421
4933439C10Rik	RIKEN cDNA 4933439C10 gene(4933439C10Rik)	Mus musculus	1.1485	0.199753	0.719598	0.950649	0	0	0	0	0	0	5.74633	10.6295	6.16263	1.22597	6.35804	12.0643	6.08576	2.78716
5031410I06Rik	RIKEN cDNA 5031410I06 gene(5031410I06Rik)	Mus musculus	0.627703	-0.671845	0.231601	0.762883	0	0	0	0	0	0	4.54705	29.5566	7.95278	10.528	2.35389	12.1697	8.05945	10.4159
5031425E22Rik	RIKEN cDNA 5031425E22 gene(5031425E22Rik)	Mus musculus	0.785977	-0.34744	0.434647	0.882416	0	0	0	0	0	0	38.0376	90.9809	70.9166	31.5126	37.4244	91.9753	35.3298	17.1778
5031434O11Rik	RIKEN cDNA 5031434O11 gene(5031434O11Rik)	Mus musculus	0.911372	-0.133887	0.755989	0.955893	0	0	0	0	0	0	6.95582	11.282	7.58755	8.18847	6.40613	14.5727	5.29682	4.72024
5031439G07Rik	RIKEN cDNA 5031439G07 gene(5031439G07Rik)	Mus musculus	0.796184	-0.328825	0.282993	0.7953	0	0	0	0	0	0	410.092	324.842	318.379	475.13	342.013	282.382	164.286	428.227
5430416N02Rik	RIKEN cDNA 5430416N02 gene(5430416N02Rik)	Mus musculus	0.923886	-0.114214	0.754169	0.955367	0	0	0	0	0	0	21.0052	24.3446	25.916	15.9683	19.4842	33.1909	11.109	16.8038
5430427O19Rik	n/a	n/a	2.10787	1.07579	0.0326621	0.391745	0	0	0	0	0	0	14.9527	20.2763	15.8953	18.7574	14.9181	15.8218	95.5871	21.0086
5530601H04Rik	RIKEN cDNA 5530601H04 gene(5530601H04Rik)	Mus musculus	0.89899	-0.153622	0.654144	0.94176	0	0	0	0	0	0	9.66568	13.8451	11.5536	13.9965	9.26371	13.2902	10.7291	10.8202
5730408K05Rik	RIKEN cDNA 5730408K05 gene(5730408K05Rik)	Mus musculus	0.817585	-0.290559	0.479916	0.899221	0	0	0	0	0	0	14.8864	24.6903	28.7067	30.1001	7.59067	31.0448	14.9554	26.8407
5730455P16Rik	RIKEN cDNA 5730455P16 gene(5730455P16Rik)	Mus musculus	0.947118	-0.0783844	0.808615	0.971282	0	0	0	0	0	0	23.9907	13.0392	20.5352	20.3716	20.7294	18.7904	15.0962	19.1968
5730488B01Rik	RIKEN cDNA 5730488B01 gene(5730488B01Rik)	Mus musculus	1.2121	0.277507	0.467396	0.892927	0	0	0	0	0	0	6.78231	9.87301	7.34063	5.1644	7.56283	7.6282	12.9153	7.24713
5830417I10Rik	RIKEN cDNA 5830417I10 gene(5830417I10Rik)	Mus musculus	0.896754	-0.157215	0.596751	0.926586	0	0	0	0	0	0	257.881	520.701	415.504	283.889	325.612	443.644	297.217	258.903
5830418P13Rik	RIKEN cDNA 5830418P13 gene(5830418P13Rik)	Mus musculus	0.428006	-1.2243	0.00348215	0.120559	0	0	0	0	0	0	15.1722	23.9988	20.8182	14.16	9.33458	13.226	3.72159	5.43787
5830428M24Rik	RIKEN cDNA 5830428M24 gene(5830428M24Rik)	Mus musculus	0.911662	-0.133429	0.750471	0.954896	0	0	0	0	0	0	8.57357	5.19906	10.0439	11.7668	6.78326	5.99359	13.7069	5.96347
5930430L01Rik	RIKEN cDNA 5930430L01 gene(5930430L01Rik)	Mus musculus	0.358489	-1.48	0.000271611	0.022804	0	-1	-1	0	1	1	5.34827	5.71896	7.63384	6.96249	3.28026	1.38274	1.90994	2.61028
6030458C11Rik	RIKEN cDNA 6030458C11 gene(6030458C11Rik)	Mus musculus	1.07693	0.10692	0.679878	0.945749	0	0	0	0	0	0	45.0112	49.8226	41.6003	37.3742	49.7709	47.2779	47.0949	43.0355
6330407A03Rik	RIKEN cDNA 6330407A03 gene(6330407A03Rik)	Mus musculus	0.95879	-0.0607128	0.884782	0.984122	0	0	0	0	0	0	6.48631	9.04116	12.5516	14.8649	5.08745	9.82311	13.7919	12.4753
6330418K02Rik	RIKEN cDNA 6330418K02 gene(6330418K02Rik)	Mus musculus	1.57689	0.65708	0.102138	0.61365	0	0	0	0	0	0	6.24646	2.46955	3.45684	5.43003	7.89187	6.94454	5.64215	7.29261
6530402F18Rik	RIKEN cDNA 6530402F18 gene(6530402F18Rik)	Mus musculus	1.04611	0.0650375	0.789306	0.966912	0	0	0	0	0	0	82.8931	74.6637	72.5833	83.9688	71.9026	91.0192	88.6805	76.9969
6720489N17Rik	RIKEN cDNA 6720489N17 gene(6720489N17Rik)	Mus musculus	1.31307	0.392944	0.378878	0.856675	0	0	0	0	0	0	4.86856	4.48159	4.73514	7.76448	7.51221	8.64084	2.38011	10.1581
6820431F20Rik	RIKEN cDNA 6820431F20 gene(6820431F20Rik)	Mus musculus	0.871247	-0.198847	0.533057	0.910678	0	0	0	0	0	0	279.932	481.511	320.503	289.247	179.331	351.206	441.336	222.781
8030462N17Rik	n/a	n/a	0.92337	-0.11502	0.684797	0.945749	0	0	0	0	0	0	41.2986	35.7851	39.2186	37.719	33.0583	42.6747	42.1727	24.3188
8430429K09Rik	RIKEN cDNA 8430429K09 gene(8430429K09Rik)	Mus musculus	1.00272	0.0039201	0.996292	1	0	0	0	0	0	0	6.78231	10.5281	8.86843	5.63947	8.19306	9.08547	4.05363	10.5649
9030025P20Rik	n/a	n/a	0.845227	-0.242589	0.461204	0.892526	0	0	0	0	0	0	57.6573	80.458	58.3855	43.2538	37.232	79.6566	56.5384	29.221
9130019O22Rik	RIKEN cDNA 9130019O22 gene(9130019O22Rik)	Mus musculus	0.632571	-0.6607	0.0661074	0.534536	0	0	0	0	0	0	14.2995	22.278	14.1669	13.7692	8.63094	14.3414	10.3333	7.49729
9130023H24Rik	RIKEN cDNA 9130023H24 gene(9130023H24Rik)	Mus musculus	1.25486	0.327532	0.430752	0.881571	0	0	0	0	0	0	2.92675	7.30987	10.3294	10.4208	10.9038	9.82311	9.50452	8.65713
9130221H12Rik	RIKEN cDNA 9130221H12 gene(9130221H12Rik)	Mus musculus	0.847847	-0.238124	0.539373	0.912235	0	0	0	0	0	0	13.3401	6.09329	10.1545	16.428	11.3696	7.45343	9.09544	11.0931
9130401M01Rik	RIKEN cDNA 9130401M01 gene(9130401M01Rik)	Mus musculus	1.86427	0.898609	0.014408	0.266349	0	0	0	0	0	0	12.7659	6.84196	9.64776	11.4373	20.4865	11.5451	26.601	17.2561
9330020H09Rik	RIKEN cDNA 9330020H09 gene(9330020H09Rik)	Mus musculus	0.718409	-0.477123	0.249148	0.772356	0	0	0	0	0	0	10.1199	25.5898	21.1577	14.3285	8.54488	22.9977	10.5246	9.07407
9330133O14Rik	RIKEN cDNA 9330133O14 gene(9330133O14Rik)	Mus musculus	1.35458	0.437846	0.307722	0.811028	0	0	0	0	0	0	6.34852	4.33861	6.16263	1.84407	7.82606	6.53589	5.42698	5.53895
9330151L19Rik	RIKEN cDNA 9330151L19 gene(9330151L19Rik)	Mus musculus	1.12448	0.169257	0.709733	0.948404	0	0	0	0	0	0	7.68049	4.85592	8.38231	2.97298	6.56053	10.9951	5.74309	3.5705
9430015G10Rik	RIKEN cDNA 9430015G10 gene(9430015G10Rik)	Mus musculus	1.24037	0.310767	0.429787	0.881195	0	0	0	0	0	0	16.6215	29.5566	30.2525	9.7669	19.064	41.788	21.3679	24.6978
9430038I01Rik	RIKEN cDNA 9430038I01 gene(9430038I01Rik)	Mus musculus	0.817737	-0.290291	0.520598	0.90823	0	0	0	0	0	0	34.279	19.6368	22.6186	36.35	26.8293	21.7794	5.23838	38.4517
9430091E24Rik	RIKEN cDNA 9430091E24 gene(9430091E24Rik)	Mus musculus	1.07462	0.103823	0.806836	0.971029	0	0	0	0	0	0	5.10076	3.12463	4.34162	5.43003	4.38381	2.92483	4.86648	7.16627
9530068E07Rik	RIKEN cDNA 9530068E07 gene(9530068E07Rik)	Mus musculus	1.21326	0.278893	0.35856	0.845384	0	0	0	0	0	0	29.2471	29.0653	25.8285	34.5877	32.5622	26.5085	54.0414	30.9519
9930012K11Rik	RIKEN cDNA 9930012K11 gene(9930012K11Rik)	Mus musculus	0.361205	-1.46911	0.00161953	0.0725188	0	0	0	0	0	0	9.99739	5.77615	4.63483	15.437	4.67741	2.39024	3.86237	2.00635
9930021J03Rik	RIKEN cDNA 9930021J03 gene(9930021J03Rik)	Mus musculus	1.05881	0.0824484	0.777069	0.963073	0	0	0	0	0	0	38.8822	68.3416	61.31	41.3382	45.0834	67.2222	65.9154	43.9983
9930104L06Rik	n/a	n/a	1.09355	0.129019	0.759331	0.957719	0	0	0	0	0	0	9.48961	14.6249	17.3228	4.88856	10.838	14.1127	8.74214	16.963
9930111J21Rik1	RIKEN cDNA 9930111J21 gene 1(9930111J21Rik1)	Mus musculus	0.907173	-0.14055	0.699086	0.945749	0	0	0	0	0	0	27.6472	79.6911	72.5833	52.8802	35.0148	65.3383	77.1997	33.643
9930111J21Rik2	RIKEN cDNA 9930111J21 gene 2(9930111J21Rik2)	Mus musculus	0.748543	-0.417844	0.186606	0.725519	0	0	0	0	0	0	85.085	148.267	115.933	115.877	60.1913	102.878	131.863	53.2669
A130010J15Rik	RIKEN cDNA A130010J15 gene(A130010J15Rik)	Mus musculus	1.37295	0.457276	0.205623	0.741198	0	0	0	0	0	0	5.83564	7.02912	4.78659	5.68289	9.58009	7.54081	8.59604	6.32734
A330023F24Rik	RIKEN cDNA A330023F24 gene(A330023F24Rik)	Mus musculus	1.06392	0.0893845	0.854302	0.977497	0	0	0	0	0	0	2.67414	6.77957	4.56282	2.46216	2.24759	5.20455	6.51344	3.5705
A3galt2	alpha 1,3-galactosyltransferase 2 (isoglobotriaosylceramide synthase)(A3galt2)	Mus musculus	0.889274	-0.1693	0.678297	0.945749	0	0	0	0	0	0	5.25641	3.50936	4.28504	5.1644	4.49518	5.78797	3.49845	2.41571
A430005L14Rik	RIKEN cDNA A430005L14 gene(A430005L14Rik)	Mus musculus	1.90084	0.926637	0.013141	0.253424	0	0	0	0	0	0	14.3965	6.34805	10.3294	11.6697	21.3394	11.3498	25.6048	22.9796
A430033K04Rik	RIKEN cDNA A430033K04 gene(A430033K04Rik)	Mus musculus	1.03434	0.0487057	0.913787	0.990909	0	0	0	0	0	0	10.7833	8.8228	11.9575	4.7251	12.544	12.4704	4.09082	8.42466
A430035B10Rik	RIKEN cDNA A430035B10 gene(A430035B10Rik)	Mus musculus	0.672593	-0.572194	0.174719	0.717209	0	0	0	0	0	0	5.1518	10.1044	9.78408	5.57817	5.7354	7.86465	3.29922	3.68421
A430057M04Rik	RIKEN cDNA A430057M04 gene(A430057M04Rik)	Mus musculus	1.30838	0.387784	0.335452	0.831205	0	0	0	0	0	0	3.60804	4.29962	4.13071	2.51324	3.73586	3.79354	7.1616	4.35889
A430078I02Rik	RIKEN cDNA A430078I02 gene(A430078I02Rik)	Mus musculus	0.87159	-0.198278	0.665022	0.944213	0	0	0	0	0	0	5.34827	7.82978	5.20069	5.09544	4.36862	9.14973	5.00993	1.93055
A430089I19Rik	n/a	n/a	0.487691	-1.03596	0.0957779	0.603833	0	0	0	0	0	0	7.14464	30.4873	3.11475	5.26146	1.9312	4.85758	6.98096	8.65713
A530032D15Rik	RIKEN cDNA A530032D15Rik gene(A530032D15Rik)	Mus musculus	0.884084	-0.177745	0.611728	0.929586	0	0	0	0	0	0	251.685	344.375	305.601	233.139	131.003	333.908	395.126	143.229
A530040E14Rik	RIKEN cDNA A530040E14 gene(A530040E14Rik)	Mus musculus	0.853917	-0.227832	0.413047	0.874171	0	0	0	0	0	0	50.7116	61.2033	63.0744	48.8243	35.8551	42.942	66.8504	45.4765
A530088E08Rik	RIKEN cDNA A530088E08 gene(A530088E08Rik)	Mus musculus	0.946099	-0.0799368	0.845221	0.977232	0	0	0	0	0	0	5.3891	5.19906	9.32625	6.70708	5.41142	9.14973	5.64215	4.98303
A630001G21Rik	RIKEN cDNA A630001G21 gene(A630001G21Rik)	Mus musculus	0.881318	-0.182265	0.468718	0.892927	0	0	0	0	0	0	90.4869	111.639	121.617	91.4013	86.36	110.784	85.4504	83.2763
A630001O12Rik	RIKEN cDNA A630001O12 gene(A630001O12Rik)	Mus musculus	0.820763	-0.284963	0.505177	0.904558	0	0	0	0	0	0	3.71011	9.71444	13.0429	5.49644	5.60885	7.45343	7.33692	5.83207
A630023P12Rik	RIKEN cDNA A630023P12 gene(A630023P12Rik)	Mus musculus	2.42298	1.27678	0.0234943	0.341565	0	0	0	0	0	0	5.10076	2.2044	4.73514	4.07635	11.5569	14.9737	1.20068	11.3457
A630072M18Rik	RIKEN cDNA A630072M18 gene(A630072M18Rik)	Mus musculus	0.794149	-0.332518	0.388904	0.860389	0	0	0	0	0	0	19.7192	37.1031	37.0375	26.3584	13.0856	25.7683	41.838	14.7848
A630089N07Rik	RIKEN cDNA A630089N07 gene(A630089N07Rik)	Mus musculus	1.02358	0.0336269	0.930611	0.993976	0	0	0	0	0	0	12.9828	33.5703	27.5698	14.5635	15.2775	33.4736	22.1542	19.8715
A830010M20Rik	n/a	n/a	0.427761	-1.22512	0.00075703	0.0456711	0	-1	-1	0	1	1	13.7228	27.0221	18.2281	15.6056	7.98299	9.30394	9.01309	5.59201
A930005H10Rik	RIKEN cDNA A930005H10 gene(A930005H10Rik)	Mus musculus	0.780302	-0.357895	0.345301	0.840721	0	0	0	0	0	0	7.76214	4.91311	5.30871	9.28162	5.24943	6.04499	4.68054	5.29637
A930013F10Rik	RIKEN cDNA A930013F10 gene(A930013F10Rik)	Mus musculus	1.68929	0.756418	0.125845	0.656596	0	0	0	0	0	0	3.92955	3.82651	9.23109	2.62562	4.22688	5.78797	15.8905	7.24713
AA388235	expressed sequence AA388235(AA388235)	Mus musculus	0.669028	-0.579863	0.14246	0.682395	0	0	0	0	0	0	11.9316	32.8632	27.3383	20.3716	14.8599	25.4856	10.4396	11.0931
Aaas	achalasia, adrenocortical insufficiency, alacrimia(Aaas)	Mus musculus	1.1032	0.141688	0.601791	0.927703	0	0	0	0	0	0	46.5473	35.9619	44.4579	42.3088	39.7175	41.6621	61.3783	43.9983
Aacs	acetoacetyl-CoA synthetase(Aacs)	Mus musculus	0.728151	-0.45769	0.118413	0.638835	0	0	0	0	0	0	147.598	138.672	149.837	155.949	139.695	120.494	54.4318	116.47
Aagab	alpha- and gamma-adaptin binding protein(Aagab)	Mus musculus	1.00396	0.00569833	0.983233	0.999967	0	0	0	0	0	0	53.8578	52.0634	62.6963	76.3371	63.1906	64.1817	50.2055	68.3423
Aak1	AP2 associated kinase 1(Aak1)	Mus musculus	0.92432	-0.113536	0.651337	0.940917	0	0	0	0	0	0	83.7888	128.126	113.016	108.764	84.6946	104.312	110.952	100.914
Aamp	angio-associated migratory protein(Aamp)	Mus musculus	0.948999	-0.0755215	0.782573	0.964811	0	0	0	0	0	0	89.2825	87.7237	73.468	73.6809	94.4999	79.5487	86.1623	47.4146
Aar2	AAR2 splicing factor homolog(Aar2)	Mus musculus	0.920216	-0.119955	0.682234	0.945749	0	0	0	0	0	0	26.8741	20.7546	25.3296	19.9067	21.1066	21.5533	20.7118	22.0825
Aars	alanyl-tRNA synthetase(Aars)	Mus musculus	1.26224	0.335985	0.203743	0.738642	0	0	0	0	0	0	215.222	177.626	189.303	187.047	296.839	251.391	163.776	258.903
Aars2	alanyl-tRNA synthetase 2, mitochondrial(Aars2)	Mus musculus	0.924384	-0.113435	0.742718	0.954369	0	0	0	0	0	0	14.2434	21.0406	21.9293	13.8994	18.9071	21.9593	12.9472	11.9168
Aarsd1	alanyl-tRNA synthetase domain containing 1(Aarsd1)	Mus musculus	0.871967	-0.197655	0.502451	0.904558	0	0	0	0	0	0	45.9758	33.4091	38.4367	44.4721	44.1772	32.2913	22.4623	42.5731
Aasdh	aminoadipate-semialdehyde dehydrogenase(Aasdh)	Mus musculus	0.93423	-0.098151	0.764803	0.959893	0	0	0	0	0	0	22.8118	30.8876	30.3348	26.481	21.1952	38.2027	28.402	15.4494
Aasdhppt	aminoadipate-semialdehyde dehydrogenase-phosphopantetheinyl transferase(Aasdhppt)	Mus musculus	1.35115	0.434184	0.17937	0.722555	0	0	0	0	0	0	10.9466	10.6295	10.9158	11.6697	15.0042	12.9535	16.1083	15.6111
Aatf	apoptosis antagonizing transcription factor(Aatf)	Mus musculus	1.01381	0.0197836	0.946958	0.993976	0	0	0	0	0	0	70.3339	92.382	92.028	50.9646	84.2137	107.062	61.5191	57.1305
AB124611	cDNA sequence AB124611(AB124611)	Mus musculus	0.604898	-0.725236	0.0498161	0.472151	0	0	0	0	0	0	37.2593	14.2272	21.7904	47.9534	21.3571	16.1945	17.0991	18.6737
Abca1	ATP-binding cassette, sub-family A (ABC1), member 1(Abca1)	Mus musculus	0.556505	-0.845534	0.0884014	0.584796	0	0	0	0	0	0	85.085	106.251	97.6144	98.3408	20.0663	39.9555	138.434	17.0767
Abca13	ATP-binding cassette, sub-family A (ABC1), member 13(Abca13)	Mus musculus	0.704436	-0.505459	0.282186	0.794894	0	0	0	0	0	0	4.96553	13.138	3.30766	6.1273	2.93604	6.63869	6.1867	3.63367
Abca2	ATP-binding cassette, sub-family A (ABC1), member 2(Abca2)	Mus musculus	1.40575	0.491343	0.183647	0.725519	0	0	0	0	0	0	19.7192	40.3317	33.2103	20.4814	25.746	37.7709	69.4005	26.9923
Abca3	ATP-binding cassette, sub-family A (ABC1), member 3(Abca3)	Mus musculus	0.693729	-0.527556	0.0323684	0.390085	0	0	0	0	0	0	266.937	325.835	330.524	309.568	190.68	244.832	211.347	208.408
Abca7	ATP-binding cassette, sub-family A (ABC1), member 7(Abca7)	Mus musculus	0.649829	-0.621868	0.0627172	0.524813	0	0	0	0	0	0	114.391	180.116	162.574	130.397	66.4355	164.993	96.7506	53.5777
Abcb10	ATP-binding cassette, sub-family B (MDR/TAP), member 10(Abcb10)	Mus musculus	0.669245	-0.579394	0.0294976	0.377396	0	0	0	0	0	0	39.3159	39.6896	39.8899	42.6638	24.5767	28.6931	26.0644	28.7813
Abcb1b	ATP-binding cassette, sub-family B (MDR/TAP), member 1B(Abcb1b)	Mus musculus	2.52627	1.33701	0.00497156	0.150869	0	0	0	0	0	0	13.1461	15.5556	16.9858	11.3453	17.9098	28.7368	84.2709	13.2055
Abcb4	ATP-binding cassette, sub-family B (MDR/TAP), member 4(Abcb4)	Mus musculus	1.09892	0.136092	0.694873	0.945749	0	0	0	0	0	0	13.0747	10.7984	12.014	9.82054	14.0322	16.0326	10.7052	9.46069
Abcb6	ATP-binding cassette, sub-family B (MDR/TAP), member 6(Abcb6)	Mus musculus	0.649846	-0.621831	0.149216	0.692054	0	0	0	0	0	0	5.87902	8.01175	4.85089	9.6392	5.17856	5.83938	5.54652	1.87495
Abcb7	ATP-binding cassette, sub-family B (MDR/TAP), member 7(Abcb7)	Mus musculus	1.26079	0.33433	0.227009	0.758491	0	0	0	0	0	0	72.2119	48.4604	57.6525	62.6573	80.9182	56.204	63.3546	103.352
Abcb8	ATP-binding cassette, sub-family B (MDR/TAP), member 8(Abcb8)	Mus musculus	1.07744	0.107607	0.744896	0.954369	0	0	0	0	0	0	17.4891	15.2592	13.4981	14.16	17.4163	13.9379	12.1715	21.5544
Abcc1	ATP-binding cassette, sub-family C (CFTR/MRP), member 1(Abcc1)	Mus musculus	1.06542	0.0914274	0.748779	0.954568	0	0	0	0	0	0	48.8949	74.11	67.29	45.8743	55.8252	72.0207	79.5904	44.1903
Abcc10	ATP-binding cassette, sub-family C (CFTR/MRP), member 10(Abcc10)	Mus musculus	0.51618	-0.954053	0.00794076	0.195607	0	0	0	0	0	0	8.68584	12.3738	11.2759	9.59067	5.41142	6.43565	4.24224	5.53895
Abcc2	ATP-binding cassette, sub-family C (CFTR/MRP), member 2(Abcc2)	Mus musculus	0.586457	-0.769903	0.0927015	0.59639	0	0	0	0	0	0	6.19798	11.217	2.75724	4.67912	3.01197	4.93468	4.09082	2.52942
Abcc4	ATP-binding cassette, sub-family C (CFTR/MRP), member 4(Abcc4)	Mus musculus	0.807537	-0.308399	0.279957	0.794443	0	0	0	0	0	0	62.2911	90.578	77.3518	66.8997	45.3466	69.5122	81.928	43.1543
Abcc5	ATP-binding cassette, sub-family C (CFTR/MRP), member 5(Abcc5)	Mus musculus	0.715759	-0.482454	0.228521	0.759443	0	0	0	0	0	0	13.8632	22.278	15.993	11.473	7.05408	14.4751	17.2877	6.71143
Abcd1	ATP-binding cassette, sub-family D (ALD), member 1(Abcd1)	Mus musculus	0.988884	-0.0161273	0.947697	0.993976	0	0	0	0	0	0	70.1859	62.0351	64.1006	69.8012	64.4865	61.9046	66.1066	70.6671
Abcd3	ATP-binding cassette, sub-family D (ALD), member 3(Abcd3)	Mus musculus	1.11331	0.154857	0.602519	0.927703	0	0	0	0	0	0	30.4693	23.7909	19.3058	21.0816	27.4165	21.8565	28.9014	27.202
Abcd4	ATP-binding cassette, sub-family D (ALD), member 4(Abcd4)	Mus musculus	0.511361	-0.967587	0.00841634	0.202374	0	0	0	0	0	0	7.28498	7.60882	9.74293	7.83089	5.17856	3.42858	4.13864	3.84593
Abce1	ATP-binding cassette, sub-family E (OABP), member 1(Abce1)	Mus musculus	1.27917	0.355204	0.177471	0.720977	0	0	0	0	0	0	124.618	94.1653	104.711	112.455	149.687	94.6174	148.996	164.357
Abcf1	ATP-binding cassette, sub-family F (GCN20), member 1(Abcf1)	Mus musculus	0.987268	-0.0184869	0.948902	0.993976	0	0	0	0	0	0	268.975	328.367	287.036	212.849	356.425	327.889	217.866	181.072
Abcf2	ATP-binding cassette, sub-family F (GCN20), member 2(Abcf2)	Mus musculus	1.06318	0.0883845	0.73377	0.952594	0	0	0	0	0	0	111.334	93.5206	97.3572	119.453	143.977	98.5652	85.0625	120.694
Abcf3	ATP-binding cassette, sub-family F (GCN20), member 3(Abcf3)	Mus musculus	0.772611	-0.372187	0.195316	0.732016	0	0	0	0	0	0	56.1977	49.3546	61.3588	41.2207	43.5192	53.6596	35.4414	28.1799
Abcg1	ATP binding cassette subfamily G member 1(Abcg1)	Mus musculus	2.40947	1.26872	0.0259657	0.357872	0	0	0	0	0	0	11.0385	13.8451	14.4704	13.8305	8.81318	16.9553	90.1043	12.3135
Abcg3	ATP binding cassette subfamily G member 3(Abcg3)	Mus musculus	0.610839	-0.711136	0.0505663	0.475239	0	0	0	0	0	0	13.0747	16.3666	13.3849	13.667	10.0888	7.86465	5.14806	11.3912
Abhd10	abhydrolase domain containing 10(Abhd10)	Mus musculus	1.42301	0.508947	0.181969	0.724745	0	0	0	0	0	0	11.1405	4.33861	9.86124	10.3084	11.1569	13.573	10.9894	15.0198
Abhd11	abhydrolase domain containing 11(Abhd11)	Mus musculus	1.24225	0.312955	0.476235	0.895917	0	0	0	0	0	0	9.48961	2.92187	4.85089	6.58449	7.54258	8.28359	9.96407	3.84593
Abhd12	abhydrolase domain containing 12(Abhd12)	Mus musculus	0.843711	-0.245179	0.421667	0.879296	0	0	0	0	0	0	33.7278	20.1879	26.7287	39.0319	26.966	29.1198	21.9045	22.9796
Abhd13	abhydrolase domain containing 13(Abhd13)	Mus musculus	0.967159	-0.0481743	0.868625	0.979844	0	0	0	0	0	0	22.3576	29.1459	25.453	23.7455	21.7824	24.054	28.2878	23.2727
Abhd16a	abhydrolase domain containing 16A(Abhd16a)	Mus musculus	0.839626	-0.252182	0.354848	0.843067	0	0	0	0	0	0	44.899	45.7127	36.7829	53.6133	33.7417	41.7186	31.409	45.1025
Abhd17a	abhydrolase domain containing 17A(Abhd17a)	Mus musculus	0.633554	-0.658461	0.138626	0.675706	0	0	0	0	0	0	106.603	59.4252	60.0111	189.285	81.8547	48.3188	22.6589	110.284
Abhd17b	abhydrolase domain containing 17B(Abhd17b)	Mus musculus	1.24479	0.315905	0.289399	0.799394	0	0	0	0	0	0	59.6016	47.0567	49.0593	72.4089	48.2624	52.5364	98.9395	84.2466
Abhd17c	abhydrolase domain containing 17C(Abhd17c)	Mus musculus	1.83321	0.874373	0.0129176	0.252219	0	0	0	0	0	0	12.225	5.91133	10.782	10.2675	20.6535	16.0891	14.7163	20.3946
Abhd2	abhydrolase domain containing 2(Abhd2)	Mus musculus	0.974346	-0.037494	0.879082	0.982546	0	0	0	0	0	0	71.4107	70.4888	62.3002	73.0832	62.3655	62.5368	78.7085	66.5634
Abhd4	abhydrolase domain containing 4(Abhd4)	Mus musculus	0.600282	-0.736289	0.0560263	0.496015	0	0	0	0	0	0	6.65472	6.34805	5.64822	9.03388	4.19145	2.7552	4.36709	5.29637
Abhd6	abhydrolase domain containing 6(Abhd6)	Mus musculus	1.69316	0.759718	0.0710572	0.548845	0	0	0	0	0	0	7.2365	2.67232	4.28504	3.94099	7.18823	5.20455	11.2896	7.04498
Abhd8	abhydrolase domain containing 8(Abhd8)	Mus musculus	0.54136	-0.885341	0.0459879	0.458287	0	0	0	0	0	0	12.225	14.573	8.47748	13.7692	10.9595	4.37439	2.59794	8.60154
Abi1	abl interactor 1(Abi1)	Mus musculus	0.978734	-0.0310108	0.899082	0.988126	0	0	0	0	0	0	119.474	107.545	102.908	131.835	112.82	99.0329	127.49	112.603
Abi2	abl interactor 2(Abi2)	Mus musculus	1.70878	0.772967	0.010221	0.226323	0	0	0	0	0	0	22.4393	19.1637	17.1041	16.9388	25.3891	27.9992	41.4076	34.487
Abi3	ABI family member 3(Abi3)	Mus musculus	0.628881	-0.669142	0.146296	0.687026	0	0	0	0	0	0	171.778	153.819	168.557	218.187	135.918	140.32	15.8905	155.833
Abitram	actin binding transcription modulator(Abitram)	Mus musculus	1.30658	0.3858	0.174926	0.717209	0	0	0	0	0	0	22.1867	19.8552	27.8322	24.6497	28.5859	28.4464	31.2656	35.2122
Abl1	c-abl oncogene 1, non-receptor tyrosine kinase(Abl1)	Mus musculus	0.950859	-0.0726966	0.779448	0.963905	0	0	0	0	0	0	60.3135	89.0208	83.2573	68.1768	66.2001	84.4962	77.3059	57.9871
Abl2	v-abl Abelson murine leukemia viral oncogene 2 (arg, Abelson-related gene)(Abl2)	Mus musculus	0.867913	-0.204378	0.484331	0.899221	0	0	0	0	0	0	109.675	196.831	181.021	164.947	148.412	184.896	89.1959	143.775
Ablim1	actin-binding LIM protein 1(Ablim1)	Mus musculus	0.766099	-0.384397	0.141603	0.680006	0	0	0	0	0	0	544.034	668.963	861.74	582.145	516.019	498.624	558.493	462.295
Abr	active BCR-related gene(Abr)	Mus musculus	0.597749	-0.742389	0.00234974	0.0928378	0	0	0	0	0	0	195.697	182.534	179.997	161.072	104.614	122.19	101.989	101.159
Abracl	ABRA C-terminal like(Abracl)	Mus musculus	1.25175	0.323951	0.305707	0.808731	0	0	0	0	0	0	44.2049	22.8499	28.9047	49.6442	44.567	34.3115	41.4076	61.9796
Abraxas1	BRCA1 A complex subunit(Abraxas1)	Mus musculus	1.13209	0.178986	0.569898	0.924768	0	0	0	0	0	0	14.8481	17.3389	18.5651	13.6108	15.7129	16.4181	18.4725	22.2619
Abraxas2	BRISC complex subunit(Abraxas2)	Mus musculus	0.944647	-0.0821523	0.766236	0.959953	0	0	0	0	0	0	39.959	37.4358	33.2103	27.8806	28.3859	33.3657	34.8623	34.2065
Abt1	activator of basal transcription 1(Abt1)	Mus musculus	1.15361	0.206156	0.532351	0.910678	0	0	0	0	0	0	14.7741	18.5294	14.6581	11.7182	18.9071	18.7904	19.288	11.8663
Abtb1	ankyrin repeat and BTB (POZ) domain containing 1(Abtb1)	Mus musculus	0.774425	-0.368803	0.192044	0.729543	0	0	0	0	0	0	35.8967	30.0609	36.0087	26.4248	24.5362	26.7013	26.4788	21.7111
Abtb2	ankyrin repeat and BTB (POZ) domain containing 2(Abtb2)	Mus musculus	1.07746	0.107636	0.800394	0.970208	0	0	0	0	0	0	15.1722	28.678	24.7483	11.3964	17.8541	34.3115	25.6048	8.42466
Acaa1a	acetyl-Coenzyme A acyltransferase 1A(Acaa1a)	Mus musculus	0.972316	-0.0405027	0.884192	0.984022	0	0	0	0	0	0	35.6569	28.6	30.6125	39.5376	33.6075	30.0347	29.6664	37.3753
Acaa2	acetyl-Coenzyme A acyltransferase 2 (mitochondrial 3-oxoacyl-Coenzyme A thiolase)(Acaa2)	Mus musculus	0.947853	-0.0772649	0.839419	0.976814	0	0	0	0	0	0	23.3068	17.9601	16.384	21.148	25.1664	14.5316	8.34368	26.6385
Acaca	acetyl-Coenzyme A carboxylase alpha(Acaca)	Mus musculus	0.997437	-0.00370271	0.98963	1	0	0	0	0	0	0	90.8594	117.145	105.817	75.9361	104.239	117.117	63.0969	104.295
Acacb	acetyl-Coenzyme A carboxylase beta(Acacb)	Mus musculus	1.14862	0.199896	0.731094	0.951962	0	0	0	0	0	0	2.6231	11.7343	3.85808	3.74432	4.30788	5.69031	13.4891	1.74356
Acad10	acyl-Coenzyme A dehydrogenase family, member 10(Acad10)	Mus musculus	0.503067	-0.991178	0.0142789	0.264935	0	0	0	0	0	0	4.7665	8.30029	8.61122	6.50276	4.93052	4.05569	2.85826	2.31969
Acad11	acyl-Coenzyme A dehydrogenase family, member 11(Acad11)	Mus musculus	0.7618	-0.392515	0.32286	0.82144	0	0	0	0	0	0	5.00635	5.19906	9.70435	6.32652	6.69214	5.2945	3.55955	4.43217
Acad9	acyl-Coenzyme A dehydrogenase family, member 9(Acad9)	Mus musculus	1.06538	0.0913697	0.722376	0.950649	0	0	0	0	0	0	42.3728	43.5603	36.3431	39.1545	41.2665	41.2791	45.092	44.3495
Acadl	acyl-Coenzyme A dehydrogenase, long-chain(Acadl)	Mus musculus	0.628655	-0.669659	0.0223422	0.337985	0	0	0	0	0	0	98.5578	49.2455	51.2558	78.0484	46.8703	39.5186	36.6846	51.1216
Acadm	acyl-Coenzyme A dehydrogenase, medium chain(Acadm)	Mus musculus	1.02368	0.0337711	0.9162	0.99191	0	0	0	0	0	0	23.4957	20.9028	27.8322	19.1252	29.4313	15.8218	27.2598	21.0086
Acads	acyl-Coenzyme A dehydrogenase, short chain(Acads)	Mus musculus	0.813235	-0.298256	0.32687	0.824746	0	0	0	0	0	0	55.7486	31.0904	34.9773	60.0445	36.66	28.3128	35.9089	47.0103
Acadvl	acyl-Coenzyme A dehydrogenase, very long chain(Acadvl)	Mus musculus	1.39129	0.476423	0.107275	0.624572	0	0	0	0	0	0	16.9838	17.2505	21.6464	22.2463	31.5776	23.5091	25.3711	28.2456
Acap1	ArfGAP with coiled-coil, ankyrin repeat and PH domains 1(Acap1)	Mus musculus	0.651399	-0.618386	0.0481227	0.467873	0	0	0	0	0	0	137.621	200.684	185.98	140.997	91.488	139.788	145.952	56.1374
Acap2	ArfGAP with coiled-coil, ankyrin repeat and PH domains 2(Acap2)	Mus musculus	0.807387	-0.308668	0.225162	0.757348	0	0	0	0	0	0	90.1858	120.454	103.695	82.043	69.8321	88.9991	89.8892	71.3089
Acap3	ArfGAP with coiled-coil, ankyrin repeat and PH domains 3(Acap3)	Mus musculus	0.802483	-0.317457	0.350534	0.841105	0	0	0	0	0	0	27.8105	50.3113	41.1116	25.3265	26.7534	44.7514	18.7939	25.6985
Acat1	acetyl-Coenzyme A acetyltransferase 1(Acat1)	Mus musculus	1.20057	0.263717	0.432799	0.882325	0	0	0	0	0	0	52.8372	26.3332	31.8343	38.0536	48.2624	23.229	43.0865	64.3802
Acat2	acetyl-Coenzyme A acetyltransferase 2(Acat2)	Mus musculus	1.08578	0.118729	0.71361	0.948889	0	0	0	0	0	0	42.355	28.678	35.1136	34.3042	51.3781	32.9699	19.9653	48.1777
Acat3	acetyl-Coenzyme A acetyltransferase 3(Acat3)	Mus musculus	1.05913	0.0828841	0.829856	0.975554	0	0	0	0	0	0	24.2586	11.3963	14.3726	18.5428	23.2858	19.7336	8.3304	21.2714
Acbd3	acyl-Coenzyme A binding domain containing 3(Acbd3)	Mus musculus	0.79427	-0.332299	0.296076	0.802512	0	0	0	0	0	0	84.6079	121.169	110.606	60.9001	81.88	109.29	65.7082	42.7803
Acbd4	acyl-Coenzyme A binding domain containing 4(Acbd4)	Mus musculus	0.700053	-0.514465	0.107078	0.624423	0	0	0	0	0	0	21.5768	24.5447	18.2898	20.8773	16.9683	16.9064	10.1527	15.6667
Acbd5	acyl-Coenzyme A binding domain containing 5(Acbd5)	Mus musculus	0.980866	-0.0278713	0.9263	0.993797	0	0	0	0	0	0	46.7566	57.0752	63.8434	43.5067	48.6319	60.8971	67.6048	30.0144
Acbd6	acyl-Coenzyme A binding domain containing 6(Acbd6)	Mus musculus	0.959941	-0.0589825	0.844882	0.977232	0	0	0	0	0	0	26.4709	32.3121	31.1835	23.6612	34.4833	23.9101	19.721	30.9519
Accs	1-aminocyclopropane-1-carboxylate synthase (non-functional)(Accs)	Mus musculus	1.12307	0.167443	0.681001	0.945749	0	0	0	0	0	0	3.65397	7.41385	6.83394	3.17731	6.56053	5.14544	6.32218	5.64508
Acd	adrenocortical dysplasia(Acd)	Mus musculus	1.00238	0.00342377	0.990894	1	0	0	0	0	0	0	59.4281	48.6528	59.1674	69.8012	62.6186	52.2948	42.5339	80.1581
Acer3	alkaline ceramidase 3(Acer3)	Mus musculus	1.4044	0.489952	0.192904	0.729543	0	0	0	0	0	0	7.45594	5.37063	4.4445	3.94099	8.94985	7.15786	6.28499	7.4038
Acin1	apoptotic chromatin condensation inducer 1(Acin1)	Mus musculus	0.959427	-0.0597544	0.849956	0.977497	0	0	0	0	0	0	453.904	702.689	643.337	356.196	494.955	726.725	540.307	306.659
Ackr2	atypical chemokine receptor 2(Ackr2)	Mus musculus	1.00999	0.0143406	0.970013	0.997577	0	0	0	0	0	0	10.8522	12.7455	11.0778	13.4704	12.2099	8.61	11.0452	16.7584
Ackr4	atypical chemokine receptor 4(Ackr4)	Mus musculus	0.820741	-0.285001	0.601687	0.927703	0	0	0	0	0	0	36.9021	17.0893	24.4551	38.2145	24.6374	19.0859	2.89014	49.1253
Acly	ATP citrate lyase(Acly)	Mus musculus	0.965531	-0.0506049	0.850485	0.977497	0	0	0	0	0	0	200.622	177.626	187.081	242.763	239.388	159.334	149.852	231.655
Aco1	aconitase 1(Aco1)	Mus musculus	0.620634	-0.688186	0.0518101	0.479327	0	0	0	0	0	0	19.39	18.1109	14.2492	17.4139	10.9874	6.75949	15.5239	9.65273
Aco2	aconitase 2, mitochondrial(Aco2)	Mus musculus	1.14158	0.191028	0.504788	0.904558	0	0	0	0	0	0	175.962	123.108	129.21	206.28	193.698	117.713	192.184	220.81
Acot11	acyl-CoA thioesterase 11(Acot11)	Mus musculus	0.663041	-0.592829	0.186265	0.725519	0	0	0	0	0	0	4.47561	12.0254	6.90081	3.35099	4.12058	4.19962	6.28499	3.12829
Acot13	acyl-CoA thioesterase 13(Acot13)	Mus musculus	1.03286	0.0466431	0.909016	0.990447	0	0	0	0	0	0	17.632	6.77957	13.0866	10.7937	16.5911	7.10903	14.7907	11.3912
Acot2	acyl-CoA thioesterase 2(Acot2)	Mus musculus	0.979144	-0.0304072	0.929922	0.993976	0	0	0	0	0	0	14.8864	17.3389	14.7893	16.9899	15.599	9.57123	20.3239	17.1778
Acot7	acyl-CoA thioesterase 7(Acot7)	Mus musculus	1.05114	0.0719567	0.802701	0.970208	0	0	0	0	0	0	34.3504	28.2465	23.6346	33.9696	36.6954	33.1498	25.8705	30.631
Acot8	acyl-CoA thioesterase 8(Acot8)	Mus musculus	0.892897	-0.163435	0.62111	0.932555	0	0	0	0	0	0	18.9027	20.6896	18.7605	27.7274	17.601	22.3063	12.0706	24.8747
Acot9	acyl-CoA thioesterase 9(Acot9)	Mus musculus	1.25418	0.32675	0.286591	0.79903	0	0	0	0	0	0	25.6391	17.669	21.4149	20.9539	26.399	23.7405	36.1666	21.1627
Acox1	acyl-Coenzyme A oxidase 1, palmitoyl(Acox1)	Mus musculus	0.670818	-0.576007	0.0702961	0.546476	0	0	0	0	0	0	21.6227	26.8895	20.6484	21.95	14.8599	14.2977	20.4275	11.5327
Acox3	acyl-Coenzyme A oxidase 3, pristanoyl(Acox3)	Mus musculus	0.768772	-0.379372	0.15862	0.698064	0	0	0	0	0	0	94.9523	116.485	114.158	82.1145	66.9619	83.7817	103.354	59.3415
Acp1	acid phosphatase 1, soluble(Acp1)	Mus musculus	1.24852	0.320214	0.267986	0.784417	0	0	0	0	0	0	49.6042	28.1191	33.8662	40.7482	57.1616	34.7227	46.3193	51.9984
Acp2	acid phosphatase 2, lysosomal(Acp2)	Mus musculus	1.02651	0.0377412	0.931951	0.993976	0	0	0	0	0	0	2.42407	3.19742	6.05203	5.1644	4.26485	5.41787	3.96863	3.63367
Acp5	acid phosphatase 5, tartrate resistant(Acp5)	Mus musculus	0.724452	-0.465039	0.0962933	0.604891	0	0	0	0	0	0	38.0784	33.7575	30.3785	47.0313	26.966	27.8244	25.5597	27.7655
Acp6	acid phosphatase 6, lysophosphatidic(Acp6)	Mus musculus	0.741949	-0.430609	0.274975	0.790719	0	0	0	0	0	0	9.79071	5.67737	5.39102	5.88977	6.56053	4.1071	5.60496	3.5705
Acrbp	proacrosin binding protein(Acrbp)	Mus musculus	0.85134	-0.232192	0.616843	0.930622	0	0	0	0	0	0	7.27222	20.0944	12.9477	6.50276	6.5099	16.9887	10.9894	5.36712
Acsf2	acyl-CoA synthetase family member 2(Acsf2)	Mus musculus	0.68267	-0.55074	0.0284763	0.371125	0	0	0	0	0	0	79.9817	79.5352	86.2563	108.427	64.851	62.799	50.3065	63.8344
Acsf3	acyl-CoA synthetase family member 3(Acsf3)	Mus musculus	0.670588	-0.576502	0.0782188	0.562495	0	0	0	0	0	0	31.2068	24.4408	19.4087	20.5376	18.1022	19.0859	10.4714	16.4324
Acsl1	acyl-CoA synthetase long-chain family member 1(Acsl1)	Mus musculus	0.932052	-0.101518	0.789551	0.966912	0	0	0	0	0	0	21.2808	15.1812	19.6145	20.1264	16.9936	11.5862	31.6348	10.8202
Acsl3	acyl-CoA synthetase long-chain family member 3(Acsl3)	Mus musculus	1.15055	0.202327	0.554661	0.917678	0	0	0	0	0	0	26.5321	23.3412	23.3799	22.6294	29.7805	22.2678	14.6845	43.5788
Acsl4	acyl-CoA synthetase long-chain family member 4(Acsl4)	Mus musculus	1.75104	0.808208	0.0080213	0.197109	0	0	0	0	0	0	45.2639	36.1958	44.7022	40.1965	61.2771	42.8341	112.434	74.7809
Acsl5	acyl-CoA synthetase long-chain family member 5(Acsl5)	Mus musculus	1.23877	0.308908	0.224238	0.756502	0	0	0	0	0	0	113.054	93.4166	92.2286	105.173	141.471	96.6016	149.942	112.3
Acss1	acyl-CoA synthetase short-chain family member 1(Acss1)	Mus musculus	0.616356	-0.698164	0.0317651	0.386513	0	0	0	0	0	0	155.391	127.138	131.663	188.672	99.3191	116.202	39.0913	116.95
Actb	actin, beta(Actb)	Mus musculus	0.955553	-0.065592	0.82638	0.975554	0	0	0	0	0	0	12853.5	8398.34	8309.56	12865.9	12749.8	8303.42	6759.52	12728.8
Actg1	actin, gamma, cytoplasmic 1(Actg1)	Mus musculus	0.953369	-0.0688934	0.798285	0.969703	0	0	0	0	0	0	2860.4	2414.35	2507.17	3193.1	3022.14	1894.11	2387.91	3159.08
Actl6a	actin-like 6A(Actl6a)	Mus musculus	1.09178	0.126686	0.65441	0.94176	0	0	0	0	0	0	120.77	62.7058	72.4315	99.4569	100.812	78.7905	84.8235	123.555
Actn1	actinin, alpha 1(Actn1)	Mus musculus	1.9803	0.985718	0.0488051	0.470546	0	0	0	0	0	0	6.11377	18.6412	13.1792	4.61527	10.471	17.3485	42.7358	13.7286
Actn4	actinin alpha 4(Actn4)	Mus musculus	1.19673	0.259095	0.30384	0.806608	0	0	0	0	0	0	320.136	274.796	292.386	256.511	400.678	331.59	279.143	357.439
Actr10	ARP10 actin-related protein 10(Actr10)	Mus musculus	1.24858	0.320293	0.340752	0.83795	0	0	0	0	0	0	27.0858	15.5556	21.0985	34.6643	29.2035	19.5306	34.1398	40.0007
Actr1a	ARP1 actin-related protein 1A, centractin alpha(Actr1a)	Mus musculus	1.24616	0.317488	0.244488	0.76845	0	0	0	0	0	0	80.7549	58.2944	61.5697	66.4272	78.4378	56.7232	87.4187	110.208
Actr1b	ARP1 actin-related protein 1B, centractin beta(Actr1b)	Mus musculus	1.00851	0.01222	0.966035	0.996702	0	0	0	0	0	0	57.8869	56.2122	54.2986	75.8621	57.4071	57.304	43.6629	87.9561
Actr2	ARP2 actin-related protein 2(Actr2)	Mus musculus	1.05568	0.0781716	0.790047	0.967061	0	0	0	0	0	0	572.25	340.127	343.564	453.344	447.969	283.873	576.307	496.317
Actr3	ARP3 actin-related protein 3(Actr3)	Mus musculus	1.09849	0.135524	0.629103	0.934655	0	0	0	0	0	0	808.294	494.981	567.523	727.461	741.567	502.598	882.141	727.869
Actr5	ARP5 actin-related protein 5(Actr5)	Mus musculus	0.834057	-0.261783	0.445883	0.884304	0	0	0	0	0	0	23.1078	40.888	35.9084	20.0344	29.2794	34.4554	19.4287	16.8645
Actr6	ARP6 actin-related protein 6(Actr6)	Mus musculus	1.17738	0.23558	0.513397	0.904558	0	0	0	0	0	0	10.7833	6.67819	9.27996	7.45799	10.9266	7.28637	10.5724	11.4847
Actr8	ARP8 actin-related protein 8(Actr8)	Mus musculus	0.899362	-0.153027	0.624879	0.933686	0	0	0	0	0	0	27.8871	22.4391	23.5343	15.3604	19.9853	23.1622	17.5374	19.5531
Acvr1b	activin A receptor, type 1B(Acvr1b)	Mus musculus	0.651848	-0.617393	0.064036	0.528361	0	0	0	0	0	0	23.8019	25.1712	24.3547	23.6051	14.0322	12.7685	25.0975	11.2902
Acyp1	acylphosphatase 1, erythrocyte (common) type(Acyp1)	Mus musculus	0.856247	-0.223901	0.629445	0.934655	0	0	0	0	0	0	10.5179	8.60444	9.90239	11.611	14.4018	6.75949	2.3323	11.2902
Ada	adenosine deaminase(Ada)	Mus musculus	1.11002	0.150584	0.732259	0.952421	0	0	0	0	0	0	182.51	93.6298	108.124	160.761	177.901	124.323	34.2699	268.487
Adal	adenosine deaminase-like(Adal)	Mus musculus	0.995536	-0.00645496	0.98714	1	0	0	0	0	0	0	15.5294	15.3476	12.7471	22.3203	13.4855	21.0161	19.288	11.8663
Adam10	a disintegrin and metallopeptidase domain 10(Adam10)	Mus musculus	0.888754	-0.170144	0.478419	0.89824	0	0	0	0	0	0	133.283	113.823	115.254	139.219	118.775	102.215	115.967	108.823
Adam17	a disintegrin and metallopeptidase domain 17(Adam17)	Mus musculus	1.34114	0.423463	0.189208	0.728977	0	0	0	0	0	0	96.7282	120.454	105.737	94.6322	113.331	98.3441	253.998	94.3441
Adam19	a disintegrin and metallopeptidase domain 19 (meltrin beta)(Adam19)	Mus musculus	2.68839	1.42674	0.0155413	0.276641	0	0	0	0	0	0	15.3661	42.5595	33.8173	17.5058	25.9055	43.803	204.079	19.9574
Adam1a	a disintegrin and metallopeptidase domain 1a(Adam1a)	Mus musculus	0.716358	-0.481246	0.327486	0.825475	0	0	0	0	0	0	2.03622	6.6132	6.83394	4.61527	4.49518	4.85758	3.86237	1.17753
Adam1b	a disintegrin and metallopeptidase domain 1b(Adam1b)	Mus musculus	0.672678	-0.572011	0.190477	0.729543	0	0	0	0	0	0	3.52129	11.4587	6.51243	7.69297	3.85735	4.37439	3.63393	7.75503
Adam9	a disintegrin and metallopeptidase domain 9 (meltrin gamma)(Adam9)	Mus musculus	1.02768	0.0393967	0.87633	0.981551	0	0	0	0	0	0	86.8329	99.9701	90.2584	65.0557	86.0917	99.9068	80.9611	84.6256
Adamts10	a disintegrin-like and metallopeptidase (reprolysin type) with thrombospondin type 1 motif, 10(Adamts10)	Mus musculus	0.841807	-0.248438	0.500473	0.904473	0	0	0	0	0	0	24.0136	45.1382	40.695	23.5259	15.4142	35.5965	41.4661	19.8007
Adamts14	a disintegrin-like and metallopeptidase (reprolysin type) with thrombospondin type 1 motif, 14(Adamts14)	Mus musculus	0.928471	-0.107071	0.806137	0.971029	0	0	0	0	0	0	8.82618	19.0701	13.8634	10.6659	8.63094	20.7719	5.40307	13.8625
Adamts20	a disintegrin-like and metallopeptidase (reprolysin type) with thrombospondin type 1 motif, 20(Adamts20)	Mus musculus	0.633473	-0.658646	0.254769	0.776514	0	0	0	0	0	0	4.7665	16.4394	2.29684	6.70708	1.30097	5.11973	7.80444	4.90723
Adamts6	a disintegrin-like and metallopeptidase (reprolysin type) with thrombospondin type 1 motif, 6(Adamts6)	Mus musculus	1.17016	0.2267	0.5052	0.904558	0	0	0	0	0	0	28.0733	34.4386	29.0873	28.4808	17.4517	38.0022	56.1293	28.943
Adamts9	a disintegrin-like and metallopeptidase (reprolysin type) with thrombospondin type 1 motif, 9(Adamts9)	Mus musculus	0.72888	-0.456246	0.403936	0.867644	0	0	0	0	0	0	4.3123	11.0636	2.01134	6.18605	1.55914	4.50804	3.17172	7.93444
Adamtsl4	ADAMTS-like 4(Adamtsl4)	Mus musculus	1.23515	0.304688	0.471472	0.894915	0	0	0	0	0	0	5.05994	10.3253	7.06799	3.77752	8.41833	11.7302	7.30504	4.94766
Adap1	ArfGAP with dual PH domains 1(Adap1)	Mus musculus	0.94275	-0.0850529	0.813616	0.972227	0	0	0	0	0	0	12.5746	20.1879	23.7812	27.4337	27.4823	21.7794	11.5499	18.3503
Adar	adenosine deaminase, RNA-specific(Adar)	Mus musculus	0.857901	-0.221117	0.425687	0.879296	0	0	0	0	0	0	136.958	181.138	175.223	166.701	121.805	156.291	192.561	95.5822
Adarb1	adenosine deaminase, RNA-specific, B1(Adarb1)	Mus musculus	1.25338	0.325827	0.364614	0.848547	0	0	0	0	0	0	12.7659	10.0082	9.70435	7.48864	9.96228	11.2161	17.2399	11.6869
Adat1	adenosine deaminase, tRNA-specific 1(Adat1)	Mus musculus	0.748244	-0.418418	0.234532	0.764275	0	0	0	0	0	0	18.0045	17.9601	15.494	15.7844	9.61806	19.564	8.81121	12.3135
Adat2	adenosine deaminase, tRNA-specific 2(Adat2)	Mus musculus	0.549804	-0.86301	0.0531263	0.484744	0	0	0	0	0	0	10.1505	5.07428	6.83394	9.96612	6.62633	2.83744	2.11448	6.014
Adat3	adenosine deaminase, tRNA-specific 3(Adat3)	Mus musculus	0.805835	-0.311443	0.538828	0.912004	0	0	0	0	0	0	4.17196	6.09329	5.20069	8.89851	5.85689	9.21912	3.26735	1.28619
Adck1	aarF domain containing kinase 1(Adck1)	Mus musculus	1.5933	0.672018	0.0776925	0.561848	0	0	0	0	0	0	4.67974	7.53863	5.74596	5.49644	9.96228	5.6132	11.5871	10.2289
Adck2	aarF domain containing kinase 2(Adck2)	Mus musculus	0.786713	-0.346092	0.401006	0.866674	0	0	0	0	0	0	12.7991	10.2421	9.56545	21.0305	9.78511	13.2902	14.1107	5.01335
Adck5	aarF domain containing kinase 5(Adck5)	Mus musculus	1.1648	0.220077	0.498942	0.904291	0	0	0	0	0	0	13.9652	16.0027	16.8855	19.0741	16.3077	23.229	23.7108	13.5543
Adcy3	adenylate cyclase 3(Adcy3)	Mus musculus	1.46626	0.552139	0.0925996	0.59639	0	0	0	0	0	0	11.0589	20.2763	13.4981	13.9454	18.3148	25.2594	24.6087	18.0117
Adcy7	adenylate cyclase 7(Adcy7)	Mus musculus	0.771264	-0.374704	0.183481	0.725519	0	0	0	0	0	0	171.367	237.285	234.077	212.302	133.413	241.291	161.295	123.454
Add1	adducin 1 (alpha)(Add1)	Mus musculus	1.01209	0.0173366	0.942436	0.993976	0	0	0	0	0	0	162.163	171.195	169.596	172.137	178.577	160.531	167.729	176.412
Add3	adducin 3 (gamma)(Add3)	Mus musculus	0.819327	-0.287489	0.273052	0.789157	0	0	0	0	0	0	188.741	224.786	192.163	254.021	200.056	190.435	126.22	187.662
Adgb	androglobin(Adgb)	Mus musculus	2.2049	1.14071	0.0142548	0.264935	0	0	0	0	0	0	7.14464	8.67203	5.74596	3.74432	15.642	18.7158	3.92081	17.5366
Adgre5	adhesion G protein-coupled receptor E5(Adgre5)	Mus musculus	0.728263	-0.457469	0.207026	0.742344	0	0	0	0	0	0	25.5064	48.2031	51.0295	33.8777	22.5898	40.6469	38.1934	14.0849
Adgrf5	adhesion G protein-coupled receptor F5(Adgrf5)	Mus musculus	0.568574	-0.81458	0.13243	0.66642	0	0	0	0	0	0	3.20743	20.4921	3.43111	11.1461	3.28026	6.35855	4.86648	7.24713
Adgrl1	adhesion G protein-coupled receptor L1(Adgrl1)	Mus musculus	2.93761	1.55464	0.000131805	0.0146899	0	1	1	0	1	1	10.2526	24.8255	17.4334	11.6697	23.7566	55.0114	78.6129	31.1995
Adgrl2	adhesion G protein-coupled receptor L2(Adgrl2)	Mus musculus	3.86002	1.94861	0.000226525	0.0198456	0	1	1	0	1	1	11.1405	14.0738	7.42294	6.58449	17.0493	28.2048	93.2389	12.9705
Adgrv1	adhesion G protein-coupled receptor V1(Adgrv1)	Mus musculus	0.625167	-0.677687	0.147785	0.69028	0	0	0	0	0	0	6.39956	19.6368	5.24955	13.9454	3.43213	7.45343	9.56296	7.82326
Adh5	alcohol dehydrogenase 5 (class III), chi polypeptide(Adh5)	Mus musculus	1.10429	0.143122	0.696342	0.945749	0	0	0	0	0	0	37.0705	20.6299	30.0107	57.6155	46.9791	27.2076	25.8306	60.4635
Adhfe1	alcohol dehydrogenase, iron containing, 1(Adhfe1)	Mus musculus	1.0896	0.123795	0.77064	0.962448	0	0	0	0	0	0	8.14489	7.35666	9.1102	4.07635	8.81318	7.6282	3.92613	10.8859
Adi1	acireductone dioxygenase 1(Adi1)	Mus musculus	2.32581	1.21773	0.000380077	0.0281564	0	1	1	0	1	1	13.6284	7.47624	9.64776	10.6659	26.5205	15.6908	26.7657	27.3865
Adipor1	adiponectin receptor 1(Adipor1)	Mus musculus	0.822612	-0.281716	0.303616	0.806467	0	0	0	0	0	0	147.338	121.544	117.579	197.739	140.003	108.044	93.0184	139.495
Adipor2	adiponectin receptor 2(Adipor2)	Mus musculus	0.954887	-0.0665978	0.78921	0.966912	0	0	0	0	0	0	94.9523	81.6148	84.8056	99.0329	86.3094	71.8151	81.3702	104.649
Adk	adenosine kinase(Adk)	Mus musculus	0.532716	-0.908561	0.0315323	0.38461	0	0	0	0	0	0	41.4797	29.7204	35.2242	27.1348	25.422	19.6642	4.40959	21.6353
Adnp	activity-dependent neuroprotective protein(Adnp)	Mus musculus	1.01785	0.0255198	0.940593	0.993976	0	0	0	0	0	0	10.4873	18.1109	21.0985	15.8559	16.6392	19.3455	16.1694	14.5675
Adnp2	ADNP homeobox 2(Adnp2)	Mus musculus	0.887658	-0.171924	0.496073	0.904291	0	0	0	0	0	0	71.8827	58.2944	64.6871	84.071	63.8639	58.7382	56.7243	68.2691
Ado	2-aminoethanethiol (cysteamine) dioxygenase(Ado)	Mus musculus	0.920866	-0.118937	0.677243	0.945749	0	0	0	0	0	0	33.7993	45.6243	45.5844	49.496	41.0488	47.5066	26.4788	45.6508
Adpgk	ADP-dependent glucokinase(Adpgk)	Mus musculus	0.819519	-0.28715	0.257027	0.777253	0	0	0	0	0	0	61.0561	66.7871	61.0785	59.0126	47.7815	60.5707	52.1819	42.6514
Adprh	ADP-ribosylarginine hydrolase(Adprh)	Mus musculus	0.777549	-0.362994	0.242757	0.767905	0	0	0	0	0	0	109.765	60.9485	69.3065	142.455	89.6529	53.9423	65.8357	87.9561
Adprhl2	n/a	n/a	1.08669	0.119947	0.711886	0.948767	0	0	0	0	0	0	27.3436	14.9577	20.2266	26.0366	25.746	24.6117	16.5864	29.2968
Adprm	ADP-ribose/CDP-alcohol diphosphatase, manganese dependent(Adprm)	Mus musculus	1.31417	0.394157	0.344252	0.839898	0	0	0	0	0	0	8.6144	3.96168	7.51553	7.1234	9.52441	4.72393	13.5528	7.9774
Adrb2	adrenergic receptor, beta 2(Adrb2)	Mus musculus	0.63287	-0.66002	0.165238	0.706009	0	0	0	0	0	0	8.74453	25.9199	15.7898	8.32128	8.75749	17.6184	5.51464	5.29637
Adrm1	adhesion regulating molecule 1 26S proteasome ubiquitin receptor(Adrm1)	Mus musculus	1.0877	0.12128	0.63256	0.934944	0	0	0	0	0	0	87.976	76.6185	82.9152	100.223	116.599	74.3827	94.0544	93.1943
Adsl	adenylosuccinate lyase(Adsl)	Mus musculus	1.31316	0.393039	0.114338	0.632687	0	0	0	0	0	0	102.97	82.3375	86.2563	95.7586	118.034	94.4889	129.185	140.652
Adss	adenylosuccinate synthetase, non muscle(Adss)	Mus musculus	1.08905	0.12307	0.632862	0.934944	0	0	0	0	0	0	104.026	72.4281	74.5432	79.7699	103.895	70.787	96.9764	88.5676
Adssl1	adenylosuccinate synthetase like 1(Adssl1)	Mus musculus	2.72638	1.44699	0.000717685	0.0443916	0	1	1	0	1	1	11.5922	7.08631	8.11225	9.92526	20.2359	17.238	50.3065	12.3717
Aebp2	AE binding protein 2(Aebp2)	Mus musculus	1.45399	0.540016	0.0341549	0.400128	0	0	0	0	0	0	61.7756	73.5407	70.8317	67.0402	95.8363	82.3167	129.939	89.1361
Aen	apoptosis enhancing nuclease(Aen)	Mus musculus	0.987261	-0.0184967	0.949115	0.993976	0	0	0	0	0	0	32.3346	40.0769	41.6724	43.2104	42.3498	51.1305	28.6676	33.1377
Afdn	afadin, adherens junction formation factor(Afdn)	Mus musculus	5.37572	2.42646	7.81237e-09	7.15542e-06	1	1	1	1	1	1	9.27783	19.9566	13.8222	5.43003	42.9725	60.6761	111.382	45.7014
Aff1	AF4/FMR2 family, member 1(Aff1)	Mus musculus	1.28323	0.359778	0.442402	0.882499	0	0	0	0	0	0	22.5311	60.7406	44.3884	20.4252	24.7538	51.5006	95.3746	18.4109
Aff3	AF4/FMR2 family, member 3(Aff3)	Mus musculus	0.8692	-0.20224	0.54716	0.915416	0	0	0	0	0	0	136.095	206.481	183.022	123.085	100.377	138.017	243.361	82.0886
Aff4	AF4/FMR2 family, member 4(Aff4)	Mus musculus	0.582434	-0.779834	0.0105179	0.227479	0	0	0	0	0	0	443.157	757.347	685.348	569.995	388.291	497.498	209.45	335.111
Afg1l	AFG1 like ATPase(Afg1l)	Mus musculus	0.696478	-0.521851	0.121118	0.642738	0	0	0	0	0	0	18.3056	19.5199	17.7652	22.2463	10.5824	20.6897	11.5021	11.4317
Afg3l1	AFG3-like AAA ATPase 1(Afg3l1)	Mus musculus	1.01438	0.020599	0.944298	0.993976	0	0	0	0	0	0	54.386	58.7961	51.1889	31.8906	60.2293	51.9581	52.506	34.391
Afg3l2	AFG3-like AAA ATPase 2(Afg3l2)	Mus musculus	0.993067	-0.0100374	0.96964	0.997577	0	0	0	0	0	0	54.4269	59.5656	52.0274	53.4447	56.0834	43.7542	66.6166	51.493
Afmid	arylformamidase(Afmid)	Mus musculus	1.25305	0.325438	0.279602	0.794176	0	0	0	0	0	0	16.5296	18.4307	16.2091	21.3906	19.2133	22.4194	26.5478	22.7496
Aftph	aftiphilin(Aftph)	Mus musculus	0.955548	-0.0655994	0.78357	0.9653	0	0	0	0	0	0	117.774	110.914	120.632	116.237	97.441	108.152	122.05	117.223
Aga	aspartylglucosaminidase(Aga)	Mus musculus	1.7118	0.775514	0.0578767	0.502246	0	0	0	0	0	0	10.3444	4.03967	5.64822	3.5783	11.1367	8.37354	11.0798	9.84477
Agap1	ArfGAP with GTPase domain, ankyrin repeat and PH domain 1(Agap1)	Mus musculus	0.501631	-0.995301	0.0284131	0.371125	0	0	0	0	0	0	10.1939	12.249	4.02011	7.19747	2.18178	5.41787	6.15217	3.12829
Agap2	ArfGAP with GTPase domain, ankyrin repeat and PH domain 2(Agap2)	Mus musculus	0.94537	-0.0810488	0.744444	0.954369	0	0	0	0	0	0	84.3119	104.553	105.896	101.066	93.8823	112.074	78.9768	89.265
Agap3	ArfGAP with GTPase domain, ankyrin repeat and PH domain 3(Agap3)	Mus musculus	0.946084	-0.0799592	0.799016	0.970208	0	0	0	0	0	0	28.6857	49.3105	43.4059	21.4596	34.5212	39.2821	28.0089	33.3398
Agbl5	ATP/GTP binding protein-like 5(Agbl5)	Mus musculus	1.0817	0.113299	0.694917	0.945749	0	0	0	0	0	0	24.7562	28.3505	25.2833	22.3203	24.2831	23.6299	28.216	32.8092
Ager	advanced glycosylation end product-specific receptor(Ager)	Mus musculus	0.836384	-0.257762	0.508726	0.904558	0	0	0	0	0	0	5.94536	6.84196	8.11225	4.61527	5.03176	7.74643	4.71241	3.84593
Agfg1	ArfGAP with FG repeats 1(Agfg1)	Mus musculus	0.889479	-0.168968	0.505786	0.904558	0	0	0	0	0	0	131.482	111.177	102.681	145.048	95.5275	94.8436	132.436	113.387
Agfg2	ArfGAP with FG repeats 2(Agfg2)	Mus musculus	0.712104	-0.489839	0.192169	0.729543	0	0	0	0	0	0	12.4521	14.7705	9.40084	18.1367	13.607	10.2549	8.8723	6.25406
Aggf1	angiogenic factor with G patch and FHA domains 1(Aggf1)	Mus musculus	1.01835	0.0262382	0.92608	0.993797	0	0	0	0	0	0	97.6621	100.5	94.9369	85.7414	92.4447	88.4028	143.173	61.7851
Agk	acylglycerol kinase(Agk)	Mus musculus	1.60939	0.686517	0.0386052	0.423755	0	0	0	0	0	0	10.893	9.09055	12.014	11.8153	15.4749	17.8934	14.1744	22.9796
Agl	amylo-1,6-glucosidase, 4-alpha-glucanotransferase(Agl)	Mus musculus	0.572396	-0.804914	0.0332247	0.394969	0	0	0	0	0	0	11.8907	18.7374	8.86843	9.10794	7.25404	7.96232	5.34463	7.24713
Ago1	argonaute RISC catalytic subunit 1(Ago1)	Mus musculus	0.985107	-0.0216477	0.938186	0.993976	0	0	0	0	0	0	61.0816	93.8872	86.6164	66.0109	67.9693	71.8151	104.725	58.5127
Ago2	argonaute RISC catalytic subunit 2(Ago2)	Mus musculus	1.47497	0.560686	0.139072	0.675904	0	0	0	0	0	0	188.277	246.607	268.219	210.921	200.886	247.793	705.29	194.212
Ago3	argonaute RISC catalytic subunit 3(Ago3)	Mus musculus	0.582753	-0.779045	0.0243177	0.346536	0	0	0	0	0	0	41.7068	50.462	50.227	22.0777	15.2218	34.3115	26.1388	20.1697
Ago4	argonaute RISC catalytic subunit 4(Ago4)	Mus musculus	0.728513	-0.456973	0.238995	0.766334	0	0	0	0	0	0	13.9014	11.0636	11.0238	7.95604	6.60102	6.82374	12.9472	5.64508
Agpat1	1-acylglycerol-3-phosphate O-acyltransferase 1 (lysophosphatidic acid acyltransferase, alpha)(Agpat1)	Mus musculus	1.12196	0.166022	0.563487	0.921463	0	0	0	0	0	0	38.3565	39.6272	43.2979	55.8379	41.4538	41.7186	43.6018	71.9457
Agpat3	1-acylglycerol-3-phosphate O-acyltransferase 3(Agpat3)	Mus musculus	0.731515	-0.45104	0.0781588	0.562465	0	0	0	0	0	0	82.8931	59.7917	70.3456	91.0437	62.2744	53.824	52.4475	53.8835
Agpat4	1-acylglycerol-3-phosphate O-acyltransferase 4 (lysophosphatidic acid acyltransferase, delta)(Agpat4)	Mus musculus	0.526879	-0.924457	0.00998899	0.224713	0	0	0	0	0	0	26.6087	26.4398	18.5651	13.2916	12.8781	14.7218	8.77136	8.35138
Agpat5	1-acylglycerol-3-phosphate O-acyltransferase 5 (lysophosphatidic acid acyltransferase, epsilon)(Agpat5)	Mus musculus	1.65611	0.727797	0.0251396	0.354401	0	0	0	0	0	0	12.5363	9.87301	11.353	11.0746	18.8716	13.5164	20.8738	21.0086
Agps	alkylglycerone phosphate synthase(Agps)	Mus musculus	0.820055	-0.286208	0.240114	0.766765	0	0	0	0	0	0	95.9066	101.449	99.4818	84.1476	78.7997	77.1147	67.8386	88.6661
Agrn	agrin(Agrn)	Mus musculus	0.859402	-0.218594	0.630631	0.934944	0	0	0	0	0	0	3.65397	13.2264	5.95172	5.09544	5.03176	6.53589	8.44994	3.98238
Agtpbp1	ATP/GTP binding protein 1(Agtpbp1)	Mus musculus	0.962759	-0.0547528	0.829164	0.975554	0	0	0	0	0	0	104.256	133.221	137.332	108.251	95.0365	136.377	128.494	105.164
Agtrap	angiotensin II, type I receptor-associated protein(Agtrap)	Mus musculus	0.915606	-0.127201	0.719498	0.950649	0	0	0	0	0	0	11.3396	10.4007	10.7409	9.35314	8.0817	12.3419	10.7716	7.11068
Ahctf1	AT hook containing transcription factor 1(Ahctf1)	Mus musculus	0.982651	-0.0252487	0.921883	0.992762	0	0	0	0	0	0	233.768	292.535	302.077	249.286	232.038	288.144	320.024	218.768
Ahcy	S-adenosylhomocysteine hydrolase(Ahcy)	Mus musculus	1.11553	0.157729	0.636428	0.936447	0	0	0	0	0	0	124.378	73.2053	84.4224	124.181	138.945	80.3531	60.4485	173.36
Ahcyl1	S-adenosylhomocysteine hydrolase-like 1(Ahcyl1)	Mus musculus	1.39829	0.483661	0.0927587	0.59639	0	0	0	0	0	0	81.6581	91.2148	80.6132	66.6775	101.028	107.442	167.729	71.501
Ahcyl2	S-adenosylhomocysteine hydrolase-like 2(Ahcyl2)	Mus musculus	1.79447	0.843555	0.0725814	0.553145	0	0	0	0	0	0	21.5283	47.5116	31.9191	28.514	35.9766	41.4025	135.656	19.3257
Ahdc1	AT hook, DNA binding motif, containing 1(Ahdc1)	Mus musculus	1.69655	0.7626	0.08469	0.576522	0	0	0	0	0	0	15.3661	30.2377	28.9047	13.8994	20.0233	34.9412	76.9712	18.0749
Ahi1	Abelson helper integration site 1(Ahi1)	Mus musculus	0.690081	-0.535162	0.15718	0.698064	0	0	0	0	0	0	14.0392	21.9816	20.867	13.547	10.4027	19.821	7.27848	11.0931
Ahnak	AHNAK nucleoprotein (desmoyokin)(Ahnak)	Mus musculus	2.5307	1.33953	0.0398394	0.426392	0	0	0	0	0	0	64.6794	195.521	137.749	66.6775	62.8059	227.844	829.948	55.2682
Ahr	aryl-hydrocarbon receptor(Ahr)	Mus musculus	0.566482	-0.819899	0.0264773	0.360484	0	0	0	0	0	0	12.225	9.56886	11.353	13.4193	8.17535	7.15786	7.19347	3.84593
Ahsa1	AHA1, activator of heat shock protein ATPase 1(Ahsa1)	Mus musculus	1.48273	0.568254	0.0270454	0.363795	0	0	0	0	0	0	111.798	89.6421	85.8139	70.4933	150.917	106.923	133.47	139.141
Ahsa2	AHA1, activator of heat shock protein ATPase 2(Ahsa2)	Mus musculus	1.42131	0.507221	0.101809	0.61365	0	0	0	0	0	0	20.9542	22.3715	21.0985	18.6092	29.5527	27.2538	41.3545	19.8715
AI413582	n/a	n/a	1.52739	0.611069	0.196363	0.73243	0	0	0	0	0	0	10.0944	4.24763	6.59474	16.8852	16.7962	7.58194	9.32389	24.0762
AI467606	expressed sequence AI467606(AI467606)	Mus musculus	0.773975	-0.369641	0.217542	0.752396	0	0	0	0	0	0	28.1142	21.3837	25.7617	37.3742	21.0382	20.317	21.0173	24.7989
AI504432	expressed sequence AI504432(AI504432)	Mus musculus	1.17477	0.232376	0.41952	0.878484	0	0	0	0	0	0	28.1958	29.3123	32.6856	28.6724	25.422	34.5428	46.213	33.4737
AI506816	expressed sequence AI506816(AI506816)	Mus musculus	1.16403	0.219124	0.498475	0.904291	0	0	0	0	0	0	20.8496	12.7897	20.4735	13.6108	18.373	20.6897	17.0221	22.7496
AI597479	expressed sequence AI597479(AI597479)	Mus musculus	1.24167	0.312285	0.328567	0.82596	0	0	0	0	0	0	20.9312	16.3666	18.1535	12.9902	19.2665	20.6331	27.5015	17.5922
AI662270	expressed sequence AI662270(AI662270)	Mus musculus	1.22113	0.288216	0.263441	0.782975	0	0	0	0	0	0	72.3522	50.3113	58.2466	65.1757	73.2288	60.3728	88.298	78.6142
AI837181	expressed sequence AI837181(AI837181)	Mus musculus	1.59382	0.672488	0.101339	0.61365	0	0	0	0	0	0	14.7231	5.5266	7.01655	15.6822	19.2133	12.6169	13.003	23.6315
AI987944	expressed sequence AI987944(AI987944)	Mus musculus	1.09008	0.124431	0.688373	0.945749	0	0	0	0	0	0	16.8052	17.812	24.203	23.6612	21.4837	21.0161	28.6092	18.8102
Aicda	activation-induced cytidine deaminase(Aicda)	Mus musculus	0.998245	-0.00253359	0.99464	1	0	0	0	0	0	0	187.46	100.898	112.599	215.015	166.519	111.968	78.5278	257.869
Aida	axin interactor, dorsalization associated(Aida)	Mus musculus	1.46788	0.553737	0.0801234	0.566885	0	0	0	0	0	0	39.1424	31.7766	24.6068	37.6603	41.0742	28.8987	71.6638	53.8835
Aif1	allograft inflammatory factor 1(Aif1)	Mus musculus	0.886044	-0.174549	0.69475	0.945749	0	0	0	0	0	0	7.60394	3.06744	5.56592	5.00094	7.42109	2.34397	3.98988	5.05884
Aif1l	allograft inflammatory factor 1-like(Aif1l)	Mus musculus	1.39888	0.484272	0.416666	0.876443	0	0	0	0	0	0	7.00685	3.43658	2.29684	6.64579	5.7354	1.59092	16.6156	3.19399
Aifm1	apoptosis-inducing factor, mitochondrion-associated 1(Aifm1)	Mus musculus	1.16553	0.220992	0.405192	0.868463	0	0	0	0	0	0	47.0475	44.4987	41.3766	37.9642	63.7221	42.942	45.6791	46.8309
Aig1	androgen-induced 1(Aig1)	Mus musculus	0.562159	-0.830949	0.0300127	0.379652	0	0	0	0	0	0	6.57562	5.47721	6.05203	5.49644	4.56605	3.44914	2.25261	2.98679
Aim2	absent in melanoma 2(Aim2)	Mus musculus	1.39968	0.485093	0.075049	0.55926	0	0	0	0	0	0	38.0376	39.9288	45.4944	36.7229	45.2099	51.5649	76.2274	51.2201
Aimp1	aminoacyl tRNA synthetase complex-interacting multifunctional protein 1(Aimp1)	Mus musculus	1.22305	0.290488	0.323678	0.821623	0	0	0	0	0	0	82.8931	41.2545	50.4919	70.5393	87.785	51.845	72.6785	87.5644
Aimp2	aminoacyl tRNA synthetase complex-interacting multifunctional protein 2(Aimp2)	Mus musculus	1.13859	0.187245	0.69351	0.945749	0	0	0	0	0	0	16.6215	5.71896	9.32625	26.1336	18.8413	8.81304	10.5989	27.5583
Aip	aryl-hydrocarbon receptor-interacting protein(Aip)	Mus musculus	0.768769	-0.379378	0.170087	0.712169	0	0	0	0	0	0	51.6353	37.3786	42.75	55.6897	41.5525	35.1339	27.8442	39.5686
Aire	autoimmune regulator (autoimmune polyendocrinopathy candidiasis ectodermal dystrophy)(Aire)	Mus musculus	7.54874	2.91624	0.000726726	0.0446449	0	1	1	0	1	1	3.56722	2.46955	4.02011	1.15446	5.68984	4.75991	72.6254	1.69807
Ak2	adenylate kinase 2(Ak2)	Mus musculus	1.0054	0.00776259	0.979144	0.999655	0	0	0	0	0	0	146.848	90.318	94.0702	131.026	142.838	89.986	80.2757	151.649
Ak3	adenylate kinase 3(Ak3)	Mus musculus	0.937529	-0.0930653	0.775839	0.963073	0	0	0	0	0	0	36.6061	17.9601	21.2657	27.3289	27.8873	19.2941	19.6784	29.8527
Ak6	adenylate kinase 6(Ak6)	Mus musculus	1.51724	0.601447	0.199357	0.737574	0	0	0	0	0	0	9.99739	3.43658	5.44503	12.5917	12.9363	4.72393	13.8291	16.2732
Ak7	adenylate kinase 7(Ak7)	Mus musculus	0.653196	-0.614413	0.164208	0.703263	0	0	0	0	0	0	8.74453	8.67203	3.85808	2.84527	4.56605	4.62884	3.68174	2.87055
Ak9	adenylate kinase 9(Ak9)	Mus musculus	0.997516	-0.00358858	1	1	0	0	0	0	0	0	2.97013	13.2264	4.4445	5.81059	4.38381	7.45343	5.42698	9.11703
Akap1	A kinase (PRKA) anchor protein 1(Akap1)	Mus musculus	0.877268	-0.18891	0.611111	0.929069	0	0	0	0	0	0	12.3398	14.9577	12.0989	8.24976	9.96228	9.453	14.982	7.4038
Akap10	A kinase (PRKA) anchor protein 10(Akap10)	Mus musculus	0.965656	-0.050418	0.849323	0.977497	0	0	0	0	0	0	49.6042	58.4842	58.509	46.8653	40.3806	64.1612	52.0278	49.5625
Akap11	A kinase (PRKA) anchor protein 11(Akap11)	Mus musculus	0.748381	-0.418156	0.099961	0.610082	0	0	0	0	0	0	80.5813	105.348	94.7595	74.5595	61.8061	80.3531	65.0069	58.6896
Akap12	A kinase (PRKA) anchor protein (gravin) 12(Akap12)	Mus musculus	1.70626	0.770835	0.147114	0.68874	0	0	0	0	0	0	84.7686	140.889	108.201	66.1565	241.783	279.899	16.7299	144.124
Akap13	A kinase (PRKA) anchor protein 13(Akap13)	Mus musculus	0.648157	-0.625585	0.0508215	0.475861	0	0	0	0	0	0	847.365	1593.62	1562.09	801.428	684.183	1091.08	800.043	538.754
Akap17b	A kinase (PRKA) anchor protein 17B(Akap17b)	Mus musculus	1.64219	0.715625	0.111725	0.629901	0	0	0	0	0	0	4.26892	8.74741	2.68265	5.43003	7.84631	6.68238	14.6473	5.53895
Akap5	A kinase (PRKA) anchor protein 5(Akap5)	Mus musculus	1.49472	0.579873	0.130523	0.663147	0	0	0	0	0	0	46.9505	71.0633	57.2178	23.3701	57.354	95.0107	110.017	34.487
Akap6	A kinase (PRKA) anchor protein 6(Akap6)	Mus musculus	0.435577	-1.199	0.0227274	0.339062	0	0	0	0	0	0	5.78716	22.278	4.5088	5.20782	2.59688	3.31549	6.4975	4.03797
Akap7	A kinase (PRKA) anchor protein 7(Akap7)	Mus musculus	0.680363	-0.555624	0.101851	0.61365	0	0	0	0	0	0	16.3714	11.4587	14.7173	16.594	8.1551	12.1105	10.5989	9.36972
Akap8	A kinase (PRKA) anchor protein 8(Akap8)	Mus musculus	0.956219	-0.064587	0.829583	0.975554	0	0	0	0	0	0	163.918	237.067	231.834	133.884	170.154	264.586	174.317	124.078
Akap8l	A kinase (PRKA) anchor protein 8-like(Akap8l)	Mus musculus	0.936221	-0.095079	0.805637	0.971029	0	0	0	0	0	0	77.5168	136.288	114.348	49.6978	82.857	157.447	72.3677	41.0772
Akap9	A kinase (PRKA) anchor protein (yotiao) 9(Akap9)	Mus musculus	0.779455	-0.359462	0.300453	0.805402	0	0	0	0	0	0	210.241	438.202	388.22	220.859	182.039	377.483	279.77	140.889
Akip1	A kinase (PRKA) interacting protein 1(Akip1)	Mus musculus	1.51283	0.59725	0.100307	0.610997	0	0	0	0	0	0	22.2453	11.6667	18.3336	22.8337	36.9232	18.5693	18.1484	39.9476
Akirin1	akirin 1(Akirin1)	Mus musculus	0.925212	-0.112143	0.702746	0.945981	0	0	0	0	0	0	101.234	72.2539	73.1748	156.189	91.0374	75.2051	98.286	108.196
Akirin2	akirin 2(Akirin2)	Mus musculus	1.18786	0.24836	0.354019	0.842279	0	0	0	0	0	0	51.25	60.4962	53.5475	77.5529	69.7562	59.355	66.4573	92.8987
Akna	AT-hook transcription factor(Akna)	Mus musculus	1.09491	0.130811	0.654845	0.94176	0	0	0	0	0	0	358.692	624.427	568.721	419.395	430.226	687.73	644.682	395.691
Akr1a1	aldo-keto reductase family 1, member A1 (aldehyde reductase)(Akr1a1)	Mus musculus	1.15519	0.208135	0.58213	0.924768	0	0	0	0	0	0	210.94	91.0407	104.135	240.868	206.241	98.3441	146.791	296.015
Akr1b10	aldo-keto reductase family 1, member B10 (aldose reductase)(Akr1b10)	Mus musculus	0.794179	-0.332465	0.437405	0.882422	0	0	0	0	0	0	16.8409	7.82978	13.3849	5.57817	7.94755	5.20455	12.7028	8.79864
Akr1e1	aldo-keto reductase family 1, member E1(Akr1e1)	Mus musculus	2.86414	1.5181	0.000122801	0.0142209	0	1	1	0	1	1	8.25716	4.72594	5.60707	7.19747	17.6567	9.453	26.1972	20.5992
Akr7a5	aldo-keto reductase family 7, member A5 (aflatoxin aldehyde reductase)(Akr7a5)	Mus musculus	0.711066	-0.491946	0.157224	0.698064	0	0	0	0	0	0	16.1775	11.0636	12.9477	16.8852	11.4075	7.6282	9.29467	12.2453
Akt1	thymoma viral proto-oncogene 1(Akt1)	Mus musculus	0.833604	-0.262566	0.405902	0.868463	0	0	0	0	0	0	418.992	367.251	364.29	571.624	406.783	373.674	173.977	481.151
Akt1s1	AKT1 substrate 1 (proline-rich)(Akt1s1)	Mus musculus	1.02222	0.0317051	0.922575	0.992762	0	0	0	0	0	0	16.1469	13.6631	15.6509	22.3944	15.7129	18.32	19.7953	15.5404
Akt2	thymoma viral proto-oncogene 2(Akt2)	Mus musculus	1.18942	0.250255	0.320638	0.82134	0	0	0	0	0	0	57.5042	60.9485	62.0739	65.9266	81.6497	66.2353	59.2266	86.0205
Akt3	thymoma viral proto-oncogene 3(Akt3)	Mus musculus	0.50195	-0.994385	0.00515204	0.152667	0	0	0	0	0	0	44.5111	65.8253	55.4277	45.3967	31.3878	38.0228	10.3333	26.2291
Aktip	AKT interacting protein(Aktip)	Mus musculus	0.727179	-0.459618	0.138696	0.675706	0	0	0	0	0	0	21.5283	20.0944	20.9031	31.3006	14.4473	18.7415	15.8373	19.1968
Alad	aminolevulinate, delta-, dehydratase(Alad)	Mus musculus	0.871609	-0.198247	0.483228	0.899221	0	0	0	0	0	0	28.3872	30.6146	26.1526	34.5877	24.0704	23.0439	29.9108	27.3435
Alas1	aminolevulinic acid synthase 1(Alas1)	Mus musculus	1.19002	0.25099	0.400479	0.866586	0	0	0	0	0	0	27.8105	23.0448	21.7904	22.0164	27.6114	22.3654	37.6834	25.0011
Alcam	activated leukocyte cell adhesion molecule(Alcam)	Mus musculus	1.07665	0.106547	0.764865	0.959893	0	0	0	0	0	0	29.1859	41.9538	36.2839	22.8337	22.7872	36.5398	59.2904	21.6353
Aldh16a1	aldehyde dehydrogenase 16 family, member A1(Aldh16a1)	Mus musculus	0.993069	-0.0100344	0.971671	0.998021	0	0	0	0	0	0	33.0414	40.7086	40.2629	50.4359	42.1397	37.8891	34.076	49.1986
Aldh18a1	aldehyde dehydrogenase 18 family, member A1(Aldh18a1)	Mus musculus	1.59835	0.676587	0.00762584	0.190174	0	0	0	0	0	0	52.3345	47.4284	55.3094	50.1167	93.4875	77.3255	64.7386	92.4186
Aldh2	aldehyde dehydrogenase 2, mitochondrial(Aldh2)	Mus musculus	0.357807	-1.48275	0.000200086	0.01826	0	-1	-1	0	1	1	261.836	166.879	166.106	307.527	112.916	85.1798	23.7533	100.995
Aldh3a2	aldehyde dehydrogenase family 3, subfamily A2(Aldh3a2)	Mus musculus	0.832299	-0.264826	0.333847	0.830085	0	0	0	0	0	0	31.9365	35.5044	32.1429	31.4257	28.0139	27.0354	29.6239	24.3643
Aldh3b1	aldehyde dehydrogenase 3 family, member B1(Aldh3b1)	Mus musculus	3.4972	1.8062	0.010961	0.231198	0	0	0	0	0	0	26.4148	16.7332	20.8182	18.8646	18.7046	14.7218	241.587	14.7242
Aldh4a1	aldehyde dehydrogenase 4 family, member A1(Aldh4a1)	Mus musculus	0.702538	-0.509353	0.177087	0.719996	0	0	0	0	0	0	11.1405	9.63905	8.32573	7.83089	8.41833	6.11181	7.43255	3.98238
Aldh5a1	aldhehyde dehydrogenase family 5, subfamily A1(Aldh5a1)	Mus musculus	0.699341	-0.515931	0.265162	0.782975	0	0	0	0	0	0	3.52129	8.96317	2.87041	5.49644	3.07778	3.8912	5.60496	2.00635
Aldh7a1	aldehyde dehydrogenase family 7, member A1(Aldh7a1)	Mus musculus	0.813199	-0.29832	0.437127	0.882422	0	0	0	0	0	0	13.9652	6.47542	8.00936	10.8652	8.49426	6.04499	6.75783	10.6685
Aldh9a1	aldehyde dehydrogenase 9, subfamily A1(Aldh9a1)	Mus musculus	0.984861	-0.022008	0.942786	0.993976	0	0	0	0	0	0	99.6575	55.7079	64.1572	92.3846	97.2942	63.8373	48.0486	97.9979
Aldoa	aldolase A, fructose-bisphosphate(Aldoa)	Mus musculus	1.26405	0.338057	0.242489	0.767538	0	0	0	0	0	0	339.314	190.202	250.425	302.524	378.941	228.969	320.269	440.119
Aldoc	aldolase C, fructose-bisphosphate(Aldoc)	Mus musculus	0.727124	-0.459726	0.253081	0.776514	0	0	0	0	0	0	10.3827	4.58557	11.0778	8.32128	7.94755	4.05569	6.91721	6.06454
Alg1	asparagine-linked glycosylation 1 (beta-1,4-mannosyltransferase)(Alg1)	Mus musculus	1.05892	0.0825989	0.803188	0.970208	0	0	0	0	0	0	20.0229	11.5315	14.9951	13.1536	15.8647	17.292	17.0991	12.9705
Alg10b	asparagine-linked glycosylation 10B (alpha-1,2-glucosyltransferase)(Alg10b)	Mus musculus	1.90157	0.927188	0.0232365	0.341565	0	0	0	0	0	0	18.0913	15.5556	15.494	29.173	24.9158	16.3461	68.4894	39.1972
Alg11	asparagine-linked glycosylation 11 (alpha-1,2-mannosyltransferase)(Alg11)	Mus musculus	1.24366	0.314588	0.37834	0.856675	0	0	0	0	0	0	9.33141	14.1414	13.0429	7.95604	11.891	10.9051	15.2582	17.2561
Alg12	asparagine-linked glycosylation 12 (alpha-1,6-mannosyltransferase)(Alg12)	Mus musculus	0.980623	-0.0282289	0.927417	0.993904	0	0	0	0	0	0	23.2762	17.3389	18.9251	19.825	18.8134	17.6184	22.898	18.5019
Alg13	asparagine-linked glycosylation 13(Alg13)	Mus musculus	1.83045	0.8722	0.0402069	0.426854	0	0	0	0	0	0	14.9782	15.2592	21.3094	8.18847	16.2899	22.8435	53.619	16.6168
Alg14	asparagine-linked glycosylation 14(Alg14)	Mus musculus	1.17984	0.238596	0.549618	0.916308	0	0	0	0	0	0	3.89383	6.18688	7.95278	5.43003	5.14819	6.68238	5.83606	10.0166
Alg2	asparagine-linked glycosylation 2 (alpha-1,3-mannosyltransferase)(Alg2)	Mus musculus	1.00392	0.00564617	0.989472	1	0	0	0	0	0	0	16.7031	10.3253	14.9951	14.6172	16.7101	17.8934	13.42	8.8416
Alg3	asparagine-linked glycosylation 3 (alpha-1,3-mannosyltransferase)(Alg3)	Mus musculus	1.17622	0.234164	0.574305	0.924768	0	0	0	0	0	0	5.55751	7.30987	5.48361	2.56432	7.0794	6.82374	6.57188	4.12894
Alg5	asparagine-linked glycosylation 5 (dolichyl-phosphate beta-glucosyltransferase)(Alg5)	Mus musculus	1.45574	0.541752	0.111255	0.629715	0	0	0	0	0	0	12.5363	13.4448	13.781	10.9418	16.0368	14.4751	28.1629	15.1538
Alg6	asparagine-linked glycosylation 6 (alpha-1,3,-glucosyltransferase)(Alg6)	Mus musculus	2.01091	1.00785	0.00870601	0.20687	0	0	0	0	0	0	6.3077	4.85592	5.56592	8.45409	9.07894	8.9544	17.1868	15.4494
Alg8	asparagine-linked glycosylation 8 (alpha-1,3-glucosyltransferase)(Alg8)	Mus musculus	1.1189	0.162087	0.648975	0.940222	0	0	0	0	0	0	9.82388	8.96317	10.8232	7.32518	9.4181	9.08547	14.1744	8.65713
Alg9	asparagine-linked glycosylation 9 (alpha 1,2 mannosyltransferase)(Alg9)	Mus musculus	0.848822	-0.236466	0.581935	0.924768	0	0	0	0	0	0	11.804	4.72594	9.46	7.8973	7.45906	4.67253	11.7731	4.86427
Alkbh1	alkB homolog 1, histone H2A dioxygenase(Alkbh1)	Mus musculus	0.992041	-0.0115288	0.967869	0.99737	0	0	0	0	0	0	29.6732	39.2087	39.7073	34.7614	29.163	38.1384	41.8858	33.0265
Alkbh2	alkB homolog 2, alpha-ketoglutarate-dependent dioxygenase(Alkbh2)	Mus musculus	1.04066	0.0574988	0.883082	0.984022	0	0	0	0	0	0	6.57562	4.24763	5.20069	7.83089	6.48459	4.37439	6.51344	7.45433
Alkbh3	alkB homolog 3, alpha-ketoglutarate-dependent dioxygenase(Alkbh3)	Mus musculus	1.12641	0.171727	0.587768	0.925131	0	0	0	0	0	0	18.5735	15.7635	14.7893	14.916	22.4253	17.0915	14.0336	18.5853
Alkbh4	alkB homolog 4, lysine demethylase(Alkbh4)	Mus musculus	0.818978	-0.288104	0.446654	0.884441	0	0	0	0	0	0	10.5179	5.77615	8.81699	14.7985	9.07894	7.3352	7.66631	8.60154
Alkbh5	alkB homolog 5, RNA demethylase(Alkbh5)	Mus musculus	1.07071	0.0985665	0.691287	0.945749	0	0	0	0	0	0	263.989	271.219	259.175	280.201	311.964	267.887	237.268	333.444
Alkbh6	alkB homolog 6(Alkbh6)	Mus musculus	1.07761	0.107836	0.781581	0.964649	0	0	0	0	0	0	8.05048	5.86973	5.64822	5.57817	8.57019	4.37439	6.21858	7.93444
Alkbh8	alkB homolog 8, tRNA methyltransferase(Alkbh8)	Mus musculus	1.20034	0.263448	0.365737	0.849933	0	0	0	0	0	0	17.632	23.1982	22.8295	19.6258	25.6321	27.2847	23.3283	23.7275
Alms1	ALMS1, centrosome and basal body associated(Alms1)	Mus musculus	0.970063	-0.0438497	0.877078	0.981731	0	0	0	0	0	0	96.6262	164.763	132.949	94.9668	87.5952	153.875	126.29	106.898
Alms1-ps2	ALMS1, centrosome and basal body associated, pseudogene 2(Alms1-ps2)	Mus musculus	1.19342	0.255104	0.483821	0.899221	0	0	0	0	0	0	10.4516	15.1812	8.97388	7.53461	11.7846	13.0049	9.83391	15.6667
Alpk2	alpha-kinase 2(Alpk2)	Mus musculus	0.589194	-0.763186	0.0724444	0.552826	0	0	0	0	0	0	9.18597	20.7546	11.7285	9.87418	5.34561	12.8096	4.65397	7.54783
Als2	alsin Rho guanine nucleotide exchange factor(Als2)	Mus musculus	1.03109	0.0441764	0.908679	0.990447	0	0	0	0	0	0	37.0705	43.2146	38.5139	33.2672	29.3832	37.4522	74.4317	15.5404
Alyref	Aly/REF export factor(Alyref)	Mus musculus	1.00043	0.000623291	0.998637	1	0	0	0	0	0	0	246.161	148.745	142.929	276.078	251.011	160.531	129.504	273.213
Alyref2	Aly/REF export factor 2(Alyref2)	Mus musculus	0.929362	-0.105687	0.796762	0.969132	0	0	0	0	0	0	7.56311	13.385	8.51863	5.09544	9.03844	11.2161	5.14806	6.71143
Ambra1	autophagy/beclin 1 regulator 1(Ambra1)	Mus musculus	0.790303	-0.339521	0.205906	0.741262	0	0	0	0	0	0	93.4366	123.836	110.902	83.9126	75.3752	112.028	72.4447	65.8205
Amdhd2	amidohydrolase domain containing 2(Amdhd2)	Mus musculus	0.750563	-0.413955	0.226402	0.758313	0	0	0	0	0	0	15.3023	9.49868	12.0989	14.7985	9.14728	9.91049	10.2111	9.53144
Amer1	APC membrane recruitment 1(Amer1)	Mus musculus	1.34259	0.425014	0.221388	0.756228	0	0	0	0	0	0	10.7833	20.5727	18.0352	15.3093	19.7474	29.7418	23.3628	14.0217
Amfr	autocrine motility factor receptor(Amfr)	Mus musculus	0.939216	-0.0904705	0.734067	0.952594	0	0	0	0	0	0	73.2989	55.0424	58.7636	84.4898	61.1227	50.1384	71.8444	71.9836
Amigo2	adhesion molecule with Ig like domain 2(Amigo2)	Mus musculus	0.83535	-0.259547	0.566406	0.922791	0	0	0	0	0	0	8.48681	12.3114	13.8634	8.7044	5.214	6.53589	19.1153	5.36712
Ammecr1	AMMECR nuclear protein 1(Ammecr1)	Mus musculus	2.41885	1.27432	0.000614872	0.0401274	0	1	1	0	1	1	19.1629	16.0859	19.1566	13.8994	37.0776	26.9994	76.7534	24.43
Ammecr1l	AMME chromosomal region gene 1-like(Ammecr1l)	Mus musculus	1.19754	0.260076	0.390921	0.862456	0	0	0	0	0	0	23.4548	35.0832	36.4408	33.7959	27.3887	35.4783	55.2792	36.079
Amn1	antagonist of mitotic exit network 1(Amn1)	Mus musculus	0.914453	-0.129019	0.725915	0.951418	0	0	0	0	0	0	10.4873	7.02912	11.8572	8.89851	8.90429	10.9951	9.2681	5.83207
Amotl1	angiomotin-like 1(Amotl1)	Mus musculus	1.12733	0.172908	0.730002	0.951962	0	0	0	0	0	0	3.20743	14.4508	3.37453	10.053	4.93052	8.71794	8.8723	12.5233
Ampd2	adenosine monophosphate deaminase 2(Ampd2)	Mus musculus	1.08612	0.119186	0.675258	0.945749	0	0	0	0	0	0	25.5804	39.2087	31.9834	28.4144	34.1137	41.0812	30.5776	30.1938
Ampd3	adenosine monophosphate deaminase 3(Ampd3)	Mus musculus	0.775719	-0.366394	0.349073	0.841105	0	0	0	0	0	0	4.86856	4.68435	5.52991	7.76448	4.80397	5.8805	3.04952	3.98238
Amz2	archaelysin family metallopeptidase 2(Amz2)	Mus musculus	1.09884	0.135986	0.685688	0.945749	0	0	0	0	0	0	48.8949	41.5041	41.5386	39.3537	52.6209	43.965	20.3691	71.2584
Anapc1	anaphase promoting complex subunit 1(Anapc1)	Mus musculus	1.03606	0.0511143	0.836265	0.976437	0	0	0	0	0	0	162.632	189.448	173.068	134.045	175.793	163.194	166.544	177.433
Anapc10	anaphase promoting complex subunit 10(Anapc10)	Mus musculus	1.35639	0.439773	0.241508	0.767538	0	0	0	0	0	0	14.1362	8.2613	6.21665	10.2675	11.7138	9.82311	14.8226	16.3894
Anapc11	anaphase promoting complex subunit 11(Anapc11)	Mus musculus	1.08894	0.122924	0.743292	0.954369	0	0	0	0	0	0	27.1318	11.7343	16.6103	23.8247	23.6655	11.5168	20.7118	30.4617
Anapc13	anaphase promoting complex subunit 13(Anapc13)	Mus musculus	0.906959	-0.140891	0.700564	0.945981	0	0	0	0	0	0	43.1638	16.4394	22.7884	38.2145	37.7736	19.8621	18.9347	32.8092
Anapc15	anaphase promoting complex C subunit 15(Anapc15)	Mus musculus	1.12228	0.166427	0.55007	0.916783	0	0	0	0	0	0	42.7581	37.1525	40.7464	45.7849	55.7999	43.343	32.089	55.5563
Anapc16	anaphase promoting complex subunit 16(Anapc16)	Mus musculus	1.23438	0.303786	0.364571	0.848547	0	0	0	0	0	0	58.6116	41.3897	40.7464	71.2851	61.9934	55.4844	36.0524	108.196
Anapc2	anaphase promoting complex subunit 2(Anapc2)	Mus musculus	1.09542	0.131481	0.59026	0.926159	0	0	0	0	0	0	131.931	130.637	126.936	128.727	156.25	117.613	159.319	134.501
Anapc4	anaphase promoting complex subunit 4(Anapc4)	Mus musculus	1.08105	0.112427	0.670286	0.945132	0	0	0	0	0	0	57.3638	47.5116	42.8735	56.0703	49.3356	45.6458	57.0165	68.3423
Anapc5	anaphase-promoting complex subunit 5(Anapc5)	Mus musculus	1.07004	0.0976613	0.702415	0.945981	0	0	0	0	0	0	437.604	336.348	334.5	411.87	438.305	367.413	344.793	476.289
Anapc7	anaphase promoting complex subunit 7(Anapc7)	Mus musculus	0.931958	-0.101664	0.713042	0.948871	0	0	0	0	0	0	50.3034	40.7606	43.0921	38.613	53.0917	40.341	35.4626	32.1143
Angel2	angel homolog 2(Angel2)	Mus musculus	1.15757	0.211095	0.407644	0.869051	0	0	0	0	0	0	43.1638	47.7533	48.4574	60.5323	55.5924	51.9581	64.1409	59.7206
Ank	progressive ankylosis(Ank)	Mus musculus	4.32902	2.11404	2.16337e-07	0.000128211	1	1	1	1	1	1	11.6356	12.1398	8.24856	5.09544	29.2035	27.6805	73.5976	30.2823
Ank1	ankyrin 1, erythroid(Ank1)	Mus musculus	0.60487	-0.725303	0.147634	0.69028	0	0	0	0	0	0	4.52664	19.9566	4.73514	5.68289	3.07778	7.01136	5.71653	5.29637
Ank2	ankyrin 2, brain(Ank2)	Mus musculus	0.496503	-1.01013	0.0771408	0.561848	0	0	0	0	0	0	5.34827	32.5461	7.82418	11.0056	2.24759	11.2161	9.70906	4.98303
Ankfy1	ankyrin repeat and FYVE domain containing 1(Ankfy1)	Mus musculus	0.959948	-0.0589713	0.806817	0.971029	0	0	0	0	0	0	188.491	213.335	203.295	216.118	186.287	188.346	206.47	207.246
Ankhd1	ankyrin repeat and KH domain containing 1(Ankhd1)	Mus musculus	0.949142	-0.0753037	0.807992	0.971282	0	0	0	0	0	0	249.812	427.638	402.351	262.639	247.797	392.585	429.967	203.824
Ankib1	ankyrin repeat and IBR domain containing 1(Ankib1)	Mus musculus	0.866348	-0.206981	0.391194	0.862456	0	0	0	0	0	0	95.7178	130.985	120.395	115.282	93.0522	101.326	103.822	102.38
Ankle1	ankyrin repeat and LEM domain containing 1(Ankle1)	Mus musculus	0.999597	-0.00058081	0.999653	1	0	0	0	0	0	0	35.5905	43.6721	35.3168	24.7238	24.2274	67.5692	24.6087	22.8406
Ankle2	ankyrin repeat and LEM domain containing 2(Ankle2)	Mus musculus	0.893878	-0.161849	0.499099	0.904291	0	0	0	0	0	0	97.8357	86.7723	88.602	96.7189	76.5597	78.4718	91.3953	84.2466
Ankmy2	ankyrin repeat and MYND domain containing 2(Ankmy2)	Mus musculus	0.934917	-0.0970902	0.731627	0.952098	0	0	0	0	0	0	36.4581	35.1612	35.0262	37.8161	37.3889	29.2843	24.9753	43.4019
Ankra2	ankyrin repeat, family A (RFXANK-like), 2(Ankra2)	Mus musculus	1.11257	0.153891	0.641465	0.939157	0	0	0	0	0	0	14.8098	17.2505	18.5239	20.5376	12.5794	19.1065	26.2875	21.1627
Ankrd10	ankyrin repeat domain 10(Ankrd10)	Mus musculus	0.999952	-6.99495e-05	1	1	0	0	0	0	0	0	62.6891	60.0595	64.3115	50.9646	54.0712	71.9641	48.981	62.9929
Ankrd11	ankyrin repeat domain 11(Ankrd11)	Mus musculus	0.874704	-0.193133	0.62151	0.932555	0	0	0	0	0	0	535.21	1439.29	1145.98	532.082	665.914	1374.03	714.295	440.665
Ankrd12	ankyrin repeat domain 12(Ankrd12)	Mus musculus	0.705488	-0.503306	0.135689	0.669592	0	0	0	0	0	0	136.442	234.42	240.857	156.189	102.771	207.637	160.674	70.6671
Ankrd13a	ankyrin repeat domain 13a(Ankrd13a)	Mus musculus	0.941969	-0.0862488	0.748618	0.954568	0	0	0	0	0	0	304.489	250.335	244	351.588	347.48	223.464	219.906	292.796
Ankrd13c	ankyrin repeat domain 13c(Ankrd13c)	Mus musculus	0.848927	-0.236287	0.343232	0.839898	0	0	0	0	0	0	115.855	92.7772	97.3933	120.595	99.5697	83.9513	76.6206	102.021
Ankrd13d	ankyrin repeat domain 13 family, member D(Ankrd13d)	Mus musculus	0.738869	-0.436609	0.221725	0.756228	0	0	0	0	0	0	16.2949	18.9402	25.7617	16.5276	13.8399	18.9111	16.8414	7.68681
Ankrd16	ankyrin repeat domain 16(Ankrd16)	Mus musculus	0.832718	-0.264101	0.4863	0.900141	0	0	0	0	0	0	28.3872	37.9245	44.229	16.9388	17.4517	40.1046	32.4875	16.1115
Ankrd17	ankyrin repeat domain 17(Ankrd17)	Mus musculus	0.985196	-0.0215176	0.939631	0.993976	0	0	0	0	0	0	294.415	499.104	468.267	306.442	344.554	449.473	457.338	293.65
Ankrd23	ankyrin repeat domain 23(Ankrd23)	Mus musculus	0.733372	-0.447382	0.290048	0.799394	0	0	0	0	0	0	7.3156	13.8451	11.0778	11.5548	7.54258	12.7685	8.48713	3.31528
Ankrd26	ankyrin repeat domain 26(Ankrd26)	Mus musculus	0.871387	-0.198614	0.575844	0.924768	0	0	0	0	0	0	60.8519	113.657	94.2862	48.6992	58.4474	122.1	47.3978	48.7084
Ankrd27	ankyrin repeat domain 27 (VPS9 domain)(Ankrd27)	Mus musculus	1.16986	0.226337	0.376381	0.855412	0	0	0	0	0	0	36.7464	46.2456	42.8349	38.6845	49.3761	47.941	47.5279	47.6117
Ankrd28	ankyrin repeat domain 28(Ankrd28)	Mus musculus	1.07139	0.0994848	0.709867	0.948404	0	0	0	0	0	0	42.5616	44.8263	35.6229	31.8906	41.5196	39.7371	37.8693	46.8309
Ankrd33b	ankyrin repeat domain 33B(Ankrd33b)	Mus musculus	2.11488	1.08058	0.0670148	0.53687	0	0	0	0	0	0	19.9131	36.266	25.453	19.0741	21.4027	25.1617	154.33	12.119
Ankrd36	ankyrin repeat domain 36(Ankrd36)	Mus musculus	0.490758	-1.02692	0.02997	0.379652	0	0	0	0	0	0	3.20743	13.2264	5.64822	5.43003	1.87805	3.94004	4.48131	3.19399
Ankrd37	ankyrin repeat domain 37(Ankrd37)	Mus musculus	0.983156	-0.0245084	0.948186	0.993976	0	0	0	0	0	0	16.9838	7.90776	16.0753	13.5853	12.139	10.8614	12.7878	17.8449
Ankrd39	ankyrin repeat domain 39(Ankrd39)	Mus musculus	0.873766	-0.194681	0.587174	0.924984	0	0	0	0	0	0	8.44599	9.04116	9.17708	5.76717	6.81363	7.6796	6.15217	7.68681
Ankrd40	ankyrin repeat domain 40(Ankrd40)	Mus musculus	0.985773	-0.0206728	0.940023	0.993976	0	0	0	0	0	0	52.508	56.3006	56.2302	60.3382	66.0811	45.4248	40.0582	70.5963
Ankrd44	ankyrin repeat domain 44(Ankrd44)	Mus musculus	0.705844	-0.50258	0.0544463	0.489798	0	0	0	0	0	0	190.905	239.856	245.013	247.789	150.634	215.779	136.054	149.415
Ankrd46	ankyrin repeat domain 46(Ankrd46)	Mus musculus	1.33734	0.41937	0.26038	0.780754	0	0	0	0	0	0	8.99204	13.385	10.5711	10.2318	14.6802	8.23989	21.4317	13.4052
Ankrd49	ankyrin repeat domain 49(Ankrd49)	Mus musculus	1.15455	0.20733	0.494508	0.904291	0	0	0	0	0	0	14.473	17.0009	18.812	15.6056	19.8056	19.8621	18.1192	18.2896
Ankrd50	ankyrin repeat domain 50(Ankrd50)	Mus musculus	1.20764	0.272193	0.392976	0.862729	0	0	0	0	0	0	22.0387	38.447	22.8295	23.886	30.2007	33.1498	43.8568	22.2619
Ankrd52	ankyrin repeat domain 52(Ankrd52)	Mus musculus	0.977989	-0.03211	0.901864	0.988418	0	0	0	0	0	0	130.538	166.001	153.322	132.058	159.786	157.062	100.966	151.285
Ankrd54	ankyrin repeat domain 54(Ankrd54)	Mus musculus	0.773442	-0.370635	0.190687	0.729543	0	0	0	0	0	0	46.9505	50.0513	45.1806	69.8012	34.5946	41.4925	33.2472	54.6137
Ankrd9	ankyrin repeat domain 9(Ankrd9)	Mus musculus	0.907833	-0.139501	0.701991	0.945981	0	0	0	0	0	0	10.1505	10.1746	10.1287	8.025	10.2584	9.62263	5.08431	9.95848
Anks1	ankyrin repeat and SAM domain containing 1(Anks1)	Mus musculus	0.832507	-0.264466	0.423533	0.879296	0	0	0	0	0	0	34.1157	68.1908	61.3588	39.0319	35.5463	60.9896	46.8399	25.37
Anks3	ankyrin repeat and sterile alpha motif domain containing 3(Anks3)	Mus musculus	0.854194	-0.227364	0.462781	0.892861	0	0	0	0	0	0	25.0062	41.842	40.9033	28.6724	26.2851	40.0223	22.5101	27.7074
Ankzf1	ankyrin repeat and zinc finger domain containing 1(Ankzf1)	Mus musculus	0.902662	-0.147743	0.658392	0.94253	0	0	0	0	0	0	21.041	23.5361	21.7904	12.5483	15.1965	18.96	22.7678	14.3123
Anln	anillin, actin binding protein(Anln)	Mus musculus	0.844972	-0.243025	0.426944	0.879296	0	0	0	0	0	0	81.0381	108.52	107.429	56.3972	66.7291	112.853	53.0027	66.0075
Ano10	anoctamin 10(Ano10)	Mus musculus	0.491766	-1.02395	0.0032187	0.115816	0	0	0	0	0	0	14.9119	12.9301	15.8335	12.9902	7.68938	7.54081	7.64506	4.98303
Ano6	anoctamin 6(Ano6)	Mus musculus	1.13956	0.188475	0.495907	0.904291	0	0	0	0	0	0	89.6882	94.6124	95.85	55.9222	86.3398	119.178	105.74	71.7233
Ano8	anoctamin 8(Ano8)	Mus musculus	0.693483	-0.528067	0.18072	0.724645	0	0	0	0	0	0	9.25231	9.25432	6.10605	4.35475	5.3203	6.28658	4.43615	4.03797
Anp32a	acidic (leucine-rich) nuclear phosphoprotein 32 family, member A(Anp32a)	Mus musculus	1.61744	0.693713	0.0184458	0.301926	0	0	0	0	0	0	340.687	219.26	219.72	175.61	449.254	319.043	492.041	284.786
Anp32b	acidic (leucine-rich) nuclear phosphoprotein 32 family, member B(Anp32b)	Mus musculus	1.17937	0.238018	0.484553	0.899221	0	0	0	0	0	0	948.012	910.828	974.118	440.875	1377.32	1189.8	747.197	546.749
Anp32e	acidic (leucine-rich) nuclear phosphoprotein 32 family, member E(Anp32e)	Mus musculus	1.16397	0.219056	0.450651	0.886384	0	0	0	0	0	0	351.251	210.583	223.496	219.053	415.024	236.166	226.323	291.558
Antxr2	anthrax toxin receptor 2(Antxr2)	Mus musculus	0.360561	-1.47169	4.30817e-07	0.000217024	-1	-1	-1	1	1	1	50.7729	44.5949	48.8098	49.2406	16.9936	23.5683	13.4466	15.7147
Anxa11	annexin A11(Anxa11)	Mus musculus	1.29222	0.369847	0.225484	0.757502	0	0	0	0	0	0	57.6573	42.076	43.6837	67.2879	75.2385	58.6405	40.6479	97.7478
Anxa2	annexin A2(Anxa2)	Mus musculus	0.970921	-0.0425741	0.919006	0.992335	0	0	0	0	0	0	206.705	127.278	133.554	187.356	219.287	131.849	38.3581	246.347
Anxa4	annexin A4(Anxa4)	Mus musculus	1.89333	0.920927	0.157284	0.698064	0	0	0	0	0	0	6.24646	6.15048	6.4507	6.44912	5.22412	3.02763	36.6846	2.98679
Anxa6	annexin A6(Anxa6)	Mus musculus	0.715001	-0.483982	0.113363	0.631671	0	0	0	0	0	0	28.6092	39.5128	36.6723	40.9628	23.4478	29.4796	34.2141	17.0767
Anxa7	annexin A7(Anxa7)	Mus musculus	1.16356	0.218542	0.48366	0.899221	0	0	0	0	0	0	43.8477	33.5001	34.5992	45.103	44.567	27.9992	71.175	39.0102
Aoc2	amine oxidase, copper containing 2 (retina-specific)(Aoc2)	Mus musculus	0.832243	-0.264923	0.464494	0.892927	0	0	0	0	0	0	7.94586	7.19549	9.04847	6.64579	5.30512	6.72351	8.19758	5.43787
Aopep	aminopeptidase O(Aopep)	Mus musculus	0.75793	-0.399863	0.201933	0.737578	0	0	0	0	0	0	37.7441	54.1638	54.5532	38.0817	24.2274	49.3828	41.8008	24.4603
Ap1ar	adaptor-related protein complex 1 associated regulatory protein(Ap1ar)	Mus musculus	0.966008	-0.0498933	0.855981	0.977497	0	0	0	0	0	0	46.8816	39.6896	41.8215	35.4152	45.7566	43.6822	29.2255	39.5686
Ap1b1	adaptor protein complex AP-1, beta 1 subunit(Ap1b1)	Mus musculus	0.877012	-0.189332	0.460578	0.892371	0	0	0	0	0	0	111.617	102.317	103.474	105.331	113.468	90.1762	65.6497	101.442
Ap1g1	adaptor protein complex AP-1, gamma 1 subunit(Ap1g1)	Mus musculus	0.889877	-0.168321	0.493334	0.904291	0	0	0	0	0	0	121.145	101.992	100.104	120.498	97.0259	80.6512	105.426	111.77
Ap1g2	adaptor protein complex AP-1, gamma 2 subunit(Ap1g2)	Mus musculus	0.891573	-0.165575	0.509326	0.904558	0	0	0	0	0	0	74.2022	88.9117	84.2398	80.3982	77.1064	87.7551	58.6342	68.7113
Ap1m1	adaptor-related protein complex AP-1, mu subunit 1(Ap1m1)	Mus musculus	0.951524	-0.0716879	0.817315	0.973808	0	0	0	0	0	0	221.606	144.939	147.224	253.495	210.291	146.93	115.467	257.374
Ap1s1	adaptor protein complex AP-1, sigma 1(Ap1s1)	Mus musculus	1.14464	0.194892	0.626756	0.933686	0	0	0	0	0	0	30.2729	11.6667	17.9143	33.0808	29.3553	20.4892	14.5038	42.0273
Ap1s2	adaptor-related protein complex 1, sigma 2 subunit(Ap1s2)	Mus musculus	1.05376	0.0755398	0.807512	0.971078	0	0	0	0	0	0	68.1344	48.0497	47.907	87.095	68.273	62.9712	40.4141	93.025
Ap1s3	adaptor-related protein complex AP-1, sigma 3(Ap1s3)	Mus musculus	1.35087	0.433894	0.158784	0.698064	0	0	0	0	0	0	57.3638	39.8248	43.8998	59.0126	57.1034	40.7625	69.1004	103.352
Ap2a1	adaptor-related protein complex 2, alpha 1 subunit(Ap2a1)	Mus musculus	0.960599	-0.0579931	0.811327	0.971282	0	0	0	0	0	0	96.5496	98.7041	94.3325	114.633	110.851	91.7851	87.6552	97.9979
Ap2a2	adaptor-related protein complex 2, alpha 2 subunit(Ap2a2)	Mus musculus	0.998573	-0.0020599	0.994599	1	0	0	0	0	0	0	48.1778	58.1436	53.9436	49.6978	55.0659	49.2929	63.5778	41.7316
Ap2b1	adaptor-related protein complex 2, beta 1 subunit(Ap2b1)	Mus musculus	0.958998	-0.0604001	0.807648	0.971125	0	0	0	0	0	0	119.742	109.253	126.833	132.676	120.167	110.005	141.091	97.2171
Ap2m1	adaptor-related protein complex 2, mu 1 subunit(Ap2m1)	Mus musculus	1.20074	0.263919	0.321217	0.82134	0	0	0	0	0	0	202.392	164.139	165.373	210.653	276.808	172.781	184.353	257.672
Ap2s1	adaptor-related protein complex 2, sigma 1 subunit(Ap2s1)	Mus musculus	0.888428	-0.170673	0.679877	0.945749	0	0	0	0	0	0	82.3981	26.6608	34.6892	82.8041	57.6982	28.8473	31.2656	83.4582
Ap3b1	adaptor-related protein complex 3, beta 1 subunit(Ap3b1)	Mus musculus	1.08274	0.114688	0.650182	0.940363	0	0	0	0	0	0	183.183	218.308	200.208	171.782	223.276	233.621	219.087	161.499
Ap3d1	adaptor-related protein complex 3, delta 1 subunit(Ap3d1)	Mus musculus	0.784941	-0.349343	0.222159	0.756462	0	0	0	0	0	0	197.427	308.866	294.474	189.596	202.511	254.964	182.722	137.175
Ap3m1	adaptor-related protein complex 3, mu 1 subunit(Ap3m1)	Mus musculus	1.32106	0.401693	0.138198	0.674911	0	0	0	0	0	0	32.7071	34.7583	31.7134	29.5817	39.9099	35.3241	41.1978	53.6712
Ap3m2	adaptor-related protein complex 3, mu 2 subunit(Ap3m2)	Mus musculus	0.851248	-0.232349	0.463203	0.892927	0	0	0	0	0	0	26.7669	32.5461	32.7808	27.0659	20.8155	28.7368	35.8877	16.0003
Ap3s1	adaptor-related protein complex 3, sigma 1 subunit(Ap3s1)	Mus musculus	1.45185	0.53789	0.246343	0.769583	0	0	0	0	0	0	10.4516	3.77971	3.76548	9.47063	7.56283	5.33563	10.8805	16.1115
Ap3s2	adaptor-related protein complex 3, sigma 2 subunit(Ap3s2)	Mus musculus	0.953454	-0.0687653	0.859358	0.977762	0	0	0	0	0	0	25.7105	19.4679	21.8779	55.087	25.989	21.1061	22.0533	47.306
Ap4b1	adaptor-related protein complex AP-4, beta 1(Ap4b1)	Mus musculus	1.01162	0.0166717	0.957673	0.99465	0	0	0	0	0	0	22.3576	26.3332	24.6068	17.5671	20.9901	26.2695	18.7939	25.8627
Ap4e1	adaptor-related protein complex AP-4, epsilon 1(Ap4e1)	Mus musculus	0.744474	-0.425707	0.133061	0.66654	0	0	0	0	0	0	35.1261	53.5399	47.0479	41.6932	30.3247	42.8341	32.9657	25.9461
Ap4m1	adaptor-related protein complex AP-4, mu 1(Ap4m1)	Mus musculus	0.999181	-0.00118201	0.999016	1	0	0	0	0	0	0	19.8876	17.1621	21.5358	17.6387	14.6802	29.4796	14.5251	17.476
Ap4s1	adaptor-related protein complex AP-4, sigma 1(Ap4s1)	Mus musculus	1.27016	0.345014	0.441888	0.882499	0	0	0	0	0	0	18.8057	6.34805	11.906	11.874	15.6648	8.76163	8.71292	29.0163
Ap5b1	adaptor-related protein complex 5, beta 1 subunit(Ap5b1)	Mus musculus	1.04603	0.0649212	0.822254	0.97442	0	0	0	0	0	0	23.9499	29.0653	28.7658	25.112	31.694	31.7722	26.4788	21.8677
Ap5m1	adaptor-related protein complex 5, mu 1 subunit(Ap5m1)	Mus musculus	1.18663	0.246868	0.420989	0.879296	0	0	0	0	0	0	27.3436	20.1879	19.3058	18.3794	22.6277	24.8482	21.1395	32.5059
Ap5s1	adaptor-related protein 5 complex, sigma 1 subunit(Ap5s1)	Mus musculus	0.931058	-0.103057	0.831354	0.975554	0	0	0	0	0	0	6.06784	3.62114	4.13071	13.7692	4.93052	3.8912	7.4963	9.36972
Ap5z1	adaptor-related protein complex 5, zeta 1 subunit(Ap5z1)	Mus musculus	0.883753	-0.178284	0.609366	0.928504	0	0	0	0	0	0	21.9953	32.8164	37.4388	20.6167	20.6333	35.7508	29.1378	14.2264
Apaf1	apoptotic peptidase activating factor 1(Apaf1)	Mus musculus	0.747706	-0.419458	0.0955918	0.603535	0	0	0	0	0	0	65.5904	71.5104	67.9201	65.3238	44.6278	58.0648	55.8158	43.6293
Apba3	amyloid beta (A4) precursor protein-binding, family A, member 3(Apba3)	Mus musculus	1.08642	0.119585	0.691665	0.945749	0	0	0	0	0	0	19.9131	21.8152	21.384	26.3584	27.662	25.4213	17.7552	26.3605
Apbb1ip	amyloid beta (A4) precursor protein-binding, family B, member 1 interacting protein(Apbb1ip)	Mus musculus	1.34511	0.427722	0.0946239	0.600729	0	0	0	0	0	0	93.7683	111.639	107.077	101.699	126.472	109.38	181.51	139.773
Apbb2	amyloid beta (A4) precursor protein-binding, family B, member 2(Apbb2)	Mus musculus	1.14486	0.195169	0.640065	0.938668	0	0	0	0	0	0	2.73538	7.19549	4.89718	4.61527	3.92315	7.37632	5.71653	5.24583
Apbb3	amyloid beta (A4) precursor protein-binding, family B, member 3(Apbb3)	Mus musculus	0.777501	-0.363084	0.302174	0.805402	0	0	0	0	0	0	24.0774	24.3446	25.2009	11.6697	13.9158	22.1907	17.6171	12.589
Apc	APC, WNT signaling pathway regulator(Apc)	Mus musculus	1.12637	0.171686	0.564223	0.921637	0	0	0	0	0	0	120.239	200.522	185.656	158.786	128.598	198.857	275.105	146.719
Apc2	APC regulator of WNT signaling pathway 2(Apc2)	Mus musculus	0.440234	-1.18366	0.0108742	0.230163	0	0	0	0	0	0	5.78716	14.4508	4.67599	6.07367	3.59158	3.47741	4.86648	1.69807
Apeh	acylpeptide hydrolase(Apeh)	Mus musculus	0.892047	-0.164808	0.511381	0.904558	0	0	0	0	0	0	71.4107	94.888	82.4394	72.0003	77.5924	81.6999	63.8221	62.9929
Apex1	apurinic/apyrimidinic endonuclease 1(Apex1)	Mus musculus	1.39689	0.482219	0.16599	0.706952	0	0	0	0	0	0	26.4148	14.9577	24.203	32.6236	35.9057	21.1729	27.9053	52.1955
Apex2	apurinic/apyrimidinic endonuclease 2(Apex2)	Mus musculus	1.55715	0.638905	0.0346756	0.402703	0	0	0	0	0	0	21.8371	18.1707	21.5846	18.3232	26.4294	30.9137	42.5339	24.5841
Aph1a	aph1 homolog A, gamma secretase subunit(Aph1a)	Mus musculus	1.01846	0.0263907	0.941722	0.993976	0	0	0	0	0	0	28.6296	22.4391	18.8557	48.7656	31.2384	19.9701	27.4829	42.189
Api5	apoptosis inhibitor 5(Api5)	Mus musculus	1.13752	0.185891	0.47524	0.89563	0	0	0	0	0	0	132.365	90.0815	93.2908	108.529	152.973	98.8273	109.857	120.955
Apip	APAF1 interacting protein(Apip)	Mus musculus	0.953512	-0.068677	0.882966	0.984022	0	0	0	0	0	0	9.37989	2.32398	8.73468	10.4667	9.67374	6.43565	4.75492	8.60154
Aplf	aprataxin and PNKP like factor(Aplf)	Mus musculus	0.912939	-0.13141	0.700217	0.945958	0	0	0	0	0	0	16.1469	19.2521	15.3629	10.2318	17.5352	11.7302	13.683	12.7305
Aplp2	amyloid beta (A4) precursor-like protein 2(Aplp2)	Mus musculus	1.6138	0.690459	0.0303132	0.379652	0	0	0	0	0	0	25.1083	34.241	25.561	24.6497	39.5353	41.3485	68.8746	27.0706
Apmap	adipocyte plasma membrane associated protein(Apmap)	Mus musculus	1.24955	0.321405	0.386691	0.859336	0	0	0	0	0	0	13.4932	7.02912	14.352	9.35314	15.5635	11.3087	17.896	10.5068
Apobec1	apolipoprotein B mRNA editing enzyme, catalytic polypeptide 1(Apobec1)	Mus musculus	0.951879	-0.0711494	0.774909	0.962921	0	0	0	0	0	0	146.177	140.822	163.762	166.318	124.432	173.277	138.567	151.108
Apobec3	apolipoprotein B mRNA editing enzyme, catalytic polypeptide 3(Apobec3)	Mus musculus	1.17392	0.231337	0.396056	0.864067	0	0	0	0	0	0	375.66	349.642	352.654	366.938	338.227	337.82	618.325	401.837
Apobr	apolipoprotein B receptor(Apobr)	Mus musculus	0.480723	-1.05672	0.0345471	0.401984	0	0	0	0	0	0	5.00635	26.9623	9.86124	7.45799	5.28487	9.04178	5.78559	3.5705
Apoe	apolipoprotein E(Apoe)	Mus musculus	0.970029	-0.0439001	0.928802	0.993976	0	0	0	0	0	0	688.054	585.195	632.277	518.56	790.797	954.882	69.0074	536.742
Apool	apolipoprotein O-like(Apool)	Mus musculus	1.56293	0.644257	0.107513	0.624677	0	0	0	0	0	0	11.3396	5.28744	5.74596	7.63422	13.9715	6.3277	13.8291	12.7861
Apopt1	n/a	n/a	1.02324	0.0331454	0.92912	0.993976	0	0	0	0	0	0	26.5321	10.7984	15.7898	23.0483	25.0474	14.7886	14.5251	23.5759
App	amyloid beta (A4) precursor protein(App)	Mus musculus	9.16987	3.1969	1.33614e-05	0.00286418	1	1	1	1	1	1	4.04693	8.41207	5.84884	6.50276	15.8141	18.117	183.906	9.84477
Appbp2	amyloid beta precursor protein (cytoplasmic tail) binding protein 2(Appbp2)	Mus musculus	1.39961	0.485027	0.0536136	0.485853	0	0	0	0	0	0	77.0881	67.0314	74.0442	81.6548	103.483	80.222	114.66	121.276
Appl1	adaptor protein, phosphotyrosine interaction, PH domain and leucine zipper containing 1(Appl1)	Mus musculus	0.949079	-0.0753992	0.758304	0.957261	0	0	0	0	0	0	70.8391	61.2553	65.3507	67.5101	62.2238	57.7795	61.4686	69.9899
Appl2	adaptor protein, phosphotyrosine interaction, PH domain and leucine zipper containing 2(Appl2)	Mus musculus	0.838477	-0.254157	0.525704	0.910586	0	0	0	0	0	0	9.27783	12.8417	12.0989	8.32128	5.51773	10.6867	13.9646	5.50357
Aprt	adenine phosphoribosyl transferase(Aprt)	Mus musculus	1.43613	0.522184	0.107843	0.62529	0	0	0	0	0	0	21.5283	14.3832	17.8114	15.1969	28.6821	20.2682	17.7552	32.276
Aptx	aprataxin(Aptx)	Mus musculus	0.873842	-0.194555	0.542011	0.913172	0	0	0	0	0	0	24.1642	21.2667	23.9149	37.2287	27.5178	23.6299	26.3725	15.6111
Aqr	aquarius(Aqr)	Mus musculus	1.04362	0.061596	0.796948	0.969132	0	0	0	0	0	0	106.328	106.804	102.537	96.5631	104.422	94.8899	107.015	123.886
Araf	Araf proto-oncogene, serine/threonine kinase(Araf)	Mus musculus	0.854751	-0.226423	0.388514	0.85996	0	0	0	0	0	0	44.7841	49.0661	58.9282	46.5154	38.1685	50.5908	42.2949	39.2907
Arap1	ArfGAP with RhoGAP domain, ankyrin repeat and PH domain 1(Arap1)	Mus musculus	0.948721	-0.0759443	0.80727	0.971029	0	0	0	0	0	0	161.841	234.831	215.414	174.64	146.336	203.144	289.29	107.623
Arap2	ArfGAP with RhoGAP domain, ankyrin repeat and PH domain 2(Arap2)	Mus musculus	0.66277	-0.59342	0.0809583	0.567184	0	0	0	0	0	0	36.3177	74.3517	66.5647	57.0434	26.5458	57.9748	47.4774	23.2727
Arc	activity regulated cytoskeletal-associated protein(Arc)	Mus musculus	1.76387	0.818746	0.0339284	0.399333	0	0	0	0	0	0	5.55751	8.54725	5.52991	7.69297	9.89141	18.8418	11.2524	8.23262
Arcn1	archain 1(Arcn1)	Mus musculus	0.829116	-0.270354	0.324704	0.822578	0	0	0	0	0	0	207.562	138.295	152.677	193.188	167.015	107.828	178.934	119.744
Arel1	apoptosis resistant E3 ubiquitin protein ligase 1(Arel1)	Mus musculus	0.838411	-0.254271	0.285763	0.797525	0	0	0	0	0	0	109.364	131.193	121.432	123.611	98.3649	106.882	92.8829	108.995
Arf1	ADP-ribosylation factor 1(Arf1)	Mus musculus	1.12126	0.165122	0.580157	0.924768	0	0	0	0	0	0	276.834	150.461	167.353	265.729	263.813	163.852	224.342	312.703
Arf2	ADP-ribosylation factor 2(Arf2)	Mus musculus	1.03863	0.0546777	0.868682	0.979844	0	0	0	0	0	0	15.0752	11.3963	12.5825	12.1933	14.4271	12.8096	13.3244	12.6673
Arf3	ADP-ribosylation factor 3(Arf3)	Mus musculus	1.19205	0.25344	0.335133	0.830823	0	0	0	0	0	0	86.2715	72.6256	78.18	99.9371	96.4615	77.2612	134.391	93.6365
Arf4	ADP-ribosylation factor 4(Arf4)	Mus musculus	1.60888	0.686058	0.0222285	0.33677	0	0	0	0	0	0	48.7367	28.678	34.0539	47.8818	55.8682	42.7904	83.1021	74.6368
Arf5	ADP-ribosylation factor 5(Arf5)	Mus musculus	1.15458	0.207373	0.627815	0.934028	0	0	0	0	0	0	78.7595	46.0636	54.0928	156.373	88.562	46.5865	67.6792	184.291
Arf6	ADP-ribosylation factor 6(Arf6)	Mus musculus	0.881718	-0.18161	0.506053	0.904558	0	0	0	0	0	0	444.432	364.781	355.303	588.415	416.376	334.561	322.373	472.276
Arfgap1	ADP-ribosylation factor GTPase activating protein 1(Arfgap1)	Mus musculus	1.05227	0.0735042	0.777767	0.963246	0	0	0	0	0	0	48.0477	46.1156	49.7743	40.1965	44.1772	55.0114	53.3188	41.2566
Arfgap2	ADP-ribosylation factor GTPase activating protein 2(Arfgap2)	Mus musculus	0.963862	-0.0531013	0.830645	0.975554	0	0	0	0	0	0	79.2494	77.7493	77.4882	68.2151	74.6817	79.9213	57.3379	79.8144
Arfgap3	ADP-ribosylation factor GTPase activating protein 3(Arfgap3)	Mus musculus	0.918314	-0.12294	0.751763	0.954988	0	0	0	0	0	0	16.1775	13.6631	14.064	11.1972	11.3316	10.3114	21.7185	7.24713
Arfgef1	ADP-ribosylation factor guanine nucleotide-exchange factor 1(brefeldin A-inhibited)(Arfgef1)	Mus musculus	1.03735	0.0529011	0.833038	0.9758	0	0	0	0	0	0	211.767	246.123	231.099	216.392	210.058	204.586	290.911	233.647
Arfgef2	ADP-ribosylation factor guanine nucleotide-exchange factor 2 (brefeldin A-inhibited)(Arfgef2)	Mus musculus	0.798229	-0.325125	0.184876	0.725519	0	0	0	0	0	0	172.997	198.253	193.161	197.233	152.413	170.432	128.067	157.046
Arfip1	ADP-ribosylation factor interacting protein 1(Arfip1)	Mus musculus	0.907995	-0.139243	0.636371	0.936447	0	0	0	0	0	0	27.0425	21.8152	25.3964	28.8078	21.7216	18.7904	25.302	27.7655
Arfip2	ADP-ribosylation factor interacting protein 2(Arfip2)	Mus musculus	0.626665	-0.674233	0.0238846	0.342837	0	0	0	0	0	0	30.6964	33.2896	30.4222	27.1348	21.266	23.7405	14.8757	16.2732
Arfrp1	ADP-ribosylation factor related protein 1(Arfrp1)	Mus musculus	1.2235	0.291018	0.301621	0.805402	0	0	0	0	0	0	23.4957	26.3332	29.5786	22.3203	28.4441	29.9525	36.2224	29.8527
Arglu1	arginine and glutamate rich 1(Arglu1)	Mus musculus	1.01617	0.0231485	0.945263	0.993976	0	0	0	0	0	0	152.714	218.984	227.894	97.3396	163.851	280.187	151.647	112.517
Arhgap1	Rho GTPase activating protein 1(Arhgap1)	Mus musculus	1.06292	0.0880372	0.737888	0.954181	0	0	0	0	0	0	42.6076	46.1624	50.3453	45.3967	55.0659	38.7476	56.8359	45.4765
Arhgap10	Rho GTPase activating protein 10(Arhgap10)	Mus musculus	1.21282	0.278365	0.471574	0.894915	0	0	0	0	0	0	11.5922	16.5694	11.9575	8.18847	9.81801	17.9448	21.2431	9.59208
Arhgap11a	Rho GTPase activating protein 11A(Arhgap11a)	Mus musculus	0.994963	-0.00728455	0.980902	0.999655	0	0	0	0	0	0	257.299	285.184	278.538	135.168	275.643	304.886	184.055	186.783
Arhgap12	Rho GTPase activating protein 12(Arhgap12)	Mus musculus	0.860518	-0.216723	0.428696	0.880553	0	0	0	0	0	0	64.2533	75.6983	80.1914	52.2647	51.33	71.4373	67.9767	43.6698
Arhgap15	Rho GTPase activating protein 15(Arhgap15)	Mus musculus	0.459265	-1.1226	0.000914472	0.051185	0	0	0	0	0	0	119.93	174.194	148.706	128.518	63.1906	103.559	27.289	68.3423
Arhgap17	Rho GTPase activating protein 17(Arhgap17)	Mus musculus	1.04167	0.0589037	0.837691	0.976437	0	0	0	0	0	0	160.479	288.295	264.34	176.249	197.77	258.027	291.277	179.356
Arhgap19	Rho GTPase activating protein 19(Arhgap19)	Mus musculus	0.920174	-0.120022	0.686046	0.945749	0	0	0	0	0	0	85.5367	80.1747	69.4762	89.2456	77.5063	67.1374	42.1089	111.77
Arhgap21	Rho GTPase activating protein 21(Arhgap21)	Mus musculus	1.56992	0.650694	0.0160998	0.280148	0	0	0	0	0	0	41.8625	65.6537	67.1974	48.883	75.5524	106.353	96.0387	73.0979
Arhgap24	Rho GTPase activating protein 24(Arhgap24)	Mus musculus	1.06076	0.0851007	0.834069	0.976179	0	0	0	0	0	0	13.7585	21.5397	18.0352	14.6861	12.2402	16.1405	34.4134	9.36972
Arhgap25	Rho GTPase activating protein 25(Arhgap25)	Mus musculus	0.633051	-0.659606	0.0117261	0.238112	0	0	0	0	0	0	232.915	300.776	260.68	220.006	169.154	203.509	136.912	132.566
Arhgap26	Rho GTPase activating protein 26(Arhgap26)	Mus musculus	0.370628	-1.43195	2.07982e-05	0.00419083	-1	-1	-1	1	1	1	194.189	324.39	240.646	198.95	89.5795	147.064	48.5002	69.9646
Arhgap27	Rho GTPase activating protein 27(Arhgap27)	Mus musculus	0.886119	-0.174428	0.533593	0.910719	0	0	0	0	0	0	96.8609	136.616	132.486	105.781	100.109	153.011	74.8195	90.0736
Arhgap27os3	Rho GTPase activating protein 27, opposite strand 3(Arhgap27os3)	Mus musculus	1.52441	0.60825	0.108091	0.62529	0	0	0	0	0	0	9.48961	6.29606	10.0053	9.28162	8.22597	10.5633	17.0991	17.5922
Arhgap29	Rho GTPase activating protein 29(Arhgap29)	Mus musculus	0.919021	-0.12183	0.753342	0.955367	0	0	0	0	0	0	7.45594	10.7153	9.64776	8.24976	5.7354	5.71601	9.50452	12.1897
Arhgap30	Rho GTPase activating protein 30(Arhgap30)	Mus musculus	0.950769	-0.0728337	0.793045	0.969042	0	0	0	0	0	0	426.244	469.189	443.972	382.391	367.992	402.053	586.13	280.864
Arhgap31	Rho GTPase activating protein 31(Arhgap31)	Mus musculus	0.736406	-0.441427	0.210546	0.745869	0	0	0	0	0	0	16.6215	29.1459	20.7513	16.7549	13.607	16.7085	21.4157	9.59208
Arhgap32	Rho GTPase activating protein 32(Arhgap32)	Mus musculus	2.61347	1.38597	0.0563889	0.496607	0	0	0	0	0	0	9.46155	16.0859	7.82418	8.76825	4.46227	9.00066	91.0181	5.69056
Arhgap33	Rho GTPase activating protein 33(Arhgap33)	Mus musculus	0.616529	-0.697758	0.0784678	0.562808	0	0	0	0	0	0	22.4954	40.0405	37.1918	14.6172	16.9683	29.3151	12.4	11.8031
Arhgap35	Rho GTPase activating protein 35(Arhgap35)	Mus musculus	0.981882	-0.0263778	0.934735	0.993976	0	0	0	0	0	0	65.2408	128.861	124.158	83.9688	88.2026	153.248	60.2892	93.1943
Arhgap39	Rho GTPase activating protein 39(Arhgap39)	Mus musculus	0.601709	-0.732862	0.0602664	0.513258	0	0	0	0	0	0	14.3556	22.3715	16.137	11.0056	9.19537	14.912	8.72355	5.59201
Arhgap4	Rho GTPase activating protein 4(Arhgap4)	Mus musculus	0.59554	-0.74773	0.0234243	0.341565	0	0	0	0	0	0	285.143	376.069	344.037	329.03	205.257	332.12	97.4041	159.821
Arhgap45	Rho GTPase activating protein 45(Arhgap45)	Mus musculus	0.666446	-0.585439	0.105287	0.61991	0	0	0	0	0	0	691.958	1468.83	1214.61	660.262	542.858	1152.41	591.809	402.473
Arhgap5	Rho GTPase activating protein 5(Arhgap5)	Mus musculus	2.19439	1.13382	0.00279159	0.103023	0	0	0	0	0	0	6.11377	4.03967	8.07624	6.8399	11.2658	13.5164	10.7716	19.4823
Arhgap6	Rho GTPase activating protein 6(Arhgap6)	Mus musculus	0.928444	-0.107114	0.802954	0.970208	0	0	0	0	0	0	11.6356	9.71444	16.9858	15.1152	19.0134	16.9553	5.04977	8.60154
Arhgap8	Rho GTPase activating protein 8(Arhgap8)	Mus musculus	0.886236	-0.174236	0.73403	0.952594	0	0	0	0	0	0	29.4691	22.278	25.4993	37.3742	33.5316	27.2538	2.80248	37.9842
Arhgap9	Rho GTPase activating protein 9(Arhgap9)	Mus musculus	0.3874	-1.3681	0.000198135	0.01826	0	-1	-1	0	1	1	30.6199	37.1525	40.4686	39.5376	20.8889	12.2236	18.0634	6.06454
Arhgdia	Rho GDP dissociation inhibitor (GDI) alpha(Arhgdia)	Mus musculus	1.07085	0.0987561	0.719647	0.950649	0	0	0	0	0	0	484.999	416.304	437.866	560.294	636.766	455.564	345.467	596.235
Arhgdib	Rho, GDP dissociation inhibitor (GDI) beta(Arhgdib)	Mus musculus	1.10558	0.144806	0.641333	0.939157	0	0	0	0	0	0	430.133	243.217	252.606	425.453	414.113	235.066	329.747	515.168
Arhgef1	Rho guanine nucleotide exchange factor (GEF) 1(Arhgef1)	Mus musculus	0.80853	-0.306626	0.3144	0.81623	0	0	0	0	0	0	854.907	1317.14	1276.09	1145.22	915.598	1423.02	580.737	794.506
Arhgef10	Rho guanine nucleotide exchange factor (GEF) 10(Arhgef10)	Mus musculus	1.16464	0.219879	0.622967	0.933487	0	0	0	0	0	0	3.86321	3.62114	3.66774	4.67912	3.19927	3.33605	9.21232	2.70378
Arhgef11	Rho guanine nucleotide exchange factor (GEF) 11(Arhgef11)	Mus musculus	0.60115	-0.734202	0.020802	0.324779	0	0	0	0	0	0	41.9697	71.5962	61.5697	40.5618	29.7502	49.0847	22.4012	28.4174
Arhgef12	Rho guanine nucleotide exchange factor (GEF) 12(Arhgef12)	Mus musculus	1.06031	0.08449	0.758243	0.957261	0	0	0	0	0	0	84.96	122.412	118.487	86.6659	93.3204	126.246	139.563	78.2831
Arhgef18	rho/rac guanine nucleotide exchange factor (GEF) 18(Arhgef18)	Mus musculus	0.913917	-0.129865	0.760273	0.957855	0	0	0	0	0	0	30.3162	118.076	89.1678	48.3365	45.5238	104.662	81.248	29.8527
Arhgef2	rho/rac guanine nucleotide exchange factor (GEF) 2(Arhgef2)	Mus musculus	0.798573	-0.324504	0.239668	0.766765	0	0	0	0	0	0	197.639	279.519	265.605	248.331	198.456	276.193	144.024	172.779
Arhgef3	Rho guanine nucleotide exchange factor (GEF) 3(Arhgef3)	Mus musculus	0.843382	-0.245742	0.535943	0.911341	0	0	0	0	0	0	27.0118	58.8793	48.4214	47.3353	23.2858	34.5993	75.5208	19.8007
Arhgef39	Rho guanine nucleotide exchange factor (GEF) 39(Arhgef39)	Mus musculus	0.732633	-0.448838	0.236756	0.765234	0	0	0	0	0	0	11.3855	14.9577	12.1812	9.47063	9.98759	11.9203	4.81867	8.42466
Arhgef4	Rho guanine nucleotide exchange factor (GEF) 4(Arhgef4)	Mus musculus	0.800959	-0.320199	0.538828	0.912004	0	0	0	0	0	0	2.01071	10.8556	3.59058	7.06977	3.01197	7.28637	6.01404	2.52942
Arhgef6	Rac/Cdc42 guanine nucleotide exchange factor (GEF) 6(Arhgef6)	Mus musculus	1.45786	0.543857	0.0734946	0.555066	0	0	0	0	0	0	142.071	121.681	122.785	120.372	155.818	112.562	303.029	167.619
Arhgef7	Rho guanine nucleotide exchange factor (GEF7)(Arhgef7)	Mus musculus	1.09037	0.124817	0.621001	0.932555	0	0	0	0	0	0	43.8222	60.2155	52.6396	51.1383	59.6826	60.8046	52.2483	53.8582
Arid1a	AT rich interactive domain 1A (SWI-like)(Arid1a)	Mus musculus	0.908192	-0.138931	0.625997	0.933686	0	0	0	0	0	0	566.912	1030.06	907.208	627.866	626.323	861.102	783.451	573.625
Arid1b	AT rich interactive domain 1B (SWI-like)(Arid1b)	Mus musculus	1.02702	0.0384676	0.892438	0.986732	0	0	0	0	0	0	389.949	681.752	619.242	458.666	502.341	691.108	603.019	411.232
Arid2	AT rich interactive domain 2 (ARID, RFX-like)(Arid2)	Mus musculus	1.19537	0.257458	0.357761	0.845258	0	0	0	0	0	0	139.04	196.015	194.339	150.386	161.037	193.018	292.51	166.037
Arid3a	AT rich interactive domain 3A (BRIGHT-like)(Arid3a)	Mus musculus	0.857415	-0.221935	0.406001	0.868463	0	0	0	0	0	0	177.978	175.603	183.145	179.436	196.365	162.582	100.337	154.752
Arid3b	AT rich interactive domain 3B (BRIGHT-like)(Arid3b)	Mus musculus	0.550429	-0.861372	0.00950165	0.21856	0	0	0	0	0	0	116.881	192.5	177.832	123.854	90.4452	136.454	64.5633	44.8751
Arid4a	AT rich interactive domain 4A (RBP1-like)(Arid4a)	Mus musculus	0.840462	-0.250745	0.424121	0.879296	0	0	0	0	0	0	167.996	308.632	270.281	148.606	160.277	263.664	201.136	127.568
Arid4b	AT rich interactive domain 4B (RBP1-like)(Arid4b)	Mus musculus	0.691902	-0.531361	0.124882	0.653413	0	0	0	0	0	0	172.553	299.939	275.137	196.569	125.516	207.313	244.801	75.6653
Arid5a	AT rich interactive domain 5A (MRF1-like)(Arid5a)	Mus musculus	1.4711	0.556892	0.0690829	0.541875	0	0	0	0	0	0	28.1142	32.6553	40.3606	18.8646	41.2058	55.1117	46.9223	33.2943
Arid5b	AT rich interactive domain 5B (MRF1-like)(Arid5b)	Mus musculus	0.432116	-1.21051	0.00361518	0.123051	0	0	0	0	0	0	29.2471	70.7904	60.7621	58.5069	12.9667	29.4796	41.5962	10.7216
Arih1	ariadne RBR E3 ubiquitin protein ligase 1(Arih1)	Mus musculus	1.11031	0.150957	0.553627	0.917678	0	0	0	0	0	0	99.8923	143.047	134.824	103.349	126.705	148.513	145.686	113.281
Arih2	ariadne RBR E3 ubiquitin protein ligase 2(Arih2)	Mus musculus	0.772818	-0.371799	0.132803	0.66642	0	0	0	0	0	0	70.2216	84.9318	80.9784	96.1366	67.2555	68.1835	54.7108	66.624
Arl1	ADP-ribosylation factor-like 1(Arl1)	Mus musculus	1.24886	0.320615	0.307373	0.811028	0	0	0	0	0	0	31.9365	20.9756	19.1566	29.385	40.6059	21.3785	31.0796	33.643
Arl13b	ADP-ribosylation factor-like 13B(Arl13b)	Mus musculus	1.32497	0.40596	0.273358	0.789589	0	0	0	0	0	0	7.04257	6.24147	9.74293	6.18605	9.54719	8.64084	13.42	7.11068
Arl14ep	ADP-ribosylation factor-like 14 effector protein(Arl14ep)	Mus musculus	1.55832	0.639992	0.0348543	0.402703	0	0	0	0	0	0	19.0456	21.9816	19.8871	15.9683	27.0065	24.0052	40.4301	28.3821
Arl15	ADP-ribosylation factor-like 15(Arl15)	Mus musculus	1.41688	0.502722	0.167738	0.710663	0	0	0	0	0	0	7.20588	7.53863	5.20069	5.49644	7.11736	8.07026	11.5021	9.36972
Arl16	ADP-ribosylation factor-like 16(Arl16)	Mus musculus	1.07645	0.106277	0.775961	0.963073	0	0	0	0	0	0	8.18061	7.24748	7.45895	10.3543	9.64843	7.54081	6.21858	12.3717
Arl2bp	ADP-ribosylation factor-like 2 binding protein(Arl2bp)	Mus musculus	0.985466	-0.0211226	0.947175	0.993976	0	0	0	0	0	0	69.7878	44.5299	47.1945	83.8156	71.814	40.0532	45.1478	84.7419
Arl3	ADP-ribosylation factor-like 3(Arl3)	Mus musculus	0.655223	-0.609943	0.142325	0.682172	0	0	0	0	0	0	20.5893	9.56886	8.61122	10.0044	9.81801	4.44636	7.01549	10.6685
Arl4a	ADP-ribosylation factor-like 4A(Arl4a)	Mus musculus	1.5496	0.631896	0.0753083	0.560666	0	0	0	0	0	0	27.0118	32.2264	37.2484	29.1015	31.1676	36.4293	93.1432	33.8957
Arl4c	ADP-ribosylation factor-like 4C(Arl4c)	Mus musculus	1.8047	0.851758	0.266144	0.783347	0	0	0	0	0	0	1.03597	9.87301	9.00218	2.51324	5.03176	9.82311	24.9062	0.727745
Arl5a	ADP-ribosylation factor-like 5A(Arl5a)	Mus musculus	1.20044	0.263568	0.358175	0.845384	0	0	0	0	0	0	210.001	151.027	152.348	206.643	204.637	137.801	299.602	222.316
Arl5b	ADP-ribosylation factor-like 5B(Arl5b)	Mus musculus	1.64244	0.715839	0.0485456	0.469834	0	0	0	0	0	0	10.1505	11.217	12.243	9.03388	12.544	13.555	28.2479	15.7147
Arl5c	ADP-ribosylation factor-like 5C(Arl5c)	Mus musculus	1.09785	0.134682	0.739446	0.954369	0	0	0	0	0	0	57.5756	39.3569	49.4682	85.6903	70.6218	46.4169	22.303	115.454
Arl6ip1	ADP-ribosylation factor-like 6 interacting protein 1(Arl6ip1)	Mus musculus	1.27288	0.348092	0.218018	0.752753	0	0	0	0	0	0	99.3615	57.7849	64.5147	87.4986	93.1483	69.3272	103.487	127.568
Arl6ip4	ADP-ribosylation factor-like 6 interacting protein 4(Arl6ip4)	Mus musculus	0.92376	-0.11441	0.67576	0.945749	0	0	0	0	0	0	90.7369	74.6637	77.7042	79.07	101.744	81.3529	50.9201	63.5867
Arl6ip5	ADP-ribosylation factor-like 6 interacting protein 5(Arl6ip5)	Mus musculus	0.955573	-0.0655626	0.801378	0.970208	0	0	0	0	0	0	43.1281	37.7503	40.6204	37.5964	38.1508	34.1264	39.0461	40.7032
Arl6ip6	ADP-ribosylation factor-like 6 interacting protein 6(Arl6ip6)	Mus musculus	1.42139	0.507306	0.100582	0.611934	0	0	0	0	0	0	28.6092	16.0027	19.2029	18.6092	27.9784	24.4113	35.8399	28.943
Arl8a	ADP-ribosylation factor-like 8A(Arl8a)	Mus musculus	1.01896	0.0270967	0.919713	0.992335	0	0	0	0	0	0	34.6872	32.0782	36.2299	45.2741	38.1862	37.7709	37.8082	37.3171
Arl8b	ADP-ribosylation factor-like 8B(Arl8b)	Mus musculus	1.26915	0.343863	0.204135	0.739146	0	0	0	0	0	0	83.4392	58.9625	61.3897	77.2004	93.5482	61.9046	87.5436	113.629
Armc1	armadillo repeat containing 1(Armc1)	Mus musculus	1.16141	0.215873	0.489058	0.902422	0	0	0	0	0	0	50.7116	25.4078	32.5056	45.504	43.4837	29.2303	48.3115	57.9871
Armc10	armadillo repeat containing 10(Armc10)	Mus musculus	1.06607	0.0923039	0.796262	0.969132	0	0	0	0	0	0	22.2453	12.5973	11.6848	14.6172	22.2759	11.1519	16.9743	14.7848
Armc5	armadillo repeat containing 5(Armc5)	Mus musculus	0.970396	-0.0433541	0.874273	0.981146	0	0	0	0	0	0	37.2593	38.8577	34.6249	29.9954	32.9596	41.0812	30.5776	31.95
Armc6	armadillo repeat containing 6(Armc6)	Mus musculus	1.16561	0.221084	0.598268	0.926846	0	0	0	0	0	0	8.6144	3.02845	8.77069	7.63422	11.7138	7.01136	6.03529	7.93444
Armc7	armadillo repeat containing 7(Armc7)	Mus musculus	0.69068	-0.53391	0.207773	0.742939	0	0	0	0	0	0	3.65397	11.6043	8.77069	4.61527	5.51773	4.44636	4.90367	4.90723
Armc8	armadillo repeat containing 8(Armc8)	Mus musculus	0.872384	-0.196965	0.465498	0.892927	0	0	0	0	0	0	33.3961	37.2928	47.2563	35.2824	31.2106	34.8923	32.716	34.8509
Armc9	armadillo repeat containing 9(Armc9)	Mus musculus	1.06704	0.0936085	0.825398	0.975554	0	0	0	0	0	0	6.95582	8.67203	9.56545	6.25245	7.7805	12.6169	3.55955	9.59208
Armcx2	armadillo repeat containing, X-linked 2(Armcx2)	Mus musculus	6.96818	2.80078	3.96836e-07	0.000210428	1	1	1	1	1	1	6.53224	6.67819	7.82418	5.20782	25.8017	14.1127	120.1	22.9796
Armcx3	armadillo repeat containing, X-linked 3(Armcx3)	Mus musculus	3.09299	1.629	0.0131554	0.253424	0	0	0	0	0	0	15.6799	8.90078	9.59889	8.63799	12.7211	7.86465	102.73	9.17262
Armcx4	armadillo repeat containing, X-linked 4(Armcx4)	Mus musculus	6.24537	2.64279	1.0423e-09	1.50017e-06	1	1	1	1	1	1	3.08751	5.01709	2.83183	4.35475	16.8822	19.6102	44.0534	15.0653
Armcx5	armadillo repeat containing, X-linked 5(Armcx5)	Mus musculus	2.18244	1.12594	0.0100164	0.224755	0	0	0	0	0	0	2.97013	3.02845	4.38535	2.71246	5.68984	6.49219	12.7028	3.72969
Armh3	armadillo-like helical domain containing 3(Armh3)	Mus musculus	0.559551	-0.837659	0.00610271	0.169698	0	0	0	0	0	0	33.3961	44.3012	45.6796	32.1	21.8178	30.0707	18.0209	17.0767
Armt1	acidic residue methyltransferase 1(Armt1)	Mus musculus	1.13189	0.17873	0.537818	0.911748	0	0	0	0	0	0	39.3568	28.444	26.8676	36.11	39.9251	33.2269	27.7379	47.1341
Arnt	aryl hydrocarbon receptor nuclear translocator(Arnt)	Mus musculus	0.816098	-0.293186	0.235834	0.765234	0	0	0	0	0	0	75.2076	65.4873	70.3456	60.6651	59.7787	51.9581	50.8271	59.1672
Arntl	n/a	n/a	0.847588	-0.238565	0.412583	0.874168	0	0	0	0	0	0	44.4295	54.8786	38.8045	44.0992	41.1552	48.6735	23.7958	40.8043
Arpc1a	actin related protein 2/3 complex, subunit 1A(Arpc1a)	Mus musculus	0.956855	-0.0636275	0.824335	0.975358	0	0	0	0	0	0	51.0689	35.2678	45.7645	55.8379	52.0286	33.4736	38.2518	56.0717
Arpc1b	actin related protein 2/3 complex, subunit 1B(Arpc1b)	Mus musculus	0.903524	-0.146365	0.614493	0.930192	0	0	0	0	0	0	425.045	291.438	310.814	494.393	428.575	324.656	224.953	396.692
Arpc2	actin related protein 2/3 complex, subunit 2(Arpc2)	Mus musculus	1.03051	0.0433619	0.886941	0.984892	0	0	0	0	0	0	515.481	311.676	346.661	602.657	467.207	286.484	489.629	587.361
Arpc3	actin related protein 2/3 complex, subunit 3(Arpc3)	Mus musculus	0.967415	-0.0477939	0.899147	0.988126	0	0	0	0	0	0	360.034	162.413	192.387	390.135	324.862	150.59	166.204	427.3
Arpc4	actin related protein 2/3 complex, subunit 4(Arpc4)	Mus musculus	0.884061	-0.177782	0.584881	0.924768	0	0	0	0	0	0	273.431	144.737	157.764	281.248	209.841	143.08	124.435	280.435
Arpc5	actin related protein 2/3 complex, subunit 5(Arpc5)	Mus musculus	1.05886	0.0825164	0.752301	0.955238	0	0	0	0	0	0	167.996	102.564	125.413	121.928	165.653	121.069	122.788	138.875
Arpc5l	actin related protein 2/3 complex, subunit 5-like(Arpc5l)	Mus musculus	1.16845	0.224596	0.435002	0.882422	0	0	0	0	0	0	313.497	185.814	205.79	337.346	313.306	222.513	300.83	381.404
Arpp19	cAMP-regulated phosphoprotein 19(Arpp19)	Mus musculus	0.968863	-0.0456357	0.861146	0.978281	0	0	0	0	0	0	98.198	63.3661	62.3568	73.8035	85.2058	63.9915	70.495	68.7618
Arpp21	cyclic AMP-regulated phosphoprotein, 21(Arpp21)	Mus musculus	0.583362	-0.777536	0.0842202	0.576439	0	0	0	0	0	0	5.25641	14.6977	5.44503	8.18847	2.95629	5.95246	7.30504	3.37593
Arrb1	arrestin, beta 1(Arrb1)	Mus musculus	1.32656	0.407694	0.35405	0.842279	0	0	0	0	0	0	6.53224	17.0009	12.6391	12.5917	8.69168	13.4213	31.5525	11.0375
Arrb2	arrestin, beta 2(Arrb2)	Mus musculus	1.15446	0.207214	0.41958	0.878484	0	0	0	0	0	0	42.651	37.9973	41.9861	36.511	41.6867	48.365	48.8056	44.8751
Arrdc1	arrestin domain containing 1(Arrdc1)	Mus musculus	1.01227	0.0176008	0.94867	0.993976	0	0	0	0	0	0	38.4331	35.3744	38.1692	39.7036	30.6107	38.7476	46.816	37.3753
Arrdc2	arrestin domain containing 2(Arrdc2)	Mus musculus	0.569103	-0.813238	0.0172503	0.288731	0	0	0	0	0	0	15.1058	16.8553	17.1967	21.4596	12.6933	11.6788	7.7035	8.10122
Arrdc3	arrestin domain containing 3(Arrdc3)	Mus musculus	0.615791	-0.699487	0.072653	0.553183	0	0	0	0	0	0	87.2488	154.999	151.02	123.946	49.2419	167.877	57.2449	44.1246
Arsa	arylsulfatase A(Arsa)	Mus musculus	0.759235	-0.397382	0.329165	0.827017	0	0	0	0	0	0	10.8522	10.4501	7.76759	13.547	6.32767	8.76163	13.0534	4.21738
Arsb	arylsulfatase B(Arsb)	Mus musculus	0.985916	-0.020463	0.954132	0.994299	0	0	0	0	0	0	12.6154	12.1398	10.4631	15.437	12.0378	10.0904	14.0336	13.7817
Arsg	arylsulfatase G(Arsg)	Mus musculus	0.755375	-0.404735	0.31843	0.819877	0	0	0	0	0	0	5.34827	5.91133	6.16263	4.67912	5.30512	5.07347	2.02947	4.2755
Arsk	arylsulfatase K(Arsk)	Mus musculus	1.11063	0.151373	0.751485	0.954933	0	0	0	0	0	0	6.34852	5.37063	3.85808	7.06977	4.28257	3.02763	13.3616	4.49282
Arv1	ARV1 homolog, fatty acid homeostasis modulator(Arv1)	Mus musculus	1.17904	0.237611	0.542403	0.913172	0	0	0	0	0	0	9.82388	18.0511	12.4333	13.8305	7.27429	14.4751	19.7289	22.3579
As3mt	arsenite methyltransferase(As3mt)	Mus musculus	1.25806	0.331196	0.466728	0.892927	0	0	0	0	0	0	13.3145	6.09329	12.7162	7.69297	12.4731	4.72393	22.2392	10.6685
Asah1	N-acylsphingosine amidohydrolase 1(Asah1)	Mus musculus	0.770351	-0.376412	0.18392	0.725519	0	0	0	0	0	0	29.2803	27.295	26.204	30.7259	21.4432	20.1988	24.8478	20.9479
Asah2	N-acylsphingosine amidohydrolase 2(Asah2)	Mus musculus	0.331997	-1.59076	4.61737e-06	0.0012573	-1	-1	-1	1	1	1	15.0037	18.5294	23.2205	19.4776	6.72251	6.04499	5.02587	7.49729
Asap1	ArfGAP with SH3 domain, ankyrin repeat and PH domain1(Asap1)	Mus musculus	1.12602	0.171236	0.595607	0.926586	0	0	0	0	0	0	223.352	337.044	322.391	262.018	225.943	284.839	560.411	217.899
Asap2	ArfGAP with SH3 domain, ankyrin repeat and PH domain 2(Asap2)	Mus musculus	1.49576	0.58088	0.12424	0.652279	0	0	0	0	0	0	5.78716	11.5315	9.70435	11.3964	11.9669	21.3785	13.2447	10.8859
Asb1	ankyrin repeat and SOCS box-containing 1(Asb1)	Mus musculus	1.0684	0.095457	0.786641	0.966547	0	0	0	0	0	0	11.1865	13.5955	17.5311	19.3039	17.2923	12.4292	12.5912	23.5153
Asb13	ankyrin repeat and SOCS box-containing 13(Asb13)	Mus musculus	0.521344	-0.939692	0.00218952	0.0895548	0	0	0	0	0	0	22.6077	24.5447	25.9571	27.4337	14.1639	13.997	13.9646	10.2845
Asb3	ankyrin repeat and SOCS box-containing 3(Asb3)	Mus musculus	0.955742	-0.0653065	0.838947	0.976789	0	0	0	0	0	0	22.0387	20.5727	21.5358	12.7399	18.373	20.8799	17.208	17.0211
Asb6	ankyrin repeat and SOCS box-containing 6(Asb6)	Mus musculus	1.1683	0.224414	0.425667	0.879296	0	0	0	0	0	0	25.6391	23.7077	22.8732	24.2844	25.0955	26.2695	30.9256	30.4617
Asb7	ankyrin repeat and SOCS box-containing 7(Asb7)	Mus musculus	0.791862	-0.336679	0.258713	0.778393	0	0	0	0	0	0	24.6541	27.4042	24.3547	39.0319	25.9283	21.3785	23.8436	20.2632
Asb8	ankyrin repeat and SOCS box-containing 8(Asb8)	Mus musculus	1.36623	0.450203	0.250208	0.772356	0	0	0	0	0	0	16.8716	7.19549	12.7471	9.28162	15.4749	8.49434	19.8963	19.1235
Ascc1	activating signal cointegrator 1 complex subunit 1(Ascc1)	Mus musculus	1.22958	0.298161	0.361714	0.847661	0	0	0	0	0	0	24.3581	13.4448	16.2759	12.4462	21.3166	19.3455	21.4582	19.6845
Ascc2	activating signal cointegrator 1 complex subunit 2(Ascc2)	Mus musculus	0.755768	-0.403985	0.189078	0.728817	0	0	0	0	0	0	52.2605	74.4947	77.4882	42.9039	48.9002	63.9247	45.4984	28.4579
Ascc3	activating signal cointegrator 1 complex subunit 3(Ascc3)	Mus musculus	0.902607	-0.147829	0.606074	0.928207	0	0	0	0	0	0	89.0018	143.205	132.137	96.6602	82.6545	137.539	122.544	73.3709
Asf1a	anti-silencing function 1A histone chaperone(Asf1a)	Mus musculus	1.36237	0.446124	0.184824	0.725519	0	0	0	0	0	0	63.0412	25.3246	34.7613	33.5967	57.7995	40.9347	37.6356	77.1511
Asf1b	anti-silencing function 1B histone chaperone(Asf1b)	Mus musculus	1.18325	0.242752	0.484172	0.899221	0	0	0	0	0	0	102.342	52.8848	63.4216	97.2808	108.395	65.0659	50.3968	149.961
Ash1l	ASH1 like histone lysine methyltransferase(Ash1l)	Mus musculus	0.70242	-0.509595	0.169501	0.712144	0	0	0	0	0	0	309.271	739.202	663.337	323.628	240.826	612.836	332.292	243.772
Ash2l	ASH2 like histone lysine methyltransferase complex subunit(Ash2l)	Mus musculus	1.07095	0.0988921	0.705474	0.946873	0	0	0	0	0	0	64.215	48.4604	46.302	43.5067	61.2569	55.7414	49.2918	50.5606
Asl	argininosuccinate lyase(Asl)	Mus musculus	0.999753	-0.000356724	1	1	0	0	0	0	0	0	14.0392	10.7984	12.3356	13.9454	13.9512	12.3084	12.8144	12.0331
Asna1	n/a	n/a	1.11744	0.160198	0.561965	0.920917	0	0	0	0	0	0	55.1668	38.3456	40.5587	54.2952	54.7217	38.2027	54.299	63.2683
Asns	asparagine synthetase(Asns)	Mus musculus	3.26988	1.70924	9.38655e-05	0.0119708	0	1	1	0	1	1	20.8113	6.73798	8.77069	9.92526	45.539	26.8375	17.6171	61.2696
Asnsd1	asparagine synthetase domain containing 1(Asnsd1)	Mus musculus	1.25282	0.325184	0.289052	0.799394	0	0	0	0	0	0	48.3463	33.3467	31.3379	33.4281	39.8036	27.9221	55.691	60.0794
Asph	aspartate-beta-hydroxylase(Asph)	Mus musculus	0.856394	-0.223653	0.633564	0.935043	0	0	0	0	0	0	7.76214	17.8744	6.74649	9.19989	3.81432	7.74643	16.6502	7.4038
Aspm	abnormal spindle microtubule assembly(Aspm)	Mus musculus	1.04256	0.0601371	0.808622	0.971282	0	0	0	0	0	0	190.098	246.747	246.516	184.596	223.149	226.281	228.247	227.223
Aspscr1	alveolar soft part sarcoma chromosome region, candidate 1 (human)(Aspscr1)	Mus musculus	0.825844	-0.276059	0.301897	0.805402	0	0	0	0	0	0	46.6239	42.4763	47.9893	53.792	40.7704	46.2884	30.1818	40.3899
Asrgl1	asparaginase like 1(Asrgl1)	Mus musculus	1.11596	0.158283	0.567886	0.924008	0	0	0	0	0	0	58.8463	36.6222	38.4367	44.5896	46.0199	39.9298	58.597	54.6542
Ass1	argininosuccinate synthetase 1(Ass1)	Mus musculus	1.38163	0.46637	0.470621	0.894689	0	0	0	0	0	0	15.1722	6.84196	6.97026	12.5917	8.29937	4.80618	41.745	2.61028
Aste1	asteroid homolog 1(Aste1)	Mus musculus	1.08352	0.115719	0.724064	0.950739	0	0	0	0	0	0	17.8157	18.0511	18.2281	11.5548	14.4018	20.6897	20.8924	15.1538
Astl	astacin-like metalloendopeptidase (M12 family)(Astl)	Mus musculus	1.16934	0.225697	0.582983	0.924768	0	0	0	0	0	0	3.52129	7.82978	7.28147	3.42506	6.24414	7.91606	4.97274	6.65836
Asxl1	ASXL transcriptional regulator 1(Asxl1)	Mus musculus	0.878231	-0.187328	0.497576	0.904291	0	0	0	0	0	0	174.896	257.613	246.104	198.153	199.003	264.849	155.759	150.385
Asxl2	ASXL transcriptional regulator 2(Asxl2)	Mus musculus	1.10106	0.138887	0.64223	0.939157	0	0	0	0	0	0	163.707	226.253	207.95	150.966	143.876	221.387	309.704	149.597
Atad1	ATPase family, AAA domain containing 1(Atad1)	Mus musculus	1.01182	0.0169536	0.94926	0.993976	0	0	0	0	0	0	108.17	78.8255	86.0891	92.6604	86.4208	70.787	125.88	86.9908
Atad2	ATPase family, AAA domain containing 2(Atad2)	Mus musculus	1.26245	0.336232	0.228436	0.759443	0	0	0	0	0	0	275.89	281.862	284.083	192.416	263.666	318.673	461.944	261.427
Atad2b	ATPase family, AAA domain containing 2B(Atad2b)	Mus musculus	0.882886	-0.179701	0.499628	0.904291	0	0	0	0	0	0	155.166	225.509	210.028	178.231	134.303	220.519	165.009	159.048
Atad3a	ATPase family, AAA domain containing 3A(Atad3a)	Mus musculus	0.902963	-0.147261	0.643182	0.939157	0	0	0	0	0	0	45.6543	57.4444	51.3201	29.1015	50.4366	54.4126	35.3617	25.4963
Atad5	ATPase family, AAA domain containing 5(Atad5)	Mus musculus	1.00168	0.00242071	0.993356	1	0	0	0	0	0	0	143.194	169.276	189.128	108.713	139.907	198.307	114.734	158.381
Atat1	alpha tubulin acetyltransferase 1(Atat1)	Mus musculus	0.791078	-0.338108	0.363006	0.847835	0	0	0	0	0	0	6.39956	10.5281	12.8242	10.6659	7.62357	9.30394	9.21232	5.83207
Ate1	arginyltransferase 1(Ate1)	Mus musculus	0.822941	-0.28114	0.280592	0.794894	0	0	0	0	0	0	51.9186	61.2033	63.792	54.5251	45.8933	57.8232	37.3593	49.3755
Atf1	activating transcription factor 1(Atf1)	Mus musculus	1.27453	0.34997	0.18907	0.728817	0	0	0	0	0	0	99.1421	67.7281	72.4881	96.1366	101.268	79.5487	118.533	128.26
Atf2	activating transcription factor 2(Atf2)	Mus musculus	1.10912	0.149418	0.572386	0.924768	0	0	0	0	0	0	43.9089	53.5399	49.8669	38.2145	40.5831	51.9581	55.9221	57.315
Atf3	activating transcription factor 3(Atf3)	Mus musculus	1.46288	0.548816	0.217766	0.752396	0	0	0	0	0	0	3.04668	11.126	5.20069	8.7044	5.7354	13.7709	9.70906	11.8663
Atf4	activating transcription factor 4(Atf4)	Mus musculus	1.12887	0.174878	0.484229	0.899221	0	0	0	0	0	0	256.36	225.764	234.777	227.757	251.451	265.409	222.153	327.379
Atf5	activating transcription factor 5(Atf5)	Mus musculus	2.49158	1.31706	0.000747227	0.0453513	0	1	1	0	1	1	7.18036	3.82651	5.91057	8.025	18.5553	9.14973	15.5664	18.9087
Atf6	activating transcription factor 6(Atf6)	Mus musculus	0.778568	-0.361105	0.45173	0.886384	0	0	0	0	0	0	99.4687	104.982	95.9478	97.1863	30.5652	46.4734	201.449	31.0681
Atf6b	activating transcription factor 6 beta(Atf6b)	Mus musculus	0.723984	-0.46597	0.0576826	0.502087	0	0	0	0	0	0	92.7808	86.6735	87.496	115.282	69.1842	73.7838	64.6456	69.1105
Atf7	activating transcription factor 7(Atf7)	Mus musculus	0.994909	-0.00736321	0.979988	0.999655	0	0	0	0	0	0	59.3924	74.9288	84.4224	60.9512	55.7442	85.5885	89.8121	47.1341
Atf7ip	activating transcription factor 7 interacting protein(Atf7ip)	Mus musculus	0.864262	-0.210459	0.468779	0.892927	0	0	0	0	0	0	276.329	407.065	391.677	258.128	248.951	388.971	318.271	196.041
Atg10	autophagy related 10(Atg10)	Mus musculus	1.14428	0.194437	0.654784	0.94176	0	0	0	0	0	0	5.55751	3.93049	3.16362	4.88856	6.17074	2.17949	6.77908	4.94766
Atg101	autophagy related 101(Atg101)	Mus musculus	0.925924	-0.111034	0.697186	0.945749	0	0	0	0	0	0	49.8492	35.5044	36.3816	61.6255	47.2348	34.8435	40.1166	47.5814
Atg12	autophagy related 12(Atg12)	Mus musculus	1.37522	0.459666	0.19033	0.729543	0	0	0	0	0	0	19.8315	12.4361	16.4817	17.7664	17.7605	15.7396	37.2371	20.7559
Atg13	autophagy related 13(Atg13)	Mus musculus	1.06287	0.0879614	0.781929	0.964786	0	0	0	0	0	0	13.9014	17.669	19.5733	20.1264	15.2775	17.0092	22.4012	21.0667
Atg14	autophagy related 14(Atg14)	Mus musculus	0.668379	-0.581261	0.198059	0.734952	0	0	0	0	0	0	11.4927	5.28744	7.45895	3.8848	5.47217	4.37439	6.71532	2.23377
Atg16l1	autophagy related 16-like 1 (S. cerevisiae)(Atg16l1)	Mus musculus	0.708699	-0.496754	0.119333	0.640873	0	0	0	0	0	0	44.5468	89.4264	81.2819	53.6133	43.4534	71.7585	43.2671	32.0612
Atg16l2	autophagy related 16-like 2 (S. cerevisiae)(Atg16l2)	Mus musculus	0.740948	-0.432556	0.194802	0.732016	0	0	0	0	0	0	78.0705	132.812	133.124	79.2386	76.2788	131.787	47.7192	57.8077
Atg2a	autophagy related 2A(Atg2a)	Mus musculus	0.821023	-0.284505	0.278674	0.79342	0	0	0	0	0	0	66.093	100.5	84.5381	86.574	69.1842	84.1775	71.1006	52.7994
Atg2b	autophagy related 2B(Atg2b)	Mus musculus	0.776811	-0.364364	0.247318	0.771268	0	0	0	0	0	0	75.8659	133.746	115.801	63.5104	60.9101	109.447	79.9889	51.771
Atg3	autophagy related 3(Atg3)	Mus musculus	1.03582	0.0507786	0.84549	0.977232	0	0	0	0	0	0	74.9779	54.8241	65.15	94.9055	76.4585	66.8033	78.132	78.8517
Atg4a	autophagy related 4A, cysteine peptidase(Atg4a)	Mus musculus	1.98512	0.989224	0.00409952	0.134045	0	0	0	0	0	0	15.8407	11.5315	15.8953	14.6172	21.4027	19.0397	45.3284	29.1679
Atg4b	autophagy related 4B, cysteine peptidase(Atg4b)	Mus musculus	0.905147	-0.143776	0.617522	0.930981	0	0	0	0	0	0	31.0511	26.3332	33.4984	27.7274	27.9329	23.229	22.7173	33.4737
Atg4d	autophagy related 4D, cysteine peptidase(Atg4d)	Mus musculus	0.830599	-0.267775	0.350826	0.841105	0	0	0	0	0	0	33.4624	45.2318	42.5366	44.8986	35.6577	43.5023	22.9697	35.8465
Atg5	autophagy related 5(Atg5)	Mus musculus	0.943382	-0.0840866	0.787528	0.966776	0	0	0	0	0	0	38.9383	20.4921	30.4659	43.3636	34.3137	28.3385	24.954	38.1055
Atg7	autophagy related 7(Atg7)	Mus musculus	0.953522	-0.0686612	0.825174	0.975554	0	0	0	0	0	0	21.1558	23.4633	25.2833	16.0653	20.9345	24.7557	17.989	18.2896
Atg9a	autophagy related 9A(Atg9a)	Mus musculus	0.74772	-0.419431	0.294526	0.801443	0	0	0	0	0	0	10.1939	14.8693	19.4447	9.41955	7.64382	10.1315	15.9967	6.55223
Atic	5-aminoimidazole-4-carboxamide ribonucleotide formyltransferase/IMP cyclohydrolase(Atic)	Mus musculus	1.31236	0.392167	0.135966	0.669856	0	0	0	0	0	0	87.0421	58.3958	65.4767	57.7688	103.673	68.7772	93.4461	86.723
Atl1	atlastin GTPase 1(Atl1)	Mus musculus	0.899213	-0.153265	0.712289	0.948767	0	0	0	0	0	0	6.03722	4.48159	4.20273	3.09047	2.84492	5.2945	2.667	5.2054
Atl2	atlastin GTPase 2(Atl2)	Mus musculus	0.935313	-0.0964795	0.708962	0.948326	0	0	0	0	0	0	61.9134	52.2193	68.1388	46.6635	52.0843	55.9264	46.6221	59.4881
Atl3	atlastin GTPase 3(Atl3)	Mus musculus	0.55741	-0.843189	0.00154533	0.0708735	0	0	0	0	0	0	83.8934	64.8296	57.1407	77.5529	36.2904	34.8435	49.7593	37.0847
Atm	ataxia telangiectasia mutated(Atm)	Mus musculus	1.118	0.160923	0.565446	0.92242	0	0	0	0	0	0	204.056	290.102	276.068	180.003	206.464	272.066	356.959	226.88
Atmin	ATM interactor(Atmin)	Mus musculus	0.935703	-0.0958769	0.746394	0.954369	0	0	0	0	0	0	41.8625	31.4621	33.7299	33.5967	43.5546	27.1588	23.2805	37.6052
Atn1	atrophin 1(Atn1)	Mus musculus	0.799814	-0.322263	0.235986	0.765234	0	0	0	0	0	0	40.7678	64.5567	58.1078	52.8419	44.2481	51.7345	34.4134	42.5731
Atox1	antioxidant 1 copper chaperone(Atox1)	Mus musculus	1.36979	0.453958	0.344665	0.840391	0	0	0	0	0	0	22.1382	4.9677	10.6637	23.1453	20.4865	11.6788	13.2978	37.9842
Atp10a	ATPase, class V, type 10A(Atp10a)	Mus musculus	2.15396	1.10699	0.00266198	0.100268	0	0	0	0	0	0	10.1199	15.9195	13.3541	5.81059	20.8889	25.3057	32.1687	19.0275
Atp10d	ATPase, class V, type 10D(Atp10d)	Mus musculus	0.690474	-0.534341	0.129928	0.663147	0	0	0	0	0	0	31.1506	63.7612	61.2559	33.7959	31.122	50.8915	30.7343	18.4109
Atp11a	ATPase, class VI, type 11A(Atp11a)	Mus musculus	1.09264	0.127818	0.658205	0.94253	0	0	0	0	0	0	86.5675	125.443	127.677	75.1061	90.4452	164.217	104.603	93.9549
Atp11b	ATPase, class VI, type 11B(Atp11b)	Mus musculus	0.91067	-0.134999	0.587307	0.924984	0	0	0	0	0	0	98.5578	115.752	101.534	107.461	81.7332	93.4352	120.634	89.6946
Atp11c	ATPase, class VI, type 11C(Atp11c)	Mus musculus	1.37095	0.455171	0.0903904	0.589071	0	0	0	0	0	0	33.863	40.888	44.0129	37.5964	41.3171	54.8675	66.2474	51.9428
Atp13a1	ATPase type 13A1(Atp13a1)	Mus musculus	0.859528	-0.218383	0.446961	0.884876	0	0	0	0	0	0	101.365	158.769	149.364	100.53	87.0839	160.418	93.0184	97.8564
Atp13a2	ATPase type 13A2(Atp13a2)	Mus musculus	0.666645	-0.585009	0.0272602	0.364984	0	0	0	0	0	0	151.742	151.898	160.735	171.473	114.592	140.253	76.2487	92.7799
Atp13a3	ATPase type 13A3(Atp13a3)	Mus musculus	1.03435	0.0487184	0.851247	0.977497	0	0	0	0	0	0	151.063	150.84	154.981	181.459	156.86	147.758	135.656	219.989
Atp1a1	ATPase, Na+/K+ transporting, alpha 1 polypeptide(Atp1a1)	Mus musculus	1.37452	0.458924	0.0798811	0.566251	0	0	0	0	0	0	242.066	170.194	179.673	228.792	301.44	215.841	299.379	311.45
Atp1a2	ATPase, Na+/K+ transporting, alpha 2 polypeptide(Atp1a2)	Mus musculus	0.647318	-0.627454	0.165953	0.706952	0	0	0	0	0	0	3.74073	11.0636	5.08494	6.32652	2.51082	3.28465	4.05363	7.11068
Atp1b3	ATPase, Na+/K+ transporting, beta 3 polypeptide(Atp1b3)	Mus musculus	1.26018	0.333634	0.179102	0.722555	0	0	0	0	0	0	70.9106	58.9625	55.6566	74.161	79.3996	72.1955	82.4221	93.2474
Atp23	ATP23 metallopeptidase and ATP synthase assembly factor homolog(Atp23)	Mus musculus	1.10598	0.145331	0.723539	0.950739	0	0	0	0	0	0	5.00635	5.67737	7.42294	7.19747	5.89739	3.50825	7.43255	11.1487
Atp2a2	ATPase, Ca++ transporting, cardiac muscle, slow twitch 2(Atp2a2)	Mus musculus	0.970885	-0.042627	0.861591	0.978281	0	0	0	0	0	0	230.639	233.136	223.629	178.741	210.62	222.786	208.281	199.24
Atp2a3	ATPase, Ca++ transporting, ubiquitous(Atp2a3)	Mus musculus	0.687141	-0.541321	0.0493661	0.470914	0	0	0	0	0	0	1148.36	1401.1	1424.07	1092.26	910.911	1168.11	631.947	769.939
Atp2b1	ATPase, Ca++ transporting, plasma membrane 1(Atp2b1)	Mus musculus	1.07735	0.107494	0.688459	0.945749	0	0	0	0	0	0	105.634	136.08	135.094	87.1717	119.644	158.46	124.903	96.8659
Atp2b4	ATPase, Ca++ transporting, plasma membrane 4(Atp2b4)	Mus musculus	0.544726	-0.876396	0.0843487	0.576522	0	0	0	0	0	0	2.49552	14.9577	6.97026	8.14249	1.87805	5.03749	6.15217	4.66464
Atp2c1	ATPase, Ca++-sequestering(Atp2c1)	Mus musculus	1.30605	0.385209	0.11624	0.634153	0	0	0	0	0	0	80.0812	88.2072	84.3221	64.8999	92.8497	101.742	103.965	116.131
Atp5a1	ATP synthase subunit alpha(Atp5a1)	Mus musculus	1.16412	0.219236	0.408987	0.869679	0	0	0	0	0	0	906.063	617.331	672.545	852.045	989.035	686.481	956.009	916.691
Atp5b	n/a	n/a	1.18766	0.248119	0.399079	0.866586	0	0	0	0	0	0	654.817	346.304	369.516	540.071	663.798	395.895	556.352	653.227
Atp5c1	ATP synthase, H+ transporting, mitochondrial F1 complex, gamma polypeptide 1(Atp5c1)	Mus musculus	1.27084	0.345783	0.344939	0.840584	0	0	0	0	0	0	262.244	105.348	129.498	252.297	201.2	120.91	283.345	346.907
Atp5d	n/a	n/a	0.909727	-0.136494	0.729312	0.951914	0	0	0	0	0	0	124.899	66.9327	76.4568	204.303	107.95	72.838	61.017	188.117
Atp5e	n/a	n/a	1.20055	0.263692	0.45081	0.886384	0	0	0	0	0	0	86.343	40.4071	48.514	106.43	71.7608	61.5987	69.0074	135.823
Atp5g1	n/a	n/a	1.30208	0.380821	0.434808	0.882416	0	0	0	0	0	0	18.1729	4.24763	13.9302	27.1987	24.6577	8.23989	19.6625	30.1938
Atp5g2	ATP synthase, H+ transporting, mitochondrial F0 complex, subunit C2 (subunit 9)(Atp5g2)	Mus musculus	1.42484	0.510795	0.307475	0.811028	0	0	0	0	0	0	41.7068	11.126	20.9776	58.9207	39.1835	16.1945	40.3876	93.3636
Atp5g3	n/a	n/a	1.34494	0.427545	0.130779	0.663147	0	0	0	0	0	0	63.4368	41.3091	45.978	73.972	93.7786	61.1592	63.9948	83.2763
Atp5h	ATP synthase subunit d, mitochondrial(Atp5h)	Mus musculus	1.20537	0.269475	0.436498	0.882422	0	0	0	0	0	0	254.39	97.5135	110.372	213.855	233.855	133.509	166.969	280.657
Atp5j	ATP synthase-coupling factor 6, mitochondrial(Atp5j)	Mus musculus	1.2735	0.348804	0.345688	0.840779	0	0	0	0	0	0	189.415	76.6185	105.737	229.905	216.219	97.3161	185.591	267.118
Atp5j2	ATP synthase, H+ transporting, mitochondrial F0 complex, subunit F2(Atp5j2)	Mus musculus	1.11307	0.154549	0.652659	0.941452	0	0	0	0	0	0	76.4323	30.2377	33.9356	66.8154	60.9582	40.1046	48.2558	81.558
Atp5k	ATP synthase subunit e, mitochondrial(Atp5k)	Mus musculus	1.05032	0.0708294	0.842676	0.977232	0	0	0	0	0	0	80.4997	37.7919	37.2484	87.6467	75.4283	43.0705	44.2792	92.6435
Atp5l	n/a	n/a	1.18053	0.23943	0.537309	0.911539	0	0	0	0	0	0	67.4811	20.8378	32.9891	60.1135	47.4854	26.8375	63.2856	76.5724
Atp5md	n/a	n/a	1.55275	0.634824	0.233209	0.763715	0	0	0	0	0	0	25.4655	5.01709	11.1267	25.0354	19.5196	8.17307	23.7533	52.0489
Atp5mpl	ATP synthase membrane subunit 6.8PL(Atp5mpl)	Mus musculus	1.53997	0.622904	0.106305	0.623415	0	0	0	0	0	0	130.619	51.5798	53.8304	107.605	124.569	57.4248	136.469	210.738
Atp5o	ATP synthase subunit O, mitochondrial(Atp5o)	Mus musculus	1.28443	0.361128	0.348563	0.841105	0	0	0	0	0	0	112.319	36.5494	53.0665	92.6604	102.043	51.9581	68.0511	156.339
Atp5pb	ATP synthase peripheral stalk-membrane subunit b(Atp5pb)	Mus musculus	1.13427	0.181765	0.586865	0.924912	0	0	0	0	0	0	175.171	82.6494	90.4384	155.412	159.619	75.3053	138.841	197.537
Atp6ap1	ATPase, H+ transporting, lysosomal accessory protein 1(Atp6ap1)	Mus musculus	0.979031	-0.0305739	0.909361	0.990447	0	0	0	0	0	0	43.0618	33.1908	34.9773	46.2217	38.9557	37.7144	37.184	40.2964
Atp6ap2	ATPase, H+ transporting, lysosomal accessory protein 2(Atp6ap2)	Mus musculus	1.75724	0.813312	0.0406289	0.429975	0	0	0	0	0	0	10.5868	7.60882	10.0927	14.3822	14.3815	9.62263	30.798	20.205
Atp6v0a1	ATPase, H+ transporting, lysosomal V0 subunit A1(Atp6v0a1)	Mus musculus	0.584908	-0.773719	0.0117697	0.238112	0	0	0	0	0	0	76.7054	116.139	129.037	77.8441	42.3068	82.6303	68.5664	40.2964
Atp6v0a2	ATPase, H+ transporting, lysosomal V0 subunit A2(Atp6v0a2)	Mus musculus	0.82525	-0.277096	0.302393	0.805402	0	0	0	0	0	0	76.8993	105.068	95.225	76.4265	62.0871	82.9233	92.4738	54.3434
Atp6v0b	ATPase, H+ transporting, lysosomal V0 subunit B(Atp6v0b)	Mus musculus	1.27146	0.346484	0.289801	0.799394	0	0	0	0	0	0	30.13	18.5294	20.3809	37.3129	27.1862	25.722	36.9874	45.3375
Atp6v0d1	ATPase, H+ transporting, lysosomal V0 subunit D1(Atp6v0d1)	Mus musculus	0.886463	-0.173868	0.605819	0.928207	0	0	0	0	0	0	59.9308	30.2377	37.8349	73.4638	48.0928	27.6137	41.0251	61.8583
Atp6v0e	ATPase, H+ transporting, lysosomal V0 subunit E(Atp6v0e)	Mus musculus	1.12743	0.173032	0.626102	0.933686	0	0	0	0	0	0	31.0231	19.9566	23.0867	41.4583	30.6816	17.68	49.7433	32.1522
Atp6v1a	ATPase, H+ transporting, lysosomal V1 subunit A(Atp6v1a)	Mus musculus	0.97538	-0.0359632	0.900797	0.988226	0	0	0	0	0	0	51.9594	41.738	40.1626	50.7552	45.4833	28.7934	57.4362	48.3622
Atp6v1b2	ATPase, H+ transporting, lysosomal V1 subunit B2(Atp6v1b2)	Mus musculus	1.1087	0.148871	0.58662	0.924768	0	0	0	0	0	0	37.9278	34.7973	34.0745	30.8127	36.8625	30.3946	46.9754	38.3456
Atp6v1c1	ATPase, H+ transporting, lysosomal V1 subunit C1(Atp6v1c1)	Mus musculus	1.24395	0.314926	0.319733	0.821135	0	0	0	0	0	0	50.4769	30.8876	38.9563	37.1495	45.4833	29.1815	75.7041	45.5321
Atp6v1d	ATPase, H+ transporting, lysosomal V1 subunit D(Atp6v1d)	Mus musculus	1.23479	0.304268	0.254246	0.776514	0	0	0	0	0	0	71.1453	53.1656	53.5809	62.1567	67.739	56.0395	97.2128	75.4328
Atp6v1e1	ATPase, H+ transporting, lysosomal V1 subunit E1(Atp6v1e1)	Mus musculus	0.96329	-0.053958	0.838752	0.976762	0	0	0	0	0	0	59.6016	42.9884	46.9811	39.4533	45.9794	40.4773	47.8307	47.7987
Atp6v1f	ATPase, H+ transporting, lysosomal V1 subunit F(Atp6v1f)	Mus musculus	1.0704	0.0981437	0.832642	0.975678	0	0	0	0	0	0	104.873	43.2146	48.869	191.359	97.1879	55.6591	62.8446	199.958
Atp6v1g1	ATPase, H+ transporting, lysosomal V1 subunit G1(Atp6v1g1)	Mus musculus	0.966829	-0.0486672	0.862773	0.978281	0	0	0	0	0	0	68.0935	41.842	46.9965	72.7767	62.978	47.8253	47.0949	64.1881
Atp6v1g2	ATPase, H+ transporting, lysosomal V1 subunit G2(Atp6v1g2)	Mus musculus	1.16792	0.223938	0.567356	0.923463	0	0	0	0	0	0	4.54705	6.24147	6.21665	3.09047	6.65164	6.58472	5.51464	4.72024
Atp6v1h	ATPase, H+ transporting, lysosomal V1 subunit H(Atp6v1h)	Mus musculus	1.10363	0.14226	0.5982	0.926846	0	0	0	0	0	0	44.9857	37.5294	34.3883	36.8609	44.9695	33.4171	49.7008	41.6179
Atp7a	ATPase, Cu++ transporting, alpha polypeptide(Atp7a)	Mus musculus	0.868198	-0.203905	0.563682	0.921633	0	0	0	0	0	0	17.9254	23.2606	19.3598	12.2495	12.6351	16.0891	23.1902	11.2902
Atp8a1	ATPase, aminophospholipid transporter (APLT), class I, type 8A, member 1(Atp8a1)	Mus musculus	0.673701	-0.56982	0.0527742	0.482049	0	0	0	0	0	0	384.428	546.54	535.82	383.657	279.556	478.114	253.148	235.82
Atp8b2	ATPase, class I, type 8B, member 2(Atp8b2)	Mus musculus	0.556342	-0.845956	0.00260981	0.0995797	0	0	0	0	0	0	81.505	95.6678	89.0547	94.6322	49.8519	59.702	61.9095	29.2968
Atp9b	ATPase, class II, type 9B(Atp9b)	Mus musculus	0.809865	-0.304246	0.302933	0.805503	0	0	0	0	0	0	92.8905	129.264	134.292	76.756	68.187	115.302	105.644	61.7042
Atpaf1	ATP synthase mitochondrial F1 complex assembly factor 1(Atpaf1)	Mus musculus	1.00876	0.0125847	0.973353	0.998108	0	0	0	0	0	0	14.9527	15.1137	14.4704	16.8852	18.1882	22.147	10.0889	11.5327
Atpaf2	ATP synthase mitochondrial F1 complex assembly factor 2(Atpaf2)	Mus musculus	1.05469	0.0768227	0.801855	0.970208	0	0	0	0	0	0	34.4065	23.1046	23.6526	34.1688	38.776	30.117	21.6282	31.1162
Atpif1	ATP synthase F1 subunit epsilon(Atpif1)	Mus musculus	0.481372	-1.05478	0.00025267	0.0217577	0	-1	-1	0	1	1	121.831	67.9387	89.8314	142.951	63.3172	44.7514	44.9751	50.3483
Atpsckmt	ATP synthase C subunit lysine N-methyltransferase(Atpsckmt)	Mus musculus	1.78736	0.837832	0.0396435	0.426392	0	0	0	0	0	0	5.10076	1.77288	4.85089	3.77752	6.97056	7.01136	6.45234	7.29261
Atr	ataxia telangiectasia and Rad3 related(Atr)	Mus musculus	1.29705	0.375239	0.277309	0.792422	0	0	0	0	0	0	27.2211	50.54	37.7217	25.8986	36.5486	54.8135	67.3312	24.6978
Atraid	all-trans retinoic acid induced differentiation factor(Atraid)	Mus musculus	1.3144	0.39441	0.330406	0.827469	0	0	0	0	0	0	9.41817	3.82651	5.52991	9.19989	8.72712	6.11181	11.2205	10.7216
Atrn	attractin(Atrn)	Mus musculus	0.803817	-0.315062	0.255636	0.776514	0	0	0	0	0	0	29.8136	44.9328	36.824	42.2194	28.0442	31.1656	28.3223	36.079
Atrnl1	attractin like 1(Atrnl1)	Mus musculus	1.26026	0.333722	0.388384	0.85996	0	0	0	0	0	0	17.7085	31.9612	24.203	15.1152	22.6277	51.5649	17.3568	20.5992
Atrx	ATRX, chromatin remodeler(Atrx)	Mus musculus	1.02711	0.0385873	0.905984	0.989741	0	0	0	0	0	0	387.291	650.21	564.853	352.824	369.814	584.508	751.107	302.757
Atxn1	ataxin 1(Atxn1)	Mus musculus	1.32429	0.405219	0.437018	0.882422	0	0	0	0	0	0	6.34852	18.3475	9.52687	9.35314	5.14819	11.3087	33.2871	7.9774
Atxn10	ataxin 10(Atxn10)	Mus musculus	1.62738	0.702553	0.013701	0.258981	0	0	0	0	0	0	68.0935	42.5595	44.193	54.0449	82.2243	59.9359	117.561	80.2491
Atxn1l	ataxin 1-like(Atxn1l)	Mus musculus	0.894728	-0.160479	0.540327	0.913081	0	0	0	0	0	0	72.7886	89.8267	80.873	89.3171	66.9113	68.6435	101.952	60.2714
Atxn2	ataxin 2(Atxn2)	Mus musculus	1.2127	0.278227	0.31301	0.815866	0	0	0	0	0	0	60.7805	93.5206	73.4269	48.0555	68.3945	99.6421	86.7467	79.6628
Atxn2l	ataxin 2-like(Atxn2l)	Mus musculus	0.923575	-0.114698	0.698414	0.945749	0	0	0	0	0	0	360.488	570.259	509.575	340.253	360.854	611.433	316.364	355.837
Atxn3	ataxin 3(Atxn3)	Mus musculus	0.991169	-0.0127975	0.967371	0.997265	0	0	0	0	0	0	23.9499	26.8219	26.8676	41.0547	29.5527	22.7432	29.6239	35.7252
Atxn7	ataxin 7(Atxn7)	Mus musculus	0.866287	-0.207083	0.489606	0.902422	0	0	0	0	0	0	47.1674	77.024	81.6857	64.0621	41.5525	75.074	74.4928	42.7298
Atxn7l1	ataxin 7-like 1(Atxn7l1)	Mus musculus	0.840198	-0.2512	0.370716	0.853439	0	0	0	0	0	0	105.332	150.549	169.472	121.744	86.641	147.591	135.855	89.5859
Atxn7l2	ataxin 7-like 2(Atxn7l2)	Mus musculus	1.01471	0.0210673	0.957618	0.99465	0	0	0	0	0	0	7.20588	12.0774	11.9575	9.19989	10.0407	14.5727	7.76194	8.65713
Atxn7l3	ataxin 7-like 3(Atxn7l3)	Mus musculus	1.12348	0.16797	0.509366	0.904558	0	0	0	0	0	0	68.5375	63.652	64.9674	87.7438	82.7861	73.9611	67.7483	95.5822
Atxn7l3b	ataxin 7-like 3B(Atxn7l3b)	Mus musculus	1.06014	0.0842549	0.739421	0.954369	0	0	0	0	0	0	92.9365	93.4166	92.5527	111.185	108.226	110.131	76.2779	118.911
AU022252	expressed sequence AU022252(AU022252)	Mus musculus	1.01978	0.0282518	0.944201	0.993976	0	0	0	0	0	0	6.48631	7.47624	8.68324	4.1351	7.82606	5.33563	6.98096	7.16627
AU040320	expressed sequence AU040320(AU040320)	Mus musculus	0.875767	-0.191381	0.466092	0.892927	0	0	0	0	0	0	54.8096	69.7609	70.8317	69.6198	57.7995	75.1331	51.284	47.877
AU041133	expressed sequence AU041133(AU041133)	Mus musculus	1.20533	0.269423	0.519514	0.907663	0	0	0	0	0	0	8.6144	7.90776	12.1812	3.52978	7.42109	13.4701	7.80444	10.1581
Auh	AU RNA binding protein/enoyl-coenzyme A hydratase(Auh)	Mus musculus	0.654682	-0.611135	0.0292929	0.37675	0	0	0	0	0	0	33.2787	36.7339	40.3606	51.1792	26.7331	27.2076	22.7173	29.0972
Aunip	aurora kinase A and ninein interacting protein(Aunip)	Mus musculus	1.31479	0.394837	0.302415	0.805402	0	0	0	0	0	0	12.9828	8.01175	7.82418	9.35314	14.5587	8.76163	8.74214	18.1279
Aup1	ancient ubiquitous protein 1(Aup1)	Mus musculus	0.819311	-0.287516	0.2287	0.759443	0	0	0	0	0	0	115.705	111.788	102.491	103.722	82.4369	97.5423	90.8295	84.5296
Aurka	aurora kinase A(Aurka)	Mus musculus	1.08372	0.115999	0.661872	0.94401	0	0	0	0	0	0	46.3662	38.8577	43.5448	43.8693	47.7435	40.7111	40.6479	57.9871
Aurkaip1	aurora kinase A interacting protein 1(Aurkaip1)	Mus musculus	1.14951	0.201025	0.502081	0.904558	0	0	0	0	0	0	67.2566	39.3569	43.6117	72.1637	70.1612	46.5248	53.0851	85.8689
Aurkb	aurora kinase B(Aurkb)	Mus musculus	0.985082	-0.0216841	0.938807	0.993976	0	0	0	0	0	0	112.008	80.3514	90.9477	93.8098	109.322	74.1513	62.3558	125.652
Aven	apoptosis, caspase activation inhibitor(Aven)	Mus musculus	1.08189	0.113555	0.739156	0.954369	0	0	0	0	0	0	21.0052	10.5281	19.3598	16.5276	21.509	20.0574	12.8728	18.5019
Avil	advillin(Avil)	Mus musculus	13.3278	3.73636	2.80888e-05	0.00505348	1	1	1	1	1	1	1.57182	5.71896	2.53347	3.0445	8.19306	8.55859	150.431	4.57873
Avl9	AVL9 cell migration associated(Avl9)	Mus musculus	0.832207	-0.264986	0.35304	0.842279	0	0	0	0	0	0	59.0351	94.4877	82.4394	56.0703	55.9189	73.645	71.0209	42.4467
AW146154	expressed sequence AW146154(AW146154)	Mus musculus	1.55406	0.636045	0.128506	0.660912	0	0	0	0	0	0	6.03722	7.76219	8.44661	2.28337	8.32215	10.0441	10.0145	9.74875
AW209491	expressed sequence AW209491(AW209491)	Mus musculus	1.51473	0.599057	0.130266	0.663147	0	0	0	0	0	0	6.24646	10.5281	4.28504	5.88977	9.49656	6.88286	12.8728	11.5782
AW549877	n/a	n/a	0.975757	-0.0354059	0.912578	0.990772	0	0	0	0	0	0	32.8041	42.6531	39.2804	29.173	22.8454	45.2963	47.7032	24.5841
AW554918	expressed sequence AW554918(AW554918)	Mus musculus	0.894982	-0.160069	0.592502	0.926586	0	0	0	0	0	0	35.5293	49.6094	46.2197	33.6989	27.7456	50.0099	42.4117	27.5583
Axin1	axin 1(Axin1)	Mus musculus	0.852519	-0.230195	0.363575	0.847835	0	0	0	0	0	0	131.216	137.364	138.605	134.19	127.196	138.233	84.866	111.229
Axl	AXL receptor tyrosine kinase(Axl)	Mus musculus	0.839491	-0.252413	0.566308	0.922791	0	0	0	0	0	0	3.35288	9.33231	6.74649	7.45799	4.28257	6.3277	8.77136	3.19399
Azi2	5-azacytidine induced gene 2(Azi2)	Mus musculus	0.812467	-0.299618	0.271327	0.78714	0	0	0	0	0	0	34.8837	35.1612	41.1116	42.9039	28.6314	38.619	28.5322	29.3827
Azin1	antizyme inhibitor 1(Azin1)	Mus musculus	0.942896	-0.0848299	0.738532	0.954369	0	0	0	0	0	0	245.372	193.491	215.939	229.241	199.57	169.912	202.942	261.134
B230217O12Rik	RIKEN cDNA B230217O12 gene(B230217O12Rik)	Mus musculus	0.647012	-0.628136	0.151443	0.69417	0	0	0	0	0	0	6.95582	14.1414	12.9014	8.63799	6.72251	12.4292	3.55955	4.86427
B230219D22Rik	RIKEN cDNA B230219D22 gene(B230219D22Rik)	Mus musculus	1.16899	0.22526	0.37213	0.853598	0	0	0	0	0	0	76.0139	67.9387	69.1316	79.07	70.9256	78.5977	109.039	82.9756
B230307C23Rik	RIKEN cDNA B230307C23 gene(B230307C23Rik)	Mus musculus	1.07592	0.105569	0.74775	0.954369	0	0	0	0	0	0	16.7746	17.5988	23.2565	16.5276	13.6829	25.0384	23.7533	17.3193
B230354K17Rik	RIKEN cDNA B230354K17 gene(B230354K17Rik)	Mus musculus	0.931171	-0.102882	0.775079	0.962921	0	0	0	0	0	0	11.7555	12.8417	10.62	15.3604	9.19537	9.453	11.0798	17.3648
B2m	beta-2 microglobulin(B2m)	Mus musculus	2.25485	1.17303	0.0166543	0.28536	0	0	0	0	0	0	231.093	158.618	176.844	210.443	208.702	185.4	1149.7	208.254
B3galnt2	UDP-GalNAc:betaGlcNAc beta 1,3-galactosaminyltransferase, polypeptide 2(B3galnt2)	Mus musculus	1.12146	0.165373	0.58227	0.924768	0	0	0	0	0	0	23.8019	21.2667	19.4756	27.804	24.5767	23.5091	33.6616	21.8273
B3galt4	UDP-Gal:betaGlcNAc beta 1,3-galactosyltransferase, polypeptide 4(B3galt4)	Mus musculus	0.902655	-0.147753	0.735323	0.953193	0	0	0	0	0	0	6.14949	5.5266	7.14773	19.7075	9.19537	8.86187	8.23477	8.48783
B3galt6	UDP-Gal:betaGal beta 1,3-galactosyltransferase, polypeptide 6(B3galt6)	Mus musculus	0.926727	-0.109783	0.773978	0.96285	0	0	0	0	0	0	6.83844	6.09329	7.34063	6.8399	8.1146	7.45343	5.47214	4.08346
B3gat3	beta-1,3-glucuronyltransferase 3 (glucuronosyltransferase I)(B3gat3)	Mus musculus	0.873884	-0.194487	0.524514	0.910089	0	0	0	0	0	0	37.1572	30.5471	36.9835	63.9676	37.4497	35.5143	28.1629	46.2522
B3glct	beta-3-glucosyltransferase(B3glct)	Mus musculus	1.15894	0.212807	0.560704	0.920428	0	0	0	0	0	0	6.39956	5.86973	4.73514	7.45799	7.68938	8.07026	5.34463	7.24713
B3gnt2	UDP-GlcNAc:betaGal beta-1,3-N-acetylglucosaminyltransferase 2(B3gnt2)	Mus musculus	0.941251	-0.0873493	0.751147	0.954933	0	0	0	0	0	0	84.1128	84.3547	70.7262	100.126	57.1034	71.2779	112.609	78.4044
B3gnt5	UDP-GlcNAc:betaGal beta-1,3-N-acetylglucosaminyltransferase 5(B3gnt5)	Mus musculus	0.970351	-0.0434212	0.919461	0.992335	0	0	0	0	0	0	30.1708	48.3434	38.231	55.2019	23.3668	31.7105	92.3676	19.4166
B3gnt8	UDP-GlcNAc:betaGal beta-1,3-N-acetylglucosaminyltransferase 8(B3gnt8)	Mus musculus	0.742245	-0.430033	0.398047	0.865974	0	0	0	0	0	0	9.62485	13.5955	16.0753	17.6949	14.1866	10.0441	1.66821	16.3894
B3gntl1	UDP-GlcNAc:betaGal beta-1,3-N-acetylglucosaminyltransferase-like 1(B3gntl1)	Mus musculus	1.02541	0.036195	0.9223	0.992762	0	0	0	0	0	0	10.9466	12.0774	12.9014	8.57669	9.46366	15.2821	12.6576	8.23262
B4galnt1	beta-1,4-N-acetyl-galactosaminyl transferase 1(B4galnt1)	Mus musculus	0.893252	-0.162861	0.522448	0.909931	0	0	0	0	0	0	80.6171	116.948	107.666	106.43	98.6408	94.2293	102.395	72.4511
B4galt1	UDP-Gal:betaGlcNAc beta 1,4- galactosyltransferase, polypeptide 1(B4galt1)	Mus musculus	1.83714	0.877463	0.0437434	0.446855	0	0	0	0	0	0	22.0642	24.4408	28.524	22.4608	23.7971	25.1309	104.388	25.8173
B4galt3	UDP-Gal:betaGlcNAc beta 1,4-galactosyltransferase, polypeptide 3(B4galt3)	Mus musculus	0.848141	-0.237623	0.462926	0.892927	0	0	0	0	0	0	14.7231	16.8553	13.4981	14.114	10.2913	13.7297	12.578	13.5997
B4galt5	UDP-Gal:betaGlcNAc beta 1,4-galactosyltransferase, polypeptide 5(B4galt5)	Mus musculus	1.28458	0.361292	0.264241	0.782975	0	0	0	0	0	0	27.2747	39.8248	37.5957	45.504	32.1395	35.8716	78.9529	45.9945
B4galt7	xylosylprotein beta1,4-galactosyltransferase, polypeptide 7 (galactosyltransferase I)(B4galt7)	Mus musculus	0.937858	-0.0925582	0.784475	0.965632	0	0	0	0	0	0	10.9466	12.8417	15.4735	18.8646	11.0962	13.8737	14.5251	15.0198
B9d2	B9 protein domain 2(B9d2)	Mus musculus	1.12107	0.164877	0.692224	0.945749	0	0	0	0	0	0	28.7904	12.7897	19.1026	29.173	26.6218	19.564	10.4714	44.0741
Babam1	BRISC and BRCA1 A complex member 1(Babam1)	Mus musculus	1.10567	0.144925	0.602623	0.927703	0	0	0	0	0	0	101.365	65.2014	57.6191	79.6319	97.565	63.4775	73.1513	101.728
Babam2	BRISC and BRCA1 A complex member 2(Babam2)	Mus musculus	0.986069	-0.0202397	0.953132	0.993976	0	0	0	0	0	0	12.7659	19.7616	19.2647	13.6108	20.5675	15.863	15.3911	12.6673
Bach1	BTB and CNC homology 1, basic leucine zipper transcription factor 1(Bach1)	Mus musculus	0.782042	-0.354681	0.289554	0.799394	0	0	0	0	0	0	23.8019	17.0009	19.1026	14.2519	12.6351	12.0643	20.2788	13.0186
Bach2	BTB and CNC homology, basic leucine zipper transcription factor 2(Bach2)	Mus musculus	0.744995	-0.424697	0.145378	0.686413	0	0	0	0	0	0	647.294	943.041	925.66	785.75	695.947	760.044	355.317	648.461
Bach2os	BTB and CNC homology 2, opposite strand(Bach2os)	Mus musculus	0.866225	-0.207186	0.599102	0.92704	0	0	0	0	0	0	7.68049	5.81774	6.40183	7.32518	6.24414	7.06791	2.92999	7.33304
Bad	BCL2-associated agonist of cell death(Bad)	Mus musculus	0.888596	-0.170401	0.630973	0.934944	0	0	0	0	0	0	36.0626	16.8553	26.3867	43.1695	34.7794	21.0161	18.0634	34.9646
Bag1	BCL2-associated athanogene 1(Bag1)	Mus musculus	0.990377	-0.0139503	0.956865	0.99465	0	0	0	0	0	0	156.799	117.597	113.016	128.86	158.212	120.494	104.475	128.119
Bag2	BCL2-associated athanogene 2(Bag2)	Mus musculus	1.79267	0.84211	0.0305561	0.379857	0	0	0	0	0	0	12.0846	4.63236	9.04847	10.4208	21.4837	10.5942	16.3792	16.4324
Bag3	BCL2-associated athanogene 3(Bag3)	Mus musculus	1.54298	0.625717	0.249167	0.772356	0	0	0	0	0	0	6.39956	5.58899	2.75724	2.51324	4.13576	4.2793	15.6248	2.61028
Bag4	BCL2-associated athanogene 4(Bag4)	Mus musculus	1.37911	0.463732	0.153726	0.696925	0	0	0	0	0	0	23.8503	20.6896	26.2426	30.2381	31.6637	23.3626	28.8376	55.4577
Bag5	BCL2-associated athanogene 5(Bag5)	Mus musculus	0.92804	-0.107742	0.699886	0.945958	0	0	0	0	0	0	31.5844	30.4873	34.0539	26.8334	33.3038	28.9604	25.6739	26.1685
Bag6	BCL2-associated athanogene 6(Bag6)	Mus musculus	1.09593	0.132157	0.585815	0.924768	0	0	0	0	0	0	181.066	190.688	191.618	227.757	222.901	215.042	201.21	227.87
Bahcc1	BAH domain and coiled-coil containing 1(Bahcc1)	Mus musculus	0.844084	-0.244542	0.614617	0.930192	0	0	0	0	0	0	2.01071	10.0082	5.74596	5.09544	2.35389	6.49219	4.48131	5.96347
Bahd1	bromo adjacent homology domain containing 1(Bahd1)	Mus musculus	0.941946	-0.0862842	0.74253	0.954369	0	0	0	0	0	0	37.5349	41.842	43.0253	53.128	39.8339	39.2821	44.3668	41.858
Baiap2	brain-specific angiogenesis inhibitor 1-associated protein 2(Baiap2)	Mus musculus	1.54284	0.625588	0.0445166	0.449878	0	0	0	0	0	0	16.5705	16.2938	15.8335	11.3453	22.2531	25.1052	26.0219	19.2701
Baiap2l1	BAI1-associated protein 2-like 1(Baiap2l1)	Mus musculus	1.37433	0.458728	0.298193	0.803613	0	0	0	0	0	0	6.619	5.07428	6.68733	8.83465	9.96228	6.75949	3.98988	16.6927
Bak1	BCL2-antagonist/killer 1(Bak1)	Mus musculus	1.01179	0.0169139	0.954998	0.994636	0	0	0	0	0	0	80.3542	46.4692	62.5137	92.2339	86.641	45.7229	68.9861	83.5416
Banf1	BAF nuclear assembly factor 1(Banf1)	Mus musculus	1.17025	0.226816	0.577627	0.924768	0	0	0	0	0	0	61.8624	17.2505	39.5067	62.6573	65.5546	38.0228	27.3421	81.2194
Bank1	B cell scaffold protein with ankyrin repeats 1(Bank1)	Mus musculus	0.534119	-0.904766	0.00579202	0.164943	0	0	0	0	0	0	378.885	480.538	428.442	443.582	249.654	347.045	99.4495	228.633
Banp	BTG3 associated nuclear protein(Banp)	Mus musculus	0.785015	-0.349209	0.278745	0.79342	0	0	0	0	0	0	44.7306	108.863	81.2253	51.077	41.6057	77.8652	55.6564	49.2997
Bap1	Brca1 associated protein 1(Bap1)	Mus musculus	0.75049	-0.414096	0.115965	0.634153	0	0	0	0	0	0	85.8224	80.458	89.2604	70.7283	79.8855	62.5368	44.1809	58.2449
Bard1	BRCA1 associated RING domain 1(Bard1)	Mus musculus	1.17204	0.229021	0.360661	0.846884	0	0	0	0	0	0	91.7576	69.9169	82.2696	77.5529	87.9976	88.4388	82.8657	117.506
Basp1	brain abundant, membrane attached signal protein 1(Basp1)	Mus musculus	1.70773	0.772082	0.0323208	0.389979	0	0	0	0	0	0	388.286	356.421	352.201	359.669	520.772	404.845	1229.72	332.135
Batf	basic leucine zipper transcription factor, ATF-like(Batf)	Mus musculus	1.41426	0.500045	0.192303	0.729543	0	0	0	0	0	0	16.9838	11.3495	10.5711	18.3794	19.8056	10.9051	33.4066	16.915
Bax	BCL2-associated X protein(Bax)	Mus musculus	0.917363	-0.124435	0.689622	0.945749	0	0	0	0	0	0	43.3322	26.1097	33.627	62.9638	42.1018	37.9559	29.8046	42.4467
Baz1a	bromodomain adjacent to zinc finger domain 1A(Baz1a)	Mus musculus	0.745435	-0.423846	0.136551	0.670116	0	0	0	0	0	0	564.212	891.638	832.387	536.991	465.64	676.196	553.387	410.797
Baz1b	bromodomain adjacent to zinc finger domain, 1B(Baz1b)	Mus musculus	0.988345	-0.0169133	0.951947	0.993976	0	0	0	0	0	0	631.418	883.32	807.058	529.614	647.725	906.537	733.899	530.016
Baz2a	bromodomain adjacent to zinc finger domain, 2A(Baz2a)	Mus musculus	0.773106	-0.371262	0.169183	0.712144	0	0	0	0	0	0	338.942	450.815	417.511	337.035	286.638	358.088	342.715	206.467
Baz2b	bromodomain adjacent to zinc finger domain, 2B(Baz2b)	Mus musculus	0.553297	-0.853875	0.0269861	0.363483	0	0	0	0	0	0	363.116	728.003	647.076	364.139	210.387	402.465	431.847	118.514
Bbc3	BCL2 binding component 3(Bbc3)	Mus musculus	1.97186	0.979554	0.00365706	0.124057	0	0	0	0	0	0	10.9951	8.67203	13.9302	8.32128	18.6438	16.2639	26.1388	21.6353
Bbip1	BBSome interacting protein 1(Bbip1)	Mus musculus	1.12403	0.16868	0.613559	0.930192	0	0	0	0	0	0	23.1946	14.6249	19.7482	27.8806	26.3737	16.67	20.1938	32.8092
Bbof1	basal body orientation factor 1(Bbof1)	Mus musculus	0.703504	-0.50737	0.237659	0.765776	0	0	0	0	0	0	7.06809	12.0254	11.1267	7.06977	6.06444	11.0465	3.00171	6.11003
Bbs10	Bardet-Biedl syndrome 10 (human)(Bbs10)	Mus musculus	1.03588	0.0508542	0.891783	0.986397	0	0	0	0	0	0	3.89383	3.96168	5.24955	5.57817	5.3203	4.72393	4.29536	5.01335
Bbs2	Bardet-Biedl syndrome 2 (human)(Bbs2)	Mus musculus	2.74011	1.45423	0.0191206	0.307076	0	0	0	0	0	0	10.1939	10.9856	15.494	10.8652	12.544	9.57123	98.3471	9.84477
Bbs4	Bardet-Biedl syndrome 4 (human)(Bbs4)	Mus musculus	0.727824	-0.458339	0.222368	0.756502	0	0	0	0	0	0	7.8438	7.24748	6.59474	5.49644	4.99126	3.55194	4.68054	6.55223
Bbs9	Bardet-Biedl syndrome 9 (human)(Bbs9)	Mus musculus	0.472016	-1.08309	0.00321869	0.115816	0	0	0	0	0	0	14.4322	22.6783	15.1288	12.4462	7.64382	10.4194	6.9544	5.50357
Bbx	bobby sox HMG box containing(Bbx)	Mus musculus	0.809376	-0.305118	0.213888	0.748498	0	0	0	0	0	0	119.338	149.863	133.068	118.434	104.305	102.878	123.607	90.6548
BC003965	n/a	n/a	1.02146	0.0306311	0.926583	0.993797	0	0	0	0	0	0	13.5799	16.4394	17.9503	17.1457	19.3019	19.4457	11.6031	16.157
BC004004	cDNA sequence BC004004(BC004004)	Mus musculus	1.29096	0.368443	0.25761	0.777389	0	0	0	0	0	0	46.8178	20.1879	29.7278	49.2406	42.7902	34.4554	50.5509	60.6606
BC005537	cDNA sequence BC005537(BC005537)	Mus musculus	1.10556	0.144771	0.58482	0.924768	0	0	0	0	0	0	98.7185	94.68	96.1638	140.68	107.801	93.0599	150.367	124.439
BC005624	cDNA sequence BC005624(BC005624)	Mus musculus	1.17522	0.232936	0.384237	0.857905	0	0	0	0	0	0	59.0351	51.9022	56.6597	42.1887	71.9481	58.9386	70.1895	45.4765
BC017158	n/a	n/a	0.746907	-0.421	0.239297	0.766587	0	0	0	0	0	0	11.7555	21.4565	17.0218	12.3798	10.9595	13.0564	14.6473	8.10122
BC024978	n/a	n/a	1.0369	0.0522755	0.887845	0.98505	0	0	0	0	0	0	7.94586	6.67819	12.7162	8.3979	10.8051	8.49434	9.15654	8.60154
BC028528	cDNA sequence BC028528(BC028528)	Mus musculus	0.533439	-0.906605	0.0505066	0.475239	0	0	0	0	0	0	11.3855	6.90435	5.39102	17.2913	5.6544	7.74643	2.3323	6.11003
BC029722	n/a	n/a	1.08438	0.116869	0.75587	0.955893	0	0	0	0	0	0	20.3061	8.74741	11.317	17.3628	18.6438	11.5862	11.9218	20.4527
BC031181	cDNA sequence BC031181(BC031181)	Mus musculus	1.65955	0.730796	0.0465732	0.460814	0	0	0	0	0	0	17.8922	8.41207	13.6473	13.667	22.7872	11.8587	25.2568	29.0972
BC035044	cDNA sequence BC035044(BC035044)	Mus musculus	0.750969	-0.413174	0.102236	0.61365	0	0	0	0	0	0	73.9981	63.1113	67.452	85.1948	55.7088	46.7304	53.2338	61.919
BC048403	n/a	n/a	0.821165	-0.284256	0.457119	0.889946	0	0	0	0	0	0	6.24646	6.24147	8.97388	7.53461	7.87921	3.94004	5.00993	6.97422
BC049715	cDNA sequence BC049715(BC049715)	Mus musculus	0.998122	-0.00271254	1	1	0	0	0	0	0	0	6.24646	6.40264	6.28095	1.37411	4.52555	8.07026	2.80248	4.86427
BC051142	n/a	n/a	0.779504	-0.359373	0.440898	0.882499	0	0	0	0	0	0	8.05048	15.8519	8.61122	4.49012	6.60102	6.75949	12.2247	3.25969
BC052040	n/a	n/a	1.25511	0.327819	0.394072	0.862729	0	0	0	0	0	0	11.7555	7.24748	10.9518	15.437	15.7382	17.8934	7.54677	15.7956
BC055324	cDNA sequence BC055324(BC055324)	Mus musculus	0.957061	-0.0633174	0.842545	0.977232	0	0	0	0	0	0	38.2366	33.2896	22.6803	17.5058	28.758	29.4385	23.2646	25.4509
BC064078	cDNA sequence BC064078(BC064078)	Mus musculus	2.3644	1.24147	0.0172628	0.288731	0	0	0	0	0	0	8.05048	2.67232	3.25107	7.2792	10.5495	3.47741	22.0798	14.1809
BC065397	cDNA sequence BC065397(BC065397)	Mus musculus	1.62028	0.69624	0.11321	0.631671	0	0	0	0	0	0	5.34827	7.41385	3.45684	3.83627	3.43213	8.86187	12.2831	7.93444
BC147527	cDNA sequence BC147527(BC147527)	Mus musculus	3.56861	1.83536	0.010969	0.231198	0	0	0	0	0	0	5.60599	1.6481	1.8493	5.49644	5.11782	1.80938	38.1934	7.04498
Bcap29	B cell receptor associated protein 29(Bcap29)	Mus musculus	1.38852	0.473544	0.192106	0.729543	0	0	0	0	0	0	15.6264	11.3495	10.3294	22.0777	25.5385	12.3084	23.6099	21.0086
Bcap31	B cell receptor associated protein 31(Bcap31)	Mus musculus	1.2427	0.313473	0.285448	0.797426	0	0	0	0	0	0	58.0961	32.9828	34.6584	33.8777	43.094	39.3413	60.1351	55.7938
Bcar1	breast cancer anti-estrogen resistance 1(Bcar1)	Mus musculus	1.76083	0.816256	0.0594081	0.508095	0	0	0	0	0	0	5.00635	4.17224	5.74596	2.738	9.19537	3.50825	7.11909	11.2902
Bcar3	breast cancer anti-estrogen resistance 3(Bcar3)	Mus musculus	0.662827	-0.593295	0.0652913	0.531349	0	0	0	0	0	0	310.695	580.132	536.684	318.122	308.188	433.25	197.401	218.202
Bcas2	BCAS2 pre-mRNA processing factor(Bcas2)	Mus musculus	0.867467	-0.205119	0.439369	0.882462	0	0	0	0	0	0	52.7274	41.3897	39.2804	46.3085	44.2785	40.4773	32.9311	38.1965
Bcas3	BCAS3 microtubule associated cell migration factor(Bcas3)	Mus musculus	0.739389	-0.435595	0.242577	0.767578	0	0	0	0	0	0	15.2589	27.4926	19.9848	18.3232	12.5794	13.2902	25.0975	8.97047
Bcat1	branched chain aminotransferase 1, cytosolic(Bcat1)	Mus musculus	2.19909	1.13691	0.000326968	0.0249561	0	1	1	0	1	1	24.0774	28.7456	26.0137	26.9101	67.8984	56.7232	28.9519	78.9856
Bcat2	branched chain aminotransferase 2, mitochondrial(Bcat2)	Mus musculus	0.732783	-0.448543	0.203054	0.737919	0	0	0	0	0	0	16.4658	15.2592	17.0218	12.2495	15.1408	9.51983	12.578	7.45433
Bccip	BRCA2 and CDKN1A interacting protein(Bccip)	Mus musculus	1.04529	0.0638981	0.820881	0.973879	0	0	0	0	0	0	61.5613	54.1638	53.8845	57.8607	80.6651	63.5392	36.7776	56.7818
Bcdin3d	BCDIN3 domain containing(Bcdin3d)	Mus musculus	1.8322	0.873577	0.0389476	0.423755	0	0	0	0	0	0	6.11377	2.28239	3.25107	3.35099	8.94985	5.69031	8.19758	4.66464
Bckdha	branched chain ketoacid dehydrogenase E1, alpha polypeptide(Bckdha)	Mus musculus	0.630264	-0.665973	0.0523017	0.480897	0	0	0	0	0	0	26.3178	21.4565	19.6788	27.6508	17.6567	10.3371	10.5246	21.4078
Bckdhb	branched chain ketoacid dehydrogenase E1, beta polypeptide(Bckdhb)	Mus musculus	1.1198	0.163238	0.683774	0.945749	0	0	0	0	0	0	4.17196	4.55177	3.03245	5.20782	5.11782	3.79354	3.59408	6.48906
Bckdk	branched chain ketoacid dehydrogenase kinase(Bckdk)	Mus musculus	1.13219	0.17911	0.547811	0.915739	0	0	0	0	0	0	25.6391	22.07	24.8666	18.0678	28.1505	20.7719	24.0163	29.6859
Bcl10	B cell leukemia/lymphoma 10(Bcl10)	Mus musculus	1.14501	0.195355	0.468842	0.892927	0	0	0	0	0	0	60.6095	50.9715	49.5223	67.7043	70.8193	48.0412	83.4156	59.7206
Bcl11a	B cell CLL/lymphoma 11A (zinc finger protein)(Bcl11a)	Mus musculus	1.00486	0.00699356	0.977935	0.999655	0	0	0	0	0	0	225.47	320.402	290.091	253.204	275.249	299.515	243.962	275.729
Bcl11b	B cell leukemia/lymphoma 11B(Bcl11b)	Mus musculus	0.64739	-0.627293	0.283197	0.79543	0	0	0	0	0	0	1.44934	13.7255	9.40084	2.51324	2.53866	4.19962	3.92081	6.86809
Bcl2	B cell leukemia/lymphoma 2(Bcl2)	Mus musculus	3.52623	1.81813	0.0104775	0.227479	0	0	0	0	0	0	6.11377	23.5361	17.5311	8.24976	8.67144	20.1474	152.97	13.7286
Bcl2a1a	B cell leukemia/lymphoma 2 related protein A1a(Bcl2a1a)	Mus musculus	1.46205	0.547988	0.120219	0.64208	0	0	0	0	0	0	12.6664	8.54725	11.353	20.3281	19.1349	14.6704	21.0837	22.459
Bcl2a1b	B cell leukemia/lymphoma 2 related protein A1b(Bcl2a1b)	Mus musculus	1.12439	0.169138	0.521854	0.909583	0	0	0	0	0	0	41.6073	37.3786	37.0375	35.732	48.556	35.2804	46.5663	40.2332
Bcl2a1d	B cell leukemia/lymphoma 2 related protein A1d(Bcl2a1d)	Mus musculus	1.84694	0.885137	0.0121585	0.24305	0	0	0	0	0	0	21.4033	10.8556	15.4735	21.7406	27.1432	21.5533	50.0462	29.6
Bcl2l1	BCL2-like 1(Bcl2l1)	Mus musculus	1.41669	0.502519	0.174586	0.717209	0	0	0	0	0	0	17.2339	18.8154	21.0985	12.1933	34.0378	28.7368	10.8221	24.6372
Bcl2l11	BCL2-like 11 (apoptosis facilitator)(Bcl2l11)	Mus musculus	1.27207	0.347181	0.159484	0.698064	0	0	0	0	0	0	55.3914	65.5835	62.133	63.5819	64.3752	86.2799	80.0845	83.0741
Bcl2l12	BCL2-like 12 (proline rich)(Bcl2l12)	Mus musculus	0.944989	-0.08163	0.816208	0.973549	0	0	0	0	0	0	15.8713	11.0636	15.6715	19.1737	16.7379	13.573	9.34514	18.7192
Bcl2l13	BCL2-like 13 (apoptosis facilitator)(Bcl2l13)	Mus musculus	1.28746	0.364522	0.168828	0.712144	0	0	0	0	0	0	45.5522	46.3236	42.9327	37.0499	62.3351	40.7625	60.9639	57.2038
Bcl2l14	BCL2-like 14 (apoptosis facilitator)(Bcl2l14)	Mus musculus	0.657085	-0.605848	0.11805	0.638752	0	0	0	0	0	0	6.73638	6.90435	4.34162	5.00094	4.01933	2.92483	5.02587	3.12829
Bcl3	B cell leukemia/lymphoma 3(Bcl3)	Mus musculus	1.68161	0.749844	0.0994269	0.609972	0	0	0	0	0	0	20.7807	20.2763	30.2525	22.4608	26.151	20.5997	93.369	17.5922
Bcl6	B cell leukemia/lymphoma 6(Bcl6)	Mus musculus	0.954609	-0.0670181	0.781363	0.964557	0	0	0	0	0	0	331.2	378.811	373.282	352.211	324.184	341.398	341.732	363.029
Bcl7a	B cell CLL/lymphoma 7A(Bcl7a)	Mus musculus	0.827292	-0.273532	0.309126	0.812963	0	0	0	0	0	0	218.595	249.227	256.711	234.692	208.929	265.902	136.24	182.477
Bcl7b	B cell CLL/lymphoma 7B(Bcl7b)	Mus musculus	1.11505	0.157114	0.610281	0.928642	0	0	0	0	0	0	56.5014	41.842	44.0129	60.3382	67.3517	54.703	29.3955	74.5585
Bcl7c	B cell CLL/lymphoma 7C(Bcl7c)	Mus musculus	1.01005	0.0144212	0.966373	0.996745	0	0	0	0	0	0	28.0733	26.0239	21.4509	50.1167	34.2352	26.7552	24.5582	41.3753
Bcl9	B cell CLL/lymphoma 9(Bcl9)	Mus musculus	0.646406	-0.629487	0.0252621	0.354401	0	0	0	0	0	0	48.4917	66.0488	58.028	57.5491	35.4299	42.942	45.6791	24.6978
Bcl9l	B cell CLL/lymphoma 9-like(Bcl9l)	Mus musculus	0.919129	-0.121661	0.672579	0.945504	0	0	0	0	0	0	84.1128	165.684	142.018	107.4	128.598	146.29	91.9319	92.0143
Bclaf1	BCL2-associated transcription factor 1(Bclaf1)	Mus musculus	1.21316	0.27877	0.314009	0.81623	0	0	0	0	0	0	183.872	216.715	212.03	127.271	211.007	225.459	290.682	170.464
Bclaf3	Bclaf1 and Thrap3 family member 3(Bclaf3)	Mus musculus	0.78583	-0.34771	0.294377	0.801443	0	0	0	0	0	0	49.6042	89.8267	88.5042	46.7504	42.9067	85.4523	51.9906	35.5028
Bcor	BCL6 interacting corepressor(Bcor)	Mus musculus	1.81139	0.857098	0.000521388	0.0359794	0	0	1	0	0	1	163.186	194.632	208.506	201.386	357.579	323.78	380.994	328.289
Bcorl1	BCL6 co-repressor-like 1(Bcorl1)	Mus musculus	0.855438	-0.225265	0.66427	0.944213	0	0	0	0	0	0	4.61085	15.9195	9.70435	3.09047	6.22896	8.37354	10.9177	2.98679
Bcr	BCR activator of RhoGEF and GTPase(Bcr)	Mus musculus	0.849934	-0.234578	0.575735	0.924768	0	0	0	0	0	0	11.2375	35.7123	24.095	18.2695	14.4828	22.5916	29.6664	9.17262
Bcs1l	BCS1-like (yeast)(Bcs1l)	Mus musculus	0.97689	-0.0337312	0.937391	0.993976	0	0	0	0	0	0	4.37864	4.4192	5.39102	8.7044	6.21124	4.93468	7.43255	3.79034
Bdh1	3-hydroxybutyrate dehydrogenase, type 1(Bdh1)	Mus musculus	0.807951	-0.30766	0.332834	0.829083	0	0	0	0	0	0	21.6227	16.6526	20.6124	21.6103	17.2619	11.396	19.0144	17.3648
Bdp1	B double prime 1, subunit of RNA polymerase III transcription initiation factor IIIB(Bdp1)	Mus musculus	0.83703	-0.256648	0.384716	0.857905	0	0	0	0	0	0	222.637	374.634	343.41	232.286	206.682	313.432	295.527	166.168
Becn1	beclin 1, autophagy related(Becn1)	Mus musculus	0.958915	-0.0605254	0.811032	0.971282	0	0	0	0	0	0	107.721	111.639	103.793	85.8972	114.521	106.229	95.6349	75.8573
Begain	brain-enriched guanylate kinase-associated(Begain)	Mus musculus	1.73101	0.791616	0.0382953	0.423755	0	0	0	0	0	0	5.90454	3.50936	3.50313	3.0445	6.27198	7.74643	6.86142	6.76702
Bend3	BEN domain containing 3(Bend3)	Mus musculus	1.08725	0.120683	0.65547	0.941863	0	0	0	0	0	0	33.8095	31.8494	37.9249	35.4714	44.6278	38.8658	30.7077	36.9836
Bend4	BEN domain containing 4(Bend4)	Mus musculus	2.36006	1.23883	0.00839949	0.202374	0	0	0	0	0	0	2.55676	5.28744	2.29684	0.965452	5.03176	8.32471	6.21858	6.65836
Bend5	BEN domain containing 5(Bend5)	Mus musculus	0.770956	-0.375279	0.169327	0.712144	0	0	0	0	0	0	95.0901	73.3847	73.3549	109.318	68.8248	58.6688	90.354	52.8778
Bet1	Bet1 golgi vesicular membrane trafficking protein(Bet1)	Mus musculus	1.89891	0.925172	0.0739026	0.555256	0	0	0	0	0	0	8.9308	1.6481	5.64822	3.70856	10.0332	3.22811	12.2459	12.3717
Bet1l	Bet1 golgi vesicular membrane trafficking protein like(Bet1l)	Mus musculus	1.28708	0.364101	0.340857	0.837995	0	0	0	0	0	0	5.34827	9.14514	10.5711	11.1972	11.4075	10.1315	8.51635	16.6168
Bex3	brain expressed X-linked 3(Bex3)	Mus musculus	2.25261	1.1716	0.000289574	0.0234321	0	1	1	0	1	1	44.0365	22.7589	25.4299	22.3203	68.9918	41.788	89.6421	57.6409
Bfar	bifunctional apoptosis regulator(Bfar)	Mus musculus	0.836436	-0.257674	0.30995	0.814064	0	0	0	0	0	0	63.5924	64.5021	49.5943	60.0445	49.3761	53.0273	54.2565	42.189
Bfsp2	beaded filament structural protein 2, phakinin(Bfsp2)	Mus musculus	0.758659	-0.398477	0.392149	0.862456	0	0	0	0	0	0	59.8389	53.8778	61.6212	69.9085	73.2643	41.4025	6.86142	64.5166
Bhlhb9	basic helix-loop-helix domain containing, class B9(Bhlhb9)	Mus musculus	3.35525	1.74642	1.05776e-05	0.00236821	1	1	1	1	1	1	17.8514	16.0027	13.7399	15.7844	43.828	26.0022	107.328	35.5534
Bhlhe40	basic helix-loop-helix family, member e40(Bhlhe40)	Mus musculus	2.13382	1.09344	0.0397484	0.426392	0	0	0	0	0	0	14.2995	36.1958	27.6315	18.8084	22.5493	36.8534	132.128	15.3433
Bhlhe41	basic helix-loop-helix family, member e41(Bhlhe41)	Mus musculus	1.40595	0.491546	0.271729	0.78714	0	0	0	0	0	0	5.78716	10.5281	10.62	7.01869	8.44364	13.6886	20.8446	4.77583
Bicd2	BICD cargo adaptor 2(Bicd2)	Mus musculus	1.34321	0.425687	0.151096	0.694146	0	0	0	0	0	0	60.1681	98.2258	85.4949	51.4601	89.5795	108.954	131.044	67.1496
Bicdl1	BICD family like cargo adaptor 1(Bicdl1)	Mus musculus	1.35467	0.437938	0.289819	0.799394	0	0	0	0	0	0	9.18597	15.3476	9.46	5.0367	13.9512	19.2607	11.6881	7.9774
Bicra	BRD4 interacting chromatin remodeling complex associated protein(Bicra)	Mus musculus	0.886973	-0.173037	0.523364	0.910089	0	0	0	0	0	0	303.892	497.763	473.18	400.964	385.765	437.542	276.72	386.352
Bicral	BRD4 interacting chromatin remodeling complex associated protein like(Bicral)	Mus musculus	0.981674	-0.0266843	0.924152	0.993261	0	0	0	0	0	0	64.0032	100.368	108.278	74.8711	78.091	99.1974	102.502	61.3656
Bid	BH3 interacting domain death agonist(Bid)	Mus musculus	1.2023	0.265796	0.35926	0.845689	0	0	0	0	0	0	78.0705	81.1469	78.3369	109.17	124.387	95.7791	60.5229	136.172
Bin1	bridging integrator 1(Bin1)	Mus musculus	1.06192	0.086677	0.728343	0.951914	0	0	0	0	0	0	168.251	159.741	151.442	198.52	184.282	150.59	195.297	189.77
Bin2	bridging integrator 2(Bin2)	Mus musculus	0.595277	-0.748366	0.0152382	0.273175	0	0	0	0	0	0	138.764	163.708	160.735	118.613	87.6863	93.2141	123.362	42.0829
Bin3	bridging integrator 3(Bin3)	Mus musculus	0.815406	-0.294409	0.315491	0.817738	0	0	0	0	0	0	52.878	32.3901	33.9691	40.0739	34.6301	24.054	30.6546	40.5592
Birc2	baculoviral IAP repeat-containing 2(Birc2)	Mus musculus	1.46414	0.55005	0.111126	0.629715	0	0	0	0	0	0	76.4732	95.7302	95.7986	74.2326	79.1237	109.704	238.463	73.8105
Birc3	baculoviral IAP repeat-containing 3(Birc3)	Mus musculus	1.11526	0.157385	0.588802	0.925891	0	0	0	0	0	0	87.1646	127.278	125.274	101.332	115.705	131.311	172.702	72.1782
Birc5	baculoviral IAP repeat-containing 5(Birc5)	Mus musculus	1.21629	0.282488	0.41623	0.876443	0	0	0	0	0	0	143.972	73.6706	74.7078	106.108	136.799	82.1574	67.1745	198.508
Birc6	baculoviral IAP repeat-containing 6(Birc6)	Mus musculus	0.925315	-0.111984	0.71529	0.949229	0	0	0	0	0	0	729.58	1203.4	1121.43	736.998	624.759	1059.69	1195.49	628.317
Blcap	bladder cancer associated protein(Blcap)	Mus musculus	2.10743	1.07548	0.01633	0.282638	0	0	0	0	0	0	2.19443	2.78669	5.14153	2.42129	6.43904	3.02763	7.76194	9.22821
Blk	B lymphoid kinase(Blk)	Mus musculus	1.18383	0.243467	0.355793	0.843241	0	0	0	0	0	0	270.705	281.123	263.928	274.916	249.092	307.415	444.757	289.926
Blm	Bloom syndrome, RecQ like helicase(Blm)	Mus musculus	1.01621	0.0231926	0.933512	0.993976	0	0	0	0	0	0	49.8492	68.1154	56.1813	38.802	47.1664	67.9444	47.6129	53.6712
Blmh	bleomycin hydrolase(Blmh)	Mus musculus	1.03632	0.0514753	0.855832	0.977497	0	0	0	0	0	0	72.1251	47.1684	46.9965	53.128	70.7737	45.5919	43.3574	67.6601
Blnk	B cell linker(Blnk)	Mus musculus	1.18332	0.242843	0.332529	0.828913	0	0	0	0	0	0	378.084	321.78	321.743	347.987	363.021	344.194	470.147	443.318
Bloc1s1	biogenesis of lysosomal organelles complex-1, subunit 1(Bloc1s1)	Mus musculus	1.24007	0.31042	0.478181	0.89815	0	0	0	0	0	0	25.6391	10.0082	17.9838	44.4721	29.2996	21.7794	17.8216	52.7565
Bloc1s2	biogenesis of lysosomal organelles complex-1, subunit 2(Bloc1s2)	Mus musculus	1.00679	0.00975665	0.977045	0.999655	0	0	0	0	0	0	48.0477	28.1945	32.4593	44.3904	38.3355	32.3248	23.8091	59.6549
Bloc1s4	biogenesis of lysosomal organelles complex-1, subunit 4, cappuccino(Bloc1s4)	Mus musculus	0.832278	-0.264863	0.46453	0.892927	0	0	0	0	0	0	12.9446	15.1137	20.6896	19.825	17.4998	18.5693	13.2447	7.75503
Bloc1s5	biogenesis of lysosomal organelles complex-1, subunit 5, muted(Bloc1s5)	Mus musculus	1.24729	0.318797	0.495867	0.904291	0	0	0	0	0	0	7.06809	5.37063	5.56592	9.71582	8.94985	2.62412	15.2582	7.75503
Bloc1s6	biogenesis of lysosomal organelles complex-1, subunit 6, pallidin(Bloc1s6)	Mus musculus	1.42899	0.514993	0.140452	0.679037	0	0	0	0	0	0	13.9014	7.24748	14.7893	13.0975	18.5882	12.8096	17.989	20.6953
Blvra	biliverdin reductase A(Blvra)	Mus musculus	1.70614	0.770733	0.0680307	0.540131	0	0	0	0	0	0	18.8542	6.09329	9.04847	12.2495	25.4423	10.3783	14.7907	28.3037
Blvrb	biliverdin reductase B (flavin reductase (NADPH))(Blvrb)	Mus musculus	0.683567	-0.548845	0.189829	0.729543	0	0	0	0	0	0	189.56	97.4277	103.566	256.187	120.362	99.9582	36.581	185.176
Blzf1	basic leucine zipper nuclear factor 1(Blzf1)	Mus musculus	1.02724	0.0387779	0.907507	0.98982	0	0	0	0	0	0	13.659	21.8152	16.8109	15.552	20.289	15.1176	20.9535	13.3268
Bmf	BCL2 modifying factor(Bmf)	Mus musculus	0.338237	-1.56389	5.95398e-06	0.0014786	-1	-1	-1	1	1	1	27.8871	33.5703	28.524	51.4601	14.9535	10.3783	7.7035	14.7848
Bmi1	Bmi1 polycomb ring finger oncogene(Bmi1)	Mus musculus	2.6524	1.4073	0.00360926	0.123051	0	0	0	0	0	0	11.0921	11.1572	15.993	6.78371	13.5716	19.0397	69.7831	17.0767
Bmp2k	BMP2 inducible kinase(Bmp2k)	Mus musculus	0.570695	-0.809207	0.00177568	0.0761277	0	0	0	0	0	0	275.089	335.381	328.543	332.32	173.91	175.736	232.8	143.098
Bmp3	bone morphogenetic protein 3(Bmp3)	Mus musculus	0.519238	-0.945532	0.058532	0.504888	0	0	0	0	0	0	12.4878	5.71896	2.51032	8.32128	3.49793	2.39024	2.51825	6.65836
Bmpr1a	bone morphogenetic protein receptor, type 1A(Bmpr1a)	Mus musculus	2.97238	1.57162	0.00589643	0.166405	0	0	0	0	0	0	24.3071	19.4029	18.0789	26.0851	23.0352	21.3117	188.598	28.3037
Bms1	BMS1, ribosome biogenesis factor(Bms1)	Mus musculus	1.09229	0.12735	0.662595	0.944213	0	0	0	0	0	0	158.846	175.603	170.985	97.9091	189.633	182.427	185.038	101.93
Bmt2	base methyltransferase of 25S rRNA 2(Bmt2)	Mus musculus	0.796052	-0.329065	0.270124	0.78714	0	0	0	0	0	0	48.6958	78.7293	89.1678	55.0206	43.1547	70.8641	63.1899	39.0102
Bmyc	brain expressed myelocytomatosis oncogene(Bmyc)	Mus musculus	1.61789	0.694118	0.103673	0.61659	0	0	0	0	0	0	12.7991	5.07428	15.5815	23.6612	29.087	17.5233	15.2795	30.5299
Bnip1	BCL2/adenovirus E1B interacting protein 1(Bnip1)	Mus musculus	1.09074	0.125305	0.748887	0.954585	0	0	0	0	0	0	25.1644	13.138	15.2934	25.398	20.5675	14.7886	13.0534	37.7492
Bnip2	BCL2/adenovirus E1B interacting protein 2(Bnip2)	Mus musculus	0.901831	-0.149072	0.554583	0.917678	0	0	0	0	0	0	150.905	145.704	140.151	172.847	155.767	147.141	105.041	141.804
Bnip3	BCL2/adenovirus E1B interacting protein 3(Bnip3)	Mus musculus	0.911255	-0.134073	0.762028	0.958481	0	0	0	0	0	0	7.51973	3.19742	3.16362	6.8399	5.3203	2.83744	6.59844	4.12894
Bnip3l	BCL2/adenovirus E1B interacting protein 3-like(Bnip3l)	Mus musculus	1.35231	0.435429	0.179401	0.722555	0	0	0	0	0	0	45.0572	27.295	33.3775	47.2024	42.8408	34.4554	83.6334	45.9035
Bnip5	BCL2 interacting protein 5(Bnip5)	Mus musculus	0.931872	-0.101796	0.843358	0.977232	0	0	0	0	0	0	5.1518	7.76219	5.95172	5.49644	3.1284	4.62884	12.8409	2.11248
Bod1	biorientation of chromosomes in cell division 1(Bod1)	Mus musculus	1.62761	0.702755	0.109235	0.627804	0	0	0	0	0	0	9.22169	4.55177	5.64822	8.76825	13.1717	5.95246	7.21472	19.5531
Bod1l	biorientation of chromosomes in cell division 1-like(Bod1l)	Mus musculus	0.832888	-0.263806	0.357068	0.844276	0	0	0	0	0	0	224.801	351.443	328.713	218.488	197.77	295.973	273.522	168.44
Bola1	bolA-like 1 (E. coli)(Bola1)	Mus musculus	0.854986	-0.226027	0.604249	0.92816	0	0	0	0	0	0	8.00455	3.96168	3.66774	5.0367	6.89969	4.05569	4.34052	2.37528
Bola2	bolA-like 2 (E. coli)(Bola2)	Mus musculus	0.882717	-0.179978	0.651496	0.940917	0	0	0	0	0	0	24.0774	14.8693	14.4189	34.9274	22.6277	12.8662	11.975	30.4617
Bola3	bolA-like 3 (E. coli)(Bola3)	Mus musculus	1.42394	0.509887	0.238055	0.766073	0	0	0	0	0	0	47.9814	21.3837	28.0328	71.0655	60.7051	32.5381	32.8753	113.768
Bop1	block of proliferation 1(Bop1)	Mus musculus	1.12151	0.165445	0.501776	0.904558	0	0	0	0	0	0	68.3793	75.2096	70.8857	57.8914	87.9394	67.9444	72.4447	77.1309
Bora	bora, aurora kinase A activator(Bora)	Mus musculus	0.84654	-0.24035	0.400277	0.866586	0	0	0	0	0	0	37.8028	54.967	51.7548	35.8035	35.2122	50.5394	31.2363	35.6595
Borcs5	BLOC-1 related complex subunit 5(Borcs5)	Mus musculus	0.992869	-0.0103241	0.982894	0.999967	0	0	0	0	0	0	6.78231	3.93049	8.51863	8.32128	8.84355	3.8912	7.01549	7.60595
Borcs6	BLOC-1 related complex subunit 6(Borcs6)	Mus musculus	0.66754	-0.583075	0.119165	0.640458	0	0	0	0	0	0	9.48961	10.6295	12.7162	17.1457	10.7418	9.97217	5.71653	6.92369
Borcs7	BLOC-1 related complex subunit 7(Borcs7)	Mus musculus	0.992363	-0.0110604	0.979546	0.999655	0	0	0	0	0	0	21.1558	6.90435	12.6802	22.0777	18.4312	10.5273	16.8414	16.541
Borcs8	BLOC-1 related complex subunit 8(Borcs8)	Mus musculus	0.909349	-0.137094	0.620652	0.932555	0	0	0	0	0	0	66.9045	49.8226	56.4565	76.4265	56.7794	52.9528	41.4661	75.7765
Bpgm	2,3-bisphosphoglycerate mutase(Bpgm)	Mus musculus	0.649699	-0.622157	0.0678526	0.539554	0	0	0	0	0	0	32.3958	19.8552	21.5358	33.1319	24.8222	15.9041	11.0452	17.6807
Bpnt1	3'(2'), 5'-bisphosphate nucleotidase 1(Bpnt1)	Mus musculus	0.973912	-0.0381366	0.91036	0.990772	0	0	0	0	0	0	28.1601	18.9402	19.6788	19.2324	28.839	22.5248	12.9153	19.4823
Bptf	bromodomain PHD finger transcription factor(Bptf)	Mus musculus	0.710091	-0.493925	0.146082	0.687026	0	0	0	0	0	0	1065.41	2336.81	2024.57	1030.06	1089.96	1745.73	902.637	846.61
Braf	Braf transforming gene(Braf)	Mus musculus	0.821668	-0.283373	0.285649	0.797426	0	0	0	0	0	0	36.1978	47.2594	52.3001	42.1606	35.1793	39.791	36.1161	35.0985
Brap	BRCA1 associated protein(Brap)	Mus musculus	0.846309	-0.240744	0.327402	0.825475	0	0	0	0	0	0	95.9066	99.0108	90.1864	115.765	100.752	79.0449	75.643	83.812
Brat1	BRCA1-associated ATM activator 1(Brat1)	Mus musculus	0.688991	-0.537443	0.10091	0.613192	0	0	0	0	0	0	26.3535	21.3837	25.8645	41.8465	18.5046	22.2215	13.8052	25.0011
Brca1	breast cancer 1, early onset(Brca1)	Mus musculus	1.18097	0.239976	0.346516	0.840779	0	0	0	0	0	0	159.422	154.469	157.091	107.262	158.551	183.987	185.729	154.631
Brca2	breast cancer 2, early onset(Brca2)	Mus musculus	1.12322	0.16764	0.499866	0.904473	0	0	0	0	0	0	79.6781	96.2553	90.0655	69.2572	81.5105	103.865	93.6639	97.5279
Brcc3	BRCA1/BRCA2-containing complex, subunit 3(Brcc3)	Mus musculus	1.26589	0.340153	0.209348	0.743717	0	0	0	0	0	0	59.1882	47.8313	43.8329	61.0023	63.8639	53.2535	60.2892	90.7811
Brd1	bromodomain containing 1(Brd1)	Mus musculus	0.823022	-0.280997	0.323659	0.821623	0	0	0	0	0	0	229.685	314.252	303.492	236.515	169.549	274.147	289.588	158.83
Brd2	bromodomain containing 2(Brd2)	Mus musculus	0.988446	-0.0167664	0.950611	0.993976	0	0	0	0	0	0	466.826	700.963	695.261	552.637	540.56	753.017	611.976	482.222
Brd3	bromodomain containing 3(Brd3)	Mus musculus	1.2691	0.343806	0.211915	0.747261	0	0	0	0	0	0	121.278	157.82	136.231	90.824	151.429	145.578	214.603	130.759
Brd4	bromodomain containing 4(Brd4)	Mus musculus	1.07465	0.103869	0.702364	0.945981	0	0	0	0	0	0	293.844	458	455.222	299.97	387.679	475.107	429.127	327.627
Brd7	bromodomain containing 7(Brd7)	Mus musculus	1.01356	0.0194372	0.93757	0.993976	0	0	0	0	0	0	142.168	141.368	154.714	143.929	163.158	148.169	117.423	161.319
Brd8	bromodomain containing 8(Brd8)	Mus musculus	0.905269	-0.143582	0.610604	0.928719	0	0	0	0	0	0	332.154	413.387	410.828	271.91	278.519	465.222	295.039	254.195
Brd9	bromodomain containing 9(Brd9)	Mus musculus	1.16705	0.222863	0.446402	0.884441	0	0	0	0	0	0	72.2936	101.992	96.6731	61.0329	81.2068	118.54	124.621	63.0915
Brf1	BRF1, RNA polymerase III transcription initiation factor 90 kDa subunit(Brf1)	Mus musculus	0.66639	-0.585561	0.0583034	0.503832	0	0	0	0	0	0	87.0881	117.244	106.869	91.2506	70.4599	108.09	40.8179	48.8095
Brf2	BRF2, RNA polymerase III transcription initiation factor 50kDa subunit(Brf2)	Mus musculus	1.22644	0.294472	0.461938	0.892526	0	0	0	0	0	0	9.94891	9.33231	9.35197	12.6505	16.0115	6.04499	9.61078	18.9643
Bri3	brain protein I3(Bri3)	Mus musculus	1.21753	0.283963	0.519919	0.907832	0	0	0	0	0	0	12.8323	4.9677	8.38231	17.5671	14.0019	7.86465	10.0889	21.3143
Bri3bp	Bri3 binding protein(Bri3bp)	Mus musculus	1.06571	0.0918181	0.753829	0.955367	0	0	0	0	0	0	102.342	85.7116	88.6689	155.54	120.727	93.6254	85.631	160.68
Brip1	BRCA1 interacting protein C-terminal helicase 1(Brip1)	Mus musculus	1.01104	0.0158373	0.949351	0.993976	0	0	0	0	0	0	86.5675	90.318	88.3345	70.4014	74.7525	97.2493	77.6778	89.644
Brip1os	BRCA1 interacting protein C-terminal helicase 1, opposite strand(Brip1os)	Mus musculus	1.15852	0.212279	0.410098	0.871195	0	0	0	0	0	0	54.6361	43.6721	56.3279	58.8109	56.0631	52.6521	67.5172	71.0562
Brix1	BRX1, biogenesis of ribosomes(Brix1)	Mus musculus	1.40991	0.495608	0.0814885	0.567184	0	0	0	0	0	0	47.5501	49.0661	47.6035	24.3713	61.5859	58.4349	56.6605	61.0219
Brk1	BRICK1, SCAR/WAVE actin-nucleating complex subunit(Brk1)	Mus musculus	1.29598	0.374048	0.301157	0.805402	0	0	0	0	0	0	42.725	18.4307	23.7349	46.4286	41.2361	27.0996	35.6273	66.2299
Brms1	breast cancer metastasis-suppressor 1(Brms1)	Mus musculus	0.681664	-0.552868	0.0647447	0.528529	0	0	0	0	0	0	66.19	54.7357	55.9678	49.3121	49.2875	51.2128	27.5626	26.123
Brms1l	breast cancer metastasis-suppressor 1-like(Brms1l)	Mus musculus	1.18809	0.248642	0.410205	0.871195	0	0	0	0	0	0	49.7675	54.1014	60.7621	28.4144	49.5254	66.8701	71.3503	41.6179
Brox	BRO1 domain and CAAX motif containing(Brox)	Mus musculus	1.24781	0.319393	0.239066	0.766334	0	0	0	0	0	0	54.6361	62.0351	57.9534	52.773	49.6849	62.8555	95.2365	75.9837
Brpf1	bromodomain and PHD finger containing, 1(Brpf1)	Mus musculus	0.801505	-0.319216	0.276482	0.791352	0	0	0	0	0	0	152.714	194.003	197.343	122.914	143.365	187.909	86.9326	116.366
Brpf3	bromodomain and PHD finger containing, 3(Brpf3)	Mus musculus	0.933603	-0.0991191	0.746633	0.954369	0	0	0	0	0	0	89.2825	148.506	142.718	86.4259	99.3545	169.47	80.4511	86.6471
Brwd1	bromodomain and WD repeat domain containing 1(Brwd1)	Mus musculus	0.56956	-0.81208	0.0255195	0.354633	0	0	0	0	0	0	802.292	1765.69	1667.08	889.325	631.714	1262.62	461.344	562.961
Brwd3	bromodomain and WD repeat domain containing 3(Brwd3)	Mus musculus	1.18868	0.249361	0.334373	0.830498	0	0	0	0	0	0	74.3196	78.9191	86.6164	64.9714	75.2385	86.4366	119.439	81.2396
Bscl2	Berardinelli-Seip congenital lipodystrophy 2 (seipin)(Bscl2)	Mus musculus	1.11649	0.158965	0.583206	0.924768	0	0	0	0	0	0	23.5518	20.5727	27.274	19.7075	25.1436	25.0075	25.209	26.3605
Bsdc1	BSD domain containing 1(Bsdc1)	Mus musculus	0.835818	-0.258739	0.350359	0.841105	0	0	0	0	0	0	57.4761	62.2873	73.8178	58.3716	55.7695	71.6249	46.2529	36.9356
Bsg	basigin(Bsg)	Mus musculus	1.25334	0.325783	0.253968	0.776514	0	0	0	0	0	0	97.7489	56.4903	67.7324	109.318	98.0181	78.0811	110.168	128.962
Bsn	bassoon(Bsn)	Mus musculus	0.597543	-0.742885	0.109523	0.628509	0	0	0	0	0	0	3.86321	19.4679	9.52687	11.5548	4.56605	9.57123	7.61849	4.77583
Btaf1	B-TFIID TATA-box binding protein associated factor 1(Btaf1)	Mus musculus	0.650377	-0.620652	0.0144912	0.266358	0	0	0	0	0	0	190.31	235.626	225.857	163.402	114.318	143.419	139.152	133.289
Btbd1	BTB (POZ) domain containing 1(Btbd1)	Mus musculus	0.984402	-0.02268	0.934904	0.993976	0	0	0	0	0	0	79.0631	53.6387	63.7534	96.346	76.6154	55.2068	67.5729	88.838
Btbd10	BTB (POZ) domain containing 10(Btbd10)	Mus musculus	1.04388	0.0619562	0.8404	0.976814	0	0	0	0	0	0	35.3277	29.1459	26.6284	21.4596	39.2569	27.9992	21.2962	28.943
Btbd19	BTB (POZ) domain containing 19(Btbd19)	Mus musculus	0.961056	-0.057308	0.874854	0.981164	0	0	0	0	0	0	8.41026	6.84196	7.14773	6.44912	7.82606	8.44551	6.2478	5.2054
Btbd2	BTB (POZ) domain containing 2(Btbd2)	Mus musculus	0.896563	-0.157523	0.603122	0.927703	0	0	0	0	0	0	19.1221	20.0268	24.1413	25.914	21.59	16.7085	18.8337	22.8406
Btbd6	BTB (POZ) domain containing 6(Btbd6)	Mus musculus	1.43526	0.521309	0.104145	0.617942	0	0	0	0	0	0	15.7948	13.385	15.7127	19.1737	24.6577	20.4378	16.6661	30.1938
Btbd7	BTB (POZ) domain containing 7(Btbd7)	Mus musculus	0.904286	-0.145148	0.623514	0.933686	0	0	0	0	0	0	39.1424	53.7167	47.7398	29.929	30.8689	43.1579	49.2307	30.9519
Btbd9	BTB (POZ) domain containing 9(Btbd9)	Mus musculus	0.91712	-0.124818	0.65559	0.941863	0	0	0	0	0	0	41.2986	48.2031	46.6364	39.2311	34.4605	56.5073	35.9992	33.8654
Btd	biotinidase(Btd)	Mus musculus	1.86605	0.899984	0.0562134	0.496607	0	0	0	0	0	0	3.92955	2.2044	2.87041	6.1273	5.34561	3.47741	12.7294	6.71143
Btf3	basic transcription factor 3(Btf3)	Mus musculus	1.20652	0.270846	0.452448	0.886384	0	0	0	0	0	0	272.175	119.578	136.231	271.072	228.034	126.842	228.815	380.388
Btf3l4	basic transcription factor 3-like 4(Btf3l4)	Mus musculus	1.66044	0.731566	0.0314857	0.38461	0	0	0	0	0	0	36.4581	17.513	21.2271	27.1987	41.1552	25.8146	38.5919	64.4762
Btg1	BTG anti-proliferation factor 1(Btg1)	Mus musculus	1.0482	0.0679155	0.803611	0.970208	0	0	0	0	0	0	298.085	401.684	382.582	391.826	300.731	360.659	546.186	337.669
Btg2	BTG anti-proliferation factor 2(Btg2)	Mus musculus	0.851722	-0.231545	0.418771	0.877538	0	0	0	0	0	0	149.216	172.437	173.068	147.74	100.063	138.742	207.734	100.669
Btk	Bruton agammaglobulinemia tyrosine kinase(Btk)	Mus musculus	1.121	0.164783	0.524391	0.910089	0	0	0	0	0	0	171.367	155.187	152.836	174.277	166.018	141.091	236.651	189.009
Btla	B and T lymphocyte associated(Btla)	Mus musculus	1.17431	0.231816	0.436336	0.882422	0	0	0	0	0	0	117.547	160.583	149.246	156.751	116.996	155.268	275.509	138.191
Btnl1	butyrophilin-like 1(Btnl1)	Mus musculus	1.44991	0.535959	0.233821	0.763985	0	0	0	0	0	0	5.49117	5.28744	7.63384	3.2948	10.5495	7.50997	2.80248	10.6129
Btnl2	butyrophilin-like 2(Btnl2)	Mus musculus	0.692525	-0.530062	0.110075	0.628977	0	0	0	0	0	0	40.2345	55.8951	59.116	49.8459	43.2003	53.1661	18.2068	27.4446
Btrc	beta-transducin repeat containing protein(Btrc)	Mus musculus	0.760847	-0.394322	0.204778	0.73994	0	0	0	0	0	0	17.6039	21.8152	19.8871	20.1264	12.0858	18.392	14.5038	15.4494
Bub1	BUB1, mitotic checkpoint serine/threonine kinase(Bub1)	Mus musculus	1.15802	0.211657	0.422613	0.879296	0	0	0	0	0	0	59.6016	50.3113	58.3367	46.5767	65.8204	51.9581	52.0863	78.9047
Bub1b	BUB1B, mitotic checkpoint serine/threonine kinase(Bub1b)	Mus musculus	0.978772	-0.030955	0.909259	0.990447	0	0	0	0	0	0	271.019	265.953	246.516	211.751	303.055	265.774	158.926	246.347
Bub3	BUB3 mitotic checkpoint protein(Bub3)	Mus musculus	1.02969	0.0422046	0.892986	0.986928	0	0	0	0	0	0	140.413	85.0982	83.3241	147.832	126.386	86.2362	81.5774	176.018
Bud13	BUD13 homolog(Bud13)	Mus musculus	1.0825	0.114364	0.684374	0.945749	0	0	0	0	0	0	26.9634	43.2146	34.1311	37.5556	43.4078	35.4475	31.5525	43.1543
Bud23	BUD23, rRNA methyltransferase and ribosome maturation factor(Bud23)	Mus musculus	0.922863	-0.115812	0.668558	0.944213	0	0	0	0	0	0	37.7441	41.738	36.5951	31.0579	38.8468	34.1059	31.8765	30.9519
Bud31	BUD31 homolog(Bud31)	Mus musculus	1.30002	0.378532	0.227997	0.759073	0	0	0	0	0	0	64.9091	33.2896	37.9249	51.3324	60.8114	42.2352	49.3768	91.2764
Bysl	bystin-like(Bysl)	Mus musculus	0.98252	-0.0254406	0.934026	0.993976	0	0	0	0	0	0	53.1	54.4991	46.5207	37.3742	67.0935	52.8988	28.3011	39.844
Bzw1	basic leucine zipper and W2 domains 1(Bzw1)	Mus musculus	1.16078	0.215101	0.468484	0.892927	0	0	0	0	0	0	247.424	146.673	152.955	205.861	251.208	128.98	224.772	269.013
Bzw2	basic leucine zipper and W2 domains 2(Bzw2)	Mus musculus	0.874476	-0.19351	0.593839	0.926586	0	0	0	0	0	0	162.857	92.8915	109.443	158.339	169.774	88.521	45.626	153.883
C030034I22Rik	RIKEN cDNA C030034I22 gene(C030034I22Rik)	Mus musculus	0.995553	-0.00643005	0.994462	1	0	0	0	0	0	0	5.87902	5.5266	7.58755	3.62428	5.47217	6.15807	4.73101	6.15298
C130026I21Rik	RIKEN cDNA C130026I21 gene(C130026I21Rik)	Mus musculus	1.21611	0.282279	0.459392	0.891765	0	0	0	0	0	0	171.926	162.286	147.414	149.106	95.7705	146.537	404.864	119.891
C130036L24Rik	RIKEN cDNA C130036L24 gene(C130036L24Rik)	Mus musculus	1.09397	0.129578	0.765489	0.959953	0	0	0	0	0	0	5.00635	3.67573	7.10657	5.26146	5.89739	8.64084	2.59794	5.89019
C130046K22Rik	RIKEN cDNA C130046K22 gene(C130046K22Rik)	Mus musculus	0.683059	-0.549918	0.150129	0.692922	0	0	0	0	0	0	9.48961	15.644	12.6391	7.83089	8.49426	10.7843	5.97154	5.89019
C1d	C1D nuclear receptor co-repressor(C1d)	Mus musculus	1.13408	0.181525	0.586506	0.924768	0	0	0	0	0	0	27.9662	12.0774	19.7482	19.9859	23.6149	17.3948	22.7678	26.7017
C1galt1	core 1 synthase, glycoprotein-N-acetylgalactosamine 3-beta-galactosyltransferase, 1(C1galt1)	Mus musculus	1.05474	0.0768812	0.758576	0.957261	0	0	0	0	0	0	143.628	109.825	120.938	137.707	126.014	122.1	127.745	164.268
C1qbp	complement component 1, q subcomponent binding protein(C1qbp)	Mus musculus	1.32271	0.403502	0.212162	0.747261	0	0	0	0	0	0	109.765	46.6719	61.6649	78.0484	109.464	56.6178	91.5654	134.082
C2cd2	C2 calcium-dependent domain containing 2(C2cd2)	Mus musculus	1.38616	0.471097	0.201606	0.737578	0	0	0	0	0	0	4.81753	9.09055	9.23109	9.19989	11.2962	8.23989	13.0534	12.2453
C2cd2l	C2 calcium-dependent domain containing 2-like(C2cd2l)	Mus musculus	0.67098	-0.575659	0.0829502	0.572021	0	0	0	0	0	0	106.134	126.085	123.885	150.861	93.9785	114.593	32.5539	99.0213
C2cd3	C2 calcium-dependent domain containing 3(C2cd3)	Mus musculus	1.11548	0.157665	0.516752	0.90612	0	0	0	0	0	0	182.51	224.589	209.221	195.461	222.779	231.113	203.898	247.731
C2cd5	C2 calcium-dependent domain containing 5(C2cd5)	Mus musculus	0.760217	-0.395517	0.110411	0.628977	0	0	0	0	0	0	87.7974	96.0474	99.0188	84.1476	69.9865	85.1336	62.316	61.5652
C3	complement component 3(C3)	Mus musculus	0.653135	-0.614546	0.166501	0.707507	0	0	0	0	0	0	3.9959	14.5158	6.97026	6.96249	3.01197	6.96767	5.90778	5.29637
C330007P06Rik	n/a	n/a	1.06967	0.0971694	0.7454	0.954369	0	0	0	0	0	0	37.3384	27.295	31.8934	28.864	33.1291	31.4175	46.3193	23.2727
C330018D20Rik	RIKEN cDNA C330018D20 gene(C330018D20Rik)	Mus musculus	2.04805	1.03425	0.0188813	0.305195	0	0	0	0	0	0	2.49552	3.43658	6.05203	9.35314	9.33458	8.28359	11.8209	14.2845
C430042M11Rik	RIKEN cDNA C430042M11 gene(C430042M11Rik)	Mus musculus	2.37156	1.24583	0.0408558	0.430407	0	0	0	0	0	0	8.74453	2.97386	5.30871	8.76825	8.72712	3.06876	39.766	9.65273
C530005A16Rik	RIKEN cDNA C530005A16 gene(C530005A16Rik)	Mus musculus	0.964942	-0.0514857	0.905651	0.989741	0	0	0	0	0	0	3.35288	8.54725	8.1997	8.32128	5.97332	10.3114	5.74309	5.39492
C87436	expressed sequence C87436(C87436)	Mus musculus	0.872155	-0.197344	0.584825	0.924768	0	0	0	0	0	0	13.4625	28.8418	22.5003	22.0164	16.8974	27.1588	20.8446	10.8202
C920009B18Rik	RIKEN cDNA C920009B18 gene(C920009B18Rik)	Mus musculus	0.776557	-0.364837	0.349153	0.841105	0	0	0	0	0	0	21.6891	53.5399	49.2753	53.2071	19.4285	36.4293	60.7832	21.3674
C9orf72	C9orf72, member of C9orf72-SMCR8 complex(C9orf72)	Mus musculus	0.947242	-0.0781949	0.87062	0.980274	0	0	0	0	0	0	12.891	19.4029	11.5536	10.3084	6.03406	9.30394	28.8589	7.11068
Caap1	caspase activity and apoptosis inhibitor 1(Caap1)	Mus musculus	1.18166	0.240813	0.453419	0.886512	0	0	0	0	0	0	13.7228	17.8744	20.8182	12.1933	21.9114	19.9495	16.8919	17.5922
Cab39	calcium binding protein 39(Cab39)	Mus musculus	0.982199	-0.0259127	0.917707	0.992284	0	0	0	0	0	0	156.345	150.019	151.123	187.047	183.016	137.215	141.601	171.225
Cab39l	calcium binding protein 39-like(Cab39l)	Mus musculus	1.00858	0.0123225	0.970721	0.997577	0	0	0	0	0	0	76.8993	46.7629	41.194	82.7224	65.0282	46.3475	42.077	96.2443
Cabin1	calcineurin binding protein 1(Cabin1)	Mus musculus	0.899704	-0.152477	0.560753	0.920428	0	0	0	0	0	0	203.015	274.552	286.146	232.163	220.294	287.389	196.285	192.021
Cables2	CDK5 and Abl enzyme substrate 2(Cables2)	Mus musculus	0.933015	-0.100028	0.684648	0.945749	0	0	0	0	0	0	86.2715	100.558	109.14	121.182	90.8754	93.5765	95.0611	109.692
Cacfd1	calcium channel flower domain containing 1(Cacfd1)	Mus musculus	1.01357	0.0194483	0.955568	0.99465	0	0	0	0	0	0	11.2834	11.3495	14.7893	12.2495	13.1413	13.2902	12.9844	10.9313
Cacna1a	calcium channel, voltage-dependent, P/Q type, alpha 1A subunit(Cacna1a)	Mus musculus	1.04755	0.0670127	0.897793	0.988126	0	0	0	0	0	0	4.86856	13.5955	9.56545	9.03388	6.69214	7.2067	21.676	3.25969
Cacna1b	calcium channel, voltage-dependent, N type, alpha 1B subunit(Cacna1b)	Mus musculus	0.572575	-0.804462	0.0813868	0.567184	0	0	0	0	0	0	3.74073	16.1535	5.39102	7.2792	3.85735	5.46927	5.80153	3.50985
Cacna1c	calcium channel, voltage-dependent, L type, alpha 1C subunit(Cacna1c)	Mus musculus	0.646898	-0.62839	0.202738	0.737578	0	0	0	0	0	0	6.53224	20.5727	7.5464	5.57817	5.38105	11.468	5.90778	3.25969
Cacna1d	calcium channel, voltage-dependent, L type, alpha 1D subunit(Cacna1d)	Mus musculus	0.724175	-0.465589	0.212148	0.747261	0	0	0	0	0	0	29.7549	45.5229	43.4059	24.596	21.2863	43.0397	27.1854	12.2453
Cacna1e	calcium channel, voltage-dependent, R type, alpha 1E subunit(Cacna1e)	Mus musculus	1.75637	0.812599	0.231147	0.76217	0	0	0	0	0	0	63.1382	151.898	128.834	62.0086	30.1501	94.931	554.28	33.5369
Cacna1h	calcium channel, voltage-dependent, T type, alpha 1H subunit(Cacna1h)	Mus musculus	0.947188	-0.0782775	0.80025	0.970208	0	0	0	0	0	0	71.7322	78.9737	89.5382	59.7865	44.8505	93.1267	99.4495	46.7677
Cacna1i	calcium channel, voltage-dependent, alpha 1I subunit(Cacna1i)	Mus musculus	0.835802	-0.258766	0.350125	0.841105	0	0	0	0	0	0	124.735	172.227	152.111	142.683	88.9164	156.974	153.385	95.3194
Cacna1s	calcium channel, voltage-dependent, L type, alpha 1S subunit(Cacna1s)	Mus musculus	1.19521	0.25726	0.594869	0.926586	0	0	0	0	0	0	20.2551	24.264	18.4004	18.0013	9.61806	13.226	60.2892	13.5997
Cacna2d4	calcium channel, voltage-dependent, alpha 2/delta subunit 4(Cacna2d4)	Mus musculus	1.18615	0.246292	0.646878	0.939905	0	0	0	0	0	0	2.7762	14.7705	4.5088	4.7251	4.01933	6.58472	15.5239	5.64508
Cacnb1	calcium channel, voltage-dependent, beta 1 subunit(Cacnb1)	Mus musculus	0.60171	-0.732861	0.0502989	0.474595	0	0	0	0	0	0	9.37989	10.6295	9.78408	7.76448	5.76577	7.45343	5.88122	3.49217
Cactin	cactin, spliceosome C complex subunit(Cactin)	Mus musculus	0.799732	-0.322411	0.385463	0.858692	0	0	0	0	0	0	111.706	159.076	155.172	66.5294	131.074	150.39	63.3281	49.0546
Cacul1	CDK2 associated, cullin domain 1(Cacul1)	Mus musculus	1.09579	0.131966	0.597035	0.926586	0	0	0	0	0	0	64.5544	83.2499	66.8656	67.4335	72.2012	73.9611	69.4962	93.4622
Cacybp	calcyclin binding protein(Cacybp)	Mus musculus	1.47781	0.563465	0.060636	0.515162	0	0	0	0	0	0	126.139	65.3521	65.7082	101.163	128.803	85.8121	152.875	162.118
Cad	carbamoyl-phosphate synthetase 2, aspartate transcarbamylase, and dihydroorotase(Cad)	Mus musculus	1.14999	0.201615	0.438916	0.882462	0	0	0	0	0	0	119.742	121.887	119.981	87.7438	156.091	133.817	95.3002	131.535
Cadm1	cell adhesion molecule 1(Cadm1)	Mus musculus	10.5615	3.40074	4.01803e-05	0.00632525	1	1	1	1	1	1	3.12833	3.93049	1.88788	3.94099	8.1551	5.38703	117.13	5.64508
Cadps	Ca2+-dependent secretion activator(Cadps)	Mus musculus	1.45641	0.542419	0.401997	0.866674	0	0	0	0	0	0	1.28604	10.8556	1.96505	5.30743	2.6475	3.737	16.698	5.2054
Calcoco1	calcium binding and coiled coil domain 1(Calcoco1)	Mus musculus	2.00745	1.00536	0.0522823	0.480897	0	0	0	0	0	0	11.6356	15.5556	17.9503	6.25245	14.4018	18.6182	61.4367	8.74305
Calcoco2	calcium binding and coiled-coil domain 2(Calcoco2)	Mus musculus	0.400253	-1.32101	0.007868	0.195247	0	0	0	0	0	0	4.81753	22.5925	8.47748	5.00094	3.46756	4.55944	5.27025	3.05754
Calhm2	calcium homeostasis modulator family member 2(Calhm2)	Mus musculus	0.706309	-0.501629	0.233935	0.763985	0	0	0	0	0	0	9.52789	3.73812	12.7857	10.7426	8.24622	6.72351	4.52116	6.48906
Calm1	calmodulin 1(Calm1)	Mus musculus	0.913856	-0.129962	0.638984	0.938176	0	0	0	0	0	0	859.118	510.584	554.956	698.308	688.481	441.408	641.834	625.29
Calm2	calmodulin 2(Calm2)	Mus musculus	1.35733	0.440771	0.11536	0.633967	0	0	0	0	0	0	317.962	204.172	212.626	204.104	397.919	218.781	319.658	337.997
Calm3	calmodulin 3(Calm3)	Mus musculus	1.04086	0.0577744	0.84494	0.977232	0	0	0	0	0	0	496.456	318.765	315.215	482.976	526.295	343.156	284.45	525.427
Calr	calreticulin(Calr)	Mus musculus	1.37977	0.464427	0.173545	0.716207	0	0	0	0	0	0	557.063	475.584	505.187	296.813	539.644	523.986	1104.41	363.367
Calu	calumenin(Calu)	Mus musculus	1.22053	0.287508	0.293088	0.801443	0	0	0	0	0	0	55.7486	55.7079	50.9163	30.6953	62.0871	53.9037	62.8765	56.7818
Camk1d	calcium/calmodulin-dependent protein kinase ID(Camk1d)	Mus musculus	0.721061	-0.471808	0.0570389	0.497978	0	0	0	0	0	0	105.983	122.994	120.632	115.635	78.744	88.8295	99.9329	67.9633
Camk2a	calcium/calmodulin-dependent protein kinase II alpha(Camk2a)	Mus musculus	1.41948	0.505366	0.410055	0.871195	0	0	0	0	0	0	6.19798	13.8451	6.02889	5.43003	4.16107	5.71601	31.409	3.44668
Camk2d	calcium/calmodulin-dependent protein kinase II, delta(Camk2d)	Mus musculus	0.397988	-1.3292	5.87235e-06	0.0014786	-1	-1	-1	1	1	1	256.687	250.626	271.125	250.052	109.099	138.911	55.946	105.349
Camk2g	calcium/calmodulin-dependent protein kinase II gamma(Camk2g)	Mus musculus	0.896816	-0.157115	0.583212	0.924768	0	0	0	0	0	0	28.7725	30.1441	30.9469	24.43	25.503	30.2301	20.5922	26.1685
Camkk1	calcium/calmodulin-dependent protein kinase kinase 1, alpha(Camkk1)	Mus musculus	0.716132	-0.481703	0.175918	0.717852	0	0	0	0	0	0	10.9951	12.5245	9.35197	15.3834	10.7191	6.3277	8.96793	8.53584
Camkk2	calcium/calmodulin-dependent protein kinase kinase 2, beta(Camkk2)	Mus musculus	1.14957	0.201097	0.548335	0.915754	0	0	0	0	0	0	52.9163	59.9503	66.4412	49.9328	67.4985	82.5454	25.6367	87.8398
Camkmt	calmodulin-lysine N-methyltransferase(Camkmt)	Mus musculus	0.885064	-0.176147	0.683766	0.945749	0	0	0	0	0	0	8.99204	13.3148	10.8695	14.9671	7.3401	12.4704	18.3131	4.49282
Caml	calcium modulating ligand(Caml)	Mus musculus	0.713993	-0.486018	0.240097	0.766765	0	0	0	0	0	0	12.6154	22.9798	19.1566	10.528	8.60057	17.6184	14.6473	5.7411
Camsap1	calmodulin regulated spectrin-associated protein 1(Camsap1)	Mus musculus	2.36108	1.23944	0.0251682	0.354401	0	0	0	0	0	0	42.4264	68.8667	57.8403	40.0918	39.6112	68.9417	346.676	38.8055
Camsap2	calmodulin regulated spectrin-associated protein family, member 2(Camsap2)	Mus musculus	0.905558	-0.143121	0.626065	0.933686	0	0	0	0	0	0	47.6777	99.2136	88.2625	59.6461	54.9444	84.2726	71.7541	55.9858
Camta1	calmodulin binding transcription activator 1(Camta1)	Mus musculus	0.998559	-0.00207996	0.997176	1	0	0	0	0	0	0	14.4322	21.5397	14.352	12.8574	13.0097	20.1474	12.3362	17.5922
Camta2	calmodulin binding transcription activator 2(Camta2)	Mus musculus	0.78012	-0.358232	0.184079	0.725519	0	0	0	0	0	0	56.3431	82.7586	80.428	67.7043	51.4667	74.0819	53.1382	45.3855
Cand1	cullin associated and neddylation disassociated 1(Cand1)	Mus musculus	1.33518	0.417031	0.0862251	0.58186	0	0	0	0	0	0	114.554	101.2	93.9184	97.2604	146.756	113.328	144.024	139.227
Cand2	cullin-associated and neddylation-dissociated 2 (putative)(Cand2)	Mus musculus	0.921675	-0.11767	0.743937	0.954369	0	0	0	0	0	0	28.5199	35.9619	31.3996	23.1938	31.3296	40.6469	11.4649	26.2974
Cant1	calcium activated nucleotidase 1(Cant1)	Mus musculus	1.08577	0.118714	0.663112	0.944213	0	0	0	0	0	0	29.862	33.1908	29.9078	39.2311	32.7166	32.1577	38.5919	40.0664
Canx	calnexin(Canx)	Mus musculus	1.35422	0.437458	0.143044	0.684313	0	0	0	0	0	0	416.395	278.56	291.887	290.601	418.36	301.854	668.292	341.449
Cap1	CAP, adenylate cyclase-associated protein 1 (yeast)(Cap1)	Mus musculus	1.0268	0.0381588	0.889221	0.985252	0	0	0	0	0	0	538.318	347.375	347.301	488.263	497.137	321.505	464.898	483.854
Capg	capping protein (actin filament), gelsolin-like(Capg)	Mus musculus	1.10473	0.143697	0.667908	0.944213	0	0	0	0	0	0	11.9826	14.6249	16.0342	16.2135	14.0019	17.292	22.0958	11.6389
Capn1	calpain 1(Capn1)	Mus musculus	0.909225	-0.13729	0.576778	0.924768	0	0	0	0	0	0	117.611	97.7059	92.6401	124.702	103.222	85.4523	107.578	97.1338
Capn10	calpain 10(Capn10)	Mus musculus	0.968362	-0.0463817	0.899465	0.988126	0	0	0	0	0	0	14.6057	10.7153	18.7605	13.667	17.9554	17.8471	10.5246	9.59208
Capn15	calpain 15(Capn15)	Mus musculus	0.628859	-0.669191	0.0210941	0.325724	0	0	0	0	0	0	49.0684	86.7307	72.2129	50.6479	40.3275	53.3306	36.9874	32.0056
Capn2	calpain 2(Capn2)	Mus musculus	0.407328	-1.29574	3.38131e-05	0.00567778	-1	-1	-1	1	1	1	20.4031	24.9061	23.9972	24.43	8.44364	10.9437	9.70906	9.07407
Capn5	calpain 5(Capn5)	Mus musculus	3.17656	1.66746	0.00477035	0.14652	0	0	0	0	0	0	6.14949	4.9677	6.48157	3.70856	7.39578	8.23989	46.7363	5.36712
Capn7	calpain 7(Capn7)	Mus musculus	0.757203	-0.401248	0.116968	0.635626	0	0	0	0	0	0	86.9758	102.317	96.1638	68.1768	63.3273	80.7463	63.1634	60.5292
Capns1	calpain, small subunit 1(Capns1)	Mus musculus	1.09496	0.130877	0.650647	0.940363	0	0	0	0	0	0	81.357	63.1841	58.2466	83.2843	77.557	47.5066	79.3513	108.823
Caprin1	cell cycle associated protein 1(Caprin1)	Mus musculus	1.17227	0.229304	0.370017	0.853266	0	0	0	0	0	0	582.748	483.58	500.423	532.94	608.529	479.374	710.804	662.703
Caprin2	caprin family member 2(Caprin2)	Mus musculus	1.2366	0.306378	0.434823	0.882416	0	0	0	0	0	0	6.24646	5.19906	8.55464	7.32518	6.89969	12.8096	5.42698	8.65713
Capza1	capping actin protein of muscle Z-line subunit alpha 1(Capza1)	Mus musculus	1.06752	0.0942604	0.737108	0.95396	0	0	0	0	0	0	273.88	147.627	169.004	212.205	221.818	154.196	237.586	243.32
Capza2	capping actin protein of muscle Z-line subunit alpha 2(Capza2)	Mus musculus	1.25304	0.325427	0.262866	0.782975	0	0	0	0	0	0	136.371	76.5197	81.3951	92.8878	120.939	75.7885	141.704	146.719
Capzb	capping actin protein of muscle Z-line subunit beta(Capzb)	Mus musculus	0.987854	-0.01763	0.956423	0.99465	0	0	0	0	0	0	408.638	210.011	216.461	415.66	339.907	201.685	266.684	427.3
Car13	carbonic anhydrase 13(Car13)	Mus musculus	1.69931	0.764947	0.0803964	0.567184	0	0	0	0	0	0	29.5431	11.0636	10.5197	20.8006	29.4996	14.4751	56.0761	22.2013
Card11	caspase recruitment domain family, member 11(Card11)	Mus musculus	0.832492	-0.264491	0.362135	0.847835	0	0	0	0	0	0	470.327	622.02	610.805	408.468	381.326	507.373	582.73	286.484
Card6	caspase recruitment domain family, member 6(Card6)	Mus musculus	1.17651	0.234509	0.581851	0.924768	0	0	0	0	0	0	63.6639	94.4877	89.3016	66.0109	44.3266	69.6921	211.161	43.6293
Carf	calcium response factor(Carf)	Mus musculus	0.730808	-0.452435	0.323086	0.821579	0	0	0	0	0	0	6.83844	7.66861	3.50313	8.10163	3.85735	2.17949	4.43615	8.60154
Carhsp1	calcium regulated heat stable protein 1(Carhsp1)	Mus musculus	1.5587	0.640345	0.0462341	0.459377	0	0	0	0	0	0	39.2343	35.3744	25.7617	53.792	69.6702	42.3509	42.1461	86.1317
Carm1	coactivator-associated arginine methyltransferase 1(Carm1)	Mus musculus	1.27422	0.349615	0.173018	0.716171	0	0	0	0	0	0	58.757	53.7167	49.7177	39.1545	70.2017	61.2929	60.2015	64.8653
Carmil1	capping protein regulator and myosin 1 linker 1(Carmil1)	Mus musculus	1.44183	0.527901	0.259412	0.779092	0	0	0	0	0	0	5.98109	19.8552	14.0125	9.35314	9.14728	18.96	33.4279	9.42026
Carmil2	capping protein regulator and myosin 1 linker 2(Carmil2)	Mus musculus	1.02739	0.0389773	0.89969	0.988158	0	0	0	0	0	0	194.406	309.593	300.889	191.16	224.379	405.991	186.069	206.882
Carmil3	capping protein regulator and myosin 1 linker 3(Carmil3)	Mus musculus	0.952515	-0.0701863	0.891576	0.986397	0	0	0	0	0	0	3.80197	17.4272	12.4847	3.94099	7.14267	15.4157	7.91069	5.39492
Carnmt1	carnosine N-methyltransferase 1(Carnmt1)	Mus musculus	1.00451	0.00649483	0.982264	0.999967	0	0	0	0	0	0	41.1838	36.8119	43.4059	48.0555	52.6209	46.6353	30.8937	40.0664
Carns1	carnosine synthase 1(Carns1)	Mus musculus	0.667118	-0.583987	0.125483	0.655045	0	0	0	0	0	0	23.016	32.6969	31.1835	24.596	14.4828	33.0984	18.0501	8.74305
Cars	cysteinyl-tRNA synthetase(Cars)	Mus musculus	1.14393	0.194005	0.524813	0.910089	0	0	0	0	0	0	81.9388	104.662	94.3325	88.8727	132.152	150.181	56.2966	84.3982
Cars2	cysteinyl-tRNA synthetase 2 (mitochondrial)(putative)(Cars2)	Mus musculus	0.70442	-0.505491	0.110912	0.629188	0	0	0	0	0	0	26.749	23.9313	22.8295	24.6497	16.538	23.2907	11.3905	17.9157
Casc3	exon junction complex subunit(Casc3)	Mus musculus	0.949943	-0.0740879	0.798929	0.970208	0	0	0	0	0	0	89.2825	135.17	118.487	76.756	112.288	134.938	79.4151	72.0392
Casc4	n/a	n/a	1.052	0.0731356	0.802801	0.970208	0	0	0	0	0	0	29.3466	22.1766	24.5271	28.9406	29.8818	30.2301	20.5285	29.8072
Casd1	CAS1 domain containing 1(Casd1)	Mus musculus	1.07087	0.0987816	0.711098	0.948767	0	0	0	0	0	0	31.7171	35.6031	33.2489	41.6243	34.9743	39.7371	41.227	36.3367
Cask	calcium/calmodulin-dependent serine protein kinase (MAGUK family)(Cask)	Mus musculus	1.72007	0.782465	0.0632797	0.526827	0	0	0	0	0	0	5.49117	11.217	4.67599	5.76717	8.75749	15.3592	15.8905	6.71143
Caskin2	CASK-interacting protein 2(Caskin2)	Mus musculus	0.804822	-0.313258	0.381391	0.856675	0	0	0	0	0	0	19.612	30.0609	23.9149	14.7985	15.2421	28.3899	14.0921	13.4052
Casp1	caspase 1(Casp1)	Mus musculus	1.63392	0.708337	0.016894	0.287028	0	0	0	0	0	0	18.4128	15.1812	19.2029	21.3906	32.3875	23.5091	31.2363	34.0979
Casp2	caspase 2(Casp2)	Mus musculus	1.36551	0.449444	0.0841516	0.576361	0	0	0	0	0	0	77.453	60.0595	58.6839	49.7719	80.3462	66.5771	94.8433	94.1166
Casp3	caspase 3(Casp3)	Mus musculus	0.821447	-0.283761	0.466054	0.892927	0	0	0	0	0	0	66.4605	31.2723	29.0102	60.3382	39.7757	15.2461	56.9262	41.7316
Casp4	caspase 4, apoptosis-related cysteine peptidase(Casp4)	Mus musculus	2.88077	1.52645	0.00652405	0.175383	0	0	0	0	0	0	13.8632	6.18688	11.9575	6.00726	18.2692	18.8418	66.5609	5.89019
Casp6	caspase 6(Casp6)	Mus musculus	0.429593	-1.21896	0.00350324	0.120874	0	0	0	0	0	0	17.4891	9.33231	15.6123	13.9454	10.2154	3.18955	4.54506	6.25406
Casp7	caspase 7(Casp7)	Mus musculus	1.58851	0.667675	0.0846691	0.576522	0	0	0	0	0	0	14.473	5.98931	10.9158	8.63799	20.5675	11.9615	11.1754	19.8715
Casp8	caspase 8(Casp8)	Mus musculus	0.686159	-0.543386	0.194467	0.731064	0	0	0	0	0	0	74.3196	72.7218	72.8919	70.2047	63.7626	63.7731	9.61078	61.919
Casp8ap2	caspase 8 associated protein 2(Casp8ap2)	Mus musculus	1.1205	0.164142	0.515294	0.905726	0	0	0	0	0	0	117.688	165.06	150.897	120.273	150.786	163.582	170.014	136.285
Casp9	caspase 9(Casp9)	Mus musculus	0.805694	-0.311695	0.230702	0.761823	0	0	0	0	0	0	53.3934	47.8313	43.3519	59.9628	37.0776	40.6854	43.9285	43.1037
Cast	calpastatin(Cast)	Mus musculus	1.16607	0.221653	0.487045	0.90119	0	0	0	0	0	0	55.1898	69.7609	69.3065	55.5339	59.8952	60.7018	126.831	43.8618
Casz1	castor zinc finger 1(Casz1)	Mus musculus	0.798532	-0.324577	0.253371	0.776514	0	0	0	0	0	0	86.0674	126.085	112.134	85.0773	88.0508	114.235	55.76	68.8326
Cat	catalase(Cat)	Mus musculus	0.648923	-0.623881	0.11536	0.633967	0	0	0	0	0	0	270.613	129.436	147.7	295.796	168.387	94.5403	57.5743	226.88
Catsperg1	cation channel sperm associated auxiliary subunit gamma 1(Catsperg1)	Mus musculus	0.673785	-0.56964	0.223228	0.756502	0	0	0	0	0	0	1.66878	6.34805	5.08494	6.18605	1.711	3.8912	3.11062	4.2755
Cbfa2t2	CBFA2/RUNX1 translocation partner 2(Cbfa2t2)	Mus musculus	0.920505	-0.119503	0.690119	0.945749	0	0	0	0	0	0	23.1946	34.124	27.166	30.5573	21.2357	26.6062	22.7678	35.2805
Cbfa2t3	CBFA2/RUNX1 translocation partner 3(Cbfa2t3)	Mus musculus	1.21629	0.282493	0.406898	0.869051	0	0	0	0	0	0	64.2967	132.948	114.698	94.2976	77.6278	128.903	208.393	79.1979
Cbfb	core binding factor beta(Cbfb)	Mus musculus	1.11316	0.154663	0.530321	0.910678	0	0	0	0	0	0	137.874	121.479	125.177	142.545	167.84	130.163	128.994	159.72
Cbl	Casitas B-lineage lymphoma(Cbl)	Mus musculus	0.831914	-0.265494	0.317106	0.818622	0	0	0	0	0	0	196.034	247.34	251.346	252.297	188.144	207.154	140.756	251.769
Cblb	Casitas B-lineage lymphoma b(Cblb)	Mus musculus	0.49623	-1.01092	9.30712e-05	0.0119708	0	-1	-1	0	1	1	176.656	172.227	177.487	133.411	73.4111	104.829	69.9531	79.1979
Cbll1	Casitas B-lineage lymphoma-like 1(Cbll1)	Mus musculus	0.992738	-0.0105157	0.973836	0.998108	0	0	0	0	0	0	26.0524	23.6193	24.6891	40.8964	31.0182	21.214	31.7968	30.3935
Cbr4	carbonyl reductase 4(Cbr4)	Mus musculus	1.36229	0.446034	0.368344	0.85149	0	0	0	0	0	0	6.06784	1.98604	3.54429	9.41955	9.26371	3.13301	6.28499	9.95848
Cbwd1	n/a	n/a	0.974373	-0.0374535	0.901888	0.988418	0	0	0	0	0	0	26.6444	24.6903	22.1762	17.6949	22.1823	21.214	19.5217	25.9461
Cbx1	chromobox 1(Cbx1)	Mus musculus	1.03579	0.0507379	0.852235	0.977497	0	0	0	0	0	0	147.527	105.996	118.914	138.616	160.136	115.302	91.9851	161.916
Cbx2	chromobox 2(Cbx2)	Mus musculus	0.888084	-0.171232	0.601106	0.927703	0	0	0	0	0	0	22.3576	25.3246	25.1495	23.0483	25.0044	26.2129	11.3109	22.6106
Cbx3	chromobox 3(Cbx3)	Mus musculus	1.33773	0.419789	0.174393	0.717209	0	0	0	0	0	0	295.513	146.322	161.826	235.376	310.709	182.599	252.143	376.962
Cbx4	chromobox 4(Cbx4)	Mus musculus	0.862446	-0.213494	0.417214	0.876443	0	0	0	0	0	0	170.711	203.73	202.415	177.153	198.026	189.641	120.068	142.547
Cbx5	chromobox 5(Cbx5)	Mus musculus	1.5527	0.634784	0.0216267	0.331448	0	0	0	0	0	0	326.821	269.701	260.68	289.569	395.575	315.072	630.831	439.141
Cbx6	chromobox 6(Cbx6)	Mus musculus	1.76899	0.822927	0.00520952	0.153281	0	0	0	0	0	0	43.937	35.5044	40.3195	51.2175	56.2302	60.0772	116.865	69.3177
Cbx7	chromobox 7(Cbx7)	Mus musculus	0.829946	-0.26891	0.401573	0.866674	0	0	0	0	0	0	80.6885	111.39	100.665	86.4948	52.6209	100.015	118.374	43.7456
Cbx8	chromobox 8(Cbx8)	Mus musculus	0.914532	-0.128895	0.728114	0.951914	0	0	0	0	0	0	15.907	12.9301	9.46	10.3084	13.7943	7.58194	8.93074	14.138
Cby1	chibby family member 1, beta catenin antagonist(Cby1)	Mus musculus	0.802142	-0.31807	0.356917	0.844117	0	0	0	0	0	0	21.6891	17.513	15.2934	17.4471	16.0368	10.7355	10.0278	20.8974
Cc2d1a	coiled-coil and C2 domain containing 1A(Cc2d1a)	Mus musculus	0.772932	-0.371587	0.158817	0.698064	0	0	0	0	0	0	56.8305	65.9708	56.5337	53.128	46.354	54.4126	45.2222	33.686
Cc2d1b	coiled-coil and C2 domain containing 1B(Cc2d1b)	Mus musculus	0.889387	-0.169117	0.526059	0.910586	0	0	0	0	0	0	118.841	143.915	146.206	101.516	125.642	144.196	96.3282	87.8398
Ccar1	cell division cycle and apoptosis regulator 1(Ccar1)	Mus musculus	1.12692	0.172388	0.493827	0.904291	0	0	0	0	0	0	190.535	220.24	225.409	180.683	233.369	225.243	274.515	187.425
Ccar2	cell cycle activator and apoptosis regulator 2(Ccar2)	Mus musculus	0.953584	-0.0685679	0.780654	0.964268	0	0	0	0	0	0	189.56	175.411	190.928	158.786	189.506	171.948	174.545	145.514
Ccdc107	coiled-coil domain containing 107(Ccdc107)	Mus musculus	1.163	0.21785	0.562552	0.921409	0	0	0	0	0	0	8.05048	5.77615	5.99288	11.9481	9.01819	10.9951	8.44994	8.48783
Ccdc112	coiled-coil domain containing 112(Ccdc112)	Mus musculus	0.718264	-0.477414	0.193691	0.730273	0	0	0	0	0	0	16.7338	13.9049	17.1556	8.3979	11.9264	9.453	11.7306	7.24713
Ccdc115	coiled-coil domain containing 115(Ccdc115)	Mus musculus	0.973281	-0.0390712	0.923781	0.993	0	0	0	0	0	0	29.5992	8.96317	14.1128	25.2499	23.6351	12.7299	14.9554	24.521
Ccdc117	coiled-coil domain containing 117(Ccdc117)	Mus musculus	0.949311	-0.0750472	0.765893	0.959953	0	0	0	0	0	0	63.4368	51.7306	53.6787	60.9512	51.7856	54.1299	48.5878	63.6423
Ccdc12	coiled-coil domain containing 12(Ccdc12)	Mus musculus	0.810861	-0.302474	0.339941	0.836977	0	0	0	0	0	0	94.0311	85.2775	74.9135	66.0109	100.858	77.5054	39.5588	41.7316
Ccdc122	coiled-coil domain containing 122(Ccdc122)	Mus musculus	0.488215	-1.03441	0.0294524	0.377396	0	0	0	0	0	0	18.8057	6.0517	12.6802	23.2219	13.1413	6.94454	3.45329	6.11003
Ccdc124	coiled-coil domain containing 124(Ccdc124)	Mus musculus	0.976566	-0.0342108	0.911851	0.990772	0	0	0	0	0	0	104.95	64.0914	67.3954	62.1567	104.69	85.7016	47.5279	53.6712
Ccdc127	coiled-coil domain containing 127(Ccdc127)	Mus musculus	1.2776	0.353431	0.23559	0.765234	0	0	0	0	0	0	19.5074	26.4398	22.2328	23.4212	25.6321	24.9304	39.0913	27.3865
Ccdc130	n/a	n/a	0.964914	-0.0515273	0.874418	0.981146	0	0	0	0	0	0	16.2592	18.7374	14.4189	16.5276	17.7605	18.5102	16.1269	11.232
Ccdc134	coiled-coil domain containing 134(Ccdc134)	Mus musculus	0.866629	-0.206514	0.47274	0.895561	0	0	0	0	0	0	33.1307	52.3649	50.8083	39.3537	32.5976	51.0843	37.0299	31.5154
Ccdc137	coiled-coil domain containing 137(Ccdc137)	Mus musculus	0.917073	-0.124892	0.692086	0.945749	0	0	0	0	0	0	25.81	36.3882	32.8914	22.3203	26.4294	37.244	25.7084	18.2896
Ccdc138	coiled-coil domain containing 138(Ccdc138)	Mus musculus	1.07492	0.104227	0.792497	0.968628	0	0	0	0	0	0	9.46155	10.5281	13.0146	6.58449	13.0325	13.6886	10.243	5.59201
Ccdc14	coiled-coil domain containing 14(Ccdc14)	Mus musculus	1.13163	0.178399	0.640604	0.938912	0	0	0	0	0	0	8.8466	6.55081	14.9539	10.8652	10.6963	14.3774	8.05945	13.5088
Ccdc142	coiled-coil domain containing 142(Ccdc142)	Mus musculus	0.608584	-0.716472	0.0494986	0.470914	0	0	0	0	0	0	8.10917	13.5279	9.83038	10.053	8.19306	5.33563	5.23838	6.48906
Ccdc15	coiled-coil domain containing 15(Ccdc15)	Mus musculus	1.50858	0.593193	0.0364653	0.411409	0	0	0	0	0	0	46.6239	61.8116	57.2796	42.9039	71.9026	111.719	54.9897	76.11
Ccdc157	coiled-coil domain containing 157(Ccdc157)	Mus musculus	0.728016	-0.457958	0.288018	0.799394	0	0	0	0	0	0	7.20588	11.7343	7.23518	3.14155	4.76853	6.3277	6.45234	3.79034
Ccdc163	coiled-coil domain containing 163(Ccdc163)	Mus musculus	0.81918	-0.287747	0.437161	0.882422	0	0	0	0	0	0	6.73638	14.3832	12.2815	10.6047	8.92961	9.35534	10.838	6.92369
Ccdc167	coiled-coil domain containing 167(Ccdc167)	Mus musculus	1.04194	0.0592774	0.843916	0.977232	0	0	0	0	0	0	18.6603	26.9623	25.1495	20.1264	20.5675	25.8146	22.0293	26.2974
Ccdc17	coiled-coil domain containing 17(Ccdc17)	Mus musculus	1.19287	0.254442	0.585381	0.924768	0	0	0	0	0	0	14.1617	40.7086	29.6815	11.0746	17.4796	45.8463	38.7831	11.9674
Ccdc171	coiled-coil domain containing 171(Ccdc171)	Mus musculus	0.769601	-0.377818	0.314624	0.81623	0	0	0	0	0	0	106.71	170.654	161.046	93.9247	76.1851	205.46	69.1827	58.8513
Ccdc174	coiled-coil domain containing 174(Ccdc174)	Mus musculus	0.967659	-0.0474292	0.866501	0.979468	0	0	0	0	0	0	33.7278	47.9301	37.1918	29.1015	33.0861	42.5	33.0135	34.5628
Ccdc18	coiled-coil domain containing 18(Ccdc18)	Mus musculus	0.747759	-0.419354	0.227125	0.758491	0	0	0	0	0	0	70.6401	100.165	92.028	64.0621	56.5694	92.294	23.9287	71.6324
Ccdc180	coiled-coil domain containing 180(Ccdc180)	Mus musculus	0.450812	-1.1494	0.0449833	0.453207	0	0	0	0	0	0	3.89383	25.8081	4.73514	6.18605	2.53866	6.96767	5.66871	3.12829
Ccdc181	coiled-coil domain containing 181(Ccdc181)	Mus musculus	0.957461	-0.0627151	0.85934	0.977762	0	0	0	0	0	0	13.659	16.4888	16.9344	14.3822	23.3997	12.3419	12.1715	10.9313
Ccdc186	coiled-coil domain containing 186(Ccdc186)	Mus musculus	0.721884	-0.470161	0.122007	0.645257	0	0	0	0	0	0	48.3463	82.5584	66.9608	50.6479	40.3275	64.7472	29.0183	45.292
Ccdc190	coiled-coil domain containing 190(Ccdc190)	Mus musculus	1.50728	0.591948	0.243974	0.76845	0	0	0	0	0	0	4.71546	1.83007	4.5088	4.07635	7.49196	6.35855	1.27506	7.68681
Ccdc191	coiled-coil domain containing 191(Ccdc191)	Mus musculus	0.968702	-0.0458748	0.921904	0.992762	0	0	0	0	0	0	19.612	33.0556	29.3111	5.81059	19.3298	32.5381	22.5048	10.6685
Ccdc22	coiled-coil domain containing 22(Ccdc22)	Mus musculus	0.609682	-0.71387	0.034755	0.402703	0	0	0	0	0	0	34.9934	21.3837	30.6125	22.7622	20.203	18.7158	18.6717	9.31918
Ccdc25	coiled-coil domain containing 25(Ccdc25)	Mus musculus	1.06641	0.0927643	0.72038	0.950649	0	0	0	0	0	0	58.9688	52.5339	47.3643	44.3904	62.3655	44.4327	54.1635	55.7938
Ccdc28a	coiled-coil domain containing 28A(Ccdc28a)	Mus musculus	1.00306	0.00441018	1	1	0	0	0	0	0	0	4.04693	3.24941	5.08494	5.95107	4.96089	2.64211	7.73537	3.05754
Ccdc28b	coiled coil domain containing 28B(Ccdc28b)	Mus musculus	0.846766	-0.239965	0.565209	0.922333	0	0	0	0	0	0	40.7091	11.1572	17.2533	35.5506	15.4142	16.3461	21.9045	34.9646
Ccdc32	coiled-coil domain containing 32(Ccdc32)	Mus musculus	1.00507	0.00729489	0.986717	1	0	0	0	0	0	0	14.2995	8.2613	11.5948	12.9238	14.7156	8.44551	9.79672	14.3578
Ccdc34	coiled-coil domain containing 34(Ccdc34)	Mus musculus	1.18832	0.248922	0.422642	0.879296	0	0	0	0	0	0	45.0801	50.8364	54.9081	25.0354	60.1382	66.9626	38.0128	43.8618
Ccdc40	coiled-coil domain containing 40(Ccdc40)	Mus musculus	0.848785	-0.236528	0.608625	0.928207	0	0	0	0	0	0	4.61085	13.385	3.33595	7.19747	3.92315	6.63869	5.11087	8.53584
Ccdc43	coiled-coil domain containing 43(Ccdc43)	Mus musculus	1.06221	0.087063	0.771735	0.962541	0	0	0	0	0	0	30.528	23.2606	23.9406	25.398	34.544	30.009	19.4287	25.557
Ccdc47	coiled-coil domain containing 47(Ccdc47)	Mus musculus	1.17598	0.233859	0.379325	0.856675	0	0	0	0	0	0	91.63	74.4947	80.819	60.2131	87.2459	73.7273	120.307	79.9408
Ccdc50	coiled-coil domain containing 50(Ccdc50)	Mus musculus	0.87679	-0.189696	0.438311	0.882422	0	0	0	0	0	0	520.217	567.513	546.334	592.839	506.34	435.193	494.155	516.835
Ccdc51	coiled-coil domain containing 51(Ccdc51)	Mus musculus	1.53445	0.617719	0.094997	0.601568	0	0	0	0	0	0	11.0921	8.8228	7.88076	6.70708	16.8569	14.6241	8.00632	13.4608
Ccdc57	coiled-coil domain containing 57(Ccdc57)	Mus musculus	0.560043	-0.83639	0.059229	0.507261	0	0	0	0	0	0	6.03722	16.2938	11.3993	6.18605	4.85965	9.35534	4.09082	4.03797
Ccdc58	n/a	n/a	1.13211	0.17902	0.632705	0.934944	0	0	0	0	0	0	10.1199	7.08631	8.07624	7.06977	13.7057	7.24525	7.64506	8.03046
Ccdc59	coiled-coil domain containing 59(Ccdc59)	Mus musculus	1.0887	0.122605	0.677729	0.945749	0	0	0	0	0	0	27.8871	32.9828	40.695	29.173	47.66	36.054	32.8753	25.744
Ccdc6	coiled-coil domain containing 6(Ccdc6)	Mus musculus	0.962401	-0.0552901	0.830669	0.975554	0	0	0	0	0	0	135.151	159.154	170.231	146.358	160.632	176.79	109.257	141.238
Ccdc61	coiled-coil domain containing 61(Ccdc61)	Mus musculus	0.806134	-0.310908	0.390383	0.861956	0	0	0	0	0	0	28.9205	40.1445	37.0375	25.8578	35.0148	39.4775	19.0569	12.8215
Ccdc62	coiled-coil domain containing 62(Ccdc62)	Mus musculus	0.659867	-0.599752	0.0951971	0.602078	0	0	0	0	0	0	6.619	10.6295	8.73468	8.83465	4.99126	5.78797	6.59844	5.59201
Ccdc66	coiled-coil domain containing 66(Ccdc66)	Mus musculus	0.792467	-0.335578	0.308731	0.812343	0	0	0	0	0	0	20.8904	40.5526	37.1378	19.6258	21.6558	29.6595	22.8714	19.4823
Ccdc69	coiled-coil domain containing 69(Ccdc69)	Mus musculus	0.534752	-0.903059	0.0132244	0.253783	0	0	0	0	0	0	18.3515	17.9601	17.9503	11.3453	11.8454	9.97217	6.08576	7.16627
Ccdc71	coiled-coil domain containing 71(Ccdc71)	Mus musculus	0.984263	-0.0228842	0.933187	0.993976	0	0	0	0	0	0	42.9801	48.2031	48.3931	45.3967	54.8988	45.0136	32.5778	49.5625
Ccdc71l	coiled-coil domain containing 71 like(Ccdc71l)	Mus musculus	0.628128	-0.670869	0.022594	0.339062	0	0	0	0	0	0	72.5334	81.4146	81.5906	131.966	70.6218	68.0318	37.0857	55.0863
Ccdc77	coiled-coil domain containing 77(Ccdc77)	Mus musculus	0.8521	-0.230906	0.468669	0.892927	0	0	0	0	0	0	34.279	54.8786	50.1704	24.1312	35.6577	46.2884	26.9357	30.3935
Ccdc82	coiled-coil domain containing 82(Ccdc82)	Mus musculus	0.723263	-0.467408	0.0988162	0.609972	0	0	0	0	0	0	78.2389	118.772	107.501	73.8699	52.2969	91.2711	75.3774	54.7224
Ccdc84	n/a	n/a	0.708932	-0.49628	0.155676	0.697391	0	0	0	0	0	0	18.7572	17.2505	23.5343	11.7182	15.0649	14.9737	11.7306	8.74305
Ccdc85b	coiled-coil domain containing 85B(Ccdc85b)	Mus musculus	0.741398	-0.43168	0.253866	0.776514	0	0	0	0	0	0	15.2155	13.5955	16.4251	14.2519	14.2398	15.7396	6.01404	8.10122
Ccdc85c	coiled-coil domain containing 85C(Ccdc85c)	Mus musculus	2.13116	1.09164	0.0151314	0.272005	0	0	0	0	0	0	3.30184	10.8556	3.25107	6.25245	14.9535	13.226	15.221	7.04498
Ccdc86	coiled-coil domain containing 86(Ccdc86)	Mus musculus	1.1614	0.215866	0.468568	0.892927	0	0	0	0	0	0	32.0361	46.178	52.9739	40.6256	47.9004	50.7861	32.089	68.7618
Ccdc88a	coiled coil domain containing 88A(Ccdc88a)	Mus musculus	2.78105	1.47563	3.05699e-06	0.000962474	1	1	1	1	1	1	40.5867	55.8249	56.2713	33.9696	88.3494	129.751	205.131	95.9006
Ccdc88b	coiled-coil domain containing 88B(Ccdc88b)	Mus musculus	0.918474	-0.12269	0.674998	0.945749	0	0	0	0	0	0	287.148	390.48	359.238	266.48	317.021	428.732	261.276	190.058
Ccdc88c	coiled-coil domain containing 88C(Ccdc88c)	Mus musculus	1.02502	0.035652	0.933876	0.993976	0	0	0	0	0	0	342.887	834.844	739.578	250.4	403.138	912.629	677.844	228.335
Ccdc9	coiled-coil domain containing 9(Ccdc9)	Mus musculus	0.912164	-0.132635	0.685212	0.945749	0	0	0	0	0	0	53.3934	70.7904	59.2395	40.5618	64.0841	73.316	40.1538	26.7522
Ccdc90b	coiled-coil domain containing 90B(Ccdc90b)	Mus musculus	1.57134	0.651994	0.121723	0.644775	0	0	0	0	0	0	8.99204	3.62114	6.34268	7.01869	8.97263	5.14544	12.9844	13.7286
Ccdc91	coiled-coil domain containing 91(Ccdc91)	Mus musculus	1.27724	0.353031	0.199427	0.737574	0	0	0	0	0	0	33.0414	31.6363	29.8769	23.7455	36.6245	43.6	37.5851	33.2943
Ccdc92	coiled-coil domain containing 92(Ccdc92)	Mus musculus	0.562298	-0.830593	0.0217309	0.332228	0	0	0	0	0	0	16.6725	23.0448	16.8855	24.2487	16.3077	13.0049	6.54266	9.59208
Ccdc93	coiled-coil domain containing 93(Ccdc93)	Mus musculus	1.02267	0.0323361	0.916832	0.992028	0	0	0	0	0	0	39.5813	60.6574	61.7601	31.7731	44.6733	63.1897	56.2461	34.0575
Ccdc96	coiled-coil domain containing 96(Ccdc96)	Mus musculus	0.677722	-0.561235	0.336723	0.832716	0	0	0	0	0	0	3.86321	25.3246	14.064	4.4186	5.6544	16.5929	6.01404	4.03797
Ccdc97	coiled-coil domain containing 97(Ccdc97)	Mus musculus	1.12036	0.163962	0.514522	0.905163	0	0	0	0	0	0	49.2674	58.2944	54.6458	48.2088	61.915	65.2715	49.7008	58.8513
Cchcr1	coiled-coil alpha-helical rod protein 1(Cchcr1)	Mus musculus	0.964809	-0.0516849	0.902448	0.988569	0	0	0	0	0	0	45.1159	73.577	71.7653	29.9954	49.6849	104.086	38.1668	20.7559
Ccl25	chemokine (C-C motif) ligand 25(Ccl25)	Mus musculus	1.0765	0.106353	0.807121	0.971029	0	0	0	0	0	0	7.45594	10.9856	4.96148	3.2948	5.51773	10.3371	7.24129	5.64508
Ccl27a	chemokine (C-C motif) ligand 27A(Ccl27a)	Mus musculus	0.905206	-0.143682	0.713344	0.948889	0	0	0	0	0	0	7.60394	7.1461	3.91723	7.63422	5.76577	5.33563	8.0807	4.62927
Ccm2	cerebral cavernous malformation 2(Ccm2)	Mus musculus	0.895329	-0.159509	0.56026	0.920428	0	0	0	0	0	0	196.197	166.692	156.504	192.105	175.899	158.46	101.155	201.499
Ccna2	cyclin A2(Ccna2)	Mus musculus	1.06269	0.087715	0.809901	0.971282	0	0	0	0	0	0	233.926	135.602	165.229	298.141	252.185	152.564	111.616	368.737
Ccnb1	cyclin B1(Ccnb1)	Mus musculus	1.10295	0.141364	0.606872	0.928207	0	0	0	0	0	0	100.877	61.4373	66.292	70.2686	97.5018	60.3008	75.5208	96.3201
Ccnb2	cyclin B2(Ccnb2)	Mus musculus	1.25093	0.322999	0.333674	0.830044	0	0	0	0	0	0	108.642	70.4888	85.5773	126.347	147.05	80.9365	68.6275	192.564
Ccnc	cyclin C(Ccnc)	Mus musculus	1.08268	0.114609	0.725064	0.951418	0	0	0	0	0	0	21.3701	17.8744	20.4169	31.8242	27.7709	18.2429	20.5285	32.5059
Ccnd2	cyclin D2(Ccnd2)	Mus musculus	1.29566	0.373688	0.245694	0.768922	0	0	0	0	0	0	22.5311	34.3658	27.4669	14.4409	34.5946	33.8129	35.2501	24.3643
Ccnd3	cyclin D3(Ccnd3)	Mus musculus	0.802119	-0.318112	0.432069	0.881583	0	0	0	0	0	0	295.819	196.623	205.311	388.944	268.931	185.755	64.9006	352.062
Ccndbp1	cyclin D-type binding-protein 1(Ccndbp1)	Mus musculus	0.918402	-0.122803	0.667542	0.944213	0	0	0	0	0	0	30.1708	26.1824	28.6295	28.0722	24.1211	24.6991	32.7531	22.2619
Ccne1	cyclin E1(Ccne1)	Mus musculus	0.939223	-0.0904608	0.787104	0.96661	0	0	0	0	0	0	36.9735	31.2723	30.2988	30.3888	35.4856	29.0581	14.2116	42.3305
Ccne2	cyclin E2(Ccne2)	Mus musculus	1.42422	0.510176	0.0638607	0.528361	0	0	0	0	0	0	56.3431	45.1382	35.4789	50.4359	63.9398	52.8628	61.9095	88.1886
Ccnf	cyclin F(Ccnf)	Mus musculus	0.90233	-0.148273	0.566911	0.923166	0	0	0	0	0	0	83.2555	98.0126	90.6905	94.8084	94.1506	87.0072	56.209	93.5658
Ccng1	cyclin G1(Ccng1)	Mus musculus	1.51375	0.598126	0.0662964	0.534942	0	0	0	0	0	0	67.8077	47.9301	55.3094	96.6602	99.1292	56.9699	156.678	92.4868
Ccng2	cyclin G2(Ccng2)	Mus musculus	1.11638	0.158828	0.534067	0.910719	0	0	0	0	0	0	54.8759	49.4664	51.1324	43.1695	52.6209	57.0984	64.3561	47.6951
Ccnh	cyclin H(Ccnh)	Mus musculus	1.36778	0.451838	0.143617	0.685996	0	0	0	0	0	0	31.1864	21.9062	27.5081	27.5741	37.1434	22.3063	49.5999	38.9243
Ccni	cyclin I(Ccni)	Mus musculus	0.991527	-0.0122765	0.967079	0.99709	0	0	0	0	0	0	239.376	144.804	143.873	283.68	197.206	151.947	207.022	248.682
Ccnj	cyclin J(Ccnj)	Mus musculus	0.980771	-0.0280125	0.94966	0.993976	0	0	0	0	0	0	9.09921	14.2272	8.61122	3.74432	5.7354	9.21912	8.23477	11.8031
Ccnk	cyclin K(Ccnk)	Mus musculus	1.24733	0.318838	0.19525	0.732016	0	0	0	0	0	0	53.3245	61.5308	58.725	60.2871	81.2903	63.4775	70.58	76.3627
Ccnl1	cyclin L1(Ccnl1)	Mus musculus	0.878897	-0.186233	0.603354	0.927872	0	0	0	0	0	0	144.562	273.333	240.235	130.816	105.849	280.922	202.336	104.295
Ccnl2	cyclin L2(Ccnl2)	Mus musculus	0.795412	-0.330226	0.302823	0.805503	0	0	0	0	0	0	154.36	263.072	219.509	150.738	117.259	249.474	158.713	101.081
Ccnq	cyclin Q(Ccnq)	Mus musculus	1.01329	0.0190463	0.963348	0.996239	0	0	0	0	0	0	9.52789	5.86973	8.86843	15.0488	11.7138	9.14973	7.5813	11.3912
Ccnt1	cyclin T1(Ccnt1)	Mus musculus	1.03842	0.0543857	0.836812	0.976437	0	0	0	0	0	0	77.2642	90.63	100.963	79.3254	68.6071	87.9068	120.727	84.3275
Ccnt2	cyclin T2(Ccnt2)	Mus musculus	0.791888	-0.336632	0.27966	0.794176	0	0	0	0	0	0	95.187	154.308	146.591	75.8621	68.0452	137.359	97.1384	71.1851
Ccny	cyclin Y(Ccny)	Mus musculus	1.12516	0.170136	0.526106	0.910586	0	0	0	0	0	0	43.9855	49.0661	45.016	67.9852	54.3344	53.2535	52.4157	71.8396
Ccnyl1	cyclin Y-like 1(Ccnyl1)	Mus musculus	1.34955	0.432476	0.253702	0.776514	0	0	0	0	0	0	9.09921	10.0082	7.88076	5.09544	12.4022	13.0564	11.0798	6.76702
Ccp110	centriolar coiled coil protein 110(Ccp110)	Mus musculus	0.999346	-0.000943976	0.997988	1	0	0	0	0	0	0	68.4916	81.3028	78.1363	40.0177	68.0452	87.1948	47.6607	64.8653
Ccpg1	cell cycle progression 1(Ccpg1)	Mus musculus	0.752784	-0.409691	0.300775	0.805402	0	0	0	0	0	0	18.4128	27.0221	18.4519	13.8994	12.1795	16.6366	23.1902	6.55223
Ccr6	chemokine (C-C motif) receptor 6(Ccr6)	Mus musculus	1.28275	0.359238	0.38037	0.856675	0	0	0	0	0	0	3.92955	9.33231	8.91987	11.2381	7.14267	11.3087	15.3114	9.11703
Ccr7	chemokine (C-C motif) receptor 7(Ccr7)	Mus musculus	1.29144	0.368977	0.472454	0.895561	0	0	0	0	0	0	3.44984	11.963	10.2316	5.0367	7.14267	10.4194	18.6956	3.37593
Ccs	copper chaperone for superoxide dismutase(Ccs)	Mus musculus	0.557163	-0.84383	0.0608758	0.515469	0	0	0	0	0	0	13.5799	3.291	7.5464	9.92526	7.27429	3.94004	3.63393	4.2755
Ccsap	centriole, cilia and spindle associated protein(Ccsap)	Mus musculus	1.01063	0.0152516	0.96847	0.997577	0	0	0	0	0	0	17.3921	42.1591	36.5951	21.6844	35.1793	42.0682	15.7045	26.123
Ccser2	coiled-coil serine rich 2(Ccser2)	Mus musculus	1.15757	0.211094	0.53163	0.910678	0	0	0	0	0	0	35.565	41.3091	41.3766	29.7094	32.8684	38.0767	75.1861	25.1577
Cct2	chaperonin containing Tcp1, subunit 2 (beta)(Cct2)	Mus musculus	1.20535	0.269455	0.366806	0.850142	0	0	0	0	0	0	362.448	199.997	209.01	296.516	352.244	195.948	364.684	374.415
Cct3	chaperonin containing Tcp1, subunit 3 (gamma)(Cct3)	Mus musculus	1.43384	0.519886	0.0713333	0.549454	0	0	0	0	0	0	177.978	101.002	123.15	150.966	212.762	130.774	193.592	255.934
Cct4	chaperonin containing Tcp1, subunit 4 (delta)(Cct4)	Mus musculus	1.25914	0.332444	0.245618	0.768922	0	0	0	0	0	0	134.86	84.9318	88.1622	113.489	132.914	80.6512	157.969	159.134
Cct5	chaperonin containing Tcp1, subunit 5 (epsilon)(Cct5)	Mus musculus	1.56664	0.647676	0.0624548	0.523923	0	0	0	0	0	0	473.399	255.757	263.789	409.03	480.655	281.467	914.384	519.913
Cct6a	chaperonin containing Tcp1, subunit 6a (zeta)(Cct6a)	Mus musculus	1.3046	0.383612	0.173199	0.71618	0	0	0	0	0	0	172.339	104.553	113.829	110.68	187.091	108.609	168.534	189.901
Cct7	chaperonin containing Tcp1, subunit 7 (eta)(Cct7)	Mus musculus	1.20685	0.271245	0.372153	0.853598	0	0	0	0	0	0	272.568	148.989	171.401	271.379	281.905	166.381	249.769	345.075
Cct8	chaperonin containing Tcp1, subunit 8 (theta)(Cct8)	Mus musculus	1.3195	0.399988	0.170014	0.712169	0	0	0	0	0	0	188.027	95.9018	119.868	112.115	190.853	116.669	204.908	168.326
Ccz1	CCZ1 vacuolar protein trafficking and biogenesis associated(Ccz1)	Mus musculus	1.02437	0.0347429	0.907757	0.989897	0	0	0	0	0	0	119.055	77.9235	80.7289	138.765	116.94	76.0969	82.9135	150.668
Cd101	CD101 antigen(Cd101)	Mus musculus	0.965432	-0.050753	0.904794	0.98954	0	0	0	0	0	0	4.41947	6.18688	5.91057	4.21938	3.1284	4.67253	5.60496	6.61288
Cd151	CD151 antigen(Cd151)	Mus musculus	0.963066	-0.054294	0.902332	0.988569	0	0	0	0	0	0	6.619	4.79873	5.52991	3.62428	6.07962	2.7038	6.59844	4.43217
Cd164	CD164 antigen(Cd164)	Mus musculus	1.77571	0.828399	0.00733284	0.186562	0	0	0	0	0	0	79.8158	78.1106	73.2417	67.9852	107.13	87.8348	230.568	105.707
Cd180	CD180 antigen(Cd180)	Mus musculus	1.09102	0.125674	0.709274	0.948365	0	0	0	0	0	0	215.625	227.157	222.41	262.496	163.942	167.096	478.674	202.429
Cd19	CD19 antigen(Cd19)	Mus musculus	0.655934	-0.608378	0.0431358	0.443916	0	0	0	0	0	0	622.87	815.68	676.696	722.189	435.197	679.213	260.065	486.68
Cd2	CD2 antigen(Cd2)	Mus musculus	1.28432	0.361	0.34411	0.839898	0	0	0	0	0	0	111.204	85.4621	79.8827	105.05	73.5629	68.4482	260.426	87.6781
Cd200	CD200 molecule(Cd200)	Mus musculus	0.94579	-0.080409	0.839821	0.976814	0	0	0	0	0	0	7.56311	7.02912	6.59474	15.1969	9.46366	9.82311	8.8723	6.25406
Cd22	CD22 antigen(Cd22)	Mus musculus	0.900345	-0.15145	0.667821	0.944213	0	0	0	0	0	0	851.228	1684.89	1469.47	855.728	752.4	1362.87	1648.35	613.257
Cd24a	CD24a antigen(Cd24a)	Mus musculus	1.00473	0.00680132	0.98781	1	0	0	0	0	0	0	790.075	369.247	423.118	680.567	711.949	362.422	157.47	1041.85
Cd274	CD274 antigen(Cd274)	Mus musculus	0.588369	-0.765207	0.0883384	0.584763	0	0	0	0	0	0	6.3077	24.0924	15.1957	10.8652	5.11782	13.4213	8.05945	6.61288
Cd2ap	CD2-associated protein(Cd2ap)	Mus musculus	0.888157	-0.171113	0.510817	0.904558	0	0	0	0	0	0	283.617	269.997	267.936	315.984	241.545	236.973	197.029	334.753
Cd2bp2	CD2 cytoplasmic tail binding protein 2(Cd2bp2)	Mus musculus	1.06202	0.0868133	0.729162	0.951914	0	0	0	0	0	0	91.4182	96.4113	93.4734	77.3792	114.268	96.0927	96.4956	74.0733
Cd300lf	CD300 molecule like family member F(Cd300lf)	Mus musculus	0.270822	-1.88458	6.43288e-06	0.00150724	-1	-1	-1	1	1	1	52.6305	28.1191	15.3629	21.8223	6.03406	12.0643	6.1867	7.6388
Cd36	CD36 molecule(Cd36)	Mus musculus	0.648226	-0.625432	0.0738918	0.555256	0	0	0	0	0	0	12.1306	23.1982	13.6473	19.0741	11.6733	12.6169	8.37822	11.4317
Cd37	CD37 antigen(Cd37)	Mus musculus	0.81321	-0.298301	0.211055	0.746811	0	0	0	0	0	0	292.323	287.326	290.41	298.371	235.384	238.839	245.986	229.967
Cd38	CD38 antigen(Cd38)	Mus musculus	1.40629	0.491892	0.267562	0.784417	0	0	0	0	0	0	18.2495	30.7108	20.0466	19.5491	15.2775	25.7683	68.941	14.5675
Cd3eap	n/a	n/a	0.956136	-0.0647121	0.852067	0.977497	0	0	0	0	0	0	21.9238	14.7705	19.6788	14.916	21.1066	20.5997	16.3792	10.0772
Cd4	CD4 antigen(Cd4)	Mus musculus	1.08695	0.120284	0.827262	0.975554	0	0	0	0	0	0	2.97013	9.45188	4.07927	1.28727	3.01197	5.78797	7.27848	3.25969
Cd40	CD40 antigen(Cd40)	Mus musculus	1.2773	0.353099	0.185126	0.725519	0	0	0	0	0	0	65.3326	79.7509	75.3611	77.4482	78.3391	84.013	135.741	82.4222
Cd44	CD44 antigen(Cd44)	Mus musculus	1.27521	0.350732	0.362571	0.847835	0	0	0	0	0	0	84.2353	95.3195	102.11	105.781	73.6034	84.6041	267.859	68.029
Cd47	CD47 antigen (Rh-related antigen, integrin-associated signal transducer)(Cd47)	Mus musculus	1.08906	0.123086	0.689449	0.945749	0	0	0	0	0	0	94.0796	73.5407	78.6687	104.534	63.1906	69.0804	158.58	91.2335
Cd48	CD48 antigen(Cd48)	Mus musculus	1.3818	0.466546	0.107371	0.624572	0	0	0	0	0	0	39.1424	29.1459	28.6295	29.385	34.6655	35.9538	60.8603	43.0633
Cd52	CD52 antigen(Cd52)	Mus musculus	1.54336	0.626071	0.148856	0.692049	0	0	0	0	0	0	156.907	77.7155	92.8459	238.089	147.916	86.3775	408.774	229.811
Cd53	CD53 antigen(Cd53)	Mus musculus	1.06722	0.0938556	0.766004	0.959953	0	0	0	0	0	0	140.678	84.9318	90.4796	145.569	106.852	76.2152	194.492	115.145
Cd55	CD55 molecule, decay accelerating factor for complement(Cd55)	Mus musculus	0.667256	-0.583687	0.0568869	0.497941	0	0	0	0	0	0	33.6615	72.8492	62.9972	53.8917	26.4572	48.9099	35.9408	37.7492
Cd55b	CD55 molecule, decay accelerating factor for complement B(Cd55b)	Mus musculus	0.881112	-0.182603	0.637889	0.937268	0	0	0	0	0	0	4.04693	6.24147	3.96867	6.70708	5.47217	3.47741	4.65397	4.86427
Cd59a	CD59a antigen(Cd59a)	Mus musculus	0.700133	-0.514299	0.272769	0.78879	0	0	0	0	0	0	8.14489	3.88889	3.91723	13.6108	5.7354	2.7038	6.51344	5.7411
Cd68	CD68 antigen(Cd68)	Mus musculus	1.81484	0.859844	0.0685263	0.540131	0	0	0	0	0	0	6.11377	6.24147	6.05203	5.30743	5.14819	6.58472	24.0402	7.29261
Cd69	CD69 antigen(Cd69)	Mus musculus	1.52648	0.610207	0.202412	0.737578	0	0	0	0	0	0	11.4238	35.8891	34.913	13.8305	16.2596	40.2691	71.26	18.8557
Cd72	CD72 antigen(Cd72)	Mus musculus	1.63189	0.706543	0.0868626	0.58265	0	0	0	0	0	0	170.042	192.968	167.77	96.4099	160.085	305.143	470.848	87.4507
Cd74	CD74 antigen (invariant polypeptide of major histocompatibility complex, class II antigen-associated)(Cd74)	Mus musculus	1.27389	0.349237	0.234886	0.764677	0	0	0	0	0	0	4747.56	3789.8	4116.45	5365.74	5317.34	3746.96	8582	5308.57
Cd79a	CD79A antigen (immunoglobulin-associated alpha)(Cd79a)	Mus musculus	0.896668	-0.157354	0.639503	0.938255	0	0	0	0	0	0	579.247	368.722	403.781	664.369	503.455	364.02	235.488	704.816
Cd79b	CD79B antigen(Cd79b)	Mus musculus	0.913384	-0.130707	0.644872	0.939157	0	0	0	0	0	0	519.007	358.475	395.34	638.848	458.478	368.626	352.284	566.696
Cd80	CD80 antigen(Cd80)	Mus musculus	2.02339	1.01677	0.172965	0.716171	0	0	0	0	0	0	8.88232	2.92187	4.13071	1.57333	3.1284	2.79375	27.9318	1.60205
Cd81	CD81 antigen(Cd81)	Mus musculus	1.13702	0.185263	0.576902	0.924768	0	0	0	0	0	0	140.275	78.6773	88.5583	174.405	118.565	89.4617	122.262	217.661
Cd82	CD82 antigen(Cd82)	Mus musculus	1.14116	0.190505	0.457992	0.890614	0	0	0	0	0	0	75.0596	63.4779	65.0626	81.1184	92.389	70.6328	65.4239	96.4616
Cd83	CD83 antigen(Cd83)	Mus musculus	1.10222	0.140412	0.608478	0.928207	0	0	0	0	0	0	225.028	174.959	203.089	231.509	187.026	188.988	333.721	210.177
Cd84	CD84 antigen(Cd84)	Mus musculus	0.412771	-1.27659	0.000286898	0.0234321	0	-1	-1	0	1	1	38.0376	58.7649	45.2527	38.613	16.2596	28.5004	9.03965	20.7559
Cd86	CD86 antigen(Cd86)	Mus musculus	0.596312	-0.745862	0.00388048	0.129456	0	0	0	0	0	0	89.3795	78.6773	75.7057	95.2018	46.7488	44.4841	65.6497	45.2465
Cd9	CD9 antigen(Cd9)	Mus musculus	3.02017	1.59463	0.0178813	0.295819	0	0	0	0	0	0	5.98109	4.10466	2.34571	2.97298	5.41142	1.30821	31.8765	7.9774
Cd93	CD93 antigen(Cd93)	Mus musculus	0.84011	-0.25135	0.496758	0.904291	0	0	0	0	0	0	5.45544	6.0517	6.34268	6.96249	6.56053	4.50804	4.26614	5.50357
Cdadc1	cytidine and dCMP deaminase domain containing 1(Cdadc1)	Mus musculus	0.881263	-0.182356	0.540313	0.913081	0	0	0	0	0	0	25.7462	31.0904	32.7165	26.0851	20.203	34.6919	24.1146	22.8962
Cdan1	congenital dyserythropoietic anemia, type I (human)(Cdan1)	Mus musculus	0.991392	-0.0124731	0.963536	0.996239	0	0	0	0	0	0	69.9384	104.122	91.3849	78.0484	76.1851	117.785	72.9016	73.6614
Cdc123	cell division cycle 123(Cdc123)	Mus musculus	1.36658	0.45057	0.109804	0.628509	0	0	0	0	0	0	48.2748	33.9186	35.2242	41.6932	53.0259	37.8274	70.0328	56.567
Cdc14a	CDC14 cell division cycle 14A(Cdc14a)	Mus musculus	0.751017	-0.413082	0.116434	0.634153	0	0	0	0	0	0	64.3834	93.1723	74.7772	72.9555	53.9472	72.5039	57.1201	45.7014
Cdc14b	CDC14 cell division cycle 14B(Cdc14b)	Mus musculus	0.621907	-0.685229	0.0168534	0.287028	0	0	0	0	0	0	34.1157	40.0405	33.9974	31.5739	18.6742	23.2907	18.5601	26.3605
Cdc16	CDC16 cell division cycle 16(Cdc16)	Mus musculus	0.930376	-0.104115	0.697143	0.945749	0	0	0	0	0	0	52.3345	42.9884	45.978	57.0077	52.0843	40.5903	37.5426	54.2777
Cdc20	cell division cycle 20(Cdc20)	Mus musculus	1.09247	0.127593	0.691076	0.945749	0	0	0	0	0	0	141.086	104.288	119.065	149.663	168.007	133.941	62.7543	196.931
Cdc23	CDC23 cell division cycle 23(Cdc23)	Mus musculus	1.0153	0.0219004	0.933862	0.993976	0	0	0	0	0	0	44.853	41.1765	38.8663	37.1061	39.8592	36.8045	46.4441	41.3753
Cdc25a	cell division cycle 25A(Cdc25a)	Mus musculus	1.1767	0.234744	0.341832	0.838966	0	0	0	0	0	0	61.3112	56.5865	53.6581	57.6155	65.7419	67.3122	59.6144	76.9969
Cdc25b	cell division cycle 25B(Cdc25b)	Mus musculus	0.93813	-0.0921397	0.704411	0.946556	0	0	0	0	0	0	299.085	343.871	320.961	308.761	290.799	275.021	301.164	326.95
Cdc25c	cell division cycle 25C(Cdc25c)	Mus musculus	0.961306	-0.056933	0.863823	0.978757	0	0	0	0	0	0	26.721	30.4145	23.5343	22.3944	23.1365	28.0583	13.5157	34.3556
Cdc26	cell division cycle 26(Cdc26)	Mus musculus	1.47013	0.555944	0.0878134	0.583838	0	0	0	0	0	0	26.4148	15.1137	16.0753	18.691	35.6096	20.1808	23.7533	32.6272
Cdc27	cell division cycle 27(Cdc27)	Mus musculus	1.00492	0.00708584	0.976877	0.999655	0	0	0	0	0	0	77.9735	76.1844	83.0566	88.1627	81.1232	79.4227	80.807	85.6263
Cdc34	cell division cycle 34(Cdc34)	Mus musculus	0.938544	-0.0915034	0.81207	0.971645	0	0	0	0	0	0	76.8993	52.669	48.514	140.726	77.3849	64.264	37.184	120.376
Cdc37	cell division cycle 37(Cdc37)	Mus musculus	0.983786	-0.023583	0.932048	0.993976	0	0	0	0	0	0	311.43	253.1	249.659	194.725	335.306	260.099	198.74	198.407
Cdc37l1	cell division cycle 37-like 1(Cdc37l1)	Mus musculus	0.76631	-0.384	0.208411	0.742939	0	0	0	0	0	0	87.3815	119.399	129.724	75.3615	58.6296	120	82.2176	54.7679
Cdc40	cell division cycle 40(Cdc40)	Mus musculus	0.951073	-0.0723724	0.78131	0.964557	0	0	0	0	0	0	62.7351	45.029	47.6935	53.0411	54.5243	42.9009	53.5685	47.306
Cdc42	cell division cycle 42(Cdc42)	Mus musculus	1.09052	0.125016	0.712191	0.948767	0	0	0	0	0	0	215.498	107.111	120.75	231.315	172.431	102.749	189.023	271.545
Cdc42bpa	CDC42 binding protein kinase alpha(Cdc42bpa)	Mus musculus	1.85482	0.891276	0.032508	0.390473	0	0	0	0	0	0	5.00635	9.39989	3.85808	3.14155	7.7805	9.30394	12.8409	9.79424
Cdc42bpb	CDC42 binding protein kinase beta(Cdc42bpb)	Mus musculus	0.826937	-0.274151	0.466759	0.892927	0	0	0	0	0	0	25.3022	50.1397	50.0392	22.3944	27.8468	36.9176	42.7358	14.7848
Cdc42bpg	CDC42 binding protein kinase gamma (DMPK-like)(Cdc42bpg)	Mus musculus	0.637671	-0.649116	0.0646645	0.528529	0	0	0	0	0	0	18.3056	48.2706	33.699	23.9473	18.8716	25.6038	20.5922	14.138
Cdc42ep3	CDC42 effector protein (Rho GTPase binding) 3(Cdc42ep3)	Mus musculus	1.35905	0.442599	0.198566	0.735793	0	0	0	0	0	0	15.7437	16.2315	16.5794	28.6137	21.59	18.7158	25.3312	39.2452
Cdc42se1	CDC42 small effector 1(Cdc42se1)	Mus musculus	1.32968	0.411077	0.124911	0.653413	0	0	0	0	0	0	102.031	95.4703	86.4415	126.786	129.408	99.0329	140.177	177.524
Cdc42se2	CDC42 small effector 2(Cdc42se2)	Mus musculus	1.0913	0.126042	0.636486	0.936447	0	0	0	0	0	0	116.575	91.3786	101.874	117.673	107.206	87.4005	162.865	109.071
Cdc45	cell division cycle 45(Cdc45)	Mus musculus	1.23598	0.305651	0.223745	0.756502	0	0	0	0	0	0	91.9617	77.3698	74.2139	62.1567	91.5335	96.689	82.1299	107.489
Cdc5l	cell division cycle 5-like(Cdc5l)	Mus musculus	1.04581	0.0646244	0.793869	0.969132	0	0	0	0	0	0	148.537	136.509	150.311	108.8	156.729	133.298	139.563	139.495
Cdc6	cell division cycle 6(Cdc6)	Mus musculus	1.12671	0.17212	0.513164	0.904558	0	0	0	0	0	0	111.053	87.5521	87.0485	69.0784	104.09	110.506	74.368	110.713
Cdc7	cell division cycle 7 (S. cerevisiae)(Cdc7)	Mus musculus	0.993998	-0.00868553	0.975409	0.999019	0	0	0	0	0	0	65.1489	88.0512	74.6666	54.9235	60.0167	97.6656	63.4024	60.0061
Cdc73	cell division cycle 73, Paf1/RNA polymerase II complex component(Cdc73)	Mus musculus	0.995103	-0.00708242	0.978202	0.999655	0	0	0	0	0	0	65.6644	84.9318	88.3602	60.7315	72.0848	81.083	75.7918	69.2596
Cdca2	cell division cycle associated 2(Cdca2)	Mus musculus	0.887712	-0.171836	0.489901	0.902422	0	0	0	0	0	0	149.823	160.1	151.993	119.3	134.997	147.305	110.856	122.787
Cdca3	cell division cycle associated 3(Cdca3)	Mus musculus	1.0478	0.0673685	0.836601	0.976437	0	0	0	0	0	0	131.931	80.458	92.4292	133.884	142.469	84.5682	61.9627	170.666
Cdca4	cell division cycle associated 4(Cdca4)	Mus musculus	0.943145	-0.084448	0.776962	0.963073	0	0	0	0	0	0	60.9514	47.5116	45.016	69.3236	57.7564	44.9262	33.5368	73.9066
Cdca5	cell division cycle associated 5(Cdca5)	Mus musculus	1.3566	0.439991	0.167182	0.709205	0	0	0	0	0	0	34.8837	30.3469	28.9639	42.4237	46.111	37.2877	28.6464	73.29
Cdca7	cell division cycle associated 7(Cdca7)	Mus musculus	1.44598	0.532047	0.0778296	0.561848	0	0	0	0	0	0	152.936	86.5461	101.349	125.269	203.837	139.23	105.493	225.414
Cdca7l	cell division cycle associated 7 like(Cdca7l)	Mus musculus	1.53858	0.621602	0.0159189	0.279154	0	0	0	0	0	0	51.2934	37.0537	41.2968	37.9642	71.8418	68.1295	60.0235	57.8962
Cdca8	cell division cycle associated 8(Cdca8)	Mus musculus	1.02705	0.0385098	0.886865	0.984892	0	0	0	0	0	0	128.139	104.199	103.618	105.944	141.945	106.517	73.1513	132.232
Cdh17	cadherin 17(Cdh17)	Mus musculus	0.741873	-0.430756	0.266106	0.783347	0	0	0	0	0	0	9.37989	6.73798	5.74596	8.76825	5.44686	3.55194	7.76194	5.96347
Cdh23	cadherin 23 (otocadherin)(Cdh23)	Mus musculus	1.01007	0.0144536	0.979264	0.999655	0	0	0	0	0	0	3.44984	13.9803	5.39102	9.19989	3.81432	9.08547	14.294	5.15486
Cdh24	cadherin-like 24(Cdh24)	Mus musculus	1.40134	0.486806	0.247775	0.771826	0	0	0	0	0	0	4.81753	9.45188	7.5464	4.00995	7.68938	14.8632	7.21472	6.42841
Cdip1	cell death inducing Trp53 target 1(Cdip1)	Mus musculus	0.93185	-0.101831	0.741206	0.954369	0	0	0	0	0	0	16.2592	20.0268	19.9848	18.4866	18.9577	16.5929	14.3604	19.7451
Cdipt	CDP-diacylglycerol--inositol 3-phosphatidyltransferase (phosphatidylinositol synthase)(Cdipt)	Mus musculus	1.00323	0.00464994	0.988844	1	0	0	0	0	0	0	32.1917	28.8418	29.3111	21.2348	33.3645	22.147	25.8944	30.5299
Cdk1	cyclin dependent kinase 1(Cdk1)	Mus musculus	1.17169	0.228595	0.4916	0.903126	0	0	0	0	0	0	116.391	61.6244	60.1628	80.3267	99.0356	64.9117	58.8547	150.385
Cdk10	cyclin dependent kinase 10(Cdk10)	Mus musculus	0.980179	-0.028883	0.930958	0.993976	0	0	0	0	0	0	16.8052	18.4307	18.9766	13.2098	13.5716	20.8336	13.266	18.4109
Cdk11b	cyclin dependent kinase 11B(Cdk11b)	Mus musculus	1.04863	0.0685116	0.849451	0.977497	0	0	0	0	0	0	125.052	202.145	180.604	90.5507	180.663	232.963	147.482	66.3436
Cdk12	cyclin dependent kinase 12(Cdk12)	Mus musculus	0.79111	-0.338049	0.247746	0.771826	0	0	0	0	0	0	195.013	310.93	291.28	187.356	156.25	273.618	200.711	148.329
Cdk13	cyclin dependent kinase 13(Cdk13)	Mus musculus	0.87314	-0.195715	0.452109	0.886384	0	0	0	0	0	0	272.869	407.663	359.974	355.853	270.839	353.796	339.599	254.984
Cdk14	cyclin dependent kinase 14(Cdk14)	Mus musculus	0.773129	-0.371219	0.245918	0.768922	0	0	0	0	0	0	47.124	33.1908	27.5081	30.4603	21.8684	36.7017	18.0501	30.2823
Cdk16	cyclin dependent kinase 16(Cdk16)	Mus musculus	1.02216	0.0316218	0.919284	0.992335	0	0	0	0	0	0	29.1552	54.5589	54.0928	36.2019	38.9987	63.6523	34.5064	40.7032
Cdk17	cyclin dependent kinase 17(Cdk17)	Mus musculus	0.789511	-0.340969	0.212516	0.747455	0	0	0	0	0	0	99.6116	134.9	119.181	91.4013	88.3494	111.01	58.2809	93.7528
Cdk19	cyclin dependent kinase 19(Cdk19)	Mus musculus	1.01146	0.0164454	0.948428	0.993976	0	0	0	0	0	0	47.8053	49.9941	47.4955	47.3353	50.2392	44.9262	51.7569	47.9175
Cdk2	cyclin dependent kinase 2(Cdk2)	Mus musculus	0.958416	-0.0612764	0.814254	0.972535	0	0	0	0	0	0	112.645	82.8678	93.6123	103.094	93.7786	96.4885	68.8321	116.803
Cdk2ap1	cyclin dependent kinase 2 associated protein 1(Cdk2ap1)	Mus musculus	1.42499	0.510956	0.195156	0.732016	0	0	0	0	0	0	167.407	87.4065	102.29	210.55	219.818	127.163	97.76	364.166
Cdk2ap2	cyclin dependent kinase 2 associated protein 2(Cdk2ap2)	Mus musculus	0.956625	-0.063975	0.857813	0.977762	0	0	0	0	0	0	83.3831	50.0513	44.2598	96.8211	74.7525	43.0037	39.0461	105.798
Cdk4	cyclin dependent kinase 4(Cdk4)	Mus musculus	1.46685	0.552717	0.0895485	0.588627	0	0	0	0	0	0	103.722	56.7191	64.3527	115.765	139.305	82.3758	90.6808	187.192
Cdk5	cyclin dependent kinase 5(Cdk5)	Mus musculus	1.07366	0.102533	0.757225	0.956739	0	0	0	0	0	0	11.7555	10.2421	14.7893	12.5483	12.8781	12.4704	14.7376	12.8872
Cdk5r1	cyclin dependent kinase 5, regulatory subunit 1 (p35)(Cdk5r1)	Mus musculus	0.837829	-0.255271	0.461792	0.892526	0	0	0	0	0	0	11.3396	23.9988	17.4848	15.9223	14.4828	18.8418	12.4	11.8663
Cdk5rap1	CDK5 regulatory subunit associated protein 1(Cdk5rap1)	Mus musculus	1.65766	0.729145	0.0544368	0.489798	0	0	0	0	0	0	13.5799	11.6043	11.8057	8.57669	24.2274	24.2776	8.44994	18.5853
Cdk5rap2	CDK5 regulatory subunit associated protein 2(Cdk5rap2)	Mus musculus	1.09288	0.12813	0.677721	0.945749	0	0	0	0	0	0	134.1	212.049	188.711	102.507	142.585	255.617	169.541	128.821
Cdk5rap3	CDK5 regulatory subunit associated protein 3(Cdk5rap3)	Mus musculus	1.07734	0.107468	0.694887	0.945749	0	0	0	0	0	0	31.7988	31.1839	36.554	34.0411	44.8252	35.7867	33.3322	29.9639
Cdk6	cyclin dependent kinase 6(Cdk6)	Mus musculus	2.34643	1.23047	0.00136433	0.0667266	0	0	0	0	0	0	72.0588	92.382	88.5583	68.9737	121.258	111.125	400.63	122.514
Cdk7	cyclin dependent kinase 7(Cdk7)	Mus musculus	1.23753	0.307468	0.288956	0.799394	0	0	0	0	0	0	23.34	19.4679	27.1789	23.2219	25.3714	25.884	33.7094	30.3935
Cdk8	cyclin dependent kinase 8(Cdk8)	Mus musculus	0.79905	-0.323643	0.248325	0.772356	0	0	0	0	0	0	56.5396	70.4888	76.6985	73.2543	54.5445	70.7099	34.5807	61.4742
Cdk9	cyclin dependent kinase 9 (CDC2-related kinase)(Cdk9)	Mus musculus	0.93362	-0.0990926	0.679872	0.945749	0	0	0	0	0	0	131.436	113.41	118.654	141.099	125.713	111.519	115.42	118.451
Cdkal1	CDK5 regulatory subunit associated protein 1-like 1(Cdkal1)	Mus musculus	0.786626	-0.34625	0.271301	0.78714	0	0	0	0	0	0	43.1281	48.2031	44.5736	30.3888	24.9614	48.527	35.5556	21.7667
Cdkl1	cyclin dependent kinase like 1 (CDC2 related kinase)(Cdkl1)	Mus musculus	0.887068	-0.172884	0.686981	0.945749	0	0	0	0	0	0	17.1267	17.0893	16.5331	11.8153	16.8974	19.6642	3.86237	15.0653
Cdkl3	cyclin dependent kinase like 3(Cdkl3)	Mus musculus	0.95937	-0.0598408	0.855916	0.977497	0	0	0	0	0	0	15.9555	22.9798	23.8378	16.6477	17.2619	24.054	21.3254	13.5543
Cdkn1b	cyclin dependent kinase inhibitor 1B(Cdkn1b)	Mus musculus	0.557476	-0.843018	0.00616453	0.170625	0	0	0	0	0	0	26.0014	43.3029	37.5957	42.5821	15.1408	23.8099	25.5225	18.8557
Cdkn2aip	CDKN2A interacting protein(Cdkn2aip)	Mus musculus	1.14015	0.18922	0.513298	0.904558	0	0	0	0	0	0	23.9039	42.0292	36.3431	26.5959	36.2297	41.4925	37.3221	31.8894
Cdkn2aipnl	CDKN2A interacting protein N-terminal like(Cdkn2aipnl)	Mus musculus	1.15138	0.203358	0.51095	0.904558	0	0	0	0	0	0	110.892	58.8793	69.1316	109.318	108.355	64.264	85.9205	142.395
Cdkn2c	cyclin dependent kinase inhibitor 2C(Cdkn2c)	Mus musculus	1.06704	0.0936118	0.783737	0.9653	0	0	0	0	0	0	60.9846	53.7167	59.7667	80.9218	89.3897	72.4345	25.8705	84.8076
Cdkn2d	cyclin dependent kinase inhibitor 2D(Cdkn2d)	Mus musculus	0.580693	-0.784152	0.0671311	0.53687	0	0	0	0	0	0	85.4907	50.54	45.1215	158.023	46.6071	31.2941	27.6715	91.3699
Cdkn3	cyclin dependent kinase inhibitor 3(Cdkn3)	Mus musculus	1.24822	0.319878	0.495261	0.904291	0	0	0	0	0	0	36.3866	12.7455	17.063	37.3742	37.0776	21.507	10.8061	59.8874
Cdon	cell adhesion molecule-related/down-regulated by oncogenes(Cdon)	Mus musculus	0.784046	-0.35099	0.299961	0.805035	0	0	0	0	0	0	17.6039	35.5615	27.2174	17.5671	18.7046	24.8482	14.2701	18.9643
Cdpf1	cysteine rich, DPF motif domain containing 1(Cdpf1)	Mus musculus	2.2531	1.17191	0.00450487	0.140952	0	0	0	0	0	0	6.19798	3.62114	3.76548	6.18605	10.5141	7.58194	8.23477	18.2391
Cdr2	cerebellar degeneration-related 2(Cdr2)	Mus musculus	1.10398	0.142719	0.681771	0.945749	0	0	0	0	0	0	18.127	21.9062	15.9519	17.5671	24.6197	24.658	10.0889	21.8273
Cds2	CDP-diacylglycerol synthase (phosphatidate cytidylyltransferase) 2(Cds2)	Mus musculus	0.893766	-0.162031	0.513244	0.904558	0	0	0	0	0	0	104.516	136.967	140.39	150.605	113.599	132.268	118.113	111.929
Cdt1	chromatin licensing and DNA replication factor 1(Cdt1)	Mus musculus	1.32824	0.409518	0.11548	0.633967	0	0	0	0	0	0	57.9788	75.81	81.0813	55.3884	101.8	94.4478	70.9067	91.8121
Cdv3	carnitine deficiency-associated gene expressed in ventricle 3(Cdv3)	Mus musculus	0.924945	-0.11256	0.681459	0.945749	0	0	0	0	0	0	593.117	587.649	564.231	603.26	682.502	601.682	339.599	548.214
Cdyl	chromodomain protein, Y chromosome-like(Cdyl)	Mus musculus	1.01605	0.0229661	0.925196	0.993708	0	0	0	0	0	0	61.9593	61.8116	69.3065	65.8525	62.5857	68.515	68.152	63.8344
Cdyl2	chromodomain protein, Y chromosome-like 2(Cdyl2)	Mus musculus	2.31909	1.21356	0.0107449	0.230163	0	0	0	0	0	0	7.45594	11.898	7.88076	7.69297	14.3461	15.5854	44.1809	6.92369
Ceacam1	CEA cell adhesion molecule 1(Ceacam1)	Mus musculus	1.36975	0.453912	0.255838	0.776514	0	0	0	0	0	0	13.3401	17.0009	17.9838	18.4866	11.3696	16.5929	44.574	18.9972
Ceacam16	CEA cell adhesion molecule 16(Ceacam16)	Mus musculus	1.30404	0.382984	0.416943	0.876443	0	0	0	0	0	0	24.2203	17.5988	21.2271	35.2824	10.8735	20.317	74.5486	22.5045
Ceacam2	CEA cell adhesion molecule 2(Ceacam2)	Mus musculus	1.1827	0.24208	0.579795	0.924768	0	0	0	0	0	0	6.3077	4.37761	4.02011	8.96491	4.99126	4.44636	12.0175	6.55223
Cebpb	CCAAT/enhancer binding protein (C/EBP), beta(Cebpb)	Mus musculus	0.723124	-0.467686	0.148832	0.692049	0	0	0	0	0	0	35.1925	41.0777	46.0757	44.0686	28.6821	45.1472	15.4282	31.0681
Cebpg	CCAAT/enhancer binding protein (C/EBP), gamma(Cebpg)	Mus musculus	1.37277	0.457093	0.0681987	0.540131	0	0	0	0	0	0	47.2057	54.3483	48.7532	45.9382	64.5422	66.3407	59.6144	78.9047
Cebpz	CCAAT/enhancer binding protein zeta(Cebpz)	Mus musculus	0.948604	-0.0761219	0.778114	0.963556	0	0	0	0	0	0	86.8329	89.6421	93.8181	62.5399	86.0107	83.3859	92.5588	53.7748
Cebpzos	CCAAT/enhancer binding protein (C/EBP), zeta, opposite strand(Cebpzos)	Mus musculus	1.5083	0.592928	0.204136	0.739146	0	0	0	0	0	0	10.1939	3.67573	4.07927	11.2381	10.7672	6.3277	8.21883	18.7192
Cecr2	CECR2, histone acetyl-lysine reader(Cecr2)	Mus musculus	0.619631	-0.690518	0.0301417	0.379652	0	0	0	0	0	0	319.6	394.764	392.876	326.251	250.829	306.809	98.0257	232.555
Celf1	CUGBP, Elav-like family member 1(Celf1)	Mus musculus	1.06952	0.0969572	0.685855	0.945749	0	0	0	0	0	0	205.822	191.97	186.551	196.385	209.532	200.847	200.256	224.365
Celf2	CUGBP, Elav-like family member 2(Celf2)	Mus musculus	1.12693	0.172399	0.516642	0.90612	0	0	0	0	0	0	200.07	197.408	206.855	198.413	195.241	172.226	317.729	219.456
Celf4	CUGBP, Elav-like family member 4(Celf4)	Mus musculus	0.8522	-0.230736	0.608242	0.928207	0	0	0	0	0	0	8.10917	5.28744	2.42802	5.63947	3.49793	3.13301	7.30504	4.35889
Celsr1	cadherin, EGF LAG seven-pass G-type receptor 1(Celsr1)	Mus musculus	0.414652	-1.27003	0.000278159	0.0229709	0	-1	-1	0	1	1	37.6982	77.6375	75.2119	44.6918	26.6218	36.3573	20.5285	14.0217
Celsr2	cadherin, EGF LAG seven-pass G-type receptor 2(Celsr2)	Mus musculus	0.873327	-0.195407	0.667884	0.944213	0	0	0	0	0	0	10.5562	27.0221	14.1128	14.8649	8.92961	26.2695	5.78559	17.1323
Cemip2	cell migration inducing hyaluronidase 2(Cemip2)	Mus musculus	1.0834	0.115569	0.719247	0.950649	0	0	0	0	0	0	16.2234	29.0653	21.6978	19.6258	16.0368	27.0996	26.0644	24.6372
Cenpa	centromere protein A(Cenpa)	Mus musculus	0.875063	-0.19254	0.510003	0.904558	0	0	0	0	0	0	77.5449	56.7191	59.3989	84.4285	69.9207	54.6619	37.5851	81.1688
Cenpb	centromere protein B(Cenpb)	Mus musculus	0.827126	-0.273822	0.393462	0.862729	0	0	0	0	0	0	195.141	152.312	148.068	279.491	187.734	170.807	81.4339	201.045
Cenpc1	centromere protein C1(Cenpc1)	Mus musculus	0.975584	-0.0356625	0.885596	0.984156	0	0	0	0	0	0	62.0512	77.1384	75.0627	65.3749	63.6918	78.2302	68.4177	62.4597
Cenpe	centromere protein E(Cenpe)	Mus musculus	0.686992	-0.541635	0.107214	0.624572	0	0	0	0	0	0	399.161	799.724	697.489	371.342	355.175	617.37	315.62	269.728
Cenpf	centromere protein F(Cenpf)	Mus musculus	1.02455	0.0349856	0.896785	0.987876	0	0	0	0	0	0	346.546	539.033	465.901	338.721	422.805	520.866	438.164	349.853
Cenph	centromere protein H(Cenph)	Mus musculus	1.30554	0.384649	0.190062	0.729543	0	0	0	0	0	0	34.1973	26.2448	22.2328	25.112	41.0488	35.2419	25.7084	38.7221
Cenpi	centromere protein I(Cenpi)	Mus musculus	1.36068	0.444323	0.159439	0.698064	0	0	0	0	0	0	24.6694	27.9189	24.203	19.3039	21.1066	26.8375	44.7626	38.0601
Cenpj	centromere protein J(Cenpj)	Mus musculus	0.68944	-0.536504	0.0763136	0.561017	0	0	0	0	0	0	45.4705	75.9504	59.0337	37.8161	31.5776	51.4389	36.5093	30.9519
Cenpk	centromere protein K(Cenpk)	Mus musculus	1.33874	0.42088	0.178346	0.722492	0	0	0	0	0	0	27.8105	15.5556	19.3058	17.5671	23.1086	23.6299	27.8813	32.8092
Cenpl	centromere protein L(Cenpl)	Mus musculus	1.09451	0.130291	0.699125	0.945749	0	0	0	0	0	0	14.6771	14.6977	13.2152	10.7937	15.2421	12.8662	11.2896	19.0275
Cenpm	centromere protein M(Cenpm)	Mus musculus	1.19932	0.26222	0.446638	0.884441	0	0	0	0	0	0	30.9159	24.9815	28.2977	43.7467	44.9113	30.2301	20.1141	58.1842
Cenpn	centromere protein N(Cenpn)	Mus musculus	1.1078	0.1477	0.673262	0.945735	0	0	0	0	0	0	36.6852	16.9281	26.559	29.007	38.0926	36.1414	15.1971	31.5154
Cenpo	centromere protein O(Cenpo)	Mus musculus	1.04342	0.0613209	0.847068	0.977313	0	0	0	0	0	0	26.9634	22.07	26.2786	14.9671	22.2759	28.2562	25.209	18.4615
Cenpp	centromere protein P(Cenpp)	Mus musculus	0.957918	-0.0620257	0.859148	0.977762	0	0	0	0	0	0	18.0045	21.8152	20.2755	11.1972	14.7308	22.2678	12.0175	19.2701
Cenpq	centromere protein Q(Cenpq)	Mus musculus	1.50379	0.588604	0.0647377	0.528529	0	0	0	0	0	0	19.316	13.9803	16.2091	18.3794	28.5859	17.0452	24.4015	32.0612
Cenps	centromere protein S(Cenps)	Mus musculus	1.21714	0.28349	0.50022	0.904473	0	0	0	0	0	0	76.8202	31.1839	38.0998	55.2019	75.6688	48.1697	18.9984	102.177
Cenpt	centromere protein T(Cenpt)	Mus musculus	0.761476	-0.39313	0.234647	0.76433	0	0	0	0	0	0	23.1946	42.3255	34.913	23.886	26.7964	32.3736	16.4881	18.9972
Cenpu	centromere protein U(Cenpu)	Mus musculus	1.02133	0.0304475	0.927449	0.993904	0	0	0	0	0	0	18.9945	14.3832	18.812	16.9899	17.3935	12.568	16.6156	24.0762
Cenpv	centromere protein V(Cenpv)	Mus musculus	0.683825	-0.548301	0.322272	0.82144	0	0	0	0	0	0	18.9027	5.47721	11.2759	27.5741	14.7156	5.99359	2.96452	19.5531
Cenpw	centromere protein W(Cenpw)	Mus musculus	1.38673	0.471685	0.358409	0.845384	0	0	0	0	0	0	17.535	3.82651	5.24955	12.3108	14.6802	4.67253	13.42	21.2107
Cenpx	centromere protein X(Cenpx)	Mus musculus	0.939228	-0.0904533	0.85279	0.977497	0	0	0	0	0	0	25.1644	10.7153	16.0753	59.4698	25.1664	16.4181	15.3698	47.6951
Cep104	centrosomal protein 104(Cep104)	Mus musculus	0.653327	-0.614122	0.0286622	0.371986	0	0	0	0	0	0	59.8874	71.8926	64.2601	45.5525	45.8174	48.8354	30.6174	32.5565
Cep120	centrosomal protein 120(Cep120)	Mus musculus	0.953188	-0.0691679	0.807375	0.971029	0	0	0	0	0	0	72.8243	84.9318	84.1986	65.9266	60.9582	72.1955	109.368	50.9573
Cep128	centrosomal protein 128(Cep128)	Mus musculus	0.612238	-0.707837	0.0795907	0.565099	0	0	0	0	0	0	186.557	338.386	315.74	119.616	126.604	278.512	107.737	75.0689
Cep131	centrosomal protein 131(Cep131)	Mus musculus	0.677082	-0.562597	0.216452	0.751206	0	0	0	0	0	0	23.3681	39.8248	33.7299	7.01869	20.0233	24.4832	17.0646	8.79864
Cep135	centrosomal protein 135(Cep135)	Mus musculus	0.96956	-0.0445978	0.89182	0.986397	0	0	0	0	0	0	107.216	191.746	171.499	98.3408	121.375	226.281	96.2034	107.623
Cep152	centrosomal protein 152(Cep152)	Mus musculus	0.727268	-0.459442	0.229926	0.760008	0	0	0	0	0	0	75.9782	154.032	126.1	62.0086	64.1524	136.804	66.4573	36.6652
Cep162	centrosomal protein 162(Cep162)	Mus musculus	1.35594	0.439293	0.175127	0.717209	0	0	0	0	0	0	65.3786	121.169	105.397	63.8782	82.857	154.196	167.288	78.1467
Cep164	centrosomal protein 164(Cep164)	Mus musculus	0.882498	-0.180336	0.554705	0.917678	0	0	0	0	0	0	216.488	293.352	281.29	183.068	250.586	308.736	166.847	133.551
Cep170	centrosomal protein 170(Cep170)	Mus musculus	0.836061	-0.258321	0.304105	0.806608	0	0	0	0	0	0	98.5578	123.675	121.344	91.6311	83.5429	92.3608	108.295	79.6628
Cep170b	centrosomal protein 170B(Cep170b)	Mus musculus	0.550109	-0.86221	0.00259698	0.0994852	0	0	0	0	0	0	43.7737	60.6574	55.0702	61.6255	30.226	42.0939	24.3112	25.0011
Cep19	centrosomal protein 19(Cep19)	Mus musculus	0.993569	-0.0093076	0.986251	1	0	0	0	0	0	0	12.891	5.71896	6.90081	5.81059	9.01819	4.05569	12.6576	5.39492
Cep192	centrosomal protein 192(Cep192)	Mus musculus	1.11883	0.161992	0.595247	0.926586	0	0	0	0	0	0	199.795	244.049	254.494	172.045	182.039	211.976	399.881	179.93
Cep250	centrosomal protein 250(Cep250)	Mus musculus	0.825802	-0.276133	0.508115	0.904558	0	0	0	0	0	0	224.066	482.727	417.001	176.131	273.664	504.813	176.208	118.789
Cep290	centrosomal protein 290(Cep290)	Mus musculus	0.397125	-1.33233	0.00154761	0.0708735	0	0	0	0	0	0	21.3446	30.0609	25.4299	14.6861	7.59067	17.0915	4.48131	7.16627
Cep295	centrosomal protein 295(Cep295)	Mus musculus	0.991142	-0.0128364	0.968908	0.997577	0	0	0	0	0	0	120.329	208.066	200.1	90.1268	122.716	231.349	145.107	113.968
Cep350	centrosomal protein 350(Cep350)	Mus musculus	0.877288	-0.188877	0.52908	0.910678	0	0	0	0	0	0	270.399	513.173	443.514	303.239	252.489	415.197	418.018	256.833
Cep41	centrosomal protein 41(Cep41)	Mus musculus	1.24917	0.320968	0.375569	0.854887	0	0	0	0	0	0	8.10917	6.18688	9.56545	10.6047	10.9595	12.8662	7.4963	11.7349
Cep44	centrosomal protein 44(Cep44)	Mus musculus	1.08983	0.124108	0.701429	0.945981	0	0	0	0	0	0	14.4985	11.1572	16.6515	13.0464	15.4142	15.1176	13.3244	16.4703
Cep55	centrosomal protein 55(Cep55)	Mus musculus	1.0087	0.0124906	0.965183	0.996428	0	0	0	0	0	0	118.032	114.143	122.926	120.155	146.202	124.961	64.5101	143.704
Cep57	centrosomal protein 57(Cep57)	Mus musculus	1.18314	0.242626	0.402145	0.866674	0	0	0	0	0	0	115.565	95.7952	95.5439	88.344	123.962	143.265	61.2614	139.141
Cep57l1	centrosomal protein 57-like 1(Cep57l1)	Mus musculus	1.50543	0.59018	0.0902914	0.589071	0	0	0	0	0	0	17.9637	20.0268	18.812	11.7182	20.5345	27.6137	38.8256	16.1974
Cep63	centrosomal protein 63(Cep63)	Mus musculus	1.08428	0.116736	0.665522	0.944213	0	0	0	0	0	0	46.1544	53.9454	57.4905	52.0476	60.6342	74.6936	50.1205	41.858
Cep68	centrosomal protein 68(Cep68)	Mus musculus	0.963465	-0.0536957	0.837885	0.976483	0	0	0	0	0	0	80.6171	91.8309	98.3526	94.1214	96.8032	105.14	59.0938	90.5436
Cep70	centrosomal protein 70(Cep70)	Mus musculus	1.12797	0.173728	0.624376	0.933686	0	0	0	0	0	0	13.659	26.1097	26.4432	13.8305	20.8408	32.3248	20.4275	16.6927
Cep72	centrosomal protein 72(Cep72)	Mus musculus	1.29507	0.373029	0.294733	0.801683	0	0	0	0	0	0	13.1461	7.90776	10.0053	7.38648	11.7846	15.3592	10.9177	11.7349
Cep76	centrosomal protein 76(Cep76)	Mus musculus	1.01937	0.0276731	0.927632	0.993904	0	0	0	0	0	0	22.8909	22.3715	22.9581	18.691	22.1367	23.0439	17.3568	26.0523
Cep78	centrosomal protein 78(Cep78)	Mus musculus	0.777729	-0.36266	0.216412	0.751206	0	0	0	0	0	0	27.5732	27.1755	31.7134	31.2061	25.1664	25.0641	16.3527	24.9202
Cep83	centrosomal protein 83(Cep83)	Mus musculus	1.01735	0.0248142	0.921572	0.992762	0	0	0	0	0	0	67.9455	74.6637	73.1182	67.7043	72.6416	79.9676	54.7426	80.9894
Cep83os	centrosomal protein 83, opposite strand(Cep83os)	Mus musculus	0.834563	-0.260908	0.505041	0.904558	0	0	0	0	0	0	7.39981	5.86973	7.28147	11.611	9.4181	5.2945	5.14806	6.97422
Cep85	centrosomal protein 85(Cep85)	Mus musculus	0.809706	-0.304531	0.339304	0.836226	0	0	0	0	0	0	48.1778	55.8249	48.4214	48.643	28.1733	43.5023	65.9101	25.2285
Cep85l	centrosomal protein 85-like(Cep85l)	Mus musculus	0.614711	-0.70202	0.0293103	0.37675	0	0	0	0	0	0	35.07	55.999	45.9188	32.9786	17.4163	34.7998	32.7797	19.4823
Cep89	centrosomal protein 89(Cep89)	Mus musculus	0.942684	-0.0851532	0.799119	0.970208	0	0	0	0	0	0	48.6525	73.1195	75.0627	52.5329	59.5029	90.9627	26.678	57.9214
Cep95	centrosomal protein 95(Cep95)	Mus musculus	0.884911	-0.176395	0.621795	0.932555	0	0	0	0	0	0	30.2014	55.7079	53.5192	22.8899	28.267	57.8926	30.8352	26.6385
Cep97	centrosomal protein 97(Cep97)	Mus musculus	0.923008	-0.115585	0.718431	0.950649	0	0	0	0	0	0	21.9953	28.444	26.7699	19.825	16.4874	24.3599	30.9601	17.7615
Cept1	choline/ethanolaminephosphotransferase 1(Cept1)	Mus musculus	0.775301	-0.367171	0.181137	0.724745	0	0	0	0	0	0	35.1925	40.4877	36.6723	39.9258	26.2168	32.0806	24.6565	35.0985
Cerk	ceramide kinase(Cerk)	Mus musculus	1.11896	0.162163	0.54616	0.915262	0	0	0	0	0	0	427.872	445.341	463	508.037	436.447	473.735	730.403	423.078
Cers2	ceramide synthase 2(Cers2)	Mus musculus	0.810023	-0.303965	0.259869	0.78015	0	0	0	0	0	0	41.342	36.8119	40.2629	40.6256	28.1151	32.8593	39.2878	28.569
Cers4	ceramide synthase 4(Cers4)	Mus musculus	1.22155	0.288714	0.355083	0.843067	0	0	0	0	0	0	18.6067	26.536	18.9251	14.7985	25.0474	28.5364	19.5217	23.2323
Cers5	ceramide synthase 5(Cers5)	Mus musculus	0.876755	-0.189754	0.5038	0.904558	0	0	0	0	0	0	30.4693	33.5001	29.9335	37.5964	23.4529	27.2847	35.9089	28.6499
Cers6	ceramide synthase 6(Cers6)	Mus musculus	2.94145	1.55653	0.00323729	0.11607	0	0	0	0	0	0	17.1267	15.4568	12.5825	4.1351	17.1303	30.4742	82.794	14.6661
Cetn2	centrin 2(Cetn2)	Mus musculus	1.55494	0.636855	0.0792952	0.564992	0	0	0	0	0	0	31.6737	12.1398	18.2898	25.5232	38.4773	18.1555	39.4419	40.1953
Cetn3	centrin 3(Cetn3)	Mus musculus	1.08446	0.116977	0.694013	0.945749	0	0	0	0	0	0	75.0596	34.124	39.5839	53.5136	59.0726	43.343	54.1051	62.8489
Cfap20	cilia and flagella associated protein 20(Cfap20)	Mus musculus	1.24849	0.320182	0.283192	0.79543	0	0	0	0	0	0	32.253	24.3446	21.6978	33.2187	32.4154	26.0613	37.2716	43.4828
Cfap298	cilia and flagella associate protien 298(Cfap298)	Mus musculus	0.907041	-0.14076	0.704726	0.946556	0	0	0	0	0	0	17.8157	9.87301	16.7595	9.6392	14.3461	10.3783	15.3114	9.02606
Cfap36	cilia and flagella associated protein 36(Cfap36)	Mus musculus	1.12398	0.168623	0.547302	0.915501	0	0	0	0	0	0	36.4581	30.8876	26.7699	36.9273	38.4317	27.9221	43.2671	37.676
Cfap410	cilia and flagella associated protein 410(Cfap410)	Mus musculus	0.619608	-0.690573	0.10273	0.613885	0	0	0	0	0	0	9.33141	4.10466	3.66774	4.7864	4.22688	2.64211	2.76795	3.91668
Cfap44	cilia and flagella associated protein 44(Cfap44)	Mus musculus	0.646007	-0.630378	0.224221	0.756502	0	0	0	0	0	0	4.81753	20.6896	3.85808	5.26146	3.70801	7.2067	7.01549	4.43217
Cfap46	cilia and flagella associated protein 46(Cfap46)	Mus musculus	0.564418	-0.825165	0.150508	0.692926	0	0	0	0	0	0	5.29724	26.8219	5.74596	3.48636	2.81202	7.96232	7.1616	5.39492
Cfap54	cilia and flagella associated protein 54(Cfap54)	Mus musculus	0.518684	-0.947072	0.0325168	0.390473	0	0	0	0	0	0	7.45594	16.2315	7.73158	5.36873	2.77911	7.28637	4.34052	4.66464
Cfap74	cilia and flagella associated protein 74(Cfap74)	Mus musculus	0.835737	-0.258879	0.5193	0.907663	0	0	0	0	0	0	23.71	47.1294	35.3811	34.4472	12.6351	29.1198	55.76	20.0534
Cfap97	cilia and flagella associated protein 97(Cfap97)	Mus musculus	0.997035	-0.00428394	0.989486	1	0	0	0	0	0	0	28.1601	32.9828	34.3369	29.385	31.37	22.8049	39.2878	31.0353
Cfdp1	craniofacial development protein 1(Cfdp1)	Mus musculus	1.03639	0.0515679	0.854489	0.977497	0	0	0	0	0	0	155.166	111.639	128.551	85.8972	159.847	127.821	124.026	87.0742
Cfl1	cofilin 1, non-muscle(Cfl1)	Mus musculus	0.9955	-0.00650628	0.982271	0.999967	0	0	0	0	0	0	1328.18	740.398	858.031	1169.7	1195.26	730.847	878.416	1273.35
Cfl2	cofilin 2, muscle(Cfl2)	Mus musculus	1.52959	0.613144	0.0881391	0.584212	0	0	0	0	0	0	6.11377	6.47542	8.38231	6.25245	7.39578	10.6867	10.5511	13.0186
Cflar	CASP8 and FADD-like apoptosis regulator(Cflar)	Mus musculus	1.49562	0.580739	0.0471953	0.464348	0	0	0	0	0	0	55.2638	84.2351	74.9778	57.968	72.5935	109.198	148.518	77.1814
Cfp	complement factor properdin(Cfp)	Mus musculus	1.55558	0.637453	0.153616	0.696925	0	0	0	0	0	0	9.41817	7.53863	7.28147	10.6047	7.76025	9.66376	28.6995	8.10122
Cggbp1	CGG triplet repeat binding protein 1(Cggbp1)	Mus musculus	1.17637	0.234345	0.333134	0.829161	0	0	0	0	0	0	133.283	112.185	112.692	119.3	140.803	125.67	137.25	157.951
Cgrrf1	cell growth regulator with ring finger domain 1(Cgrrf1)	Mus musculus	0.493083	-1.0201	0.0105429	0.227479	0	0	0	0	0	0	7.3156	6.6132	6.55873	8.51539	5.47217	2.17949	3.00171	3.63367
Chaf1a	chromatin assembly factor 1, subunit A (p150)(Chaf1a)	Mus musculus	1.07876	0.109372	0.704582	0.946556	0	0	0	0	0	0	231.287	227.365	239.386	162.094	286.39	304.311	157.813	179.356
Chaf1b	chromatin assembly factor 1, subunit B (p60)(Chaf1b)	Mus musculus	1.22113	0.288218	0.381734	0.856704	0	0	0	0	0	0	45.3149	39.8248	32.5879	40.8248	58.1994	36.7197	25.0975	73.5907
Champ1	chromosome alignment maintaining phosphoprotein 1(Champ1)	Mus musculus	1.15534	0.208322	0.438779	0.882462	0	0	0	0	0	0	45.9222	41.842	39.2186	36.9273	57.4654	35.9538	49.5468	46.4089
Chchd1	coiled-coil-helix-coiled-coil-helix domain containing 1(Chchd1)	Mus musculus	1.35874	0.442266	0.159034	0.698064	0	0	0	0	0	0	37.8028	17.812	22.5414	29.0479	33.4911	30.1581	35.1917	46.8309
Chchd10	coiled-coil-helix-coiled-coil-helix domain containing 10(Chchd10)	Mus musculus	1.30653	0.385738	0.346701	0.84088	0	0	0	0	0	0	86.7589	51.1015	71.8579	114.695	138.586	79.2839	32.1687	173.815
Chchd2	coiled-coil-helix-coiled-coil-helix domain containing 2(Chchd2)	Mus musculus	1.01224	0.0175482	0.959044	0.994889	0	0	0	0	0	0	143.972	60.621	75.9166	159.614	117.776	80.5382	86.7467	160.448
Chchd3	coiled-coil-helix-coiled-coil-helix domain containing 3(Chchd3)	Mus musculus	1.21392	0.279674	0.289842	0.799394	0	0	0	0	0	0	110.635	74.3517	82.2696	108.647	113.144	96.2212	99.5345	147.419
Chchd4	coiled-coil-helix-coiled-coil-helix domain containing 4(Chchd4)	Mus musculus	1.42615	0.512127	0.156637	0.698064	0	0	0	0	0	0	17.9254	9.9354	11.7285	14.3285	21.7824	12.8096	14.2701	28.0384
Chchd5	coiled-coil-helix-coiled-coil-helix domain containing 5(Chchd5)	Mus musculus	1.39249	0.477663	0.206008	0.741262	0	0	0	0	0	0	6.619	5.13147	9.17708	5.20782	10.2913	10.4605	6.36468	9.28128
Chchd7	coiled-coil-helix-coiled-coil-helix domain containing 7(Chchd7)	Mus musculus	0.874984	-0.192671	0.595454	0.926586	0	0	0	0	0	0	19.4232	11.8227	11.5099	14.5124	17.4517	10.7843	8.40478	13.4608
Chd1	chromodomain helicase DNA binding protein 1(Chd1)	Mus musculus	1.06282	0.0878906	0.766343	0.959953	0	0	0	0	0	0	102.745	201.102	167.219	151.474	126.189	162.582	238.235	134.648
Chd1l	chromodomain helicase DNA binding protein 1-like(Chd1l)	Mus musculus	0.644128	-0.63458	0.0384567	0.423755	0	0	0	0	0	0	52.7989	70.0313	63.3496	50.3414	44.6986	52.7703	33.4651	21.4078
Chd2	chromodomain helicase DNA binding protein 2(Chd2)	Mus musculus	1.27438	0.349795	0.393498	0.862729	0	0	0	0	0	0	128.966	296.097	271.125	128.518	150.335	325.036	453.731	121.897
Chd3	chromodomain helicase DNA binding protein 3(Chd3)	Mus musculus	2.75021	1.45954	3.3316e-05	0.00567778	1	1	1	1	1	1	184.265	248.323	219.139	117.826	358.485	614.99	841.466	301.534
Chd4	chromodomain helicase DNA binding protein 4(Chd4)	Mus musculus	0.98223	-0.0258673	0.92701	0.993843	0	0	0	0	0	0	779.741	1085.4	1000.29	674.974	993.565	992.401	908.184	583.338
Chd5	chromodomain helicase DNA binding protein 5(Chd5)	Mus musculus	0.534392	-0.904029	0.0480744	0.467873	0	0	0	0	0	0	5.70551	15.5556	6.48157	4.21938	3.64221	5.95246	4.54506	2.9312
Chd6	chromodomain helicase DNA binding protein 6(Chd6)	Mus musculus	0.714502	-0.48499	0.153026	0.696925	0	0	0	0	0	0	171.926	329.641	272.267	138.933	136.283	262.592	142.578	110.713
Chd7	chromodomain helicase DNA binding protein 7(Chd7)	Mus musculus	0.43337	-1.20633	9.57263e-05	0.0120555	0	-1	-1	0	1	1	175.518	284.295	278.718	182.261	95.1099	141.949	102.68	59.2961
Chd8	chromodomain helicase DNA binding protein 8(Chd8)	Mus musculus	0.85973	-0.218044	0.426466	0.879296	0	0	0	0	0	0	288.72	383.306	407.917	255.431	255.8	370.194	291.739	230.326
Chd9	chromodomain helicase DNA binding protein 9(Chd9)	Mus musculus	0.645417	-0.631696	0.0698952	0.54462	0	0	0	0	0	0	250.216	435.899	363.827	271.072	216.356	338.761	91.645	205.828
Chek1	checkpoint kinase 1(Chek1)	Mus musculus	1.59977	0.677861	0.0234546	0.341565	0	0	0	0	0	0	26.5704	18.6412	21.1577	21.3906	29.7805	28.7368	34.0362	47.8543
Chek2	checkpoint kinase 2(Chek2)	Mus musculus	1.05054	0.0711376	0.813796	0.972227	0	0	0	0	0	0	20.5893	23.1982	25.1495	18.4407	17.9351	26.7861	23.5594	23.5153
Cherp	calcium homeostasis endoplasmic reticulum protein(Cherp)	Mus musculus	1.01595	0.022824	0.933023	0.993976	0	0	0	0	0	0	157.279	207.416	217.637	156.526	198.795	233.292	132.798	185.747
Chfr	checkpoint with forkhead and ring finger domains(Chfr)	Mus musculus	0.902106	-0.148631	0.570836	0.924768	0	0	0	0	0	0	90.0097	83.3201	75.9629	120.595	80.8625	76.742	72.0303	104.037
Chic2	cysteine-rich hydrophobic domain 2(Chic2)	Mus musculus	0.776606	-0.364746	0.221429	0.756228	0	0	0	0	0	0	91.232	59.8619	61.935	105.457	63.5349	55.9264	41.6679	86.1974
Chid1	chitinase domain containing 1(Chid1)	Mus musculus	1.15196	0.204086	0.53459	0.910719	0	0	0	0	0	0	14.0851	17.669	19.0537	10.9418	17.3252	20.317	13.9354	19.5531
Chka	choline kinase alpha(Chka)	Mus musculus	1.05312	0.0746713	0.812125	0.971645	0	0	0	0	0	0	18.3056	27.0663	20.7513	22.2463	19.2412	32.3736	21.0545	20.3946
Chm	choroidermia (RAB escort protein 1)(Chm)	Mus musculus	0.958107	-0.0617412	0.848957	0.977402	0	0	0	0	0	0	20.1836	16.5694	21.2657	18.1367	18.4565	13.997	24.9062	15.6111
Chml	choroideremia-like(Chml)	Mus musculus	0.789919	-0.340223	0.228061	0.759073	0	0	0	0	0	0	31.5487	37.9973	33.9048	39.3537	27.4013	31.7105	21.5299	32.1522
Chmp1a	charged multivesicular body protein 1A(Chmp1a)	Mus musculus	0.98632	-0.0198719	0.943252	0.993976	0	0	0	0	0	0	36.5397	30.5471	30.2525	39.6116	38.3355	32.3248	29.3158	35.0985
Chmp1b	charged multivesicular body protein 1B(Chmp1b)	Mus musculus	1.02001	0.0285864	0.933677	0.993976	0	0	0	0	0	0	24.5418	33.6613	27.917	17.3628	24.5362	37.9559	26.9516	16.1115
Chmp2a	charged multivesicular body protein 2A(Chmp2a)	Mus musculus	1.21567	0.281751	0.307341	0.811028	0	0	0	0	0	0	68.711	41.0777	55.8855	68.9737	85.3577	53.0273	74.097	72.7796
Chmp2b	charged multivesicular body protein 2B(Chmp2b)	Mus musculus	1.25195	0.324177	0.300065	0.805101	0	0	0	0	0	0	34.4729	28.5376	22.7446	16.9899	38.8468	25.7683	28.0089	36.0082
Chmp3	charged multivesicular body protein 3(Chmp3)	Mus musculus	1.1382	0.18676	0.475195	0.89563	0	0	0	0	0	0	101.462	89.8267	82.1899	103.094	106.239	86.4366	91.1669	144.771
Chmp4b	charged multivesicular body protein 4B(Chmp4b)	Mus musculus	0.982108	-0.0260463	0.920724	0.992762	0	0	0	0	0	0	209.537	140.203	144.894	170.645	203.559	150.888	151.509	147.419
Chmp5	charged multivesicular body protein 5(Chmp5)	Mus musculus	1.40164	0.487121	0.0940777	0.599894	0	0	0	0	0	0	47.8053	26.3332	31.8934	38.802	52.9651	36.2699	58.3952	55.3895
Chmp6	charged multivesicular body protein 6(Chmp6)	Mus musculus	1.03251	0.046153	0.886306	0.984469	0	0	0	0	0	0	30.9159	29.3123	27.2174	34.9274	47.4195	35.1982	20.5922	23.1362
Chmp7	charged multivesicular body protein 7(Chmp7)	Mus musculus	0.810227	-0.303602	0.243754	0.76845	0	0	0	0	0	0	38.576	47.0567	41.4306	39.8619	32.509	31.7722	35.0164	35.945
Chordc1	cysteine and histidine-rich domain (CHORD)-containing, zinc-binding protein 1(Chordc1)	Mus musculus	1.63974	0.713468	0.0210179	0.325312	0	0	0	0	0	0	45.5088	50.9144	43.0921	31.4257	56.7794	41.8626	101.734	79.9408
Chp1	calcineurin-like EF hand protein 1(Chp1)	Mus musculus	0.63129	-0.663626	0.0361241	0.409512	0	0	0	0	0	0	82.1736	46.0636	58.9668	79.6319	50.3126	28.5364	29.3158	60.2714
Chpf	chondroitin polymerizing factor(Chpf)	Mus musculus	0.836497	-0.257567	0.366761	0.850142	0	0	0	0	0	0	33.3502	30.7992	37.4388	34.4472	28.8592	29.5927	20.8446	34.487
Chpf2	chondroitin polymerizing factor 2(Chpf2)	Mus musculus	0.831199	-0.266735	0.381975	0.856704	0	0	0	0	0	0	25.8891	29.2239	22.8732	35.3335	23.1086	28.0583	26.3327	16.6927
Chrac1	chromatin accessibility complex 1(Chrac1)	Mus musculus	1.41592	0.501735	0.225585	0.757589	0	0	0	0	0	0	34.4065	10.7153	20.134	42.8273	44.9695	18.6567	52.8115	36.6147
Chrm4	cholinergic receptor, muscarinic 4(Chrm4)	Mus musculus	1.16195	0.216544	0.575092	0.924768	0	0	0	0	0	0	4.52664	4.91311	3.25107	5.20782	4.6116	3.66503	6.32218	6.20352
Chrnb1	cholinergic receptor, nicotinic, beta polypeptide 1 (muscle)(Chrnb1)	Mus musculus	0.767451	-0.381854	0.242013	0.767538	0	0	0	0	0	0	17.8514	13.9803	14.7173	16.8852	9.3852	12.4704	13.42	13.4052
Chrnb2	cholinergic receptor, nicotinic, beta polypeptide 2 (neuronal)(Chrnb2)	Mus musculus	1.12275	0.167036	0.669542	0.944635	0	0	0	0	0	0	4.23065	5.81774	4.56282	4.1351	4.83434	3.66503	5.04977	7.49729
Chst1	carbohydrate sulfotransferase 1(Chst1)	Mus musculus	9.56787	3.2582	0.000132683	0.0146899	0	1	1	0	1	1	9.48961	6.55081	13.6473	2.84527	18.3148	14.8632	269.049	9.22821
Chst10	carbohydrate sulfotransferase 10(Chst10)	Mus musculus	0.66103	-0.597212	0.158175	0.698064	0	0	0	0	0	0	5.83564	8.74741	9.64776	4.61527	7.05408	5.6132	2.59794	3.79034
Chst11	carbohydrate sulfotransferase 11(Chst11)	Mus musculus	0.49652	-1.01008	0.00158251	0.071511	0	0	0	0	0	0	41.3981	46.5472	41.4306	34.4472	16.8316	15.1176	32.4291	16.963
Chst12	carbohydrate sulfotransferase 12(Chst12)	Mus musculus	0.648799	-0.624157	0.126566	0.657604	0	0	0	0	0	0	13.9652	12.5245	14.4189	15.3093	12.9844	9.82311	3.29922	10.3527
Chst15	carbohydrate sulfotransferase 15(Chst15)	Mus musculus	0.404067	-1.30733	4.85407e-06	0.00128697	-1	-1	-1	1	1	1	75.4882	68.5548	78.8848	62.075	27.0875	41.9962	22.3348	23.7275
Chst3	carbohydrate sulfotransferase 3(Chst3)	Mus musculus	0.851332	-0.232206	0.407827	0.869051	0	0	0	0	0	0	373.073	535.794	514.539	504.206	430.889	531.409	261.058	417.67
Chst7	carbohydrate (N-acetylglucosamino) sulfotransferase 7(Chst7)	Mus musculus	2.25689	1.17434	0.0112433	0.23292	0	0	0	0	0	0	3.40391	2.92187	5.48361	9.59067	8.43858	10.4605	21.0837	8.35138
Chsy1	chondroitin sulfate synthase 1(Chsy1)	Mus musculus	0.66783	-0.582448	0.038839	0.423755	0	0	0	0	0	0	174.722	195.36	187.693	188.457	158.012	154.522	74.8195	110.986
Chtf18	CTF18, chromosome transmission fidelity factor 18(Chtf18)	Mus musculus	0.964204	-0.0525897	0.868668	0.979844	0	0	0	0	0	0	31.5844	42.3931	45.4276	31.8906	43.9748	51.3721	22.8714	27.6543
Chtf8	CTF8, chromosome transmission fidelity factor 8(Chtf8)	Mus musculus	1.33009	0.411521	0.116515	0.634153	0	0	0	0	0	0	146.496	113.272	110.428	148.299	178.891	134.519	164.031	212.208
Chtop	chromatin target of PRMT1(Chtop)	Mus musculus	1.24146	0.312033	0.201088	0.737578	0	0	0	0	0	0	77.7337	68.0089	74.7772	60.7928	94.0393	77.9038	91.5069	85.7931
Chuk	conserved helix-loop-helix ubiquitous kinase(Chuk)	Mus musculus	0.834828	-0.26045	0.28215	0.794894	0	0	0	0	0	0	87.7387	74.4947	82.6065	72.3323	62.6793	74.303	64.2126	63.5867
Churc1	churchill domain containing 1(Churc1)	Mus musculus	0.975438	-0.0358784	0.935528	0.993976	0	0	0	0	0	0	32.0999	13.6631	16.9344	42.2449	25.3891	16.2973	13.3244	47.3489
Ciao1	cytosolic iron-sulfur protein assembly 1(Ciao1)	Mus musculus	1.09521	0.131211	0.653112	0.94163	0	0	0	0	0	0	37.9278	26.7387	27.7576	37.2287	40.244	25.555	33.8688	42.3305
Ciao2a	cytosolic iron-sulfur assembly component 2A(Ciao2a)	Mus musculus	1.32682	0.407973	0.226781	0.758491	0	0	0	0	0	0	64.3834	21.9062	33.3132	37.2287	60.8823	35.1339	49.2307	62.8489
Ciao2b	cytosolic iron-sulfur assembly component 2B(Ciao2b)	Mus musculus	1.12992	0.17622	0.663298	0.944213	0	0	0	0	0	0	20.0229	12.6883	17.063	32.4601	19.102	14.912	15.9967	42.9066
Ciao3	cytosolic iron-sulfur assembly component 3(Ciao3)	Mus musculus	0.880749	-0.183197	0.544875	0.914479	0	0	0	0	0	0	26.6087	25.1712	27.0528	27.2983	22.5898	28.4464	15.5239	26.9064
Ciapin1	cytokine induced apoptosis inhibitor 1(Ciapin1)	Mus musculus	0.986153	-0.020116	0.948586	0.993976	0	0	0	0	0	0	19.612	22.6783	23.6011	26.67	24.9614	25.9071	16.1269	24.2784
Ciart	circadian associated repressor of transcription(Ciart)	Mus musculus	1.05278	0.0742032	0.867828	0.979753	0	0	0	0	0	0	5.21304	13.2264	9.52687	5.09544	4.96089	11.3087	12.578	5.96347
Cib1	calcium and integrin binding 1 (calmyrin)(Cib1)	Mus musculus	1.21749	0.283906	0.457898	0.890614	0	0	0	0	0	0	25.9478	13.7905	18.7605	36.4216	28.7226	13.6372	36.063	37.1504
Cic	capicua transcriptional repressor(Cic)	Mus musculus	0.961769	-0.0562376	0.838803	0.976762	0	0	0	0	0	0	334.635	586.162	511.606	436.834	404.282	592.111	416.579	384.8
Ciita	class II transactivator(Ciita)	Mus musculus	0.999774	-0.000325705	0.999192	1	0	0	0	0	0	0	503.136	718.192	745.931	575.92	499.076	732.03	889.993	421.516
Cinp	cyclin dependent kinase 2 interacting protein(Cinp)	Mus musculus	1.27786	0.353733	0.370166	0.853415	0	0	0	0	0	0	21.6891	9.79242	9.78408	18.0013	19.4487	14.4031	11.9218	29.9639
Cip2a	cell proliferation regulating inhibitor of protein phosphatase 2A(Cip2a)	Mus musculus	1.12443	0.169197	0.485912	0.899921	0	0	0	0	0	0	87.0881	92.9903	88.8952	82.444	96.8032	103.13	82.3371	112.871
Cipc	CLOCK interacting protein, circadian(Cipc)	Mus musculus	0.773856	-0.369863	0.19388	0.730273	0	0	0	0	0	0	46.0421	45.6243	40.5021	47.5805	36.8827	34.6919	22.558	44.9534
Cir1	corepressor interacting with RBPJ, 1(Cir1)	Mus musculus	1.22222	0.289503	0.304229	0.806608	0	0	0	0	0	0	27.7212	27.7006	32.6496	22.0777	37.4952	30.595	34.8729	31.667
Cirbp	cold inducible RNA binding protein(Cirbp)	Mus musculus	1.11229	0.153527	0.658717	0.942696	0	0	0	0	0	0	25.6391	22.6783	35.7258	15.437	36.9764	32.2065	16.9424	24.521
Cisd1	CDGSH iron sulfur domain 1(Cisd1)	Mus musculus	1.08721	0.120631	0.747258	0.954369	0	0	0	0	0	0	32.3958	13.4448	19.8357	39.5376	37.8698	22.0647	19.1737	35.2805
Cisd2	CDGSH iron sulfur domain 2(Cisd2)	Mus musculus	1.34775	0.430557	0.154106	0.696925	0	0	0	0	0	0	42.1483	29.4059	28.9639	38.3933	44.3544	32.3736	41.2907	69.204
Cisd3	CDGSH iron sulfur domain 3(Cisd3)	Mus musculus	1.00911	0.0130853	0.983497	0.999967	0	0	0	0	0	0	8.25716	6.6132	3.19449	12.0962	8.72712	3.66503	5.3101	12.7305
Cit	citron(Cit)	Mus musculus	0.804433	-0.313956	0.391701	0.862456	0	0	0	0	0	0	236.768	395.861	363.369	168.413	227.508	414.097	145.825	149.253
Cited2	Cbp/p300-interacting transactivator, with Glu/Asp-rich carboxy-terminal domain, 2(Cited2)	Mus musculus	0.914981	-0.128186	0.607982	0.928207	0	0	0	0	0	0	85.6974	90.63	100.665	83.8156	83.3531	93.2553	89.9396	63.5867
Ciz1	CDKN1A interacting zinc finger protein 1(Ciz1)	Mus musculus	0.918749	-0.122258	0.72915	0.951914	0	0	0	0	0	0	58.4432	104.007	107.355	57.12	70.9256	93.849	103.386	32.2052
Ckap2	cytoskeleton associated protein 2(Ckap2)	Mus musculus	1.0027	0.00388966	0.990645	1	0	0	0	0	0	0	38.4331	39.2087	35.3811	29.173	40.6059	40.9347	22.4623	38.568
Ckap2l	cytoskeleton associated protein 2-like(Ckap2l)	Mus musculus	1.17744	0.23565	0.329314	0.827109	0	0	0	0	0	0	87.8561	105.829	95.3922	84.2906	108.755	98.9096	119.085	112.871
Ckap4	cytoskeleton-associated protein 4(Ckap4)	Mus musculus	1.40348	0.489004	0.208078	0.742939	0	0	0	0	0	0	8.25716	8.60444	7.68014	12.3798	7.11736	12.3881	19.5988	12.7305
Ckap5	cytoskeleton associated protein 5(Ckap5)	Mus musculus	0.988668	-0.0164426	0.947071	0.993976	0	0	0	0	0	0	280.978	326.579	311.218	238.819	298.656	296.549	262.015	287.252
Cklf	chemokine-like factor(Cklf)	Mus musculus	0.903028	-0.147157	0.690222	0.945749	0	0	0	0	0	0	5.3891	6.40264	8.24856	5.95107	6.1429	5.14544	6.67813	5.50357
Cks1b	CDC28 protein kinase 1b(Cks1b)	Mus musculus	1.27085	0.345789	0.303456	0.806255	0	0	0	0	0	0	35.0853	23.7077	24.3547	22.8899	43.018	22.3654	21.9576	47.4146
Cks2	CDC28 protein kinase regulatory subunit 2(Cks2)	Mus musculus	1.50656	0.591261	0.0365457	0.411409	0	0	0	0	0	0	49.1934	34.9221	48.676	50.3414	68.4552	45.7898	70.1204	91.5468
Clasp1	CLIP associating protein 1(Clasp1)	Mus musculus	1.02022	0.0288746	0.912353	0.990772	0	0	0	0	0	0	160.387	191.398	184.331	140.409	151.535	189.518	213.174	135.982
Clasp2	CLIP associating protein 2(Clasp2)	Mus musculus	0.926993	-0.109369	0.648381	0.940222	0	0	0	0	0	0	178.223	169.999	183.325	157.716	165.77	155.592	161.423	156.157
Clasrp	CLK4-associating serine/arginine rich protein(Clasrp)	Mus musculus	0.825958	-0.275861	0.488699	0.902311	0	0	0	0	0	0	71.2857	129.301	114.616	44.5896	63.6412	137.431	60.2493	35.8465
Clcc1	chloride channel CLIC-like 1(Clcc1)	Mus musculus	0.815794	-0.293723	0.326742	0.82463	0	0	0	0	0	0	31.0231	24.9061	30.7669	24.0418	17.8086	29.5413	21.8248	21.1627
Clcf1	cardiotrophin-like cytokine factor 1(Clcf1)	Mus musculus	0.518345	-0.948015	0.00689633	0.179012	0	0	0	0	0	0	17.0553	26.0239	23.3311	29.1015	11.7593	14.7218	7.05534	15.9548
Clcn2	chloride channel, voltage-sensitive 2(Clcn2)	Mus musculus	1.12466	0.169488	0.697661	0.945749	0	0	0	0	0	0	3.76625	6.47542	2.21711	5.49644	4.59389	5.20455	6.9544	3.44668
Clcn3	chloride channel, voltage-sensitive 3(Clcn3)	Mus musculus	0.764494	-0.387423	0.122162	0.645403	0	0	0	0	0	0	136.141	145.22	144.009	146.442	110.851	133.206	83.2642	109.816
Clcn4	chloride channel, voltage-sensitive 4(Clcn4)	Mus musculus	0.910768	-0.134844	0.583572	0.924768	0	0	0	0	0	0	69.3158	71.1335	71.7653	63.209	58.0374	72.3651	62.4568	57.9871
Clcn5	chloride channel, voltage-sensitive 5(Clcn5)	Mus musculus	1.31113	0.390813	0.271211	0.78714	0	0	0	0	0	0	10.2985	9.09055	7.76759	6.90375	10.2584	8.23989	11.8528	14.3123
Clcn6	chloride channel, voltage-sensitive 6(Clcn6)	Mus musculus	0.633918	-0.657631	0.0491838	0.470914	0	0	0	0	0	0	23.6386	40.1445	41.6724	20.9539	19.3019	27.3669	17.0221	16.4324
Clcn7	chloride channel, voltage-sensitive 7(Clcn7)	Mus musculus	0.665937	-0.586542	0.0745117	0.556853	0	0	0	0	0	0	24.8582	48.2031	49.2136	32.8867	27.2216	31.2941	29.3583	15.4494
Cldnd1	claudin domain containing 1(Cldnd1)	Mus musculus	0.746685	-0.421428	0.171552	0.71421	0	0	0	0	0	0	28.6296	26.1097	20.2755	21.6844	21.1496	14.0793	20.0557	16.915
Clec11a	C-type lectin domain family 11, member a(Clec11a)	Mus musculus	0.939302	-0.0903389	0.830625	0.975554	0	0	0	0	0	0	7.68049	12.7897	9.04847	4.67912	6.78326	12.568	5.00993	7.75503
Clec12a	C-type lectin domain family 12, member a(Clec12a)	Mus musculus	0.810855	-0.302485	0.47762	0.897431	0	0	0	0	0	0	26.1162	8.46926	15.5815	33.5201	18.7046	10.9437	12.5912	25.6126
Clec16a	C-type lectin domain family 16, member A(Clec16a)	Mus musculus	0.83261	-0.264287	0.321403	0.82134	0	0	0	0	0	0	51.7476	67.6553	55.6077	48.2088	45.3694	59.1031	40.0582	41.3172
Clec2d	C-type lectin domain family 2, member d(Clec2d)	Mus musculus	1.29986	0.378358	0.223416	0.756502	0	0	0	0	0	0	112.793	94.9452	93.6689	153.767	90.8046	109.92	216.915	174.042
Clec2i	C-type lectin domain family 2, member i(Clec2i)	Mus musculus	2.50218	1.32319	0.000110377	0.0130829	0	1	1	0	1	1	12.0591	21.9062	22.9581	13.2916	26.1156	42.1658	57.8772	49.5625
Clic1	chloride intracellular channel 1(Clic1)	Mus musculus	0.977804	-0.0323821	0.928988	0.993976	0	0	0	0	0	0	442.514	231.974	244.885	578.286	415.611	237.466	240.105	571.229
Clic4	chloride intracellular channel 4 (mitochondrial)(Clic4)	Mus musculus	1.69753	0.763436	0.00456592	0.14242	0	0	0	0	0	0	115.901	79.6287	90.0655	78.5516	161.869	109.198	187.747	159.356
Clint1	clathrin interactor 1(Clint1)	Mus musculus	1.24215	0.312835	0.240024	0.766765	0	0	0	0	0	0	185.199	180.948	186.744	123.514	234.033	195.12	247.468	163.581
Clip1	CAP-GLY domain containing linker protein 1(Clip1)	Mus musculus	1.16098	0.215338	0.441524	0.882499	0	0	0	0	0	0	62.8448	86.1068	74.9135	46.025	94.6974	89.8061	59.9491	68.878
Clip2	CAP-GLY domain containing linker protein 2(Clip2)	Mus musculus	0.724121	-0.465698	0.0996556	0.609982	0	0	0	0	0	0	151.063	196.202	203.531	137.156	121.876	159.652	137.159	79.4708
Clk1	CDC-like kinase 1(Clk1)	Mus musculus	0.905031	-0.143961	0.69118	0.945749	0	0	0	0	0	0	204.771	297.017	288.358	168.111	115.308	313.938	318.712	119.3
Clk2	CDC-like kinase 2(Clk2)	Mus musculus	1.41563	0.501442	0.189621	0.72945	0	0	0	0	0	0	4.17196	7.02912	7.19145	6.58449	6.27198	12.1105	7.27848	9.70327
Clk3	CDC-like kinase 3(Clk3)	Mus musculus	0.882763	-0.179902	0.490027	0.902422	0	0	0	0	0	0	89.3795	111.975	106.671	79.07	90.0655	107.293	77.1997	67.1496
Clk4	CDC like kinase 4(Clk4)	Mus musculus	1.00613	0.00881526	0.979683	0.999655	0	0	0	0	0	0	69.9869	102.564	96.6268	50.5662	51.2187	122.02	99.8426	48.6275
Cln3	ceroid lipofuscinosis, neuronal 3, juvenile (Batten, Spielmeyer-Vogt disease)(Cln3)	Mus musculus	0.661365	-0.596481	0.102425	0.61365	0	0	0	0	0	0	9.52789	14.3832	9.94869	8.7044	5.97332	9.51983	5.88122	6.76702
Cln5	ceroid-lipofuscinosis, neuronal 5(Cln5)	Mus musculus	1.40018	0.485617	0.186453	0.725519	0	0	0	0	0	0	13.2227	8.30029	11.2347	11.1461	10.838	10.5273	21.2138	18.9087
Cln6	ceroid-lipofuscinosis, neuronal 6(Cln6)	Mus musculus	1.47157	0.557351	0.24936	0.772356	0	0	0	0	0	0	8.88232	2.92187	6.28095	6.32652	7.51221	4.93468	18.3423	5.15486
Cln8	CLN8 transmembrane ER and ERGIC protein(Cln8)	Mus musculus	2.41405	1.27146	0.0062304	0.1717	0	0	0	0	0	0	2.19443	4.00327	1.68212	1.4916	2.93604	4.19962	8.40478	7.11068
Clns1a	chloride channel, nucleotide-sensitive, 1A(Clns1a)	Mus musculus	1.17499	0.232649	0.459713	0.891765	0	0	0	0	0	0	56.8969	23.9313	31.6156	40.8248	52.5196	31.4817	47.5784	48.5163
Clock	circadian locomotor output cycles kaput(Clock)	Mus musculus	1.11086	0.151675	0.597022	0.926586	0	0	0	0	0	0	47.2975	65.8928	63.1644	34.7614	48.5408	63.0714	73.0026	49.9112
Clp1	CLP1, cleavage and polyadenylation factor I subunit(Clp1)	Mus musculus	1.12138	0.165271	0.585799	0.924768	0	0	0	0	0	0	25.0751	18.9402	19.4756	24.0418	30.9625	19.2401	24.6087	23.3485
Clpb	ClpB caseinolytic peptidase B(Clpb)	Mus musculus	1.51221	0.596655	0.0345526	0.401984	0	0	0	0	0	0	19.7651	25.1712	24.0538	22.9819	39.0291	35.2804	28.1098	36.6652
Clpp	caseinolytic mitochondrial matrix peptidase proteolytic subunit(Clpp)	Mus musculus	0.897649	-0.155777	0.674029	0.945749	0	0	0	0	0	0	20.6531	12.3738	17.7652	36.2019	21.266	19.0859	13.0959	24.6372
Clptm1	cleft lip and palate associated transmembrane protein 1(Clptm1)	Mus musculus	0.959906	-0.0590351	0.805979	0.971029	0	0	0	0	0	0	99.0732	87.4949	86.0145	101.516	93.9785	86.1565	97.8238	81.1436
Clptm1l	CLPTM1-like(Clptm1l)	Mus musculus	1.28169	0.358042	0.174624	0.717209	0	0	0	0	0	0	93.9673	75.4929	80.2737	88.1167	99.5697	77.8112	142.265	113.387
Clpx	caseinolytic mitochondrial matrix peptidase chaperone subunit(Clpx)	Mus musculus	0.803533	-0.315571	0.265402	0.783055	0	0	0	0	0	0	39.5813	29.7204	27.3769	31.1141	27.6114	26.0022	26.8693	22.2013
Clspn	claspin(Clspn)	Mus musculus	1.08725	0.120688	0.687764	0.945749	0	0	0	0	0	0	302.948	355.22	344.696	179.927	337.938	447.653	260.224	240.176
Clstn1	calsyntenin 1(Clstn1)	Mus musculus	3.28404	1.71547	2.75654e-05	0.00505348	1	1	1	1	1	1	11.0385	9.25432	10.2779	7.1234	21.7216	20.2194	61.7927	20.1141
Clta	clathrin, light polypeptide (Lca)(Clta)	Mus musculus	0.941618	-0.0867869	0.748686	0.954568	0	0	0	0	0	0	682.783	441.863	452.12	690.411	578.045	458.787	495.457	602.522
Cltb	clathrin, light polypeptide (Lcb)(Cltb)	Mus musculus	0.621489	-0.6862	0.0452054	0.454678	0	0	0	0	0	0	53.8196	44.3012	40.4686	30.1589	36.9232	31.9804	23.076	12.8872
Cltc	clathrin, heavy polypeptide (Hc)(Cltc)	Mus musculus	1.15405	0.206702	0.408741	0.86934	0	0	0	0	0	0	509.102	471.601	478.468	452.046	524.837	468.636	660.514	551.656
Cluap1	clusterin associated protein 1(Cluap1)	Mus musculus	1.09105	0.125714	0.639094	0.938201	0	0	0	0	0	0	38.7648	40.3317	40.5587	35.6119	45.7566	50.2772	40.3451	33.0265
Cluh	clustered mitochondria (cluA/CLU1) homolog(Cluh)	Mus musculus	1.09367	0.12918	0.614349	0.930192	0	0	0	0	0	0	65.7894	81.0377	83.0001	60.7928	85.1223	94.7485	72.1605	65.8104
Cmah	cytidine monophospho-N-acetylneuraminic acid hydroxylase(Cmah)	Mus musculus	0.714566	-0.484861	0.228676	0.759443	0	0	0	0	0	0	28.5199	73	62.8069	57.3703	18.8716	45.2963	71.0209	23.2323
Cmas	cytidine monophospho-N-acetylneuraminic acid synthetase(Cmas)	Mus musculus	1.06037	0.0845624	0.77821	0.963557	0	0	0	0	0	0	22.4954	20.9314	21.2271	30.8127	29.5781	21.2577	27.6051	22.7926
Cmc2	COX assembly mitochondrial protein 2(Cmc2)	Mus musculus	1.23393	0.30326	0.475522	0.895917	0	0	0	0	0	0	21.2119	6.40264	9.86124	17.0665	19.1602	11.2161	11.1462	25.7819
Cmip	c-Maf inducing protein(Cmip)	Mus musculus	0.984996	-0.0218098	0.934509	0.993976	0	0	0	0	0	0	114.962	137.549	142.27	126.094	140.236	147.249	84.2178	141.347
Cmpk1	cytidine monophosphate (UMP-CMP) kinase 1(Cmpk1)	Mus musculus	1.49453	0.579695	0.14821	0.690789	0	0	0	0	0	0	249.353	92.6628	103.546	221.204	230.13	129.669	184.778	451.935
Cmpk2	cytidine monophosphate (UMP-CMP) kinase 2, mitochondrial(Cmpk2)	Mus musculus	1.29374	0.371548	0.373698	0.854518	0	0	0	0	0	0	8.48681	6.47542	2.95014	9.7669	8.54488	6.82374	11.9643	8.48783
Cmss1	cms small ribosomal subunit 1(Cmss1)	Mus musculus	1.38307	0.467874	0.235133	0.764677	0	0	0	0	0	0	8.00455	5.44601	9.70435	4.93964	14.6802	7.50997	7.64506	9.02606
Cmtm4	CKLF-like MARVEL transmembrane domain containing 4(Cmtm4)	Mus musculus	1.51365	0.598028	0.10709	0.624423	0	0	0	0	0	0	4.54705	8.90078	6.79536	10.1245	11.8176	10.7355	10.0145	13.4052
Cmtm6	CKLF-like MARVEL transmembrane domain containing 6(Cmtm6)	Mus musculus	0.966415	-0.0492852	0.854669	0.977497	0	0	0	0	0	0	54.5876	49.0661	51.9811	60.9001	50.9403	40.2331	69.7352	48.3622
Cmtm7	CKLF-like MARVEL transmembrane domain containing 7(Cmtm7)	Mus musculus	1.015	0.0214778	0.947851	0.993976	0	0	0	0	0	0	38.9383	27.8565	34.5323	63.0915	39.1835	35.5529	31.409	60.7364
Cmtr1	cap methyltransferase 1(Cmtr1)	Mus musculus	1.02917	0.0414783	0.911355	0.990772	0	0	0	0	0	0	10.2526	8.01175	12.9477	10.1245	11.891	12.568	6.89064	11.1891
Cmtr2	cap methyltransferase 2(Cmtr2)	Mus musculus	1.14924	0.200686	0.577492	0.924768	0	0	0	0	0	0	8.48681	8.33929	11.5536	5.76717	9.73448	8.44551	10.9894	10.0772
Cmya5	cardiomyopathy associated 5(Cmya5)	Mus musculus	0.779284	-0.359779	0.445343	0.883931	0	0	0	0	0	0	16.5705	59.2692	25.2833	24.8004	8.72712	30.5231	43.538	15.3433
Cnbd2	cyclic nucleotide binding domain containing 2(Cnbd2)	Mus musculus	1.08139	0.112888	0.778618	0.96378	0	0	0	0	0	0	12.7659	16.1535	25.0363	9.6392	11.8454	21.8565	24.8478	10.2289
Cnbp	cellular nucleic acid binding protein(Cnbp)	Mus musculus	1.21283	0.278377	0.39795	0.865949	0	0	0	0	0	0	360.942	188.739	206.15	364.512	336.391	195.768	321.124	505.505
Cndp2	CNDP dipeptidase 2 (metallopeptidase M20 family)(Cndp2)	Mus musculus	1.01535	0.0219813	0.942882	0.993976	0	0	0	0	0	0	54.5034	35.3744	30.8157	54.073	60.6342	34.5428	37.6356	44.635
Cnep1r1	CTD nuclear envelope phosphatase 1 regulatory subunit 1(Cnep1r1)	Mus musculus	0.901072	-0.150285	0.737847	0.954181	0	0	0	0	0	0	15.7437	7.96495	11.0778	29.219	11.7846	9.76656	10.1314	25.9866
Cngb1	cyclic nucleotide gated channel beta 1(Cngb1)	Mus musculus	0.435828	-1.19817	0.025368	0.354401	0	0	0	0	0	0	8.48681	37.2252	8.77069	11.611	3.53337	13.4701	7.43255	4.35889
Cnih1	cornichon family AMPA receptor auxiliary protein 1(Cnih1)	Mus musculus	1.0939	0.129474	0.750272	0.954896	0	0	0	0	0	0	31.9365	10.5281	18.4004	22.5528	24.3565	10.3371	22.1223	34.4365
Cnih4	cornichon family AMPA receptor auxiliary protein 4(Cnih4)	Mus musculus	1.0356	0.0504671	0.911706	0.990772	0	0	0	0	0	0	9.94891	6.34805	4.5088	16.17	9.46366	5.69031	14.1744	8.97047
Cnksr3	Cnksr family member 3(Cnksr3)	Mus musculus	4.06124	2.02192	7.09833e-07	0.000297982	1	1	1	1	1	1	5.55751	5.37063	2.83183	3.35099	14.5587	23.6993	10.6282	20.6624
Cnn2	calponin 2(Cnn2)	Mus musculus	0.764614	-0.387197	0.246134	0.76917	0	0	0	0	0	0	425.647	266.498	284.289	566.235	346.22	225.962	177.837	429.516
Cnn3	calponin 3, acidic(Cnn3)	Mus musculus	1.24929	0.321107	0.508621	0.904558	0	0	0	0	0	0	1.87292	9.14514	5.95172	2.97298	7.68938	8.28359	4.90367	4.03797
Cnnm2	cyclin M2(Cnnm2)	Mus musculus	1.22125	0.288361	0.588148	0.925441	0	0	0	0	0	0	2.87827	10.0082	8.16112	1.31281	5.14819	10.0441	6.28499	5.83207
Cnnm3	cyclin M3(Cnnm3)	Mus musculus	0.99482	-0.00749328	0.98252	0.999967	0	0	0	0	0	0	17.5656	21.4565	18.1535	24.8004	18.5046	26.5471	18.584	17.9157
Cnnm4	cyclin M4(Cnnm4)	Mus musculus	0.926083	-0.110787	0.704679	0.946556	0	0	0	0	0	0	26.3535	29.7204	25.3656	26.7645	27.2798	30.8007	21.7956	20.3263
Cnot1	CCR4-NOT transcription complex, subunit 1(Cnot1)	Mus musculus	1.04169	0.0589263	0.820323	0.973879	0	0	0	0	0	0	405.775	462.851	471.133	369.15	392.148	430.32	576.997	380.697
Cnot10	CCR4-NOT transcription complex, subunit 10(Cnot10)	Mus musculus	0.875902	-0.191158	0.434858	0.882416	0	0	0	0	0	0	69.081	81.9527	83.4219	68.1768	66.2431	73.8506	58.7006	66.2753
Cnot11	CCR4-NOT transcription complex, subunit 11(Cnot11)	Mus musculus	0.896122	-0.158233	0.596402	0.926586	0	0	0	0	0	0	40.6556	34.02	37.5185	58.0344	46.354	24.8482	38.3581	42.9824
Cnot2	CCR4-NOT transcription complex, subunit 2(Cnot2)	Mus musculus	0.865593	-0.208239	0.417925	0.876659	0	0	0	0	0	0	170.481	176.971	177.153	185.03	173.535	153.695	108.927	178.085
Cnot3	CCR4-NOT transcription complex, subunit 3(Cnot3)	Mus musculus	1.07087	0.0987846	0.694185	0.945749	0	0	0	0	0	0	138.586	181.138	170.753	133.411	164.686	192.432	160.063	150.921
Cnot4	CCR4-NOT transcription complex, subunit 4(Cnot4)	Mus musculus	0.850333	-0.2339	0.387085	0.859336	0	0	0	0	0	0	48.3463	71.734	65.4278	52.9364	40.7704	53.4899	63.8646	44.635
Cnot6	CCR4-NOT transcription complex, subunit 6(Cnot6)	Mus musculus	1.26921	0.34393	0.165975	0.706952	0	0	0	0	0	0	122.566	107.059	115.66	100.997	144.165	111.817	162.594	147.859
Cnot6l	CCR4-NOT transcription complex, subunit 6-like(Cnot6l)	Mus musculus	0.864582	-0.209926	0.384699	0.857905	0	0	0	0	0	0	117.92	127.938	130.393	145.477	111.605	101.742	110.309	127.416
Cnot7	CCR4-NOT transcription complex, subunit 7(Cnot7)	Mus musculus	1.13823	0.186793	0.476101	0.895917	0	0	0	0	0	0	47.2057	45.029	37.3204	41.4583	52.8689	40.0223	47.8786	53.8835
Cnot8	CCR4-NOT transcription complex, subunit 8(Cnot8)	Mus musculus	1.05105	0.0718259	0.786957	0.966547	0	0	0	0	0	0	47.2261	71.5104	67.9947	57.968	60.7051	63.1897	79.8826	53.4185
Cnot9	CCR4-NOT transcription complex, subunit 9(Cnot9)	Mus musculus	1.27954	0.355628	0.193942	0.730273	0	0	0	0	0	0	67.7516	47.7533	51.4513	58.4431	82.6292	60.3471	53.5685	91.8627
Cnp	2',3'-cyclic nucleotide 3' phosphodiesterase(Cnp)	Mus musculus	1.07903	0.109729	0.720422	0.950649	0	0	0	0	0	0	380.12	220.24	241.469	442.938	383.057	241.923	300.569	460.749
Cnppd1	cyclin Pas1/PHO80 domain containing 1(Cnppd1)	Mus musculus	0.810148	-0.303742	0.243737	0.76845	0	0	0	0	0	0	46.6953	60.2155	46.302	44.937	39.7175	42.6388	41.0198	37.1504
Cnpy2	canopy FGF signaling regulator 2(Cnpy2)	Mus musculus	1.33239	0.414017	0.183076	0.725519	0	0	0	0	0	0	29.0787	14.3026	18.6165	24.545	30.8993	26.7013	26.601	31.1162
Cnpy3	canopy FGF signaling regulator 3(Cnpy3)	Mus musculus	1.03579	0.0507359	0.840131	0.976814	0	0	0	0	0	0	51.5639	49.3962	47.3257	58.2617	54.9444	48.2751	57.2449	53.4792
Cnpy4	canopy FGF signaling regulator 4(Cnpy4)	Mus musculus	1.06392	0.0893848	0.770467	0.962367	0	0	0	0	0	0	15.708	21.0406	19.7482	24.3279	24.3185	22.3654	21.2962	18.0117
Cnr2	cannabinoid receptor 2 (macrophage)(Cnr2)	Mus musculus	0.642632	-0.637934	0.029824	0.379572	0	0	0	0	0	0	40.1861	57.5536	48.3108	48.6992	35.3337	38.8092	19.2481	31.7454
Cnst	consortin, connexin sorting protein(Cnst)	Mus musculus	1.50129	0.586202	0.0828704	0.572021	0	0	0	0	0	0	142.546	158.023	171.746	104.174	152.112	217.851	374.581	120.955
Cntln	centlein, centrosomal protein(Cntln)	Mus musculus	6.50381	2.70129	1.26673e-10	2.55246e-07	1	1	1	1	1	1	19.5865	22.9798	17.8114	5.88977	77.1976	126.102	167.065	60.7364
Cntn2	contactin 2(Cntn2)	Mus musculus	0.618061	-0.694178	0.0607842	0.515469	0	0	0	0	0	0	13.6973	16.1535	9.78408	9.7669	6.40613	9.57123	5.42698	9.11703
Cntrl	centriolin(Cntrl)	Mus musculus	1.19619	0.258442	0.527763	0.910678	0	0	0	0	0	0	476.905	905.14	841.616	347.43	499.658	884.701	1356.89	334.262
Cntrob	centrobin, centrosomal BRCA2 interacting protein(Cntrob)	Mus musculus	1.02427	0.0346012	0.915273	0.991646	0	0	0	0	0	0	58.6779	71.812	70.3456	32.4601	60.1736	90.2893	43.8568	44.635
Coa3	cytochrome C oxidase assembly factor 3(Coa3)	Mus musculus	0.970769	-0.0427995	0.916825	0.992028	0	0	0	0	0	0	13.9014	9.14514	12.4333	17.5058	15.3484	6.43565	9.96407	19.6845
Coa4	cytochrome c oxidase assembly factor 4(Coa4)	Mus musculus	1.52271	0.606646	0.15891	0.698064	0	0	0	0	0	0	3.86321	5.98931	3.76548	6.07367	10.3673	3.28465	6.32218	10.0166
Coa5	cytochrome C oxidase assembly factor 5(Coa5)	Mus musculus	1.17211	0.229105	0.45285	0.886384	0	0	0	0	0	0	55.9936	31.5219	36.7597	42.485	54.1193	31.6539	66.351	43.3488
Coa6	cytochrome c oxidase assembly factor 6(Coa6)	Mus musculus	1.23524	0.304792	0.434658	0.882416	0	0	0	0	0	0	8.18061	6.47542	9.00218	15.8559	15.9331	9.71002	9.38764	13.7817
Coa7	cytochrome c oxidase assembly factor 7(Coa7)	Mus musculus	1.20151	0.264844	0.514138	0.905038	0	0	0	0	0	0	8.3133	4.63236	10.4271	5.68289	12.3719	6.68238	9.65859	6.20352
Coasy	Coenzyme A synthase(Coasy)	Mus musculus	1.1286	0.174529	0.552345	0.917555	0	0	0	0	0	0	20.8113	25.4078	20.3809	20.0344	24.1666	20.9621	24.0163	28.6297
Cobl	cordon-bleu WH2 repeat(Cobl)	Mus musculus	0.460904	-1.11746	0.00420629	0.136265	0	0	0	0	0	0	21.3446	37.5892	29.2288	26.7645	20.2612	16.5415	5.64215	10.5068
Cobll1	Cobl-like 1(Cobll1)	Mus musculus	1.42817	0.514164	0.238756	0.766073	0	0	0	0	0	0	4.37864	10.2421	10.0927	5.00094	8.24622	17.8934	6.38062	9.92058
Cog1	component of oligomeric golgi complex 1(Cog1)	Mus musculus	0.889904	-0.168278	0.551622	0.917555	0	0	0	0	0	0	54.8096	82.4674	76.2098	50.5662	51.9476	80.7952	49.5096	52.7236
Cog2	component of oligomeric golgi complex 2(Cog2)	Mus musculus	0.93396	-0.0985672	0.703453	0.945981	0	0	0	0	0	0	43.641	47.7533	45.7311	39.1545	43.1243	39.1099	45.1478	37.2565
Cog3	component of oligomeric golgi complex 3(Cog3)	Mus musculus	0.803576	-0.315493	0.258033	0.77765	0	0	0	0	0	0	53.8196	69.7609	61.4308	53.6133	40.0136	64.6315	52.8513	34.2571
Cog4	component of oligomeric golgi complex 4(Cog4)	Mus musculus	0.951747	-0.0713499	0.777574	0.963246	0	0	0	0	0	0	67.4097	88.9117	82.4394	65.283	60.1736	82.7562	73.1513	73.29
Cog5	component of oligomeric golgi complex 5(Cog5)	Mus musculus	0.878315	-0.18719	0.490117	0.902422	0	0	0	0	0	0	58.0451	70.1613	61.1428	48.4412	43.5546	68.3865	41.9947	54.9119
Cog6	component of oligomeric golgi complex 6(Cog6)	Mus musculus	0.829028	-0.270508	0.34609	0.840779	0	0	0	0	0	0	41.4797	51.9594	40.8236	56.5019	36.0981	34.1675	31.579	56.2941
Cog7	component of oligomeric golgi complex 7(Cog7)	Mus musculus	0.634935	-0.655319	0.0424982	0.439599	0	0	0	0	0	0	34.5826	20.9756	19.0537	22.3944	17.1657	12.4292	17.1496	14.843
Cog8	component of oligomeric golgi complex 8(Cog8)	Mus musculus	0.80425	-0.314284	0.270821	0.78714	0	0	0	0	0	0	47.8053	55.2452	59.2395	56.1546	45.4124	58.1085	26.7657	45.3855
Coil	coilin(Coil)	Mus musculus	1.16723	0.223084	0.479699	0.899156	0	0	0	0	0	0	22.5311	19.3223	17.5722	14.0527	24.6577	22.7432	15.7523	22.6106
Col11a2	collagen, type XI, alpha 2(Col11a2)	Mus musculus	0.792865	-0.334852	0.468404	0.892927	0	0	0	0	0	0	20.4031	64.1824	35.9753	14.2519	17.2011	37.5704	39.5269	12.589
Col12a1	collagen, type XII, alpha 1(Col12a1)	Mus musculus	0.71662	-0.48072	0.296494	0.802564	0	0	0	0	0	0	4.67974	11.7343	5.52991	7.76448	2.35389	5.38703	9.11669	4.43217
Col18a1	collagen, type XVIII, alpha 1(Col18a1)	Mus musculus	0.82456	-0.278303	0.582361	0.924768	0	0	0	0	0	0	2.6231	7.02912	3.85808	6.07367	2.84492	1.7734	8.40478	3.12829
Col27a1	collagen, type XXVII, alpha 1(Col27a1)	Mus musculus	1.24477	0.315879	0.517925	0.906866	0	0	0	0	0	0	5.05994	25.8081	14.6581	7.63422	15.3028	29.3845	9.45139	12.0331
Col4a3bp	n/a	n/a	0.973106	-0.0393315	0.886223	0.984469	0	0	0	0	0	0	65.0902	97.1106	93.9184	64.7287	67.2808	86.2362	98.3471	60.3599
Col5a1	collagen, type V, alpha 1(Col5a1)	Mus musculus	1.06266	0.0876746	0.89936	0.988126	0	0	0	0	0	0	2.81448	15.0565	4.56282	3.70856	1.55914	5.83938	18.2759	2.11248
Col5a3	collagen, type V, alpha 3(Col5a3)	Mus musculus	0.694445	-0.526068	0.249968	0.772356	0	0	0	0	0	0	3.24316	14.4508	5.84884	6.96249	4.04971	4.80618	4.71241	7.60595
Col6a4	collagen, type VI, alpha 4(Col6a4)	Mus musculus	0.587251	-0.76795	0.118424	0.638835	0	0	0	0	0	0	2.81448	16.0027	4.63483	7.58314	3.43213	6.39453	4.02973	4.35889
Col7a1	collagen, type VII, alpha 1(Col7a1)	Mus musculus	0.782431	-0.353964	0.434376	0.882416	0	0	0	0	0	0	13.3809	36.8769	16.7595	12.8037	9.81801	28.3899	16.4881	7.75503
Colgalt1	collagen beta(1-O)galactosyltransferase 1(Colgalt1)	Mus musculus	0.938152	-0.0921064	0.71013	0.948504	0	0	0	0	0	0	69.5071	65.4873	64.6871	59.8632	52.1349	67.8905	61.5483	61.919
Colq	collagen-like tail subunit (single strand of homotrimer) of asymmetric acetylcholinesterase(Colq)	Mus musculus	1.15987	0.213958	0.599074	0.92704	0	0	0	0	0	0	5.98109	5.07428	5.60707	7.01869	7.82606	7.45343	3.11062	9.07407
Commd1	COMM domain containing 1(Commd1)	Mus musculus	1.09755	0.134286	0.683001	0.945749	0	0	0	0	0	0	37.8768	22.4391	26.8213	42.2449	40.5376	22.9771	28.4498	50.0375
Commd10	COMM domain containing 10(Commd10)	Mus musculus	0.924411	-0.113394	0.721878	0.950649	0	0	0	0	0	0	33.1767	22.5223	25.6896	20.8006	27.4823	22.1907	15.4867	29.2968
Commd2	COMM domain containing 2(Commd2)	Mus musculus	1.10378	0.142457	0.730519	0.951962	0	0	0	0	0	0	23.1078	11.4587	10.8695	28.6724	22.5493	13.7709	12.7878	32.6904
Commd3	COMM domain containing 3(Commd3)	Mus musculus	1.79173	0.841352	0.058805	0.505009	0	0	0	0	0	0	23.0644	12.3114	16.0753	24.9587	18.6438	17.4719	75.744	25.0769
Commd4	COMM domain containing 4(Commd4)	Mus musculus	0.78272	-0.353432	0.32579	0.823671	0	0	0	0	0	0	57.2337	30.2377	36.9835	93.5263	40.9324	29.2843	38.7831	61.6132
Commd5	COMM domain containing 5(Commd5)	Mus musculus	1.19282	0.254382	0.586063	0.924768	0	0	0	0	0	0	10.2985	3.88889	6.87252	19.1252	11.7846	6.58472	13.2978	16.2732
Commd6	COMM domain containing 6(Commd6)	Mus musculus	1.43575	0.521803	0.299652	0.804693	0	0	0	0	0	0	12.299	3.43658	10.1545	19.5159	15.4142	8.86187	9.58421	31.3385
Commd7	COMM domain containing 7(Commd7)	Mus musculus	1.1722	0.22922	0.442682	0.882499	0	0	0	0	0	0	41.8625	24.8255	27.8322	45.0289	48.4902	32.6614	35.4201	47.0103
Commd8	COMM domain containing 8(Commd8)	Mus musculus	0.963223	-0.0540586	0.86998	0.980213	0	0	0	0	0	0	58.4432	33.5703	37.2819	60.7928	51.1883	36.9613	27.1588	67.7814
Commd9	COMM domain containing 9(Commd9)	Mus musculus	1.41663	0.502463	0.289688	0.799394	0	0	0	0	0	0	10.2526	2.78669	2.83183	6.8399	8.60057	4.72393	6.89064	11.9674
Comt	catechol-O-methyltransferase(Comt)	Mus musculus	1.43681	0.52287	0.0979087	0.609284	0	0	0	0	0	0	18.7572	16.3666	16.6977	25.2499	28.3859	20.9621	24.3112	37.0847
Cop1	COP1, E3 ubiquitin ligase(Cop1)	Mus musculus	0.926593	-0.109992	0.657037	0.942432	0	0	0	0	0	0	97.9173	110.256	112.429	126.347	83.6138	104.543	122.3	103.689
Copa	coatomer protein complex subunit alpha(Copa)	Mus musculus	1.12037	0.163974	0.524276	0.910089	0	0	0	0	0	0	237.712	189.859	200.347	201.877	230.13	175.371	287.213	236.972
Copb1	coatomer protein complex, subunit beta 1(Copb1)	Mus musculus	1.06852	0.0956176	0.728754	0.951914	0	0	0	0	0	0	87.6341	63.1113	65.0111	73.193	88.9721	50.6422	97.5103	71.6324
Copb2	coatomer protein complex, subunit beta 2 (beta prime)(Copb2)	Mus musculus	1.24465	0.315741	0.250385	0.772356	0	0	0	0	0	0	154.023	116.734	111.457	164.947	185.704	113.873	191.004	190.452
Cope	coatomer protein complex, subunit epsilon(Cope)	Mus musculus	0.998542	-0.00210464	0.994902	1	0	0	0	0	0	0	92.5716	59.7164	58.5502	104.841	86.9776	62.4032	55.6246	110.208
Copg1	coatomer protein complex, subunit gamma 1(Copg1)	Mus musculus	1.0459	0.0647381	0.791011	0.967869	0	0	0	0	0	0	111.268	137.12	124.415	102.971	128.366	134.069	124.552	110.622
Copg2	coatomer protein complex, subunit gamma 2(Copg2)	Mus musculus	1.12651	0.171854	0.546925	0.915327	0	0	0	0	0	0	32.2147	23.7077	27.1789	26.2588	31.2106	25.1052	36.7457	30.1408
Coprs	coordinator of PRMT5, differentiation stimulator(Coprs)	Mus musculus	0.722279	-0.469371	0.448046	0.886144	0	0	0	0	0	0	6.78231	1.31016	5.24955	13.9454	7.3401	1.16171	3.59408	7.60595
Cops2	COP9 signalosome subunit 2(Cops2)	Mus musculus	1.24258	0.313335	0.265944	0.783347	0	0	0	0	0	0	70.4334	39.2087	47.2563	56.2874	69.4221	46.1624	76.1238	73.2016
Cops3	COP9 signalosome subunit 3(Cops3)	Mus musculus	1.13403	0.181462	0.510385	0.904558	0	0	0	0	0	0	89.5428	52.9472	52.0814	63.0915	79.9387	54.5128	76.153	81.5984
Cops4	COP9 signalosome subunit 4(Cops4)	Mus musculus	0.848645	-0.236767	0.394256	0.862729	0	0	0	0	0	0	47.2975	36.8119	39.4141	44.5896	47.331	31.9804	34.7242	28.6297
Cops5	COP9 signalosome subunit 5(Cops5)	Mus musculus	1.28599	0.362879	0.238215	0.766073	0	0	0	0	0	0	47.4379	29.1459	31.0241	36.511	52.6766	27.0354	45.4984	60.1299
Cops6	COP9 signalosome subunit 6(Cops6)	Mus musculus	1.03815	0.0540163	0.863832	0.978757	0	0	0	0	0	0	82.1736	43.095	48.869	79.6319	88.8126	47.3884	48.0486	79.1979
Cops7a	COP9 signalosome subunit 7A(Cops7a)	Mus musculus	1.05081	0.0714954	0.799592	0.970208	0	0	0	0	0	0	30.3162	32.8164	34.5992	29.6327	43.2003	33.2269	29.2255	28.1799
Cops7b	COP9 signalosome subunit 7B(Cops7b)	Mus musculus	0.92593	-0.111025	0.725859	0.951418	0	0	0	0	0	0	20.0866	16.0027	19.3598	23.0483	19.717	13.9379	16.9424	22.0825
Cops8	COP9 signalosome subunit 8(Cops8)	Mus musculus	1.16369	0.218702	0.522477	0.909931	0	0	0	0	0	0	36.8638	14.9577	22.0116	35.732	35.2907	22.4194	30.4049	39.3892
Cops9	COP9 signalosome subunit 9(Cops9)	Mus musculus	0.838346	-0.254382	0.6909	0.945749	0	0	0	0	0	0	16.2592	1.54412	4.89718	24.1951	9.58009	3.60078	8.65448	17.476
Copz1	coatomer protein complex, subunit zeta 1(Copz1)	Mus musculus	1.48104	0.566614	0.0917286	0.59382	0	0	0	0	0	0	55.5343	26.4398	38.3184	51.8765	60.3001	32.0806	76.6843	85.9396
Coq10a	coenzyme Q10A(Coq10a)	Mus musculus	1.01379	0.0197641	0.958511	0.99465	0	0	0	0	0	0	12.891	9.39989	8.32573	10.7937	8.63094	9.453	9.96407	13.9333
Coq10b	coenzyme Q10B(Coq10b)	Mus musculus	1.18356	0.243127	0.558373	0.919477	0	0	0	0	0	0	6.39956	3.70693	5.0155	4.07635	5.7354	3.13301	5.14806	8.70767
Coq2	coenzyme Q2 4-hydroxybenzoate polyprenyltransferase(Coq2)	Mus musculus	0.676207	-0.564463	0.0515201	0.478843	0	0	0	0	0	0	32.651	35.1612	36.8781	30.8945	26.2016	26.3466	22.6589	16.4703
Coq3	coenzyme Q3 methyltransferase(Coq3)	Mus musculus	1.15211	0.20428	0.62277	0.933487	0	0	0	0	0	0	8.79556	6.77957	9.17708	15.552	10.1546	7.15786	9.50452	19.6188
Coq4	coenzyme Q4(Coq4)	Mus musculus	0.945521	-0.0808191	0.826733	0.975554	0	0	0	0	0	0	7.10892	8.46926	7.5464	6.18605	5.7354	5.6132	7.33692	9.02606
Coq5	coenzyme Q5 methyltransferase(Coq5)	Mus musculus	0.991862	-0.0117889	0.966248	0.996745	0	0	0	0	0	0	39.4078	38.7642	37.8349	31.6147	44.8252	34.1059	33.4279	34.0575
Coq6	coenzyme Q6 monooxygenase(Coq6)	Mus musculus	0.86288	-0.212768	0.576688	0.924768	0	0	0	0	0	0	10.7476	7.82978	12.9889	6.1273	10.7672	8.28359	6.75783	6.71143
Coq7	demethyl-Q 7(Coq7)	Mus musculus	1.34049	0.422758	0.273885	0.789978	0	0	0	0	0	0	17.7646	6.90435	9.40084	15.3093	22.1367	10.8357	15.5929	17.6352
Coq8a	coenzyme Q8A(Coq8a)	Mus musculus	1.09728	0.133938	0.724054	0.950739	0	0	0	0	0	0	19.214	28.3505	25.916	17.2045	17.4998	19.8621	46.3618	15.7956
Coq8b	coenzyme Q8B(Coq8b)	Mus musculus	0.769681	-0.377668	0.218673	0.753208	0	0	0	0	0	0	21.6227	27.1157	25.3296	28.56	16.2039	25.6449	21.5299	15.6111
Coq9	coenzyme Q9(Coq9)	Mus musculus	1.01	0.0143619	0.968701	0.997577	0	0	0	0	0	0	16.004	13.7255	18.6165	19.6258	19.4487	16.9064	9.87641	22.4135
Coro1a	coronin, actin binding protein 1A(Coro1a)	Mus musculus	0.741156	-0.432152	0.173947	0.716932	0	0	0	0	0	0	1733.17	1221	1247.59	2295.98	1364.2	966.684	768.591	1716.35
Coro1b	coronin, actin binding protein 1B(Coro1b)	Mus musculus	1.00658	0.00945557	0.973099	0.998084	0	0	0	0	0	0	239.922	157.256	175.1	285.774	202.263	167.646	247.763	246.028
Coro1c	coronin, actin binding protein 1C(Coro1c)	Mus musculus	1.01098	0.0157573	0.961279	0.995256	0	0	0	0	0	0	174.023	126.21	141.586	161.542	192.412	130.774	70.1603	216.631
Coro2a	coronin, actin binding protein 2A(Coro2a)	Mus musculus	0.577682	-0.791652	0.0646159	0.528529	0	0	0	0	0	0	86.7589	74.6637	84.0495	77.3792	65.8204	54.3329	8.57744	57.7572
Coro2b	coronin, actin binding protein, 2B(Coro2b)	Mus musculus	0.888054	-0.17128	0.632088	0.934944	0	0	0	0	0	0	20.7807	26.8219	22.6803	24.1312	26.5458	25.0384	8.67307	23.5759
Coro7	coronin 7(Coro7)	Mus musculus	0.615145	-0.701001	0.0091543	0.213542	0	0	0	0	0	0	205.301	223.918	233.136	175.339	134.514	172.668	109.549	98.564
Cotl1	coactosin-like 1 (Dictyostelium)(Cotl1)	Mus musculus	0.771452	-0.374351	0.309722	0.813889	0	0	0	0	0	0	597.353	378.811	365.344	657.274	528.132	370.194	139.465	504.161
Cox10	heme A:farnesyltransferase cytochrome c oxidase assembly factor 10(Cox10)	Mus musculus	0.984755	-0.022163	0.944762	0.993976	0	0	0	0	0	0	27.8871	30.1441	27.6855	20.4252	31.4814	24.4113	16.6156	32.0056
Cox11	cytochrome c oxidase assembly protein 11, copper chaperone(Cox11)	Mus musculus	1.02904	0.0412938	0.907395	0.98982	0	0	0	0	0	0	12.1306	12.9301	12.387	7.83089	13.2628	10.0441	11.5499	11.7349
Cox14	cytochrome c oxidase assembly protein 14(Cox14)	Mus musculus	1.87572	0.907441	0.0452588	0.454678	0	0	0	0	0	0	22.6791	4.72594	10.9929	15.3834	21.8684	11.7764	36.4774	30.7826
Cox15	cytochrome c oxidase assembly protein 15(Cox15)	Mus musculus	1.04025	0.0569307	0.842099	0.977232	0	0	0	0	0	0	23.71	27.0663	25.3296	24.4786	28.6821	22.0287	27.0154	26.9064
Cox17	cytochrome c oxidase assembly protein 17, copper chaperone(Cox17)	Mus musculus	0.881843	-0.181406	0.537562	0.91162	0	0	0	0	0	0	70.3339	53.2565	53.7507	72.0003	49.0647	37.3828	83.6015	49.8404
Cox18	cytochrome c oxidase assembly protein 18(Cox18)	Mus musculus	1.66406	0.734704	0.0647057	0.528529	0	0	0	0	0	0	8.6144	3.62114	8.00936	9.82054	14.5283	11.0465	8.67307	15.7956
Cox19	cytochrome c oxidase assembly protein 19(Cox19)	Mus musculus	1.15378	0.206371	0.641662	0.939157	0	0	0	0	0	0	5.65447	4.00327	7.73158	9.19989	10.0585	2.98137	8.27196	9.36972
Cox20	cytochrome c oxidase assembly protein 20(Cox20)	Mus musculus	1.5718	0.65242	0.158718	0.698064	0	0	0	0	0	0	9.62485	3.291	7.14773	9.7669	11.9871	4.1071	14.0044	16.8038
Cox4i1	cytochrome c oxidase subunit 4I1(Cox4i1)	Mus musculus	1.02454	0.0349741	0.91853	0.992335	0	0	0	0	0	0	260.198	103.742	116.828	235.984	207.846	111.231	183.766	231.499
Cox5a	cytochrome c oxidase subunit 5A(Cox5a)	Mus musculus	1.37841	0.463006	0.270966	0.78714	0	0	0	0	0	0	60.3671	14.4508	26.3867	41.4583	53.3751	23.45	41.745	78.086
Cox5b	cytochrome c oxidase subunit 5B(Cox5b)	Mus musculus	1.05839	0.0818726	0.803066	0.970208	0	0	0	0	0	0	186.781	108.304	118.206	246.247	216.74	129.782	118.655	232.868
Cox6a1	cytochrome c oxidase subunit 6A1(Cox6a1)	Mus musculus	0.995417	-0.00662761	0.985323	1	0	0	0	0	0	0	74.6819	45.9701	50.7311	117.555	71.2065	46.0596	56.1293	114.216
Cox6b1	cytochrome c oxidase, subunit 6B1(Cox6b1)	Mus musculus	1.27327	0.34854	0.40563	0.868463	0	0	0	0	0	0	80.7549	27.1755	36.4408	78.9883	65.6306	34.1675	52.5299	132.073
Cox6c	cytochrome c oxidase subunit 6C(Cox6c)	Mus musculus	2.05795	1.04121	0.0152811	0.273459	0	0	0	0	0	0	189.205	78.9737	90.2995	123.374	196.132	89.7136	502.316	203.501
Cox7a2	cytochrome c oxidase subunit 7A2(Cox7a2)	Mus musculus	1.44624	0.532302	0.20783	0.742939	0	0	0	0	0	0	26.3535	8.30029	13.1792	31.4257	22.8631	17.238	29.8046	44.7336
Cox7a2l	cytochrome c oxidase subunit 7A2 like(Cox7a2l)	Mus musculus	1.03244	0.0460633	0.885439	0.984156	0	0	0	0	0	0	153.753	82.1685	80.7289	153.359	122.18	74.303	115.749	173.026
Cox7b	cytochrome c oxidase subunit 7B(Cox7b)	Mus musculus	1.41063	0.496342	0.114515	0.632687	0	0	0	0	0	0	82.1736	38.655	48.6117	71.6376	92.4447	48.3188	97.9991	101.323
Cox7c	cytochrome c oxidase subunit 7C(Cox7c)	Mus musculus	1.42242	0.508345	0.207973	0.742939	0	0	0	0	0	0	29.0787	9.87301	15.8335	27.5741	24.7994	14.7886	43.1874	34.391
Cox8a	cytochrome c oxidase subunit 8A(Cox8a)	Mus musculus	1.20971	0.274659	0.48585	0.899921	0	0	0	0	0	0	108.412	37.9973	51.6442	136.374	100.574	58.3321	84.9775	160.68
Cpeb2	cytoplasmic polyadenylation element binding protein 2(Cpeb2)	Mus musculus	1.13953	0.188439	0.609546	0.928504	0	0	0	0	0	0	22.771	60.2155	51.1889	35.4816	30.9347	59.4527	73.1992	29.7516
Cpeb3	cytoplasmic polyadenylation element binding protein 3(Cpeb3)	Mus musculus	0.661409	-0.596385	0.19117	0.729543	0	0	0	0	0	0	2.87827	7.30987	7.38178	10.3543	3.64221	7.86465	3.22484	3.72969
Cpeb4	cytoplasmic polyadenylation element binding protein 4(Cpeb4)	Mus musculus	0.751337	-0.412468	0.208597	0.742939	0	0	0	0	0	0	47.0883	84.2351	69.5199	39.1545	37.2927	60.5116	55.2261	27.2879
Cplane1	ciliogenesis and planar polarity effector 1(Cplane1)	Mus musculus	0.844137	-0.244451	0.439435	0.882462	0	0	0	0	0	0	40.972	83.554	72.789	53.8661	35.5058	62.1205	73.8925	40.5162
Cplx2	complexin 2(Cplx2)	Mus musculus	1.18849	0.249126	0.546536	0.915317	0	0	0	0	0	0	5.21304	11.282	4.4445	6.78371	7.30466	5.46927	11.2896	8.88961
Cpm	carboxypeptidase M(Cpm)	Mus musculus	0.510829	-0.969089	0.0224529	0.338642	0	0	0	0	0	0	65.5036	78.7657	83.7408	98.7443	53.284	57.1961	8.3304	48.0868
Cpne1	copine I(Cpne1)	Mus musculus	1.06026	0.0844231	0.73016	0.951962	0	0	0	0	0	0	60.5049	60.5586	58.4421	70.4678	66.0305	62.4674	65.7879	70.753
Cpne3	copine III(Cpne3)	Mus musculus	2.50753	1.32627	0.00931334	0.216202	0	0	0	0	0	0	32.5847	23.1046	28.9639	28.1922	36.4474	21.3117	186.797	38.4517
Cpne5	copine V(Cpne5)	Mus musculus	0.680077	-0.556231	0.156663	0.698064	0	0	0	0	0	0	46.1544	35.3744	33.3132	65.5665	38.5178	22.5916	11.8528	49.7141
Cpox	coproporphyrinogen oxidase(Cpox)	Mus musculus	0.696446	-0.521917	0.0673014	0.53687	0	0	0	0	0	0	34.7281	40.9816	39.0874	43.5756	34.7516	29.6955	25.6739	20.1697
Cpped1	calcineurin-like phosphoesterase domain containing 1(Cpped1)	Mus musculus	1.1142	0.156011	0.683567	0.945749	0	0	0	0	0	0	10.1199	4.9677	6.10605	8.83465	8.51957	6.11181	8.54557	10.2845
Cpsf1	cleavage and polyadenylation specific factor 1(Cpsf1)	Mus musculus	1.00161	0.00231389	0.993525	1	0	0	0	0	0	0	85.6974	134.546	119.909	79.1671	96.5552	124.354	111.244	87.8398
Cpsf2	cleavage and polyadenylation specific factor 2(Cpsf2)	Mus musculus	1.06782	0.0946679	0.723362	0.950739	0	0	0	0	0	0	268.46	212.532	237.642	256.511	299.906	211.523	196.784	333.06
Cpsf3	cleavage and polyadenylation specificity factor 3(Cpsf3)	Mus musculus	1.0814	0.112894	0.654329	0.94176	0	0	0	0	0	0	112.998	100.558	108.623	78.3345	123.891	99.3953	118.283	91.5468
Cpsf4	cleavage and polyadenylation specific factor 4(Cpsf4)	Mus musculus	1.1041	0.142869	0.644595	0.939157	0	0	0	0	0	0	39.4078	29.8946	30.7129	27.2498	40.8767	29.2303	22.4012	47.9983
Cpsf6	cleavage and polyadenylation specific factor 6(Cpsf6)	Mus musculus	0.937855	-0.0925626	0.715926	0.949786	0	0	0	0	0	0	242.53	219.671	213.863	197.07	211.202	212.885	153.751	241.025
Cpsf7	cleavage and polyadenylation specific factor 7(Cpsf7)	Mus musculus	0.853279	-0.22891	0.361056	0.846884	0	0	0	0	0	0	115.115	144.326	142.929	109.745	98.7774	133.565	101.219	103.411
Cpt1a	carnitine palmitoyltransferase 1a, liver(Cpt1a)	Mus musculus	0.715449	-0.483078	0.0854681	0.579469	0	0	0	0	0	0	100.617	94.9452	109.51	113.898	83.5429	81.0213	42.1461	93.025
Cpt2	carnitine palmitoyltransferase 2(Cpt2)	Mus musculus	1.38077	0.465472	0.171371	0.713749	0	0	0	0	0	0	10.0944	8.07933	8.73468	12.9902	15.2421	12.1697	13.7069	13.9813
Cptp	ceramide-1-phosphate transfer protein(Cptp)	Mus musculus	0.78851	-0.342799	0.358623	0.845384	0	0	0	0	0	0	12.6154	10.9856	11.9575	19.7075	9.96228	7.3352	10.3652	15.9093
Cr1l	complement component (3b/4b) receptor 1-like(Cr1l)	Mus musculus	0.952562	-0.0701154	0.795545	0.969132	0	0	0	0	0	0	36.6061	41.738	35.6229	43.9357	32.4913	32.4635	40.5363	44.9206
Cr2	complement receptor 2(Cr2)	Mus musculus	0.677601	-0.561492	0.205988	0.741262	0	0	0	0	0	0	240.637	468.43	349.315	354.06	280.898	344.688	43.214	288.258
Cracr2a	calcium release activated channel regulator 2A(Cracr2a)	Mus musculus	0.66918	-0.579533	0.193359	0.730273	0	0	0	0	0	0	7.91014	14.2272	9.64776	6.74795	4.70272	12.4292	4.96211	3.68421
Cramp1l	n/a	n/a	0.796272	-0.328668	0.285287	0.797386	0	0	0	0	0	0	94.248	162.647	158.052	86.4259	92.1005	149.572	76.4957	81.0526
Crat	carnitine acetyltransferase(Crat)	Mus musculus	0.583812	-0.776424	0.0108089	0.230163	0	0	0	0	0	0	36.4581	36.0347	28.7658	57.968	23.3997	25.2594	25.0975	19.1968
Crb2	crumbs family member 2(Crb2)	Mus musculus	0.585121	-0.773192	0.0383291	0.423755	0	0	0	0	0	0	9.62485	13.385	13.8634	11.8153	7.11736	10.6404	4.93555	5.78406
Crbn	cereblon(Crbn)	Mus musculus	0.761326	-0.393413	0.197969	0.734952	0	0	0	0	0	0	33.1307	21.2667	28.6835	34.0411	27.3406	16.4721	22.5101	22.8406
Crcp	calcitonin gene-related peptide-receptor component protein(Crcp)	Mus musculus	1.06946	0.0968774	0.734201	0.952594	0	0	0	0	0	0	44.0977	35.8475	38.8663	42.1606	53.5321	45.3631	27.1402	46.1107
Creb1	cAMP responsive element binding protein 1(Creb1)	Mus musculus	1.08817	0.121905	0.620178	0.932555	0	0	0	0	0	0	132.704	148.017	138.086	147.397	142.729	137.95	185.367	150.087
Creb3	cAMP responsive element binding protein 3(Creb3)	Mus musculus	0.953464	-0.06875	0.818789	0.973879	0	0	0	0	0	0	28.8363	26.6062	27.9993	22.8899	23.3668	28.2048	31.3559	18.4615
Creb3l2	cAMP responsive element binding protein 3-like 2(Creb3l2)	Mus musculus	1.44063	0.526696	0.256335	0.776538	0	0	0	0	0	0	2.6231	6.15048	8.86843	2.62562	4.99126	6.94454	6.28499	10.9819
Crebbp	CREB binding protein(Crebbp)	Mus musculus	1.04558	0.0643096	0.816674	0.973711	0	0	0	0	0	0	311.68	496.084	493.828	375.127	398.299	491.33	541.566	321.961
Crebrf	CREB3 regulatory factor(Crebrf)	Mus musculus	0.884493	-0.177077	0.516294	0.90612	0	0	0	0	0	0	77.4224	83.6216	82.5217	79.1671	49.3761	62.1205	102.127	71.8396
Crebzf	CREB/ATF bZIP transcription factor(Crebzf)	Mus musculus	0.861476	-0.215117	0.473692	0.895561	0	0	0	0	0	0	166.44	204.744	206.626	165.999	139.067	264.288	118.113	119.3
Creg1	cellular repressor of E1A-stimulated genes 1(Creg1)	Mus musculus	0.734582	-0.445004	0.278937	0.79342	0	0	0	0	0	0	29.1552	15.7635	20.9776	43.1031	20.9345	18.9111	8.43134	31.7807
Creld2	cysteine-rich with EGF-like domains 2(Creld2)	Mus musculus	1.54562	0.628185	0.0972114	0.607571	0	0	0	0	0	0	56.6978	56.8517	55.0316	28.749	54.2737	55.0114	150.633	45.1025
Crem	cAMP responsive element modulator(Crem)	Mus musculus	1.52896	0.612554	0.0855509	0.579527	0	0	0	0	0	0	9.41817	7.08631	6.21665	7.06977	11.7138	14.6704	10.0597	9.11703
Crip1	cysteine-rich protein 1 (intestinal)(Crip1)	Mus musculus	0.454624	-1.13725	0.0146713	0.267407	0	0	0	0	0	0	177.024	47.9301	68.2108	184.243	71.3154	37.6758	19.9653	88.0673
Cript	cysteine-rich PDZ-binding protein(Cript)	Mus musculus	1.27164	0.346696	0.405243	0.868463	0	0	0	0	0	0	13.6284	5.5266	10.0053	21.6103	18.1022	11.833	12.7294	21.9031
Crk	v-crk avian sarcoma virus CT10 oncogene homolog(Crk)	Mus musculus	0.91419	-0.129433	0.596785	0.926586	0	0	0	0	0	0	76.167	78.4798	79.4609	92.2339	64.1879	76.8834	73.231	84.0343
Crkl	v-crk avian sarcoma virus CT10 oncogene homolog-like(Crkl)	Mus musculus	1.16546	0.2209	0.369951	0.853266	0	0	0	0	0	0	55.2408	61.9728	55.0702	70.7283	69.9207	67.857	71.3025	74.1441
Crlf2	cytokine receptor-like factor 2(Crlf2)	Mus musculus	1.1551	0.208021	0.524687	0.910089	0	0	0	0	0	0	20.0229	12.0774	21.1885	19.7637	20.613	23.9101	15.0617	24.7989
Crlf3	cytokine receptor-like factor 3(Crlf3)	Mus musculus	0.912061	-0.132798	0.687228	0.945749	0	0	0	0	0	0	136.549	153.284	148.958	111.311	150.685	171.141	49.9452	129.943
Crls1	cardiolipin synthase 1(Crls1)	Mus musculus	1.2236	0.291127	0.448845	0.886384	0	0	0	0	0	0	12.3857	6.18688	9.97955	17.9196	14.2398	10.9951	13.683	17.951
Crnkl1	crooked neck pre-mRNA splicing factor 1(Crnkl1)	Mus musculus	1.23027	0.298969	0.265915	0.783347	0	0	0	0	0	0	83.0769	53.3995	61.3588	53.2914	92.1663	62.0177	86.2579	68.5192
Crocc	ciliary rootlet coiled-coil, rootletin(Crocc)	Mus musculus	1.08864	0.122531	0.771538	0.962541	0	0	0	0	0	0	40.2345	82.0333	77.2129	27.2983	52.7778	88.9991	83.7423	21.3674
Crot	carnitine O-octanoyltransferase(Crot)	Mus musculus	0.947658	-0.0775622	0.812078	0.971645	0	0	0	0	0	0	28.2851	26.536	20.4735	16.1317	19.9296	20.114	29.8444	16.7584
Crppa	CDP-L-ribitol pyrophosphorylase A(Crppa)	Mus musculus	0.612128	-0.708095	0.0610517	0.515469	0	0	0	0	0	0	22.868	16.0859	19.5733	15.9223	13.364	17.68	6.21858	8.29832
Crtap	cartilage associated protein(Crtap)	Mus musculus	1.00042	0.000611355	1	1	0	0	0	0	0	0	10.0944	6.18688	8.61122	7.38648	8.63094	5.41787	10.0145	8.23262
Crtc1	CREB regulated transcription coactivator 1(Crtc1)	Mus musculus	0.962917	-0.0545159	0.856171	0.977552	0	0	0	0	0	0	19.214	21.2667	22.9581	20.6167	21.1496	23.6711	16.7883	19.3257
Crtc2	CREB regulated transcription coactivator 2(Crtc2)	Mus musculus	0.868187	-0.203923	0.422659	0.879296	0	0	0	0	0	0	50.6147	64.003	63.9566	50.8216	50.2392	56.2297	47.2995	45.3855
Crtc3	CREB regulated transcription coactivator 3(Crtc3)	Mus musculus	0.826166	-0.275496	0.345909	0.840779	0	0	0	0	0	0	26.5704	36.5494	38.3647	35.096	30.8993	35.3858	23.1371	23.4091
Cry1	cryptochrome 1 (photolyase-like)(Cry1)	Mus musculus	1.42232	0.508244	0.123147	0.648228	0	0	0	0	0	0	11.0589	17.1621	13.0866	10.528	15.9331	21.3785	15.5664	20.8519
Cry2	cryptochrome 2 (photolyase-like)(Cry2)	Mus musculus	0.793254	-0.334146	0.284279	0.797138	0	0	0	0	0	0	21.4799	28.8418	28.1485	23.0483	21.9418	26.7295	16.698	15.1538
Crybg1	crystallin beta-gamma domain containing 1(Crybg1)	Mus musculus	0.400517	-1.32006	2.28304e-06	0.000793159	-1	-1	-1	1	1	1	78.2389	126.42	119.791	118.694	54.2231	50.8272	32.1209	40.2964
Crybg3	beta-gamma crystallin domain containing 3(Crybg3)	Mus musculus	0.737201	-0.439869	0.162652	0.701531	0	0	0	0	0	0	52.4519	90.9809	82.7711	56.2261	37.3231	56.5792	78.65	35.6595
Cryz	crystallin, zeta(Cryz)	Mus musculus	1.76952	0.823354	0.0320086	0.387752	0	0	0	0	0	0	5.98109	3.77971	6.05203	6.18605	8.97263	8.10625	7.40598	14.4564
Cryzl1	crystallin, zeta (quinone reductase)-like 1(Cryzl1)	Mus musculus	0.897559	-0.155922	0.644705	0.939157	0	0	0	0	0	0	28.4561	12.9301	20.5352	26.7645	19.1349	16.1945	18.5256	25.744
Cs	citrate synthase(Cs)	Mus musculus	1.17925	0.237875	0.410783	0.872211	0	0	0	0	0	0	202.52	125.136	130.125	186.542	219.484	131.216	163.234	245.887
Csad	cysteine sulfinic acid decarboxylase(Csad)	Mus musculus	0.775268	-0.367233	0.310884	0.814064	0	0	0	0	0	0	16.1469	23.8741	17.6468	11.9481	9.49656	17.4719	17.208	9.79424
Csde1	cold shock domain containing E1, RNA binding(Csde1)	Mus musculus	1.19159	0.252884	0.385538	0.858692	0	0	0	0	0	0	343.57	263.639	271.125	393.036	358.03	231.892	516.83	408.209
Cse1l	chromosome segregation 1-like (S. cerevisiae)(Cse1l)	Mus musculus	1.19921	0.26208	0.316532	0.81835	0	0	0	0	0	0	144.113	111.262	110.902	143.663	142.114	120	155.202	194.212
Csf1	colony stimulating factor 1 (macrophage)(Csf1)	Mus musculus	4.85444	2.2793	0.000551243	0.0372209	0	1	1	0	1	1	1.57182	6.0517	1.73871	2.24251	7.7805	6.88286	37.9596	3.79034
Csf1r	colony stimulating factor 1 receptor(Csf1r)	Mus musculus	0.731535	-0.451001	0.300234	0.805341	0	0	0	0	0	0	4.47561	10.3253	7.06799	6.58449	3.34607	9.25767	4.52116	3.68421
Csf2ra	colony stimulating factor 2 receptor, alpha, low-affinity (granulocyte-macrophage)(Csf2ra)	Mus musculus	1.16029	0.214483	0.583425	0.924768	0	0	0	0	0	0	12.299	20.4921	25.6459	13.5853	18.7375	35.6737	17.471	11.6869
Csf2rb	colony stimulating factor 2 receptor, beta, low-affinity (granulocyte-macrophage)(Csf2rb)	Mus musculus	0.53422	-0.904495	0.00196228	0.0827194	0	0	0	0	0	0	45.5522	34.9221	31.4562	30.7259	15.9913	19.2041	19.3703	21.6353
Csgalnact2	chondroitin sulfate N-acetylgalactosaminyltransferase 2(Csgalnact2)	Mus musculus	1.11332	0.154865	0.626763	0.933686	0	0	0	0	0	0	18.9945	21.6411	20.2266	21.8223	23.6149	16.2639	18.9984	33.173
Csk	c-src tyrosine kinase(Csk)	Mus musculus	1.00759	0.0109142	0.964464	0.996428	0	0	0	0	0	0	602.079	573.586	558.011	662.127	609.375	586.462	624.297	593.865
Csmd1	CUB and Sushi multiple domains 1(Csmd1)	Mus musculus	0.569665	-0.811815	0.120877	0.642738	0	0	0	0	0	0	5.19007	17.669	5.79226	5.09544	1.43005	6.63869	4.81867	6.32734
Csmd2	CUB and Sushi multiple domains 2(Csmd2)	Mus musculus	0.472559	-1.08143	0.0320208	0.387752	0	0	0	0	0	0	6.34852	29.7204	10.1545	9.71582	3.46756	11.3087	6.82689	4.82131
Csnk1a1	casein kinase 1, alpha 1(Csnk1a1)	Mus musculus	1.11652	0.15901	0.554135	0.917678	0	0	0	0	0	0	322.698	231.296	255.075	351.803	316.287	240.946	367.781	371.13
Csnk1d	casein kinase 1, delta(Csnk1d)	Mus musculus	1.08891	0.122887	0.616668	0.930497	0	0	0	0	0	0	79.775	82.8678	96.3078	101.332	100.154	103.469	105.804	82.8947
Csnk1e	casein kinase 1, epsilon(Csnk1e)	Mus musculus	1.56916	0.649989	0.0251549	0.354401	0	0	0	0	0	0	54.0849	42.7102	51.9348	49.565	65.3699	63.0457	122.687	60.0794
Csnk1g1	casein kinase 1, gamma 1(Csnk1g1)	Mus musculus	0.837371	-0.25606	0.384487	0.857905	0	0	0	0	0	0	33.3502	51.3251	51.8217	49.9992	34.1492	42.5	52.32	27.202
Csnk1g2	casein kinase 1, gamma 2(Csnk1g2)	Mus musculus	0.932015	-0.101576	0.691568	0.945749	0	0	0	0	0	0	150.548	167.534	163.644	184.682	180.921	181.095	122.193	136.887
Csnk1g3	casein kinase 1, gamma 3(Csnk1g3)	Mus musculus	1.09784	0.134665	0.633602	0.935043	0	0	0	0	0	0	58.9688	55.5545	62.8609	69.4564	48.3257	56.2297	100.586	65.8635
Csnk2a1	casein kinase 2, alpha 1 polypeptide(Csnk2a1)	Mus musculus	1.13786	0.186318	0.504094	0.904558	0	0	0	0	0	0	86.6339	71.0633	82.1899	127.935	96.383	80.2632	104.807	137.079
Csnk2a2	casein kinase 2, alpha prime polypeptide(Csnk2a2)	Mus musculus	0.949328	-0.0750209	0.769479	0.962088	0	0	0	0	0	0	52.4519	48.1199	47.4646	62.3457	54.3673	44.078	48.872	52.4027
Csnk2b	casein kinase 2, beta polypeptide(Csnk2b)	Mus musculus	1.35217	0.435281	0.202686	0.737578	0	0	0	0	0	0	49.1934	23.9313	29.8203	39.3537	55.5569	23.8561	46.1679	66.8388
Cspp1	centrosome and spindle pole associated protein 1(Cspp1)	Mus musculus	0.791589	-0.337177	0.296581	0.802564	0	0	0	0	0	0	66.3227	118.325	100.567	69.9085	53.4739	115.302	67.2303	45.1025
Csprs	component of Sp100-rs(Csprs)	Mus musculus	0.917688	-0.123924	0.772809	0.962617	0	0	0	0	0	0	18.5735	32.3121	19.8357	24.2844	10.8735	18.32	45.8119	12.1897
Csrnp1	cysteine-serine-rich nuclear protein 1(Csrnp1)	Mus musculus	0.905625	-0.143015	0.56105	0.920766	0	0	0	0	0	0	68.2211	75.4071	75.9629	87.3249	59.8192	66.7519	72.0038	79.3747
Csrnp2	cysteine-serine-rich nuclear protein 2(Csrnp2)	Mus musculus	1.19728	0.259763	0.580211	0.924768	0	0	0	0	0	0	2.19443	3.3274	5.0155	5.00094	4.26485	5.57722	7.11909	1.65259
Csrp1	cysteine and glycine-rich protein 1(Csrp1)	Mus musculus	1.39169	0.476842	0.154106	0.696925	0	0	0	0	0	0	100.464	58.0527	58.3855	98.0828	117.042	69.3272	73.401	178.596
Csrp2	cysteine and glycine-rich protein 2(Csrp2)	Mus musculus	0.67081	-0.576025	0.293428	0.801443	0	0	0	0	0	0	81.5663	39.2087	45.6256	116.687	53.0259	37.0101	5.83606	94.013
Cst3	cystatin C(Cst3)	Mus musculus	0.800279	-0.321426	0.380764	0.856675	0	0	0	0	0	0	55.1362	39.3569	36.3431	100.749	51.5528	29.7906	33.8954	70.0859
Cstb	cystatin B(Cstb)	Mus musculus	1.11673	0.159285	0.717079	0.950031	0	0	0	0	0	0	13.7228	5.37063	7.01655	10.7426	9.24346	4.37439	14.9554	12.589
Cstf1	cleavage stimulation factor, 3' pre-RNA, subunit 1(Cstf1)	Mus musculus	0.943557	-0.0838191	0.794132	0.969132	0	0	0	0	0	0	33.072	22.8499	26.523	28.016	28.267	26.0613	34.9765	14.9289
Cstf2	cleavage stimulation factor, 3' pre-RNA subunit 2(Cstf2)	Mus musculus	1.4603	0.546263	0.0540704	0.489012	0	0	0	0	0	0	123.444	101.868	111.079	98.8899	143.365	116.901	244.923	130.474
Cstf2t	cleavage stimulation factor, 3' pre-RNA subunit 2, tau(Cstf2t)	Mus musculus	1.17557	0.233358	0.343692	0.839898	0	0	0	0	0	0	70.7651	69.2306	64.5147	54.3539	82.7254	77.5054	76.5515	67.5337
Cstf3	cleavage stimulation factor, 3' pre-RNA, subunit 3(Cstf3)	Mus musculus	0.962964	-0.0544469	0.823466	0.975097	0	0	0	0	0	0	91.1809	88.0148	104.412	84.9802	89.9491	102.035	84.6694	78.2831
Ctbp1	C-terminal binding protein 1(Ctbp1)	Mus musculus	0.990392	-0.0139277	0.958599	0.99465	0	0	0	0	0	0	247.679	197.616	199.807	268.718	268.43	204.949	165.8	265.854
Ctc1	CTS telomere maintenance complex component 1(Ctc1)	Mus musculus	1.31756	0.397867	0.120495	0.64208	0	0	0	0	0	0	49.7828	61.1201	56.0758	46.3085	73.1883	73.4034	55.4386	78.9856
Ctcf	CCCTC-binding factor(Ctcf)	Mus musculus	1.03346	0.0474812	0.847824	0.977313	0	0	0	0	0	0	269.496	225.634	241.577	229.323	289.509	236.536	218.62	253.685
Ctdnep1	CTD nuclear envelope phosphatase 1(Ctdnep1)	Mus musculus	1.14393	0.193997	0.496286	0.904291	0	0	0	0	0	0	30.8291	28.2465	32.341	48.643	42.9067	32.4635	42.8261	42.0273
Ctdp1	CTD (carboxy-terminal domain, RNA polymerase II, polypeptide A) phosphatase, subunit 1(Ctdp1)	Mus musculus	1.41982	0.505707	0.153599	0.696925	0	0	0	0	0	0	113.921	129.186	119.716	99.6663	117.882	129.535	321.693	87.5644
Ctdsp1	CTD (carboxy-terminal domain, RNA polymerase II, polypeptide A) small phosphatase 1(Ctdsp1)	Mus musculus	0.994426	-0.00806455	0.980114	0.999655	0	0	0	0	0	0	121.342	92.0415	85.1349	146.636	110.522	83.9513	67.9183	180.274
Ctdsp2	CTD (carboxy-terminal domain, RNA polymerase II, polypeptide A) small phosphatase 2(Ctdsp2)	Mus musculus	1.17445	0.231982	0.360893	0.846884	0	0	0	0	0	0	64.4447	65.7213	71.966	89.5572	87.2661	68.6435	95.5659	91.1046
Ctdspl2	CTD (carboxy-terminal domain, RNA polymerase II, polypeptide A) small phosphatase like 2(Ctdspl2)	Mus musculus	1.05626	0.0789634	0.775812	0.963073	0	0	0	0	0	0	87.7974	89.2054	95.081	52.1676	76.1851	106.057	67.9395	92.3074
Ctnna1	catenin (cadherin associated protein), alpha 1(Ctnna1)	Mus musculus	3.77585	1.9168	0.000165594	0.0166836	0	1	1	0	1	1	11.7555	10.0082	9.46	4.67912	21.0737	20.5997	80.807	13.1499
Ctnnal1	catenin (cadherin associated protein), alpha-like 1(Ctnnal1)	Mus musculus	1.05316	0.0747313	0.791774	0.968333	0	0	0	0	0	0	47.5501	45.3202	45.7645	32.8254	58.0931	49.83	35.4626	37.1858
Ctnnb1	catenin (cadherin associated protein), beta 1(Ctnnb1)	Mus musculus	1.23944	0.309689	0.223323	0.756502	0	0	0	0	0	0	233.604	190.499	191.016	179.012	234.858	204.147	302.572	242.713
Ctnnbl1	catenin, beta like 1(Ctnnbl1)	Mus musculus	0.916044	-0.126511	0.624301	0.933686	0	0	0	0	0	0	63.3117	60.5586	57.5779	50.0809	64.9776	50.966	42.9377	53.2012
Ctns	cystinosis, nephropathic(Ctns)	Mus musculus	0.697482	-0.519771	0.204697	0.73994	0	0	0	0	0	0	5.00635	4.55177	6.63589	8.24976	4.19145	2.7552	6.41781	3.68421
Ctps	cytidine 5'-triphosphate synthase(Ctps)	Mus musculus	1.29553	0.373538	0.149548	0.692054	0	0	0	0	0	0	43.2353	44.205	48.9435	34.9274	60.2799	59.1802	47.3446	55.1343
Ctps2	cytidine 5'-triphosphate synthase 2(Ctps2)	Mus musculus	0.701905	-0.510653	0.0763661	0.561017	0	0	0	0	0	0	34.5826	38.1741	29.7689	25.7965	18.9982	24.6117	23.2221	23.2323
Ctr9	CTR9 homolog, Paf1/RNA polymerase II complex component(Ctr9)	Mus musculus	0.914286	-0.129282	0.628769	0.934655	0	0	0	0	0	0	40.7091	66.288	53.2929	53.9376	53.3751	49.8969	52.591	40.0007
Ctsa	cathepsin A(Ctsa)	Mus musculus	0.774829	-0.36805	0.154494	0.696925	0	0	0	0	0	0	98.397	108.603	99.2246	84.5563	63.1906	81.083	96.6603	61.8583
Ctsb	cathepsin B(Ctsb)	Mus musculus	1.7643	0.819096	0.0263698	0.359543	0	0	0	0	0	0	44.6387	47.3582	42.6857	63.776	57.1034	50.3261	176.325	66.4168
Ctsc	cathepsin C(Ctsc)	Mus musculus	0.821192	-0.284208	0.352825	0.842279	0	0	0	0	0	0	56.6519	65.2014	69.2293	72.5673	40.2035	53.7161	87.9899	34.6083
Ctsd	cathepsin D(Ctsd)	Mus musculus	1.38936	0.474422	0.150685	0.693222	0	0	0	0	0	0	18.1933	16.4394	20.4735	19.1737	19.4842	18.9985	40.8179	23.9196
[truncated: 8,077 more rows]

## Sheet: C. GSEA
NAME	NES	Row number		Note: Comparison is done between Bap1+/+ Cγ1 cre vs Bap1fl/fl Cγ1 cre GC B cells, where the former is baseline
GOBP_INNER_MITOCHONDRIAL_MEMBRANE_ORGANIZATION	2.16795	1
GOBP_PROTON_MOTIVE_FORCE_DRIVEN_ATP_SYNTHESIS	2.08681	2
GOBP_ATP_BIOSYNTHETIC_PROCESS	2.01971	3
GOBP_CELLULAR_RESPONSE_TO_IONIZING_RADIATION	2.00783	4
GOBP_OXIDATIVE_PHOSPHORYLATION	2.00734	5
GOBP_CLEAVAGE_INVOLVED_IN_RRNA_PROCESSING	1.94927	6
GOBP_MITOCHONDRIAL_MEMBRANE_ORGANIZATION	1.9427	7
GOBP_PROTEIN_REFOLDING	1.9196	8
GOBP_POSITIVE_REGULATION_OF_SYNAPSE_ASSEMBLY	1.89433	9
GOBP_PROTEIN_FOLDING	1.8914	10
GOBP_POSITIVE_REGULATION_OF_CELL_JUNCTION_ASSEMBLY	1.86359	11
GOBP_RESPONSE_TO_INTERLEUKIN_7	1.8602	12
GOBP_CELL_DIFFERENTIATION_INVOLVED_IN_KIDNEY_DEVELOPMENT	1.85315	13
GOBP_POSITIVE_REGULATION_OF_TELOMERASE_ACTIVITY	1.85264	14
GOBP_RNA_PHOSPHODIESTER_BOND_HYDROLYSIS	1.84336	15
GOBP_SMALL_REGULATORY_NCRNA_3_END_PROCESSING	1.84134	16
GOBP_MATURATION_OF_5_8S_RRNA	1.8406	17
GOBP_PROTEIN_INSERTION_INTO_MEMBRANE	1.8385	18
GOBP_REGULATION_OF_SYNAPSE_STRUCTURE_OR_ACTIVITY	1.82453	19
GOBP_NADH_METABOLIC_PROCESS	1.82329	20
GOBP_AMINO_ACID_IMPORT_ACROSS_PLASMA_MEMBRANE	1.82123	21
GOBP_GLUTAMINE_METABOLIC_PROCESS	1.80794	22
GOBP_NEGATIVE_REGULATION_OF_CELLULAR_RESPONSE_TO_GROWTH_FACTOR_STIMULUS	1.80236	23
GOBP_AEROBIC_RESPIRATION	1.80206	24
GOBP_KIDNEY_EPITHELIUM_DEVELOPMENT	1.80016	25
GOBP_CRISTAE_FORMATION	1.79969	26
GOBP_CHAPERONE_MEDIATED_PROTEIN_FOLDING	1.79218	27
GOBP_MESENCHYMAL_CELL_DIFFERENTIATION	1.78293	28
GOBP_NUCLEOBASE_BIOSYNTHETIC_PROCESS	1.78176	29
GOBP_DNA_REPLICATION_INITIATION	1.78146	30
GOBP_PROTEIN_INSERTION_INTO_MITOCHONDRIAL_MEMBRANE	1.78071	31
GOBP_ATP_SYNTHESIS_COUPLED_ELECTRON_TRANSPORT	1.77849	32
GOBP_RIBOSOME_BIOGENESIS	1.77329	33
GOBP_REGULATION_OF_ATP_BIOSYNTHETIC_PROCESS	1.76683	34
GOBP_PROTEIN_PEPTIDYL_PROLYL_ISOMERIZATION	1.76529	35
GOBP_POSITIVE_REGULATION_OF_DNA_BIOSYNTHETIC_PROCESS	1.76483	36
GOBP_CELLULAR_AMINO_ACID_BIOSYNTHETIC_PROCESS	1.76402	37
GOBP_MATURATION_OF_5_8S_RRNA_FROM_TRICISTRONIC_RRNA_TRANSCRIPT_SSU_RRNA_5_8S_RRNA_LSU_RRNA	1.75872	38
GOBP_REGULATION_OF_SYNAPSE_ASSEMBLY	1.75858	39
GOBP_POSITIVE_REGULATION_OF_DENDRITIC_SPINE_MORPHOGENESIS	1.75752	40
GOBP_MATURATION_OF_LSU_RRNA	1.75545	41
GOBP_RIBONUCLEOPROTEIN_COMPLEX_BIOGENESIS	1.75478	42
GOBP_NUCLEOSIDE_PHOSPHATE_BIOSYNTHETIC_PROCESS	1.75407	43
GOBP_NADH_DEHYDROGENASE_COMPLEX_ASSEMBLY	1.75264	44
GOBP_DICARBOXYLIC_ACID_METABOLIC_PROCESS	1.75167	45
GOBP_SNRNA_METABOLIC_PROCESS	1.75112	46
GOBP_REGULATION_OF_INTRINSIC_APOPTOTIC_SIGNALING_PATHWAY	1.75091	47
GOBP_PTERIDINE_CONTAINING_COMPOUND_METABOLIC_PROCESS	1.7481	48
GOBP_RRNA_METABOLIC_PROCESS	1.74608	49
GOBP_SERINE_FAMILY_AMINO_ACID_METABOLIC_PROCESS	1.74322	50
GOBP_NUCLEOSIDE_MONOPHOSPHATE_BIOSYNTHETIC_PROCESS	1.74166	51
GOBP_REGULATION_OF_DNA_BIOSYNTHETIC_PROCESS	1.73974	52
GOBP_REGULATION_OF_INTRINSIC_APOPTOTIC_SIGNALING_PATHWAY_IN_RESPONSE_TO_DNA_DAMAGE	1.73504	53
GOBP_MATURATION_OF_LSU_RRNA_FROM_TRICISTRONIC_RRNA_TRANSCRIPT_SSU_RRNA_5_8S_RRNA_LSU_RRNA	1.72996	54
GOBP_SPLICEOSOMAL_SNRNP_ASSEMBLY	1.72507	55
GOBP_MESONEPHROS_DEVELOPMENT	1.71782	56
GOBP_TELOMERE_MAINTENANCE_VIA_TELOMERE_LENGTHENING	1.71782	57
GOBP_ANTIGEN_PROCESSING_AND_PRESENTATION_OF_ENDOGENOUS_ANTIGEN	1.71663	58
GOBP_MITOCHONDRIAL_CYTOCHROME_C_OXIDASE_ASSEMBLY	1.71558	59
GOBP_CELLULAR_RESPIRATION	1.71452	60
GOBP_REGULATION_OF_POSTSYNAPSE_ORGANIZATION	1.71423	61
GOBP_RNA_PHOSPHODIESTER_BOND_HYDROLYSIS_EXONUCLEOLYTIC	1.71097	62
GOBP_REGULATION_OF_DNA_REPLICATION	1.70959	63
GOBP_ESTABLISHMENT_OF_PROTEIN_LOCALIZATION_TO_MITOCHONDRIAL_MEMBRANE	1.70958	64
GOBP_CIRCADIAN_REGULATION_OF_GENE_EXPRESSION	1.70379	65
GOBP_EPITHELIAL_TO_MESENCHYMAL_TRANSITION	1.70285	66
GOBP_FOLIC_ACID_CONTAINING_COMPOUND_METABOLIC_PROCESS	1.70193	67
GOBP_IMP_METABOLIC_PROCESS	1.70074	68
GOBP_MITOCHONDRIAL_RESPIRATORY_CHAIN_COMPLEX_ASSEMBLY	1.69938	69
GOBP_ESTABLISHMENT_OF_PROTEIN_LOCALIZATION_TO_CHROMOSOME	1.69855	70
GOBP_SNRNA_PROCESSING	1.69671	71
GOBP_RESPIRATORY_CHAIN_COMPLEX_IV_ASSEMBLY	1.69464	72
GOBP_ODONTOGENESIS	1.68925	73
GOBP_RRNA_CATABOLIC_PROCESS	1.68912	74
GOBP_MESENCHYME_DEVELOPMENT	1.689	75
GOBP_RNA_SPLICING_VIA_TRANSESTERIFICATION_REACTIONS	1.68563	76
GOBP_AMP_METABOLIC_PROCESS	1.679	77
GOBP_RRNA_PROCESSING	1.6726	78
GOBP_POSITIVE_REGULATION_OF_VIRAL_GENOME_REPLICATION	1.66896	79
GOBP_RESPONSE_TO_INTERFERON_BETA	1.66796	80
GOBP_PURINE_CONTAINING_COMPOUND_BIOSYNTHETIC_PROCESS	1.66337	81
GOBP_RIBOSE_PHOSPHATE_BIOSYNTHETIC_PROCESS	1.66165	82
GOBP_TETRAHYDROFOLATE_METABOLIC_PROCESS	1.66127	83
GOBP_POSITIVE_REGULATION_OF_VIRAL_PROCESS	1.66098	84
GOBP_DNA_UNWINDING_INVOLVED_IN_DNA_REPLICATION	1.65994	85
GOBP_POSITIVE_REGULATION_OF_EXCITATORY_POSTSYNAPTIC_POTENTIAL	1.65986	86
GOBP_DNA_CONFORMATION_CHANGE	1.65923	87
GOBP_ELECTRON_TRANSPORT_CHAIN	1.65839	88
GOBP_NEGATIVE_REGULATION_OF_INTRINSIC_APOPTOTIC_SIGNALING_PATHWAY	1.65662	89
GOBP_RNA_TEMPLATED_DNA_BIOSYNTHETIC_PROCESS	1.65598	90
GOBP_CELLULAR_RESPONSE_TO_RADIATION	1.65134	91
GOBP_NUCLEOSIDE_TRIPHOSPHATE_BIOSYNTHETIC_PROCESS	1.65062	92
GOBP_REGULATION_OF_TELOMERE_MAINTENANCE_VIA_TELOMERASE	1.64935	93
GOBP_REGULATION_OF_APOPTOTIC_SIGNALING_PATHWAY	1.64812	94
GOBP_POSITIVE_REGULATION_OF_TELOMERE_MAINTENANCE_VIA_TELOMERE_LENGTHENING	1.64755	95
GOBP_ODONTOGENESIS_OF_DENTIN_CONTAINING_TOOTH	1.64539	96
GOBP_PEPTIDYL_ARGININE_MODIFICATION	1.64335	97
GOBP_TRANSITION_METAL_ION_TRANSPORT	1.64179	98
GOBP_RIBOSOMAL_LARGE_SUBUNIT_BIOGENESIS	1.63951	99
GOBP_POSITIVE_REGULATION_OF_RNA_SPLICING	1.63929	100
GOBP_REGULATION_OF_PROTEIN_LOCALIZATION_TO_CHROMOSOME_TELOMERIC_REGION	1.63738	101
GOBP_CIRCADIAN_RHYTHM	1.63047	102
GOBP_NUCLEOSIDE_MONOPHOSPHATE_METABOLIC_PROCESS	1.62986	103
GOBP_REGULATION_OF_TELOMERE_MAINTENANCE_VIA_TELOMERE_LENGTHENING	1.62942	104
GOBP_EPIDERMIS_MORPHOGENESIS	1.62877	105
GOBP_RENAL_TUBULE_DEVELOPMENT	1.62516	106
GOBP_RESPONSE_TO_EPIDERMAL_GROWTH_FACTOR	1.62476	107
GOBP_PROTEIN_MONOUBIQUITINATION	1.62365	108
GOBP_ESTABLISHMENT_OF_PROTEIN_LOCALIZATION_TO_TELOMERE	1.62131	109
GOBP_NEPHRON_EPITHELIUM_DEVELOPMENT	1.62095	110
GOBP_INTRINSIC_APOPTOTIC_SIGNALING_PATHWAY_IN_RESPONSE_TO_DNA_DAMAGE_BY_P53_CLASS_MEDIATOR	1.62002	111
GOBP_MESENCHYMAL_CELL_PROLIFERATION	1.61959	112
GOBP_TELOMERE_ORGANIZATION	1.61871	113
GOBP_DNA_BIOSYNTHETIC_PROCESS	1.61655	114
GOBP_PROTEIN_LOCALIZATION_TO_CHROMOSOME_TELOMERIC_REGION	1.61497	115
GOBP_POSITIVE_REGULATION_OF_SMOOTHENED_SIGNALING_PATHWAY	1.61242	116
GOBP_DENDRITE_MORPHOGENESIS	1.60793	117
GOBP_NEUROEPITHELIAL_CELL_DIFFERENTIATION	1.59979	118
GOBP_NEGATIVE_REGULATION_OF_INTRINSIC_APOPTOTIC_SIGNALING_PATHWAY_IN_RESPONSE_TO_DNA_DAMAGE	1.59488	119
GOBP_RNA_PHOSPHODIESTER_BOND_HYDROLYSIS_ENDONUCLEOLYTIC	1.59361	120
GOBP_REGULATION_OF_T_CELL_MEDIATED_CYTOTOXICITY	1.59248	121
GOBP_DENDRITIC_SPINE_DEVELOPMENT	1.59222	122
GOBP_PROSTANOID_METABOLIC_PROCESS	1.59204	123
GOBP_PYRIMIDINE_NUCLEOSIDE_MONOPHOSPHATE_METABOLIC_PROCESS	1.59013	124
GOBP_NADH_REGENERATION	1.58928	125
GOBP_REGULATION_OF_DENDRITIC_SPINE_MORPHOGENESIS	1.58902	126
GOBP_REGULATION_OF_DENDRITE_MORPHOGENESIS	1.58866	127
GOBP_DEOXYRIBONUCLEOTIDE_BIOSYNTHETIC_PROCESS	1.58806	128
GOBP_RRNA_MODIFICATION	1.58456	129
GOBP_HISTONE_UBIQUITINATION	1.58428	130
GOBP_REGULATION_OF_DNA_TEMPLATED_DNA_REPLICATION	1.58301	131
GOBP_RECOMBINATIONAL_REPAIR	1.58279	132
GOBP_POSITIVE_REGULATION_OF_ATP_DEPENDENT_ACTIVITY	1.58249	133
GOBP_NEGATIVE_REGULATION_OF_DNA_REPLICATION	1.581	134
GOBP_ONE_CARBON_METABOLIC_PROCESS	1.57989	135
GOBP_MESONEPHRIC_TUBULE_MORPHOGENESIS	1.57911	136
GOBP_ALPHA_AMINO_ACID_METABOLIC_PROCESS	1.57858	137
GOBP_SPERM_EGG_RECOGNITION	1.57532	138
GOBP_REGULATION_OF_NUCLEOTIDE_BIOSYNTHETIC_PROCESS	1.57511	139
GOBP_MITOCHONDRIAL_TRANSLATION	1.57433	140
GOBP_RNA_SPLICING	1.57201	141
GOBP_REGULATION_OF_TELOMERASE_ACTIVITY	1.57193	142
GOBP_STEM_CELL_DEVELOPMENT	1.57098	143
GOBP_RIBONUCLEOSIDE_MONOPHOSPHATE_BIOSYNTHETIC_PROCESS	1.57004	144
GOBP_AEROBIC_ELECTRON_TRANSPORT_CHAIN	1.5683	145
GOBP_REGULATION_OF_MRNA_SPLICING_VIA_SPLICEOSOME	1.56762	146
GOBP_POSITIVE_REGULATION_OF_CANONICAL_WNT_SIGNALING_PATHWAY	1.56738	147
GOBP_REGULATION_OF_EPITHELIAL_TO_MESENCHYMAL_TRANSITION	1.56133	148
GOBP_INTRINSIC_APOPTOTIC_SIGNALING_PATHWAY_IN_RESPONSE_TO_DNA_DAMAGE	1.56087	149
GOBP_CELLULAR_AMINO_ACID_METABOLIC_PROCESS	1.55953	150
GOBP_REGULATION_OF_DNA_DAMAGE_CHECKPOINT	1.55324	151
GOBP_N_TERMINAL_PROTEIN_AMINO_ACID_MODIFICATION	1.55258	152
GOBP_CHROMOSOME_ORGANIZATION	1.55235	153
GOBP_L_AMINO_ACID_TRANSPORT	1.55194	154
GOBP_ANTIGEN_PROCESSING_AND_PRESENTATION_OF_PEPTIDE_ANTIGEN_VIA_MHC_CLASS_I	1.55051	155
GOBP_REGULATION_OF_CELL_JUNCTION_ASSEMBLY	1.54864	156
GOBP_PROTEIN_INSERTION_INTO_ER_MEMBRANE	1.54651	157
GOBP_NEGATIVE_REGULATION_OF_APOPTOTIC_SIGNALING_PATHWAY	1.54642	158
GOBP_MODIFICATION_OF_POSTSYNAPTIC_STRUCTURE	1.54606	159
GOBP_MITOCHONDRIAL_TRANSPORT	1.54198	160
GOBP_SENSORY_PERCEPTION_OF_PAIN	1.53689	161
GOBP_POSITIVE_REGULATION_OF_TRANSLATION	1.536	162
GOBP_RIBOSOMAL_SUBUNIT_EXPORT_FROM_NUCLEUS	1.53535	163
GOBP_REGULATION_OF_SMOOTHENED_SIGNALING_PATHWAY	1.53488	164
GOBP_ADHERENS_JUNCTION_ORGANIZATION	1.53475	165
GOBP_RESPONSE_TO_IONIZING_RADIATION	1.5346	166
GOBP_REGULATION_OF_CELL_FATE_SPECIFICATION	1.53423	167
GOBP_GLUCOSE_CATABOLIC_PROCESS	1.533	168
GOBP_MITOCHONDRIAL_ELECTRON_TRANSPORT_NADH_TO_UBIQUINONE	1.53258	169
GOBP_RHYTHMIC_PROCESS	1.52958	170
GOBP_ENERGY_DERIVATION_BY_OXIDATION_OF_ORGANIC_COMPOUNDS	1.52757	171
GOBP_SNRNA_3_END_PROCESSING	1.52504	172
GOBP_FIBROBLAST_PROLIFERATION	1.52469	173
GOBP_DENDRITIC_SPINE_MORPHOGENESIS	1.52305	174
GOBP_MULTIVESICULAR_BODY_SORTING_PATHWAY	1.51921	175
GOBP_SODIUM_ION_HOMEOSTASIS	1.51786	176
GOBP_TRNA_METABOLIC_PROCESS	1.51718	177
GOBP_COTRANSLATIONAL_PROTEIN_TARGETING_TO_MEMBRANE	1.51409	178
GOBP_CELL_CELL_RECOGNITION	1.51247	179
GOBP_NCRNA_CATABOLIC_PROCESS	1.51149	180
GOBP_T_CELL_MEDIATED_CYTOTOXICITY	1.50926	181
GOBP_NEGATIVE_REGULATION_OF_LYMPHOCYTE_APOPTOTIC_PROCESS	1.50895	182
GOBP_HISTONE_H2A_UBIQUITINATION	1.50862	183
GOBP_RHYTHMIC_BEHAVIOR	1.50756	184
GOBP_PEPTIDYL_PROLINE_MODIFICATION	1.50479	185
GOBP_NEGATIVE_REGULATION_OF_CHEMOTAXIS	1.50458	186
GOBP_ACTIVATION_OF_CYSTEINE_TYPE_ENDOPEPTIDASE_ACTIVITY_INVOLVED_IN_APOPTOTIC_PROCESS	1.50445	187
GOBP_NUCLEOBASE_METABOLIC_PROCESS	1.50367	188
GOBP_RIBONUCLEOSIDE_MONOPHOSPHATE_METABOLIC_PROCESS	1.50225	189
GOBP_RESPONSE_TO_ISCHEMIA	1.50096	190
GOBP_REGULATION_OF_DENDRITIC_SPINE_DEVELOPMENT	1.50086	191
GOBP_COLUMNAR_CUBOIDAL_EPITHELIAL_CELL_DIFFERENTIATION	1.49928	192
GOBP_SYNAPSE_ASSEMBLY	1.49827	193
GOBP_REGULATION_OF_RNA_SPLICING	1.49773	194
GOBP_POSITIVE_REGULATION_BY_HOST_OF_VIRAL_TRANSCRIPTION	1.49544	195
GOBP_SYNAPSE_ORGANIZATION	1.49458	196
GOBP_MITOTIC_CHROMOSOME_CONDENSATION	1.49311	197
GOBP_RESPONSE_TO_ARSENIC_CONTAINING_SUBSTANCE	1.49091	198
GOBP_POST_TRANSCRIPTIONAL_REGULATION_OF_GENE_EXPRESSION	1.48809	199
GOBP_RESPONSE_TO_GAMMA_RADIATION	1.48714	200
GOBP_POSITIVE_REGULATION_OF_NERVOUS_SYSTEM_PROCESS	1.48614	201
GOBP_REGULATION_OF_OXIDATIVE_PHOSPHORYLATION	1.48602	202
GOBP_CELLULAR_RESPONSE_TO_HEAT	1.48529	203
GOBP_RENAL_TUBULE_MORPHOGENESIS	1.48459	204
GOBP_REGULATION_OF_MITOCHONDRIAL_TRANSLATION	1.48416	205
GOBP_MITOCHONDRIAL_GENE_EXPRESSION	1.48274	206
GOBP_POSITIVE_REGULATION_OF_DENDRITE_MORPHOGENESIS	1.48225	207
GOBP_DENDRITE_DEVELOPMENT	1.48074	208
GOBP_POSITIVE_REGULATION_OF_T_CELL_MEDIATED_IMMUNITY	1.47847	209
GOBP_POSITIVE_REGULATION_OF_FIBROBLAST_PROLIFERATION	1.47805	210
GOBP_NEGATIVE_REGULATION_OF_AXON_EXTENSION	1.47528	211
GOBP_ENDOSOME_TO_LYSOSOME_TRANSPORT_VIA_MULTIVESICULAR_BODY_SORTING_PATHWAY	1.47509	212
GOBP_PYRIMIDINE_CONTAINING_COMPOUND_BIOSYNTHETIC_PROCESS	1.47452	213
GOBP_CELL_PART_MORPHOGENESIS	1.47312	214
GOBP_POSITIVE_REGULATION_OF_NERVOUS_SYSTEM_DEVELOPMENT	1.47259	215
GOBP_ANTIGEN_PROCESSING_AND_PRESENTATION_VIA_MHC_CLASS_IB	1.47201	216
GOBP_GLYCOLYTIC_PROCESS_THROUGH_FRUCTOSE_6_PHOSPHATE	1.47121	217
GOBP_PURINE_NUCLEOSIDE_MONOPHOSPHATE_BIOSYNTHETIC_PROCESS	1.47052	218
GOBP_ESTABLISHMENT_OF_PROTEIN_LOCALIZATION_TO_ORGANELLE	1.46938	219
GOBP_APOPTOTIC_PROCESS_INVOLVED_IN_DEVELOPMENT	1.46908	220
GOBP_NEURAL_CREST_CELL_DIFFERENTIATION	1.46867	221
GOBP_REGULATION_OF_SPROUTING_ANGIOGENESIS	1.46753	222
GOBP_POSITIVE_REGULATION_OF_NEURON_MIGRATION	1.46748	223
GOBP_REGULATION_OF_FIBROBLAST_APOPTOTIC_PROCESS	1.46729	224
GOBP_MRNA_MODIFICATION	1.46659	225
GOBP_HISTONE_MONOUBIQUITINATION	1.46609	226
GOBP_CELLULAR_COMPONENT_MORPHOGENESIS	1.46372	227
GOBP_DNA_REPLICATION	1.46314	228
GOBP_SNO_S_RNA_METABOLIC_PROCESS	1.46208	229
GOBP_CELLULAR_METABOLIC_COMPOUND_SALVAGE	1.46128	230
GOBP_NCRNA_PROCESSING	1.45999	231
GOBP_POSITIVE_REGULATION_OF_PHOSPHATASE_ACTIVITY	1.4596	232
GOBP_DOUBLE_STRAND_BREAK_REPAIR	1.45623	233
GOBP_REGULATION_OF_OSSIFICATION	1.45569	234
GOBP_NUCLEIC_ACID_PHOSPHODIESTER_BOND_HYDROLYSIS	1.45146	235
GOBP_NEGATIVE_REGULATION_OF_REACTIVE_OXYGEN_SPECIES_BIOSYNTHETIC_PROCESS	1.45112	236
GOBP_POSITIVE_REGULATION_OF_MRNA_SPLICING_VIA_SPLICEOSOME	1.44912	237
GOBP_MRNA_METHYLATION	1.44721	238
GOBP_APOPTOTIC_MITOCHONDRIAL_CHANGES	1.44375	239
GOBP_VIRAL_GENE_EXPRESSION	1.44086	240
GOBP_ESTABLISHMENT_OF_PROTEIN_LOCALIZATION_TO_ENDOPLASMIC_RETICULUM	1.44057	241
GOBP_STEM_CELL_DIFFERENTIATION	1.43434	242
GOBP_IRON_SULFUR_CLUSTER_ASSEMBLY	1.43335	243
GOBP_REGULATION_OF_NERVOUS_SYSTEM_PROCESS	1.43188	244
GOBP_REGULATION_OF_RESPONSE_TO_DNA_DAMAGE_STIMULUS	1.43148	245
GOBP_POSITIVE_REGULATION_OF_DEPHOSPHORYLATION	1.43135	246
GOBP_VASCULAR_ENDOTHELIAL_GROWTH_FACTOR_RECEPTOR_SIGNALING_PATHWAY	1.42869	247
GOBP_REGULATION_OF_CARDIAC_MUSCLE_CELL_PROLIFERATION	1.42743	248
GOBP_RESPONSE_TO_X_RAY	1.42713	249
GOBP_POSITIVE_REGULATION_OF_NUCLEOCYTOPLASMIC_TRANSPORT	1.42702	250
GOBP_POSITIVE_REGULATION_OF_WNT_SIGNALING_PATHWAY	1.42508	251
GOBP_NEGATIVE_REGULATION_OF_PROGRAMMED_NECROTIC_CELL_DEATH	1.425	252
GOBP_ATP_METABOLIC_PROCESS	1.42497	253
GOBP_PROTEIN_LOCALIZATION_TO_CONDENSED_CHROMOSOME	1.42208	254
GOBP_STRESS_GRANULE_ASSEMBLY	1.42096	255
GOBP_POSITIVE_REGULATION_OF_CELLULAR_AMIDE_METABOLIC_PROCESS	1.42085	256
GOBP_FIBROBLAST_APOPTOTIC_PROCESS	1.41963	257
GOBP_APOPTOTIC_SIGNALING_PATHWAY	1.41958	258
GOBP_HISTONE_H4_K5_ACETYLATION	1.41953	259
GOBP_PROTEIN_LOCALIZATION_TO_POSTSYNAPSE	1.41905	260
GOBP_SULFUR_AMINO_ACID_METABOLIC_PROCESS	1.41744	261
GOBP_REGULATION_OF_CIRCADIAN_RHYTHM	1.41653	262
GOBP_NEGATIVE_REGULATION_OF_DEVELOPMENTAL_GROWTH	1.41589	263
GOBP_LYMPHOCYTE_APOPTOTIC_PROCESS	1.41575	264
GOBP_NEPHRON_DEVELOPMENT	1.4142	265
GOBP_RESPONSE_TO_RADIATION	1.41393	266
GOBP_REGULATION_OF_CYTOSOLIC_CALCIUM_ION_CONCENTRATION	1.41313	267
GOBP_REGULATION_OF_TELOMERE_MAINTENANCE	1.41155	268
GOBP_POSITIVE_REGULATION_OF_MRNA_PROCESSING	1.41005	269
GOBP_REGULATION_OF_DENDRITE_DEVELOPMENT	1.41004	270
GOBP_REGULATION_OF_DNA_METABOLIC_PROCESS	1.40967	271
GOBP_DNA_DAMAGE_RESPONSE_SIGNAL_TRANSDUCTION_BY_P53_CLASS_MEDIATOR	1.40958	272
GOBP_GMP_BIOSYNTHETIC_PROCESS	1.40574	273
GOBP_RELEASE_OF_CYTOCHROME_C_FROM_MITOCHONDRIA	1.40569	274
GOBP_POSITIVE_REGULATION_OF_PHOSPHOPROTEIN_PHOSPHATASE_ACTIVITY	1.4048	275
GOBP_ACTIN_FILAMENT_BUNDLE_ORGANIZATION	1.40464	276
GOBP_CELLULAR_RESPONSE_TO_ABIOTIC_STIMULUS	1.40404	277
GOBP_MRNA_PROCESSING	1.4038	278
GOBP_POSITIVE_REGULATION_OF_INTRINSIC_APOPTOTIC_SIGNALING_PATHWAY	1.40372	279
GOBP_PURINE_NUCLEOSIDE_MONOPHOSPHATE_METABOLIC_PROCESS	1.4025	280
GOBP_INTRINSIC_APOPTOTIC_SIGNALING_PATHWAY	1.40242	281
GOBP_SEGMENTATION	1.40126	282
GOBP_GENERATION_OF_PRECURSOR_METABOLITES_AND_ENERGY	1.40001	283
GOBP_RNA_3_END_PROCESSING	1.39921	284
GOBP_PROTEIN_LOCALIZATION_TO_MITOCHONDRION	1.396	285
GOBP_CHAPERONE_COFACTOR_DEPENDENT_PROTEIN_REFOLDING	1.39584	286
GOBP_CYTOCHROME_COMPLEX_ASSEMBLY	1.39533	287
GOBP_CARDIAC_MUSCLE_CELL_PROLIFERATION	1.39334	288
GOBP_NUCLEOTIDE_SALVAGE	1.39297	289
GOBP_NEGATIVE_REGULATION_OF_REACTIVE_OXYGEN_SPECIES_METABOLIC_PROCESS	1.39023	290
GOBP_MODULATION_BY_HOST_OF_VIRAL_PROCESS	1.38976	291
GOBP_ASPARTATE_FAMILY_AMINO_ACID_METABOLIC_PROCESS	1.3894	292
GOBP_NEUROTRANSMITTER_RECEPTOR_LOCALIZATION_TO_POSTSYNAPTIC_SPECIALIZATION_MEMBRANE	1.38812	293
GOBP_REGULATION_OF_DNA_DAMAGE_RESPONSE_SIGNAL_TRANSDUCTION_BY_P53_CLASS_MEDIATOR	1.38604	294
GOBP_DNA_TEMPLATED_DNA_REPLICATION	1.3859	295
GOBP_POSITIVE_REGULATION_OF_LAMELLIPODIUM_ASSEMBLY	1.38271	296
GOBP_DE_NOVO_PROTEIN_FOLDING	1.38076	297
GOBP_POSITIVE_REGULATION_OF_PROTEIN_LOCALIZATION_TO_NUCLEUS	1.38068	298
GOBP_GLUTAMINE_FAMILY_AMINO_ACID_METABOLIC_PROCESS	1.37967	299
GOBP_RESPONSE_TO_PROTOZOAN	1.37947	300
GOBP_CELLULAR_RESPONSE_TO_REACTIVE_OXYGEN_SPECIES	1.37934	301
GOBP_REGULATION_OF_SODIUM_ION_TRANSPORT	1.3786	302
GOBP_ALTERNATIVE_MRNA_SPLICING_VIA_SPLICEOSOME	1.3783	303
GOBP_REGULATION_OF_PROTEIN_DEPHOSPHORYLATION	1.37613	304
GOBP_NEGATIVE_REGULATION_OF_CARBOHYDRATE_METABOLIC_PROCESS	1.3759	305
GOBP_PROTEIN_STABILIZATION	1.37515	306
GOBP_VENTRICULAR_SEPTUM_MORPHOGENESIS	1.37461	307
GOBP_NEURON_PROJECTION_ORGANIZATION	1.3736	308
GOBP_MATURATION_OF_SSU_RRNA	1.37257	309
GOBP_POSITIVE_REGULATION_OF_TELOMERE_MAINTENANCE	1.37181	310
GOBP_CELL_MORPHOGENESIS_INVOLVED_IN_NEURON_DIFFERENTIATION	1.37141	311
GOBP_REGULATION_OF_LYMPHOCYTE_APOPTOTIC_PROCESS	1.3705	312
GOBP_PROTEIN_LOCALIZATION_TO_CHROMOSOME	1.36998	313
GOBP_DIGESTIVE_SYSTEM_DEVELOPMENT	1.36874	314
GOBP_POSITIVE_REGULATION_OF_DENDRITIC_SPINE_DEVELOPMENT	1.36838	315
GOBP_REGULATION_OF_MEMBRANE_PERMEABILITY	1.36693	316
GOBP_DNA_DUPLEX_UNWINDING	1.36595	317
GOBP_PROTEIN_ACYLATION	1.36494	318
GOBP_HISTONE_H4_ACETYLATION	1.36425	319
GOBP_POSITIVE_REGULATION_OF_SODIUM_ION_TRANSPORT	1.36411	320
GOBP_REGULATION_OF_MITOCHONDRIAL_GENE_EXPRESSION	1.36224	321
GOBP_PROTEIN_NEDDYLATION	1.36191	322
GOBP_CELLULAR_RESPONSE_TO_GAMMA_RADIATION	1.3619	323
GOBP_REGULATION_OF_MITOCHONDRIAL_MEMBRANE_POTENTIAL	1.36033	324
GOBP_CANONICAL_WNT_SIGNALING_PATHWAY	1.3594	325
GOBP_REGULATION_OF_OLIGODENDROCYTE_DIFFERENTIATION	1.35671	326
GOBP_POSITIVE_REGULATION_OF_CELLULAR_RESPIRATION	1.3557	327
GOBP_RESPONSE_TO_UV	1.35555	328
GOBP_TRANSCRIPTION_INITIATION_AT_RNA_POLYMERASE_II_PROMOTER	1.35536	329
GOBP_NEGATIVE_REGULATION_OF_FIBROBLAST_PROLIFERATION	1.35429	330
GOBP_REGULATION_OF_CELL_FATE_COMMITMENT	1.35414	331
GOBP_REGULATION_OF_BIOMINERALIZATION	1.35364	332
GOBP_RESPONSE_TO_TEMPERATURE_STIMULUS	1.35354	333
GOBP_ENTRAINMENT_OF_CIRCADIAN_CLOCK	1.3525	334
GOBP_DNA_TEMPLATED_TRANSCRIPTION_INITIATION	1.35104	335
GOBP_LENS_FIBER_CELL_DIFFERENTIATION	1.35047	336
GOBP_PHOSPHORYLATION_OF_RNA_POLYMERASE_II_C_TERMINAL_DOMAIN	1.35005	337
[truncated: 2,770 more rows]

## Sheet: D. GO - Up-Reg (94 genes)
Category	Term	Count	%	PValue	-log10 Pvalue	Genes	List Total	Pop Hits	Pop Total	Fold Enrichment	Bonferroni	Benjamini	FDR
[truncated: 38 more rows]

[truncated: 3 more sheets: E. GO - Down-Reg (76 genes), F. ChIP anti-BAP1 BaF3, G. ChIP anti-BAP1 - CH12F3]
